# Supplementary material for: The abundance of homoeologue transcripts is disrupted by hybridization and is partially restored by genome doubling in synthetic hexaploid wheat
Source: BMC Genomics. 2017 Feb 10;18:149. doi: 10.1186/s12864-017-3558-0 (PMC5303294; doi:10.1186/s12864-017-3558-0)
Supplement: Additional file 2: — Dataset S1. RNA-seq data statistics and genome mapping rates using Chinese Spring draft genome sequences as references. (XLSX 16 kb) [file 12864_2017_3558_MOESM2_ESM.xlsx]

## Sheet: Dataset S1
Dataset S1. RNA-seq data statistics and genome mapping rates using Chinese Spring draft genome sequences as references
	Ae. tauschii AS60		T. turgidum AS2255		T. turgidum Langdon (LDN)		AS2255×AS60 F1		LDN×AS60 F1		AS2255×AS60 S1		LDN×AS60 S1
Map to gene	reads number	percentage	reads number	percentage	reads number	percentage	reads number	percentage	reads number	percentage	reads number	percentage	reads number	percentage
repeat1
Raw reads	52676198		46696190		58423892		89370052		52800398		71541616		48996642
Clean reads*	49311018	0.936116	46696190	1	58423892	1	89370052	1	52800398	1	71541616	1	48996642	1
both reads of paired mapped**	23211936	0.470725	31259976	0.6694	39724954	0.6799	58661104	0.6564	30240032	0.5727	44179920	0.6175	31109562	0.6349
single read of pair mapped	12122761	0.245843	6068250	0.13	7145732	0.1223	11591564	0.1297	8353010	0.1582	9640982	0.1348	6876288	0.1403
multiple mapped reads	21351086	0.432988	20877749	0.447097	26235901	0.449061	39036148	0.436792	21964065	0.415983	30416576	0.425159	20578969	0.420008
unique mapped reads	13983611	0.28358	16450477	0.352287	20634785	0.353191	31216520	0.349295	16628977	0.31494	23404326	0.327143	17406881	0.355267
filtered reads***	3753824	0.0761255	3074817	0.0658473	3690954	0.0631754	5761840	0.0644717	3678535	0.0696687	4733759	0.0661679	3226544	0.0658523
reads after filtered	14636173	0.296813	17790800	0.38099	22428925	0.3839	33861575	0.378892	18942008	0.358747	26135012	0.365312	18330897	0.374126
repeat2
Raw reads	54996602		47273932				63428314		51865248		56631314		48333986
Clean Reads	54996602	1	47273932	1			63428314	1	51865248	1	56631314	1	48333986	1
both reads of paired mapped	28282618	0.514261	32571074	0.689			42060320	0.6631	31039008	0.5985	37467754	0.6616	31046674	0.6423
single read of pair mapped	13887887	0.252523	5870943	0.1242			7917873	0.1248	7508835	0.1448	7101689	0.1254	6731117	0.1393
multiple mapped reads	24654360	0.448289	22000302	0.465379			28328870	0.446628	21338410	0.41142	25179790	0.444627	21541417	0.445678
unique mapped reads	17516145	0.318495	16441715	0.347797			21649323	0.34132	17209433	0.33181	19389653	0.342384	16236374	0.33592
filtered reads	9257125	0.168322	3125578	0.0661163			4150067	0.0654292	3498689	0.0674573	3669534	0.0647969	3336676	0.0690337
reads after filtered	14042951	0.255342	18184877	0.38467			23929769	0.377273	18873557	0.363896	21364350	0.377253	18031462	0.37306
*Contamination and low quality reads were filtered from raw reads by the standard of Q30 > 80% and the proportion of ambiguous base calls (Ns) < 0.2%, and were named as "clean reads".
**The reads mapped on the Chinese Spring reference genome were divided into two types: one is the both pair reads that sequenced from one shared insert fragment were mapped on the reference genome, named as "both reads of paired mapped" and the other is that only one of the pair reads that sequenced from one shared insert fragment was mapped on the reference genome, named as "single read of pair …
***The mapped reads were filtered using criteria as described by Pfeifer et al. (2014). The discarded reads named as "filtered reads", the accepted reads named as "reads after filtered".
