# Supplementary material for: The abundance of homoeologue transcripts is disrupted by hybridization and is partially restored by genome doubling in synthetic hexaploid wheat
Source: BMC Genomics. 2017 Feb 10;18:149. doi: 10.1186/s12864-017-3558-0 (PMC5303294; doi:10.1186/s12864-017-3558-0)
Supplement: Additional file 3: — Dataset S2. List of differentially expressed homoeologs between F1 and parental lines in LDN × AS60. (XLSX 978 kb) [file 12864_2017_3558_MOESM3_ESM.xlsx]

## Sheet: A homoeologous
Dataset S2. List of differentially expressed A-homoeologs between F1 and LDNa
Gene ID	FPKM for LDN	FPKM for F1	FDR	log2(F1/LDN)	regulated	Gene type	Best rice homologous gene	Description
Traes_3AS_967BB92801	135.564	30.4615	0.00433203	-1.48042	down	dupletAB51	LOC_Os01g11160.1	amino acid permease family protein, putative, expressed
Traes_4AL_80E3D678B	7.04502	1.35551	0.0140161	-1.73369	down	dupletAB83	LOC_Os03g14400.1	cytochrome P450, putative, expressed
Traes_2AL_CB95E606C	1.13868	0.0240604	1.85034e-06	-4.78632	down	dupletAB113	LOC_Os04g38570.1	multidrug resistance protein, putative, expressed
Traes_2AL_203FA3902	23.8046	4.45915	0.00328452	-1.73977	down	dupletAB115	LOC_Os04g49680.1	DUF581 domain containing protein, expressed
Traes_3AL_DAE1A2E0F	25.181	5.86725	0.0115285	-1.43074	down	dupletAB118	LOC_Os01g61230.1	dihydroflavonol-4-reductase, putative, expressed
Traes_7AS_98A923E4D	35.2326	9.67726	0.0281644	-1.18309	down	dupletAB122	LOC_Os08g44400.1	glutathione S-transferase, N-terminal domain containing
Traes_7AS_C73EFD021	44.2918	7.42813	0.0389826	-1.98044	down	dupletAB143	LOC_Os10g34910.1	secretory protein, putative, expressed
Traes_3AS_8951A31E9	1.08741	0.11273	0.0420345	-2.62103	down	dupletAB169	LOC_Os01g07920.1	prolyl 4-hydroxylase, putative, expressed
Traes_2AL_7F98A66D3	1.58797	0.130645	0.0292911	-2.89793	down	dupletAB182	LOC_Os04g37500.1	glutamate decarboxylase, putative, expressed
Traes_2AS_17AD96CEE	5.08757	1.15622	0.0497134	-1.47349	down	dupletAB209	LOC_Os07g42940.1	CAMK_CAMK_like.7 - CAMK includes calcium/calmodulin
Traes_1AL_494A2BAD5	15.5062	1.54181	4.54091e-06	-2.6634	down	dupletAB271	LOC_Os03g02190.1	protein kinase domain containing protein, expressed
Traes_3AL_7BCADDE08	20.3797	2.94646	0.000136354	-2.1293	down	dupletAB299	LOC_Os05g49030.1	60S ribosomal protein L18a, putative, expressed
Traes_7AL_DAC427546	5.65174	1.4808	0.0349792	-1.2621	down	dupletAB308	LOC_Os06g36990.1	phospholipid-transporting ATPase 4, putative, expressed
Traes_2AL_987F244D2	6.44499	1.68597	0.0323281	-1.29387	down	dupletAB353	LOC_Os04g32920.4	potassium transporter, putative, expressed
Traes_2AL_366D94C0B	15.1631	1.40861	1.30032e-07	-2.72944	down	dupletAB361	LOC_Os07g04910.1	reticulon domain containing protein, putative, expressed
Traes_3AS_5A6A80EA5	10.044	1.98108	0.00933886	-1.65831	down	dupletAB379	LOC_Os01g10610.1	BES1/BZR1 homolog protein, putative, expressed
Traes_2AS_156963109	10.1323	0.0568217	4.65351e-11	-6.70007	down	dupletAB403	LOC_Os08g01450.1	cytochrome P450, putative, expressed
Traes_3AL_37DF311BB	9.95444	2.40665	0.015604	-1.37404	down	dupletAB405	LOC_Os01g40094.1	protein phosphatase 2C, putative, expressed
Traes_5AL_4DECEFAE9	1.38558	0.239007	0.0228844	-1.84092	down	dupletAB410	LOC_Os03g02270.1	expressed protein
Traes_3AL_E9A97403A	6.80831	1.18117	0.0083942	-1.83048	down	dupletAB428	LOC_Os05g33380.1	fructose-bisphospate aldolase isozyme, putative, expressed
Traes_2AL_3FE5DF00C	16.1647	1.53314	8.28402e-05	-2.71483	down	dupletAB454	LOC_Os04g51160.1	transposon protein, putative, unclassified, expressed
Traes_3AL_EB20A52C8	4.2799	0.27106	0.00165099	-3.24194	down	dupletAB489	LOC_Os03g32170.1	NAD dependent epimerase/dehydratase family protein,
Traes_4AS_DAF07B951	4.16379	0.673955	0.0376007	-1.90151	down	dupletAB519	LOC_Os03g29170.1	sterol-4-alpha-carboxylate 3-dehydrogenase,
Traes_4AS_2197EE051	4.20241	0.533193	0.00635263	-2.28927	down	dupletAB526	LOC_Os03g17470.1	IN2-1 protein, putative, expressed
Traes_2AL_3AA288492	75.8701	14.0588	0.000623586	-1.79078	down	dupletAB595	LOC_Os04g54430.1	immediate-early protein RSP40, putative, expressed
Traes_7AS_FC0A3A1AC	4.37924	0.879678	0.0302587	-1.69572	down	dupletAB610	LOC_Os08g41810.1	ribosomal protein L22, putative, expressed
Traes_2AL_49656A193	83.4257	14.2134	0.00016654	-1.90491	down	dupletAB623	LOC_Os04g32860.1	expressed protein
Traes_2AL_BCC5296F4	3.19774	0.521893	0.0318787	-1.99002	down	dupletAB634	LOC_Os04g49210.1	naringenin,2-oxoglutarate 3-dioxygenase, putative,
Traes_6AS_0C1D497EA	55.6342	15.5971	0.0347464	-1.16251	down	dupletAB650	LOC_Os01g18860.1	S-adenosylmethionine synthetase, putative, expressed
Traes_3AS_6E9FF3FBC	13.5934	3.76006	0.0334841	-1.2013	down	dupletAB679	LOC_Os01g14050.1	C2 domain containing protein, putative, expressed
Traes_4AL_1CF27EAE5	82.8718	20.2861	0.0144348	-1.36432	down	dupletAB707	LOC_Os11g05990.1	digalactosyldiacylglycerol synthase, chloroplast precursor,
Traes_1AS_D6FFAC991	20.6269	3.79517	0.000611138	-1.77215	down	dupletAB716	LOC_Os05g05590.1	transporter, monovalent cation:proton antiporter-2 family,
Traes_3AL_52C4F020E	5.79674	0.559588	0.00456273	-2.67511	down	dupletAB768	LOC_Os11g43200.1	tropinone reductase 2, putative, expressed
Traes_6AL_96C7151F5	6.81671	1.32431	0.00673707	-1.70254	down	dupletAB819	LOC_Os04g48270.2	OsFBX148 - F-box domain containing protein, expressed
Traes_2AS_3F458D2CF	5.12025	1.0967	0.0333826	-1.5811	down	dupletAB834	LOC_Os03g08440.1	ribosomal protein S2, putative, expressed
Traes_7AS_10300DA90	6.74287	1.39381	0.0202055	-1.6097	down	dupletAB842	LOC_Os09g39462.1	nucleic acid binding protein, putative, expressed
Traes_2AL_21264B272	7.50315	0.84031	0.000101063	-2.46392	down	dupletAB860	LOC_Os04g51580.2	leucine rich repeat containing protein, expressed
Traes_4AS_7DC625FF5	7.79271	1.1009	0.00738575	-2.17497	down	dupletAB932	LOC_Os04g44150.1	gibberellin 2-beta-dioxygenase 7, putative, expressed
Traes_3AS_09D148F37	27.3256	2.1171	1.17796e-06	-3.00591	down	dupletAB941	LOC_Os01g08520.1	DUF581 domain containing protein, expressed
Traes_2AS_7AAACC26B	11.5572	0.958614	7.95902e-05	-2.94516	down	dupletAB950	LOC_Os03g21030.1	no apical meristem protein, putative, expressed
Traes_7AL_0B837762D	38.8001	7.97154	0.00172913	-1.61917	down	dupletAB993	LOC_Os06g40360.1	OsFBL30 - F-box domain and LRR containing protein,
Traes_3AS_55E9080C2	3.38467	0.0837705	7.31059e-13	-4.55819	down	dupletAB1003	LOC_Os01g10504.3	OsMADS3 - MADS-box family gene with MIKCc type-box,
Traes_2AL_9492CF79B	2.62174	0.496061	0.0477024	-1.78267	down	dupletAB1011	LOC_Os03g03130.1	ubiquitin-conjugating enzyme, putative, expressed
Traes_3AL_B68C491B0	17.9512	3.88621	0.0185432	-1.5362	down	dupletAB1015	LOC_Os01g67480.1	helix-loop-helix DNA-binding domain containing protein,
Traes_2AS_94603BB74	52.1064	9.26365	0.000281043	-1.83341	down	dupletAB1029	LOC_Os07g34589.2	translation initiation factor SUI1, putative, expressed
Traes_3AL_10E90321E	20.2827	4.58682	0.00928879	-1.48519	down	dupletAB1045	LOC_Os01g70200.1	exostosin family domain containing protein, expressed
Traes_2AS_315383305	170.24	19.1752	3.49484e-07	-2.48481	down	dupletAB1062	LOC_Os04g09590.1	transferase family protein, putative, expressed
Traes_2AL_C463CE949	75.861	3.21511	7.32525e-16	-3.83046	down	dupletAB1065	LOC_Os04g43650.2	L-allo-threonine aldolase, putative, expressed
Traes_6AS_730ED4A10	30.421	8.39155	0.0327393	-1.16948	down	dupletAB1085	LOC_Os06g44620.1	AMP-binding domain containing protein, expressed
Traes_2AL_8DA6ECACE	6.06637	0.45074	2.25531e-05	-3.12333	down	dupletAB1194	LOC_Os09g08072.1	glycosyl hydrolases, putative, expressed
Traes_2AS_DF907EF9F	3.2381	0.552221	0.0212429	-1.92705	down	dupletAB1241	LOC_Os03g24610.1	endonuclease/exonuclease/phosphatase family domain
Traes_1AL_D39C4F23A	5.93776	0.974096	0.00744085	-1.94504	down	dupletAB1263	LOC_Os05g38520.4	60S ribosomal protein L36-2, putative, expressed
Traes_2AL_61DB03334	65.6719	9.09547	1.49937e-05	-2.17145	down	dupletAB1280	LOC_Os04g49680.1	DUF581 domain containing protein, expressed
Traes_3AL_094125520	18.8364	3.7886	0.0100673	-1.65362	down	dupletAB1378	LOC_Os01g52450.1	hexokinase, putative, expressed
Traes_4AS_D98198A24	2.51472	0.386437	0.0361254	-1.97199	down	dupletAB1460	LOC_Os03g19930.1	adenylosuccinate lyase, putative, expressed
Traes_3AS_887BF5509	4.30798	0.583467	0.00977475	-2.20597	down	dupletAB1477	LOC_Os01g04640.1	reticulon domain containing protein, putative, expressed
Traes_3AL_96735AC87	3.6815	0.403789	0.0011442	-2.57196	down	dupletAB1517	LOC_Os03g24520.1	Mo25, putative, expressed
Traes_5AL_32B5C730F	2.81392	0.118917	0.0130983	-3.78632	down	dupletAB1531	LOC_Os09g24320.1	2-oxo acid dehydrogenases acyltransferase domain containing
Traes_3AL_989AE5FD3	4.43307	0.38498	0.000608379	-2.90554	down	dupletAB1599	LOC_Os01g62430.3	C2 domain containing protein, putative, expressed
Traes_2AS_4360DFF1D	1.3689	0.213728	0.0153335	-1.97002	down	dupletAB1613	LOC_Os07g39300.2	expressed protein
Traes_6AL_5D745D817	8.19291	0.641813	0.00327949	-3.10659	down	dupletAB1618	LOC_Os02g42440.1	GEM, putative, expressed
Traes_6AL_E8222E452	5.2181	1.24189	0.0468506	-1.44992	down	dupletAB1647	LOC_Os02g43020.1	heat shock protein STI, putative, expressed
Traes_1AL_6A75A61AC	5.76607	0	3.03741e-10	#NAME?	down	dupletAB1747	LOC_Os05g49240.1	homeodomain-related, putative, expressed
Traes_7AL_E4AC651D8	6.91572	1.43902	0.0322712	-1.56893	down	dupletAB1765	LOC_Os06g33330.1	powdery mildew resistant protein 5, putative, expressed
Traes_2AS_E1D0B2CE3	32.3605	7.30912	0.01175	-1.50343	down	dupletAB1795	LOC_Os03g38260.1	60S ribosomal protein L19-3, putative, expressed
Traes_5AS_9F681D8F1	16.3878	2.6683	0.00028293	-1.98316	down	dupletAB1835	LOC_Os11g38959.1	40S ribosomal protein S9-2, putative, expressed
Traes_2AS_4CB8AF22D	1.13753	0.0296917	0.00201723	-4.48147	down	dupletAB1901	LOC_Os03g22880.1	nucleolar protein 5A, putative, expressed
Traes_4AS_145927471	1.04995	0.189091	0.0418505	-1.77136	down	dupletAB1970	LOC_Os11g10550.1	NBS-LRR disease resistance protein, putative, expressed
Traes_6AS_AA9004965	2.39309	0.225124	0.00305611	-2.79995	down	dupletAB1995	LOC_Os02g09720.1	multidrug resistance protein, putative, expressed
Traes_3AS_6BC049834	18.8365	5.14541	0.0283803	-1.19686	down	dupletAB1997	LOC_Os01g10840.1	CGMC_GSK.2 - CGMC includes CDA, MAPK, GSK3, and CLKC
Traes_1AL_EEF9D88DA	9.67587	1.71132	0.0213268	-1.89393	down	dupletAB2002	LOC_Os10g33140.1	hcrVf2 protein, putative, expressed
Traes_4AL_D68C3FE3B	3.78491	0.584263	0.0151138	-1.99375	down	dupletAB2009	LOC_Os03g58580.1	nodulin, putative, expressed
Traes_7AS_9819F7C48	7.10914	1.62525	0.0292827	-1.49123	down	dupletAB2029	LOC_Os08g43170.1	hydroxymethylglutaryl-CoA synthase, putative, expressed
Traes_1AL_657856E06	24.3446	3.73902	0.000596998	-2.06603	down	dupletAB2055	LOC_Os10g38740.1	glutathione S-transferase, putative, expressed
Traes_3AS_0C2C53C45	13.5555	1.99664	0.00190442	-2.14293	down	dupletAB2069	LOC_Os01g07590.1	universal stress protein domain containing protein,
Traes_3AS_719D37CCA	11.7506	2.84768	0.0162432	-1.3701	down	dupletAB2103	LOC_Os08g27850.1	endothelial differentiation-related factor 1, putative,
Traes_2AL_6A34123EE	4.04547	0.0467747	1.05127e-05	-5.76643	down	dupletAB2120	LOC_Os03g17730.1	P-protein, putative, expressed
Traes_6AS_FAFAAFD12	13.4422	2.82952	0.00484476	-1.57057	down	dupletAB2123	LOC_Os01g59150.2	tubulin/FtsZ domain containing protein, putative, expressed
Traes_5AS_C7A2BE5AD	9.74859	1.15489	0.00072877	-2.38865	down	dupletAB2131	LOC_Os01g27210.1	glutathione S-transferase, putative, expressed
Traes_3AL_D7DB1E8CA	7.75618	1.63344	0.0183266	-1.59883	down	dupletAB2160	LOC_Os01g66280.1	transcriptional regulator, putative, expressed
Traes_2AL_C4C77D3C7	51.1536	1.92875	1.45191e-16	-4.0679	down	dupletAB2188	LOC_Os04g38680.1	transmembrane amino acid transporter protein, putative,
Traes_2AL_69CC92E45	16.208	1.35373	9.56125e-08	-2.90598	down	dupletAB2297	LOC_Os04g50970.1	seed specific protein Bn15D1B, putative, expressed
Traes_6AL_44C75161B	8.70684	0.832422	0.00689118	-2.73896	down	dupletAB2300	LOC_Os02g42440.1	GEM, putative, expressed
Traes_2AS_F4E575606	2.44175	0.423651	0.0364274	-1.87951	down	dupletAB2302	LOC_Os07g36700.1	CSLF1 - cellulose synthase-like family F; beta1,3;1,4
Traes_1AL_9912FD7F9	58.216	9.68767	0.00462043	-1.96946	down	dupletAB2363	LOC_Os05g35930.1	expressed protein
Traes_3AS_9165253EC	9.95303	1.49097	0.011618	-2.07366	down	dupletAB2366	LOC_Os01g27260.1	glutathione S-transferase, putative, expressed
Traes_3AL_9E1DC3D43	1.25143	0.216273	0.0281644	-1.91186	down	dupletAB2368	LOC_Os01g42380.1	pleiotropic drug resistance protein, putative, expressed
Traes_1AL_0C964B45F	151.006	40.4214	0.029599	-1.22971	down	dupletAD2397	LOC_Os11g14220.1	tubulin/FtsZ domain containing protein, putative, expressed
Traes_6AL_933E4F08D	15.8975	3.70695	0.02233	-1.45463	down	dupletAD2419	LOC_Os10g37420.2	cytochrome b5-like Heme/Steroid binding domain containing
Traes_6AS_A40580BCA	5.43912	0.800112	0.000616816	-2.13116	down	dupletAD2464	LOC_Os02g08230.1	WAX2, putative, expressed
Traes_4AS_B1246A1B5	9.10035	1.6219	0.00596895	-1.83293	down	dupletAD2469	LOC_Os08g32160.1	oxidoreductase, 2OG-FeII oxygenase domain containing
Traes_6AL_A41B9C1F3	45.3507	7.89742	0.000384801	-1.83536	down	dupletAD2529	LOC_Os06g12610.1	auxin efflux carrier component, putative, expressed
Traes_3AL_C3CBDFF42	3.9154	0.0345749	0.000427052	-6.04506	down	dupletAD2530	LOC_Os05g43240.3	jacalin-like lectin domain containing protein, expressed
Traes_1AS_C4DE5BC65	5.2983	1.24266	0.00946065	-1.41854	down	dupletAD2539	LOC_Os01g28680.1	WD domain, G-beta repeat domain containing protein,
Traes_7AS_3A8650972	1.19896	0.136247	0.0136336	-2.50397	down	dupletAD2606	LOC_Os08g27070.1	co-chaperone protein SBA1, putative, expressed
Traes_2AL_266BC84F3	2.82372	0.544635	0.030097	-1.76221	down	dupletAD2609	LOC_Os02g19280.1	retrotransposon protein, putative, unclassified, expressed
Traes_2AS_70A307642	203.062	9.68129	2.04395e-14	-3.69847	down	dupletAD2610	LOC_Os04g27400.1	terpene synthase, putative, expressed
Traes_2AL_A8372C976	2.99358	0.386953	0.000746828	-2.29434	down	dupletAD2614	LOC_Os02g38430.1	steroid nuclear receptor, ligand-binding, putative,
Traes_4AL_DBE844EAA	3.40401	0.25308	0.000691811	-3.06159	down	dupletAD2678	LOC_Os03g63280.1	regulatory protein, putative, expressed
Traes_3AL_6795C9762	4.96574	0.548322	0.00408198	-2.48484	down	dupletAD2712	LOC_Os07g17970.1	AMP-binding domain containing protein, expressed
Traes_3AL_9DF250DD8	7.42786	0.185563	5.89298e-07	-4.6713	down	dupletAD2743	LOC_Os01g45640.1	tat pathway signal sequence family protein, expressed
Traes_7AL_D93FC054C	178.668	46.7063	0.0298382	-1.24954	down	dupletAD2754	LOC_Os08g03290.1	glyceraldehyde-3-phosphate dehydrogenase, putative,
Traes_2AL_90C887E59	118.956	21.5175	0.000362279	-1.78982	down	dupletAD2769	LOC_Os06g04030.1	histone H3, putative, expressed
Traes_3AL_C3A46A4FB	2.11492	0.253464	0.000529071	-2.44223	down	dupletAD2821	LOC_Os01g50160.1	MDR-like ABC transporter, putative, expressed
Traes_7AL_6437FFBD7	41.1465	11.0133	0.0379879	-1.22987	down	dupletAD2842	LOC_Os08g05910.1	peptide transporter PTR2, putative, expressed
Traes_2AL_5C9497802	2.08339	0.515802	0.0275769	-1.36299	down	dupletAD2898	LOC_Os08g32870.1	aldehyde dehydrogenase, putative, expressed
Traes_1AL_A27146E34	11.914	0.894617	0.00150244	-3.07485	down	dupletAD2949	LOC_Os05g50340.1	MYB family transcription factor, putative, expressed
Traes_7AL_FBCF34598	6.08007	0.681916	0.00316364	-2.49235	down	dupletAD2954	LOC_Os08g02850.1	zinc finger family protein, putative, expressed
Traes_4AL_DDFD0B441	46.7299	13.3062	0.0400423	-1.13301	down	dupletAD2973	LOC_Os01g32660.1	STE_MEK_ste7_MAP2K.2 - STE kinases include homologs to
Traes_5AL_B64648FE6	3.84692	0.765683	0.0184678	-1.7111	down	dupletAD2976	LOC_Os09g21000.1	potassium transporter, putative, expressed
Traes_5AL_2D3E5EF9B	1.20943	0.101044	0.000999052	-2.97114	down	dupletAD2997	LOC_Os09g34860.1	hydrolase, alpha/beta fold family domain containing
Traes_2AL_90299B16F	2.78146	0.62262	0.0313209	-1.49548	down	dupletAD3001	LOC_Os04g30430.1	nuclear transport factor 2, putative, expressed
Traes_5AL_106BEC5D4	22.3583	5.31047	0.0126209	-1.43431	down	dupletAD3013	LOC_Os05g39960.1	40S ribosomal protein S26, putative, expressed
Traes_6AL_1577B6A97	31.2279	7.14575	0.0119799	-1.47301	down	dupletAD3053	LOC_Os02g47580.1	expressed protein
Traes_3AL_4979C1182	55.6636	3.0871	3.18437e-07	-3.44475	down	dupletAD3076	LOC_Os01g61070.1	heavy metal-associated domain containing protein,
Traes_5AL_2F97350D2	2.77014	0.605205	0.0403006	-1.55209	down	dupletAD3124	LOC_Os03g62410.1	phospholipase D, putative, expressed
Traes_4AS_60155447D	33.1485	5.07914	4.57907e-05	-2.05941	down	dupletAD3293	LOC_Os01g06660.1	thiamine pyrophosphate enzyme, C-terminal TPP binding
Traes_1AL_5FD3B3577	1.54843	0.197147	0.0239877	-2.22894	down	dupletAD3357	LOC_Os07g10820.1	transporter-related, putative, expressed
Traes_4AS_F3347C96F	2.88904	0.322303	0.000623894	-2.45684	down	dupletAD3404	LOC_Os03g18300.1	chloroplast unusual positioning protein, putative,
Traes_1AL_429AA3929	1.59217	0.0653224	1.13123e-05	-3.86832	down	dupletAD3405	LOC_Os10g33250.1	WAX2, putative, expressed
Traes_3AL_C40EC1F8D	4.46962	0.574251	0.000889113	-2.2637	down	dupletAD3439	LOC_Os01g63270.1	alpha-glucan phosphorylast isozyme, putative, expressed
Traes_2AS_537B3DF63	2.55794	0.0703901	0.019322	-4.40523	down	dupletAD3470	LOC_Os04g16970.1	zinc finger, C3HC4 type domain containing protein,
Traes_4AS_C50741128	2.91919	0.398076	0.0059793	-2.24093	down	dupletAD3485	LOC_Os03g11950.1	SEC14 cytosolic factor family protein, putative, expressed
Traes_3AL_43AE787EC	23.1592	2.64954	0.00185264	-2.44358	down	dupletAD3508	LOC_Os10g38110.1	cytochrome P450, putative, expressed
Traes_2AS_007D8F7BD	69.0777	13.1229	0.000807499	-1.70673	down	dupletAD3564	LOC_Os07g49400.1	OsAPx2 - Cytosolic Ascorbate Peroxidase encoding gene
Traes_4AS_3883DC244	3.60917	0.81738	0.0236256	-1.47538	down	dupletAD3597	LOC_Os03g19120.1	MYB family transcription factor, putative, expressed
Traes_5AS_96AB3E0C9	1.71332	0.0451051	0.00211345	-4.61772	down	dupletAD3600	LOC_Os05g05330.1	expressed protein
Traes_2AL_0E43EBBB6	1.77321	0.0593833	0.0111533	-4.12193	down	dupletAD3605	LOC_Os04g59000.1	protein kinase family protein, putative, expressed
Traes_7AL_569D0BB1B	15.65	1.52749	3.13286e-05	-2.74181	down	dupletAD3633	LOC_Os08g30820.1	cleavage and polyadenylation specificity factor subunit 5,
Traes_7AS_1B18871EB	1.2469	0.0163937	5.65259e-05	-5.47082	down	dupletAD3638	LOC_Os06g07210.1	ribonucleoside-diphosphate reductase large subunit,
Traes_7AL_5D21C6368	1.95702	0.132474	0.00842563	-3.17934	down	dupletAD3651	LOC_Os06g23684.1	tyrosine aminotransferase, putative, expressed
Traes_3AL_2A2EDCD51	3.89075	0.351619	0.00547676	-2.73025	down	dupletAD3660	LOC_Os01g48130.2	no apical meristem protein, putative, expressed
Traes_7AL_CA59B4626	35.3698	7.43625	0.00214807	-1.60845	down	dupletAD3661	LOC_Os03g52910.1	uncharacterized UPF0114 domain containing protein,
Traes_3AL_81C985682	16.3198	2.54625	0.00791276	-1.96293	down	dupletAD3670	LOC_Os01g74350.1	soluble inorganic pyrophosphatase, putative, expressed
Traes_4AL_1F77AED931	5.41008	0.457643	0.00624121	-2.97864	down	dupletAD3744	LOC_Os12g43430.1	thaumatin, putative, expressed
Traes_7AL_A6E0C2E87	4.28592	0.806047	0.0373956	-1.72648	down	dupletAD3802	LOC_Os06g44170.1	NAD dependent epimerase/dehydratase family protein,
Traes_1AL_6F2E87864	9.66363	1.32902	0.00019551	-2.16184	down	dupletAD3845	LOC_Os10g41410.2	nucleoside diphosphate kinase, putative, expressed
Traes_1AL_22341B3351	4.50917	0.624311	0.0321616	-2.19943	down	dupletAD3853	LOC_Os10g32870.1	L11 domain containing ribosomal protein, putative,
Traes_3AS_6505083E0	4.17503	0.531694	3.16777e-05	-2.28893	down	dupletAD3875	LOC_Os08g20660.2	sucrose-phosphate synthase, putative, expressed
Traes_2AL_C97ED96AA	25.6765	4.657	0.00101825	-1.7757	down	dupletAD3881	LOC_Os04g55710.1	transposon protein, putative, unclassified, expressed
Traes_1AS_AE4FDD91A	2.01092	0.271786	0.0422769	-2.31402	down	dupletAD3927	LOC_Os08g16580.1	Cf2/Cf5 disease resistance protein, putative, expressed
Traes_5AL_60C44B0CA	12.4333	3.30047	0.0246467	-1.23817	down	dupletAD3950	LOC_Os01g08020.1	boron transporter protein, putative, expressed
Traes_2AL_21B8BCA9C	26.3984	6.13346	0.00700315	-1.4422	down	dupletAD3964	LOC_Os04g42930.1	OsGrx_C2.2 - glutaredoxin subgroup I, expressed
Traes_2AL_EE8C3B035	6.63661	1.47815	0.0168284	-1.50775	down	dupletAD4004	LOC_Os07g06950.1	ubiquitin carboxyl-terminal hydrolase, putative, expressed
Traes_5AS_4A059C548	5.74358	1.23996	0.00743118	-1.53445	down	dupletAD4012	LOC_Os12g43720.1	early-responsive to dehydration protein-related, putative,
Traes_3AL_883A4805C	6.24558	1.11617	0.0111046	-1.82389	down	dupletAD4073	LOC_Os01g51210.1	uncharacterized protein PA4923, putative, expressed
Traes_3AS_6ABB22CEC	36.6685	10.5255	0.0417607	-1.12148	down	dupletAD4094	LOC_Os01g01450.1	stress responsive protein, putative, expressed
Traes_4AL_4B411B3A7	22.6786	6.16977	0.0309162	-1.22962	down	dupletAD4201	LOC_Os02g14190.1	spermidine synthase, putative, expressed
Traes_4AS_DC872C10F	2.64656	0.208051	0.00163514	-2.97288	down	dupletAD4211	LOC_Os01g62480.1	laccase precursor protein, putative, expressed
Traes_3AL_85A7AF612	15.1672	2.96	0.010375	-1.65648	down	dupletAD4216	LOC_Os05g33380.1	fructose-bisphospate aldolase isozyme, putative, expressed
Traes_3AL_BCFD5F303	8.76684	0.27519	4.60237e-06	-4.35424	down	dupletAD4218	LOC_Os01g71670.1	glycosyl hydrolases family 17, putative, expressed
Traes_4AS_ED8D7EE94	1.9676	0.0376315	8.88032e-05	-5.15812	down	dupletAD4225	LOC_Os03g13300.1	glutamate decarboxylase, putative, expressed
Traes_1AL_F095B3F89	2.29013	0.330328	0.0058255	-2.12303	down	dupletAD4228	LOC_Os05g36110.1	protein of unknown function DUF502 domain containing
Traes_2AS_105B1A29A	1.67083	0.0159441	0.000825851	-5.93316	down	dupletAD4260	LOC_Os07g05580.1	ribosomal protein L7Ae, putative, expressed
Traes_1AL_7D3D7207A	3.54735	0.674383	0.0451796	-1.71723	down	dupletAD4281	LOC_Os05g35720.1	transmembrane protein 18, putative, expressed
Traes_6AS_230E627FE	69.519	11.2543	8.02585e-05	-1.97244	down	dupletAD4292	LOC_Os11g33300.1	O-methyltransferase, putative, expressed
Traes_6AS_F1CEB89EE	22.8958	4.53723	0.00143995	-1.66893	down	dupletAD4313	LOC_Os02g16680.1	bZIP transcription factor domain containing protein,
Traes_6AS_356183EC7	53.2205	9.35578	0.000310575	-1.82524	down	dupletAD4323	LOC_Os01g08520.1	DUF581 domain containing protein, expressed
Traes_4AL_4ABAD44F6	3.52273	0.197636	6.18198e-05	-3.46516	down	dupletAD4336	LOC_Os03g45720.1	glyoxalase family protein, putative, expressed
Traes_7AS_BD45B6DF6	378.739	0.0934339	2.05851e-60	-11.4347	down	dupletAD4406	LOC_Os02g01590.1	glycosyl hydrolases, putative, expressed
Traes_7AS_FB4C9848D	49.0537	10.9273	0.00494521	-1.48723	down	dupletAD4456	LOC_Os08g43270.1	BAG domain-containing protein, putative, expressed
Traes_6AL_9B927DB84	2.23104	0.0359049	0.00047088	-5.28938	down	dupletAD4486	LOC_Os04g56110.1	protein kinase, putative, expressed
Traes_7AS_C8B1BB7DC	3.33683	0.69002	0.0274116	-1.62326	down	dupletAD4513	LOC_Os08g42560.1	tRNA synthetase class II core domain containing protein,
Traes_2AL_9C8ACA6B9	2.62239	0.444213	0.00445574	-1.89982	down	dupletAD4567	LOC_Os04g49890.1	multidrug resistance-associated protein, putative, expressed
Traes_6AL_9205B26A3	4.40519	0.594248	0.0389978	-2.16607	down	dupletAD4590	LOC_Os02g15580.1	cyclic nucleotide-gated ion channel 1, putative, expressed
Traes_4AL_2FC8027D2	9.9706	2.25462	0.0114803	-1.50848	down	dupletAD4596	LOC_Os03g41510.1	oxidoreductase, aldo/keto reductase family protein,
Traes_7AS_0EA301557	15.2272	3.53825	0.0199763	-1.41041	down	dupletAD4614	LOC_Os06g08080.1	inorganic H+ pyrophosphatase, putative, expressed
Traes_6AL_80BA7FA66	3.3391	0.650105	0.0149912	-1.72858	down	dupletAD4626	LOC_Os02g36710.1	SET, putative, expressed
Traes_4AS_E12DC4729	5.59393	0.699536	0.0194026	-2.37328	down	dupletAD4627	LOC_Os03g52410.1	expressed protein
Traes_6AS_E7C6DE301	1.64111	0.0422151	0.00179363	-4.50253	down	dupletAD4641	LOC_Os03g28990.1	zinc finger family protein, putative, expressed
Traes_4AL_16456D1B6	151.077	1.79778	5.64538e-28	-5.711	down	dupletAD4651	LOC_Os02g01590.1	glycosyl hydrolases, putative, expressed
Traes_6AL_239E9E22F	7.10285	1.42507	0.024905	-1.69258	down	dupletAD4661	LOC_Os02g54470.1	60S ribosomal protein L35a-3, putative, expressed
Traes_1AL_324C5C146	1.20015	0.0378697	0.00162129	-4.20779	down	dupletAD4683	LOC_Os10g33350.1	endo-beta-N-acetylglucosaminidase, putative, expressed
Traes_4AL_29542DF45	10.0672	0.236341	3.31588e-12	-4.77845	down	dupletAD4686	LOC_Os12g01030.1	monoglyceride lipase, putative, expressed
Traes_6AL_72D2B7C35	4.30804	0.938371	0.0354259	-1.52827	down	dupletAD4693	LOC_Os02g47190.1	MYB family transcription factor, putative, expressed
Traes_3AL_58E17FFF3	5.79127	1.07718	0.015109	-1.75105	down	dupletAD4702	LOC_Os01g55260.1	AAA-type ATPase family protein, putative, expressed
Traes_6AL_5CDEC3044	1.62827	0.0283339	0.0276827	-5.06643	down	dupletAD4709	LOC_Os02g49780.1	expressed protein
Traes_6AS_475EE0A18	14.9024	2.55884	0.000301843	-1.91562	down	dupletAD4715	LOC_Os02g01280.1	T-complex protein, putative, expressed
Traes_3AS_B45D1D4FC	9.45175	2.33641	0.0326317	-1.37682	down	dupletAD4738	LOC_Os01g04409.1	OsWAK1 - OsWAK receptor-like cytoplasmic kinase OsWAK-RLCK,
Traes_7AL_65F481DB9	3.08204	0.305282	0.0045604	-2.63386	down	dupletAD4804	LOC_Os08g02400.1	40S ribosomal protein S13, putative, expressed
Traes_4AS_A3160B01C	4.25985	0.273084	3.57112e-05	-3.28997	down	dupletAD4821	LOC_Os03g17470.1	IN2-1 protein, putative, expressed
Traes_6AL_7811FFF66	3.79018	0.600839	0.0282888	-2.02986	down	dupletAD4856	LOC_Os09g28520.1	expressed protein
Traes_2AS_C4568AE60	28.965	6.16452	0.00385239	-1.59294	down	dupletAD4879	LOC_Os07g43530.2	helix-loop-helix DNA-binding domain containing protein,
Traes_4AS_6582F91A3	9.23666	2.13321	0.00780634	-1.44722	down	dupletAD4916	LOC_Os03g17410.1	expressed protein
Traes_6AS_AC24F31A6	3.4287	0.411625	0.00149013	-2.36337	down	dupletAD4941	LOC_Os02g01590.1	glycosyl hydrolases, putative, expressed
Traes_5AS_0B1FD1E0F	5.32025	1.04103	0.0460471	-1.66737	down	dupletAD4945	LOC_Os12g21890.1	PTEN, putative, expressed
Traes_1AL_6FE68F3A5	7.96683	1.80349	0.0201293	-1.51214	down	dupletAD4959	LOC_Os05g49030.1	60S ribosomal protein L18a, putative, expressed
Traes_3AL_5755F3A87	1.557	0	0.0333631	#NAME?	down	dupletAD5002	LOC_Os09g15370.1	expressed protein
Traes_4AL_89A8FEF73	7.03493	0.665305	1.45388e-05	-2.79512	down	dupletAD5008	LOC_Os04g26910.1	oxidoreductase, aldo/keto reductase family protein,
Traes_6AL_9B2C05295	2.87434	0.617675	0.0480141	-1.53226	down	dupletAD5017	LOC_Os02g45540.1	synthase, putative, expressed
Traes_6AL_A69551CA61	17.6951	1.33568	5.54808e-10	-3.05912	down	dupletAD5114	LOC_Os04g38525.1	expressed protein
Traes_4AL_F1033DD8F	1.03002	0.126498	0.00974417	-2.34875	down	dupletAD5122	LOC_Os12g18140.1	superkiller viralicidic activity 2-like 2, putative,
Traes_4AS_3AD486B1A	2.21401	0.198174	0.0463677	-2.85218	down	dupletAD5154	LOC_Os03g20330.1	VQ domain containing protein, putative, expressed
Traes_1AS_7EB01951F	1.1468	0.0867137	0.0275721	-3.05721	down	dupletAD5170	LOC_Os01g08560.1	DnaK family protein, putative, expressed
Traes_7AS_8FAD3B69E	28.871	4.66042	0.000154738	-1.96309	down	dupletAD5188	LOC_Os08g41280.1	membrane protein, putative, expressed
Traes_6AL_A9DB46C05	3.38949	0.740897	0.0407244	-1.53932	down	dupletAD5212	LOC_Os02g47110.2	ADP-ribosylation factor, putative, expressed
Traes_7AL_0CA63EFC2	2.02528	0.0399415	0.0441001	-4.88586	down	dupletAD5235	LOC_Os07g13770.1	UDP-glucoronosyl and UDP-glucosyl transferase domain
Traes_3AL_2257408CA	3.73085	0.894299	0.04871	-1.38073	down	dupletAD5253	LOC_Os03g55560.2	STE_MEKK_ste11_MAP3K.15 - STE kinases include homologs to
Traes_6AS_706F252FA	1.59397	0.149624	0.00128418	-2.71699	down	dupletAD5261	LOC_Os02g05744.1	endoglucanase, putative, expressed
Traes_6AS_0B0F76E7B	1.57552	0.123794	0.0498628	-2.98563	down	dupletAD5277	LOC_Os09g28720.1	alpha/beta hydrolase fold, putative, expressed
Traes_5AS_44322BC0E	3.16651	0	8.16085e-11	#NAME?	down	dupletAD5282	LOC_Os05g34325.1	cytochrome P450 51, putative, expressed
Traes_7AS_A93890FE4	1.50379	0.111418	0.0371967	-3.0071	down	dupletAD5312	LOC_Os06g01360.1	homogentisate 1,2-dioxygenase, putative, expressed
Traes_4AS_6C0AB5E18	17.9915	0	7.35638e-31	#NAME?	down	dupletAD5331	LOC_Os03g12890.2	aminotransferase domain containing protein, putative,
Traes_6AS_BA6B25C1B	10.9086	1.94927	0.0371922	-1.82189	down	dupletAD5338	LOC_Os02g08180.1	protein transport protein SEC61 subunit gamma, putative,
Traes_6AL_C851E7625	4.17736	0.353072	0.0113603	-2.78632	down	dupletAD5415	LOC_Os02g40700.1	enzyme of the cupin superfamily protein, putative,
Traes_7AS_0535EFFBE	2.32583	0.429957	0.0450132	-1.71873	down	dupletAD5440	LOC_Os02g47744.2	MYB family transcription factor, putative, expressed
Traes_4AL_3051E51BE	7.88688	1.20794	0.0203002	-2.02917	down	dupletAD5476	LOC_Os08g21660.2	WD domain, G-beta repeat domain containing protein,
Traes_2AL_322164EB3	33.5169	1.27396	9.49017e-14	-4.08261	down	dupletAD5490	LOC_Os04g37490.1	oxidoreductase, aldo/keto reductase family protein,
Traes_7AL_2F53FC860	2.56878	0.353934	0.0134264	-2.1952	down	dupletAD5493	LOC_Os06g42850.1	extracellular ligand-gated ion channel, putative, expressed
Traes_7AL_44206BE21	1.84766	0.034161	0.0349427	-4.97897	down	dupletAD5495	LOC_Os06g48290.1	homeobox associated leucine zipper, putative, expressed
Traes_3AS_7E7217B1B	2.98074	0.0639602	2.33943e-05	-4.87435	down	dupletAD5505	LOC_Os06g05880.1	profilin domain containing protein, expressed
Traes_2AL_8111BA8D1	3.42508	0.274697	3.07322e-05	-2.98201	down	dupletAD5512	LOC_Os04g53994.1	kinase, putative, expressed
Traes_4AL_C9F401064	103.542	0.114094	1.23912e-48	-9.18647	down	dupletAD5532	LOC_Os02g01590.1	glycosyl hydrolases, putative, expressed
Traes_2AS_67B594916	28.3041	4.46811	0.000159524	-2.01379	down	dupletAD5541	LOC_Os04g08828.1	cytochrome P450, putative, expressed
Traes_7AL_7C3AF19DC	21.0785	4.13139	0.00124911	-1.71399	down	dupletAD5547	LOC_Os06g37440.1	elongation factor 1-gamma, putative, expressed
Traes_1AL_319447519	7.71476	0.937285	0.0106742	-2.44274	down	dupletAD5594	LOC_Os05g51830.1	ZOS5-12 - C2H2 zinc finger protein, expressed
Traes_2AS_50B64B08E	6.86954	1.05929	0.00126973	-2.08641	down	dupletAD5597	LOC_Os11g29900.1	expressed protein
Traes_2AL_637053DA0	6.41023	0.579075	0.000310943	-2.82347	down	dupletAD5607	LOC_Os04g45140.1	DTA2, putative, expressed
Traes_7AL_649E6547F	9.02549	1.74271	0.00190913	-1.72465	down	dupletAD5615	LOC_Os08g03350.1	amino acid transporter, putative, expressed
Traes_4AS_B9CD186CE	2.69686	0.430449	0.00151887	-1.9951	down	dupletAD5624	LOC_Os03g13240.1	peptide transporter, putative, expressed
Traes_3AS_68529BA25	11.3407	2.84585	0.0212679	-1.32352	down	dupletAD5629	LOC_Os01g34700.1	dienelactone hydrolase family protein, expressed
Traes_6AL_989DD9AA1	12.3014	1.20997	7.40055e-05	-2.69608	down	dupletAD5648	LOC_Os07g07410.2	oxidoreductase, 2OG-Fe oxygenase family protein, putative,
Traes_5AS_DBE3EBA44	13.4616	2.01857	8.54529e-05	-2.08191	down	dupletAD5735	LOC_Os12g31850.1	ureide permease, putative, expressed
Traes_6AL_650753FBC	177.635	45.9825	0.0191529	-1.27045	down	dupletAD5779	LOC_Os02g39930.1	OsTIL-1 Temperature-induced lipocalin-1, expressed
Traes_4AL_26567AFFC	12.1201	0.972078	0.0120641	-3.04619	down	singletonA10109	LOC_Os10g38720.1	glutathione S-transferase, putative, expressed
Traes_3AS_23A1352E9	5.82916	0.995524	0.00686389	-1.88468	down	singletonA10127	LOC_Os11g44960.1	NBS-LRR disease resistance protein, putative, expressed
Traes_6AS_CC814F9FC	5.16579	0.737287	0.00393898	-2.14507	down	singletonA1018	LOC_Os02g06630.1	peroxidase precursor, putative, expressed
Traes_3AS_ACB424EA3	18.1375	3.04594	0.00467654	-1.93637	down	singletonA10224	LOC_Os01g07630.1	BRASSINOSTEROID INSENSITIVE 1-associated receptor kinase 1
Traes_6AL_9AFBFB453	4.58855	0.560916	0.0438911	-2.37847	down	singletonA10227	LOC_Os02g42940.1	MSP domain containing protein, expressed
Traes_2AL_C7E806D1A	134.053	13.9787	4.23655e-07	-2.58674	down	singletonA1024	LOC_Os04g55710.1	transposon protein, putative, unclassified, expressed
Traes_5AL_9697E163B	68.6194	10.599	3.98293e-05	-2.02465	down	singletonA10247	LOC_Os08g37432.2	MATE efflux family protein, putative, expressed
Traes_2AL_EB4F874A1	4.2678	0.838336	0.0140161	-1.72904	down	singletonA10248	LOC_Os04g43730.1	OsWAK51 - OsWAK receptor-like protein kinase, expressed
Traes_3AS_F0293A3A9	15.1969	3.06175	0.00154082	-1.65336	down	singletonA10403	LOC_Os01g02800.1	receptor-like kinase ARK1AS, putative, expressed
Traes_5AL_56BE09E32	12.8907	2.10841	0.0026004	-1.97308	down	singletonA10405	LOC_Os09g32976.1	ribosomal protein L7Ae, putative, expressed
Traes_7AS_2EB9E44921	7.65964	1.25761	0.0272683	-1.96271	down	singletonA10420	LOC_Os06g07580.1	expressed protein
Traes_1AL_ABEA95ABE	3.36236	0.551688	0.000351808	-1.97971	down	singletonA10458	LOC_Os04g52900.1	ABC transporter family protein, putative, expressed
Traes_1AL_A970EBB27	1.26056	0.228655	0.0410785	-1.81116	down	singletonA10504	LOC_Os03g11734.2	MATE efflux protein, putative, expressed
Traes_4AL_EB69302B0	1.63614	0.246257	0.046777	-2.07357	down	singletonA10552	LOC_Os08g21660.1	WD domain, G-beta repeat domain containing protein,
Traes_2AS_87D72429B	3.78862	0.246755	8.31635e-05	-3.30273	down	singletonA10614	LOC_Os07g38800.1	lectin-like receptor kinase, putative, expressed
Traes_6AS_B2526D636	5.40807	0.77017	0.00304104	-2.19452	down	singletonA10657	LOC_Os11g25454.1	cytokinin-N-glucosyltransferase 1, putative, expressed
Traes_5AS_87457B94A	9.68535	1.22694	0.0220536	-2.23702	down	singletonA1069	LOC_Os08g36440.1	HVA22, putative, expressed
Traes_7AS_FE2971684	4.36445	0.217372	2.19466e-06	-3.72675	down	singletonA10717	LOC_Os06g08154.1	receptor-like protein kinase 5 precursor, putative,
Traes_7AL_E70933BD3	4.57196	0.207563	0.00787541	-3.91096	down	singletonA10741	LOC_Os01g43851.1	cytochrome P450 72A1, putative, expressed
Traes_5AL_F92C0EC4E	5.40131	0.848922	0.027951	-1.99816	down	singletonA10802	LOC_Os03g56430.1	expressed protein
Traes_2AL_9B8C2A84D	3.40768	0.0411455	0.00446038	-5.59368	down	singletonA10823	LOC_Os04g37490.1	oxidoreductase, aldo/keto reductase family protein,
Traes_7AS_604879DCF	22.7411	4.04727	0.00735364	-1.7966	down	singletonA10827	LOC_Os02g30910.1	nodulin MtN3 family protein, putative, expressed
Traes_7AS_800D443F5	101.389	0.750025	3.79982e-25	-6.45508	down	singletonA10831	LOC_Os02g01590.1	glycosyl hydrolases, putative, expressed
Traes_2AL_BD0C7A9A5	22.99	3.33963	1.64423e-05	-2.1191	down	singletonA10852	LOC_Os04g54474.1	transcription factor, putative, expressed
Traes_3AL_C4B267DFB	13.4927	0.696758	0.000800093	-3.64573	down	singletonA10911	LOC_Os01g71340.1	glycosyl hydrolases family 17, putative, expressed
Traes_7AS_CEE44149B	4.71893	0.767918	0.0251729	-1.94545	down	singletonA1096	LOC_Os02g54470.1	60S ribosomal protein L35a-3, putative, expressed
Traes_5AS_10F5A686B	13.0134	1.25491	0.00407256	-2.61657	down	singletonA10998	LOC_Os03g30250.1	COBRA-like protein precursor, putative, expressed
Traes_1AL_A717981EE	3.62487	0.450738	0.0288333	-2.43937	down	singletonA11044	LOC_Os02g27760.1	40S ribosomal protein S15a, putative, expressed
Traes_7AL_ADE76CE5A	2.25724	0.14541	0.0179468	-3.37165	down	singletonA11070	LOC_Os10g20450.1	MATE efflux family protein, putative, expressed
Traes_1AL_C40703A29	18.6229	0.987871	4.72625e-07	-3.57738	down	singletonA11093	LOC_Os10g38710.1	glutathione S-transferase, putative, expressed
Traes_7AL_DE79AE0D6	3.06329	0.0307182	0.00122258	-5.86161	down	singletonA11141	LOC_Os01g43851.1	cytochrome P450 72A1, putative, expressed
Traes_7AL_CBE99239D	8.16346	1.02409	0.00020452	-2.3282	down	singletonA11150	LOC_Os06g46000.1	tubulin/FtsZ domain containing protein, putative, expressed
Traes_1AS_6AC8C20AE	12.2929	3.17113	0.0364449	-1.29545	down	singletonA11167	LOC_Os01g08560.1	DnaK family protein, putative, expressed
Traes_7AL_F9127BBC5	1.86927	0.0951106	0.000694112	-3.74649	down	singletonA11473	LOC_Os02g34790.1	receptor-like protein kinase 5 precursor, putative, expressed
Traes_7AL_96766587F	2.93645	0.570569	0.0191684	-1.68841	down	singletonA11528	LOC_Os06g39640.1	PINHEAD, putative, expressed
Traes_5AS_C84BA2F9D	4.57046	0.914289	0.0258229	-1.634	down	singletonA11549	LOC_Os12g44230.1	expressed protein
Traes_2AL_825939E8F	16.4251	3.53564	0.0167253	-1.52691	down	singletonA11584	LOC_Os04g32860.1	expressed protein
Traes_4AL_86BC0183F	2.48869	0.106393	4.18708e-05	-3.97347	down	singletonA116	LOC_Os11g35840.1	expressed protein
Traes_6AS_1DE6C21B8	6.31567	0.736196	0.00957647	-2.36009	down	singletonA11611	LOC_Os07g03820.1	lectin-like receptor kinase, putative, expressed
Traes_5AL_3320ABBB2	11.1539	1.18238	1.78747e-05	-2.58998	down	singletonA11643	LOC_Os09g31490.1	reductase, putative, expressed
Traes_4AL_EB7B7633A	5.21094	1.20702	0.0222987	-1.41728	down	singletonA11716	LOC_Os11g08090.1	expressed protein
Traes_5AL_82A5A56F0	22.8925	3.88954	0.00027246	-1.89792	down	singletonA1173	LOC_Os09g33690.2	Os9bglu32 - beta-glucosidase homologue, similar to G. max
Traes_5AS_BD073D445	13.1907	0.259245	2.032e-12	-5.10017	down	singletonA11738	LOC_Os05g34325.1	cytochrome P450 51, putative, expressed
Traes_3AS_1D618944D	7.79227	0.661834	2.30893e-06	-2.94104	down	singletonA11763	LOC_Os07g04130.1	expressed protein
Traes_6AS_168653E1B	5.30346	0.0495434	1.47092e-09	-5.96386	down	singletonA11773	LOC_Os02g09400.1	cytochrome P450, putative, expressed
Traes_5AL_87C8496BE	19.5589	3.84277	0.0065724	-1.72873	down	singletonA11774	LOC_Os03g08050.1	elongation factor Tu, putative, expressed
Traes_7AL_2081C2547	3.27775	0.718688	0.0464936	-1.53592	down	singletonA11790	LOC_Os11g30410.1	ThiF family domain containing protein, putative, expressed
Traes_2AS_656ABE561	2.19431	0.119326	0.00563681	-3.61607	down	singletonA11805	LOC_Os07g37730.1	NADH-ubiquinone oxidoreductase, mitochondrial precursor,
Traes_4AS_B978C93FA	90.3747	9.30787	7.21598e-08	-2.62387	down	singletonA1189	LOC_Os03g16860.1	DnaK family protein, putative, expressed
Traes_7AS_2AFC04957	2.9528	0.334504	0.00236334	-2.45277	down	singletonA11939	LOC_Os11g41160.1	phosphoserine phosphatase, chloroplast precursor, putative,
Traes_5AS_B16145290	10.1215	1.85136	0.0199033	-1.7975	down	singletonA1194	LOC_Os11g47760.1	DnaK family protein, putative, expressed
Traes_1AL_F195D78FB	4.6306	1.10714	0.0335368	-1.41745	down	singletonA11947	LOC_Os01g19870.1	hydrolase, acting on carbon-nitrogen, putative, expressed
Traes_3AS_82DCD8C20	14.8148	1.10323	9.80647e-07	-3.088	down	singletonA11987	LOC_Os11g03290.1	nucleoside-triphosphatase, putative, expressed
Traes_2AS_A46FD19A7	14.9319	3.29748	0.0228244	-1.50386	down	singletonA11990	LOC_Os05g27590.1	wound-induced protein WI12, putative, expressed
Traes_7AL_7D53CD449	21.1404	3.13979	0.0379287	-2.04277	down	singletonA12012	LOC_Os06g37450.1	GATA zinc finger domain containing protein, expressed
Traes_5AL_E74B19DB1	34.7044	3.89914	0.0048849	-2.51235	down	singletonA12053	LOC_Os12g25690.1	UDP-glucose 6-dehydrogenase, putative, expressed
Traes_6AS_C9009F3CD	26.011	3.96265	0.000525773	-2.03594	down	singletonA12066	LOC_Os02g35970.1	BTBN2 - Bric-a-Brac, Tramtrack, Broad Complex BTB domain
Traes_1AL_CC4CF4E71	15.2033	1.42271	4.6869e-05	-2.78319	down	singletonA12090	LOC_Os10g38670.1	glutathione S-transferase, putative, expressed
Traes_3AL_8131EBAD8	3.21009	0.523839	0.0386374	-1.98335	down	singletonA12115	LOC_Os05g48320.1	60S ribosomal protein L37a, putative, expressed
Traes_1AL_C05349EA91	21.2573	4.4222	0.0122378	-1.59712	down	singletonA12157	LOC_Os05g32820.1	peptide-N4-asparagine amidase A, putative, expressed
Traes_7AL_E3ADC8C38	7.96648	1.79211	0.0176501	-1.51074	down	singletonA12196	LOC_Os06g47150.4	auxin response factor 18, putative, expressed
Traes_7AS_ED5778D91	3.43584	0.265313	0.000208286	-3.09246	down	singletonA12205	LOC_Os06g04510.1	enolase, putative, expressed
Traes_1AS_EB6754AA5	5.10318	1.21875	0.0463186	-1.38431	down	singletonA12388	LOC_Os05g03190.1	IQ calmodulin-binding motif domain containing protein,
Traes_4AL_31E568671	3.70441	0.534093	0.0138094	-2.18227	down	singletonA12407	LOC_Os12g32850.1	cytochrome P450, putative, expressed
Traes_5AL_C79BC9A6A	232.185	63.6282	0.0461036	-1.1767	down	singletonA12504	LOC_Os11g05050.1	stem-specific protein TSJT1, putative, expressed
Traes_1AL_45A9AD1EA	33.0454	8.61911	0.0190111	-1.28616	down	singletonA12524	LOC_Os05g34770.1	cytochrome c, putative, expressed
Traes_7AS_BD633B175	15.8936	3.32224	0.0185432	-1.57897	down	singletonA12526	LOC_Os06g13100.1	CREG1 precursor, putative, expressed
Traes_7AL_91A8A5DC5	6.64921	0.547176	0.000658405	-2.94053	down	singletonA12654	LOC_Os03g25920.1	amino acid permease family protein, putative, expressed
Traes_7AL_9040EE6AE	5.59956	0	0.00339043	#NAME?	down	singletonA12707	LOC_Os08g02110.1	peroxidase precursor, putative, expressed
Traes_3AS_67F8B087C	12.8492	0.21117	1.41983e-05	-5.14889	down	singletonA12782	LOC_Os05g32320.1	integral membrane transporter family protein, putative,
Traes_4AL_2A6C6F593	10.2055	2.50188	0.0180615	-1.35023	down	singletonA12818	LOC_Os02g32030.1	elongation factor, putative, expressed
Traes_5AL_A041A47C4	8.64997	0.303368	1.21319e-06	-4.0946	down	singletonA12851	LOC_Os04g37600.1	phosphate carrier protein, mitochondrial precursor,
Traes_7AS_2A9C6CD1F	4.64297	0.548969	0.008428	-2.42596	down	singletonA1290	LOC_Os01g41770.1	leucine rich repeat protein, putative, expressed
Traes_3AL_27BB52EDA	4.22445	0.82211	0.00604071	-1.70675	down	singletonA12908	LOC_Os01g55590.1	AMP-binding enzyme, putative, expressed
Traes_3AL_504F7F2BB	1.76801	0.0854113	2.61678e-05	-3.67749	down	singletonA12954	LOC_Os01g50160.1	MDR-like ABC transporter, putative, expressed
Traes_3AL_763988812	5.35396	0.497195	1.06221e-05	-2.76252	down	singletonA12996	LOC_Os01g60280.1	ATP binding protein, putative, expressed
Traes_4AL_1CE598C8F	1.28808	0.0185873	0.0119852	-5.33652	down	singletonA13083	LOC_Os03g63060.1	P21-Rho-binding domain containing protein, putative,
Traes_5AS_2DF3526B4	1.54746	0.147313	0.00847466	-2.71077	down	singletonA13159	LOC_Os12g32360.1	expressed protein
Traes_2AL_43F271120	74.1772	20.5548	0.0322284	-1.20206	down	singletonA1317	LOC_Os10g41390.1	protein kinase domain containing protein, expressed
Traes_1AL_3C7BC48C5	8.15462	1.65759	0.0131391	-1.65803	down	singletonA13183	LOC_Os03g60400.1	40S ribosomal protein S23, putative, expressed
Traes_3AS_95D28ECA7	64.6589	9.0772	0.000177046	-2.1839	down	singletonA132	LOC_Os01g11160.1	amino acid permease family protein, putative, expressed
Traes_1AL_D51DB1D81	1.40701	0.131729	0.00571439	-2.72902	down	singletonA13232	LOC_Os06g28740.1	expressed protein
Traes_1AL_69CE050CD	31.3178	7.12833	0.0180595	-1.47451	down	singletonA13271	LOC_Os05g49270.1	transporter family protein, putative, expressed
Traes_4AS_D474E9A91	3.05927	0.156034	0.0160786	-3.51502	down	singletonA1334	LOC_Os06g13750.1	expressed protein
Traes_6AS_98389F095	9.19232	1.97937	0.00900488	-1.55491	down	singletonA13444	LOC_Os02g04120.1	cytidylyltransferase domain containing protein, expressed
Traes_3AL_891566958	17.6558	3.33847	0.0071384	-1.75428	down	singletonA13448	LOC_Os01g04930.1	MYB family transcription factor, putative, expressed
Traes_2AL_454BAD62F	273.39	0.473399	1.21097e-37	-8.57537	down	singletonA13515	LOC_Os04g55710.1	transposon protein, putative, unclassified, expressed
Traes_4AS_D950EBDB0	2.53844	0.457857	0.00765724	-1.84216	down	singletonA1352	LOC_Os03g20949.1	phospholipid-transporting ATPase, putative, expressed
Traes_7AS_6BF0071BA	11.3624	0.606756	0.00109906	-3.4969	down	singletonA13523	LOC_Os06g03540.1	oligopeptide transporter, putative, expressed
Traes_5AL_0C11FAA4D	13.4596	3.29859	0.0366113	-1.38447	down	singletonA13530	LOC_Os10g32820.1	60S ribosomal protein L21-2, putative, expressed
Traes_7AL_DFFCB625F	50.6825	13.4992	0.0277673	-1.24578	down	singletonA13537	LOC_Os09g07020.1	oxidoreductase, putative, expressed
Traes_3AL_14A36F545	3.22288	0.11467	0.00108884	-4.21447	down	singletonA13601	LOC_Os01g55240.1	gibberellin 2-beta-dioxygenase, putative, expressed
Traes_1AL_80931BE4C	5.19089	0.754831	0.0164078	-2.09659	down	singletonA13676	LOC_Os01g72100.1	OsCML10 - Calmodulin-related calcium sensor protein,
Traes_4AL_8EB1630F0	2.00716	0.219158	0.0438243	-2.55358	down	singletonA13677	LOC_Os06g04880.1	serine threonine kinase, putative, expressed
Traes_2AL_C9A69DBA9	1.71045	0.37223	0.0423642	-1.56187	down	singletonA13704	LOC_Os08g44810.1	lactate/malate dehydrogenase, putative, expressed
Traes_4AS_7C9340F03	1.35593	0.2361	0.0254013	-1.81951	down	singletonA13722	LOC_Os06g31210.1	methionyl-tRNA synthetase, putative, expressed
Traes_6AS_375237984	3.66814	0.667528	0.0158535	-1.77156	down	singletonA13750	LOC_Os02g01590.1	glycosyl hydrolases, putative, expressed
Traes_7AS_76670DCAB	23.3028	3.07011	7.93282e-06	-2.31091	down	singletonA13893	LOC_Os09g30412.1	heat shock protein, putative, expressed
Traes_2AS_7E47A2541	121.367	11.2085	3.2806e-08	-2.73231	down	singletonA13904	LOC_Os10g03360.1	transferase family protein, putative, expressed
Traes_6AL_3F23E9816	1.0065	0	0.0333631	#NAME?	down	singletonA13911	LOC_Os02g56680.1	dehydrogenase, putative, expressed
Traes_1AL_5B93FB670	14.0105	1.75692	0.00013309	-2.34337	down	singletonA13977	LOC_Os10g32820.1	60S ribosomal protein L21-2, putative, expressed
Traes_4AS_E4D61C2E6	4.25598	0.831036	0.0321318	-1.68664	down	singletonA13995	LOC_Os03g07250.1	cytochrome P450, putative, expressed
Traes_7AS_FDAB4F643	3.5375	0	0.00112982	#NAME?	down	singletonA14006	LOC_Os02g01590.1	glycosyl hydrolases, putative, expressed
Traes_2AL_8D3A3687D	14.0573	3.09837	0.00920931	-1.54395	down	singletonA14013	LOC_Os02g47190.1	MYB family transcription factor, putative, expressed
Traes_6AL_EF774ECF2	2.40922	0.130492	0.000341582	-3.5489	down	singletonA14048	LOC_Os02g56630.1	OsWAK24 - OsWAK receptor-like protein kinase, expressed
Traes_3AS_EEFDD817A	14.7823	1.83102	0.00352647	-2.33884	down	singletonA1414	LOC_Os01g15010.1	miro, putative, expressed
Traes_3AL_658687F48	31.5115	3.44941	0.00172204	-2.51635	down	singletonA14142	LOC_Os10g38110.1	cytochrome P450, putative, expressed
Traes_5AL_F1AB5C004	1.79631	0.169129	0.0425759	-2.67386	down	singletonA1415	LOC_Os12g13380.1	adenylate kinase, putative, expressed
Traes_4AL_FE0C5AEF4	785.208	0.262858	3.58879e-51	-10.9632	down	singletonA14174	LOC_Os02g01590.1	glycosyl hydrolases, putative, expressed
Traes_2AL_CD28AB70E	11.4982	2.73419	0.00904411	-1.39773	down	singletonA14349	LOC_Os04g40040.1	copper methylamine oxidase precursor, putative, expressed
Traes_2AS_D940B19D1	15.0197	3.37442	0.0196106	-1.49424	down	singletonA14393	LOC_Os11g24610.1	60S ribosomal protein L38, putative, expressed
Traes_6AS_7C785BA32	1.06551	0	0.0333631	#NAME?	down	singletonA14424	LOC_Os02g02020.1	pentatricopeptide, putative, expressed
Traes_3AS_650C7A7A9	20.9177	5.56236	0.0251413	-1.27653	down	singletonA14428	LOC_Os01g13030.2	OsIAA3 - Auxin-responsive Aux/IAA gene family member,
Traes_1AL_BE4FF7D92	76.0896	15.4627	0.00148279	-1.61918	down	singletonA1444	LOC_Os03g05390.2	Citrate transporter protein, putative, expressed
Traes_5AL_9AA3E078D	1.5526	0.108301	0.0439345	-3.09931	down	singletonA14480	LOC_Os10g11354.1	MATE efflux family protein, putative, expressed
Traes_7AL_094FAA5F3	72.1537	5.70112	3.03273e-05	-3.04817	down	singletonA14593	LOC_Os02g48870.1	aspartic proteinase nepenthesin-2 precursor, putative,
Traes_1AL_F4FE96E3B	69.2451	6.14426	5.05959e-09	-2.86718	down	singletonA14609	LOC_Os05g51690.1	CCT motif family protein, expressed
Traes_7AL_C69731F11	20.3218	4.33797	0.0443878	-1.55513	down	singletonA14646	LOC_Os04g33920.1	LTPL102 - Protease inhibitor/seed storage/LTP family
Traes_5AL_75F6102E3	8.29101	1.11456	0.00131023	-2.21406	down	singletonA14658	LOC_Os09g33986.2	peptidase, T1 family, putative, expressed
Traes_2AL_98D467F31	94.4409	0.269807	1.89028e-33	-7.83282	down	singletonA1522	LOC_Os04g40630.1	BTBZ4 - Bric-a-Brac, Tramtrack, Broad Complex BTB domain
Traes_6AL_2E262F689	1.17697	0.203946	0.0197688	-1.89174	down	singletonA1528	LOC_Os02g49992.1	expressed protein
Traes_7AS_6F12B2064	5.38219	0.295303	4.72002e-05	-3.54284	down	singletonA1533	LOC_Os09g32976.1	ribosomal protein L7Ae, putative, expressed
Traes_3AS_8107B5E92	42.1879	6.4638	0.00199733	-2.00712	down	singletonA1551	LOC_Os12g05430.1	ribosomal protein L24, putative, expressed
Traes_2AS_C913A8043	13.83	3.88341	0.0360508	-1.1761	down	singletonA1582	LOC_Os04g12540.1	receptor-like protein kinase, putative, expressed
Traes_1AL_B7757AFDC	38.2853	6.50106	0.000171962	-1.86752	down	singletonA1590	LOC_Os05g35410.1	potassium channel AKT2/3, putative, expressed
Traes_7AS_6B6BF3A81	239.534	1.3967	2.30375e-29	-6.7704	down	singletonA1624	LOC_Os02g01590.1	glycosyl hydrolases, putative, expressed
Traes_6AL_7BADDFA61	21.3848	3.60902	0.000604559	-1.92275	down	singletonA1648	LOC_Os02g47580.1	expressed protein
Traes_7AS_9D9ADE9BE	1.03955	0.0539991	0.037971	-3.65675	down	singletonA1697	LOC_Os06g05860.1	6-phosphofructokinase, putative, expressed
Traes_7AL_38E309909	2.76891	0.459783	0.0188039	-1.92725	down	singletonA1731	LOC_Os08g23150.1	indole-3-glycerol phosphate synthase, chloroplast
Traes_5AL_8D5A83BF8	6.34213	1.07362	0.0428841	-1.95582	down	singletonA1736	LOC_Os03g27120.1	ICE-like protease p20 domain containing protein, putative,
Traes_2AL_6FF2654B3	29.0185	4.01283	1.83616e-05	-2.20164	down	singletonA1749	LOC_Os04g55710.1	transposon protein, putative, unclassified, expressed
Traes_3AS_8BC1B832C	3.47976	0.598456	0.0110066	-1.91003	down	singletonA1756	LOC_Os01g13760.1	dnaJ domain containing protein, expressed
Traes_3AL_8A0022784	8.96062	0.928533	0.00672228	-2.61399	down	singletonA1757	LOC_Os01g52160.1	heavy metal-associated domain containing protein, expressed
Traes_4AS_6587A7B68	3.48335	0.650968	0.0180317	-1.74856	down	singletonA1865	LOC_Os03g09840.2	C2 domain containing protein, putative, expressed
Traes_6AS_774DD61E7	1.47553	0	0.0292659	#NAME?	down	singletonA1882	LOC_Os02g34570.2	exosome complex exonuclease, putative, expressed
Traes_5AL_6A3F590BC	21.1445	3.9877	0.00191139	-1.7652	down	singletonA1889	LOC_Os03g08050.1	elongation factor Tu, putative, expressed
Traes_6AS_72E47604B	10.4473	0.751182	4.12013e-05	-3.10375	down	singletonA1929	LOC_Os10g28370.1	chlorophyllase-2, chloroplast precursor, putative,
Traes_2AS_D2D7342B3	29.7556	3.7219	4.1498e-05	-2.34498	down	singletonA1991	LOC_Os03g04660.1	cytochrome P450 86A1, putative, expressed
Traes_4AS_84CE89EBD	14.9248	2.4282	0.0009566	-1.92517	down	singletonA2137	LOC_Os03g08050.1	elongation factor Tu, putative, expressed
Traes_2AS_99FF5C043	1.57835	0.0667011	0.0358828	-3.78632	down	singletonA2147	LOC_Os04g12970.1	UDP-glucoronosyl/UDP-glucosyl transferase, putative,
Traes_7AL_36224D959	2.05403	0	0.0171036	#NAME?	down	singletonA2186	LOC_Os06g46799.1	peroxidase precursor, putative, expressed
Traes_3AS_BC76A2E7E	7.55819	0.83912	1.62881e-05	-2.49174	down	singletonA2347	LOC_Os11g28104.1	TKL_IRAK_DUF26-lf.4 - DUF26 kinases have homology to DUF26
Traes_1AL_4D668D012	16.7006	1.57542	0.000228508	-2.66487	down	singletonA2381	LOC_Os05g35410.1	potassium channel AKT2/3, putative, expressed
Traes_3AL_5F34921C3	3.51549	0.672663	0.00500477	-1.7388	down	singletonA2395	LOC_Os01g50080.1	MDR-like ABC transporter, putative, expressed
Traes_4AL_9601B9873	27.9646	5.79778	0.020129	-1.65319	down	singletonA2406	LOC_Os04g12080.1	TKL_IRAK_DUF26-lc.7 - DUF26 kinases have homology to DUF26
Traes_2AL_25944DD47	8.75771	0.911941	1.26783e-05	-2.6035	down	singletonA2465	LOC_Os04g26910.1	oxidoreductase, aldo/keto reductase family protein,
Traes_5AL_DE16B3C5C	29.5212	6.62455	0.00484211	-1.52399	down	singletonA2510	LOC_Os02g32520.1	ERD1 protein, chloroplast precursor, putative, expressed
Traes_2AS_7E8112FD2	1.69761	0.0290664	0.0251688	-5.31778	down	singletonA2556	LOC_Os02g09250.1	cytochrome P450 71D10, putative, expressed
Traes_1AL_51CED3DBF	4.37363	1.04368	0.0390048	-1.43295	down	singletonA2580	LOC_Os05g38530.1	DnaK family protein, putative, expressed
Traes_3AS_B7271BB4C	6.55983	1.79535	0.045159	-1.2046	down	singletonA2601	LOC_Os02g21280.1	POEI30 - Pollen Ole e I allergen and extensin family
Traes_4AL_ED8018CD7	7.36593	0.804047	9.26687e-06	-2.53711	down	singletonA2619	LOC_Os03g48850.2	valyl-tRNA synthetase, putative, expressed
Traes_6AL_B7979B4FC	7.56302	1.59408	0.0482538	-1.63077	down	singletonA2710	LOC_Os02g37862.1	60S ribosomal protein L6, putative, expressed
Traes_2AS_E82763741	13.7641	1.63973	0.0100184	-2.32627	down	singletonA2769	LOC_Os03g04660.1	cytochrome P450 86A1, putative, expressed
Traes_5AS_C4EDEEF2C	1.72897	0.283544	0.0436727	-2.01148	down	singletonA281	LOC_Os11g35840.1	expressed protein
Traes_1AS_AB44CC48D	4.33807	0.585721	0.00254921	-2.18027	down	singletonA2956	LOC_Os05g09360.1	glycine-rich protein, putative, expressed
Traes_2AS_821E10536	4.58565	0.416083	0.00582867	-2.79418	down	singletonA3009	LOC_Os03g04660.1	cytochrome P450 86A1, putative, expressed
Traes_5AL_095ACC542	14.6634	2.87784	0.0337895	-1.73946	down	singletonA3079	LOC_Os03g58204.1	ribosomal protein L4, putative, expressed
Traes_1AS_DB74E8634	1.55385	0.0586803	0.0213164	-3.94859	down	singletonA3094	LOC_Os05g08790.1	MAR-binding filament-like protein 1, putative, expressed
Traes_4AL_A10C27077	1.15427	0.101076	0.0295417	-2.84547	down	singletonA3179	LOC_Os01g34480.1	NAD dependent epimerase/dehydratase family protein,
Traes_6AS_C4E616554	6.84458	0.477146	1.30032e-07	-3.21151	down	singletonA319	LOC_Os02g02930.1	terpene synthase, putative, expressed
Traes_5AS_763E51250	3.04471	0.574822	0.0297009	-1.75922	down	singletonA3199	LOC_Os06g42520.1	transposon protein, putative, unclassified, expressed
Traes_4AL_244108901	11.4333	0.175683	0.0156023	-5.4739	down	singletonA3200	LOC_Os02g01590.1	glycosyl hydrolases, putative, expressed
Traes_7AL_0443F324A	8.55422	1.21339	0.000107664	-2.13133	down	singletonA3247	LOC_Os06g44840.1	prenyltransferase, putative, expressed
Traes_2AS_2E21BFFFB	1.01578	0.014309	0.0106315	-5.37129	down	singletonA3251	LOC_Os07g34190.1	chalcone and stilbene synthases, putative, expressed
Traes_7AS_787434A22	69.2145	14.3263	0.0023691	-1.61236	down	singletonA3273	LOC_Os06g09390.2	AP2 domain containing protein, expressed
Traes_7AL_BB8AFF1E2	3.65597	0.12149	3.08693e-09	-4.26883	down	singletonA3330	LOC_Os04g52450.2	aminotransferase, putative, expressed
Traes_3AL_BF66C9C95	11.4473	1.97208	0.00718307	-1.9008	down	singletonA3358	LOC_Os03g60400.1	40S ribosomal protein S23, putative, expressed
Traes_1AS_707A1B179	8.70077	0.6544	0.0171036	-3.00279	down	singletonA3403	LOC_Os06g22440.1	SAM dependent carboxyl methyltransferase, putative,
Traes_4AL_70CC7A646	3.00704	0.237194	8.71838e-07	-3.03332	down	singletonA3412	LOC_Os11g37700.1	pleiotropic drug resistance protein, putative, expressed
Traes_6AS_E02218FC7	1.36182	0.115287	0.0479773	-2.81091	down	singletonA3455	LOC_Os02g02130.1	ribosomal protein L37, putative, expressed
Traes_7AL_E7E665596	4.9549	0.80592	0.0173461	-1.98019	down	singletonA350	LOC_Os01g52490.1	40S ribosomal protein S24, putative, expressed
Traes_4AL_22D34B3B5	6.13595	0.503775	0.000492796	-2.87744	down	singletonA352	LOC_Os12g40070.1	B3 DNA binding domain containing protein, expressed
Traes_2AS_195CFADD8	2.08169	0.35061	0.00478904	-1.89916	down	singletonA3525	LOC_Os07g38760.1	HEAT repeat family protein, putative, expressed
Traes_4AS_DF720DD3A	15.8506	2.93211	0.00288227	-1.77298	down	singletonA3595	LOC_Os03g08050.1	elongation factor Tu, putative, expressed
Traes_7AS_2849809AD	2.12763	0.327649	0.0309439	-2.03102	down	singletonA3605	LOC_Os04g51300.1	peroxidase precursor, putative, expressed
Traes_2AL_BDC8DD6C7	3.19601	0.195772	0.000178109	-3.38393	down	singletonA3608	LOC_Os04g34390.1	serine/threonine-protein kinase receptor precursor, putative,
Traes_1AL_93E51B797	7.99506	0.028156	7.96354e-10	-7.37129	down	singletonA3651	LOC_Os05g49240.1	homeodomain-related, putative, expressed
Traes_1AS_853B8F438	10.1082	1.71873	0.00200496	-1.89799	down	singletonA3658	LOC_Os10g33040.1	receptor-like protein kinase precursor, putative, expressed
Traes_2AL_C7956808E	1.64723	0.145231	0.0432733	-2.90005	down	singletonA3761	LOC_Os04g38620.1	NAP domain containing protein, putative, expressed
Traes_5AL_133FEF770	22.1535	1.90338	1.12412e-08	-2.88109	down	singletonA3875	LOC_Os09g33680.1	Os9bglu31 - beta-glucosidase, dhurrinase, similar to G. max
Traes_2AS_139E0B66B	3.60509	0.135026	0.00607152	-4.1885	down	singletonA3916	LOC_Os04g12970.1	UDP-glucoronosyl/UDP-glucosyl transferase, putative,
Traes_5AL_73862633B	3.46315	0.558332	0.0345741	-1.93666	down	singletonA3978	LOC_Os03g55110.1	26S proteasome non-ATPase regulatory subunit 10, putative,
Traes_3AS_794DAF12D	20.6329	2.31104	4.11942e-05	-2.53509	down	singletonA3983	LOC_Os01g04930.1	MYB family transcription factor, putative, expressed
Traes_6AS_2FEC483D4	6.50011	1.30639	0.0117337	-1.61629	down	singletonA407
Traes_5AS_D8DA980DA	6.73916	1.57213	0.0384664	-1.42031	down	singletonA4103	LOC_Os11g44940.2	seed maturation protein PM27, putative, expressed
Traes_3AL_0A6D69D45	14.273	3.00716	0.02233	-1.58319	down	singletonA4145	LOC_Os01g66300.1	KH domain containing protein, putative, expressed
Traes_7AL_4A3378136	3.03845	0.429329	0.0271105	-2.22669	down	singletonA4185	LOC_Os06g02510.2	ribosomal protein L13, putative, expressed
Traes_4AS_4F461B77D	23.9344	3.93996	0.000806544	-1.92075	down	singletonA4229	LOC_Os03g08050.1	elongation factor Tu, putative, expressed
Traes_4AL_450759DB9	15.05	1.00372	2.65803e-10	-3.25466	down	singletonA4257	LOC_Os02g01590.1	glycosyl hydrolases, putative, expressed
Traes_3AS_24A330620	1.60035	0.03737	0.00791276	-4.75236	down	singletonA4288	LOC_Os04g30010.1	OsWAK45 - OsWAK receptor-like protein kinase, expressed
Traes_1AL_792843F86	2.06907	0.411039	0.0166465	-1.67928	down	singletonA4302	LOC_Os01g24680.1	3-hydroxyacyl-CoA dehydrogenase, putative, expressed
Traes_2AS_4F704ECD3	2.89432	0.255582	0.000908912	-2.94056	down	singletonA4326	LOC_Os07g45510.1	expressed protein
Traes_3AL_716569701	3.6035	0.283556	0.00703955	-3.03805	down	singletonA4327	LOC_Os01g42030.1	mitochondrial chaperone BCS1, putative, expressed
Traes_5AS_C77A372931	20.5557	3.07059	0.00523667	-2.054	down	singletonA4331	LOC_Os03g30250.1	COBRA-like protein precursor, putative, expressed
Traes_5AL_156C3BB94	3.34172	0	0.0114425	#NAME?	down	singletonA4423	LOC_Os09g38130.1	auxin efflux carrier component, putative, expressed
Traes_7AL_8931B66EC	16.1242	3.20019	0.00108011	-1.66381	down	singletonA4449	LOC_Os02g16270.2	xa1, putative, expressed
Traes_2AL_BB4A1AEC7	10.9336	1.59493	0.0146749	-2.12554	down	singletonA4461	LOC_Os04g51630.1	60S ribosomal protein L7, putative, expressed
Traes_6AL_BFB21AE09	70.186	6.53236	2.30326e-08	-2.78022	down	singletonA4471	LOC_Os10g29470.1	dehydrogenase, putative, expressed
Traes_5AL_EDE003529	12.7571	1.55926	0.000202611	-2.35242	down	singletonA46	LOC_Os07g07709.1	ribosomal protein S13p/S18e, putative, expressed
Traes_2AL_4B0216B7A	183.391	24.8877	4.57907e-05	-2.17342	down	singletonA4603	LOC_Os04g55710.1	transposon protein, putative, unclassified, expressed
Traes_3AL_A379BDDC5	17.128	2.88351	0.000987992	-1.87782	down	singletonA4614	LOC_Os05g47890.1	WD domain, G-beta repeat domain containing protein,
Traes_1AL_EB8A4C9F1	6.64235	0.770239	0.0258849	-2.38108	down	singletonA4674	LOC_Os02g01890.1	cytochrome P450, putative, expressed
Traes_1AL_696AA6F43	3.1947	0.507048	0.0432784	-1.97937	down	singletonA4687	LOC_Os02g57500.1	expressed protein
Traes_7AL_CB50E0F46	36.0293	9.16628	0.0296973	-1.31474	down	singletonA4713	LOC_Os08g37180.1	patatin, putative, expressed
Traes_4AL_97D9897B41	38.4474	9.65025	0.0216499	-1.36648	down	singletonA4749	LOC_Os02g32030.1	elongation factor, putative, expressed
Traes_2AL_3F5788C72	72.596	0.390086	5.64753e-35	-6.88146	down	singletonA4790	LOC_Os04g55710.1	transposon protein, putative, unclassified, expressed
Traes_3AS_9B5BD6076	5.81651	0	3.22536e-13	#NAME?	down	singletonA4813	LOC_Os08g20200.1	male sterility protein, putative, expressed
Traes_3AL_883B2E9AC	2.36886	0.141673	2.87066e-05	-3.47525	down	singletonA4865	LOC_Os04g24220.1	OsWAK32 - OsWAK receptor-like protein kinase, expressed
Traes_4AL_D9FD217F8	19.5557	2.46862	0.000463188	-2.33125	down	singletonA4867	LOC_Os01g13140.1	WD domain, G-beta repeat domain containing protein,
Traes_2AS_6BC67DD45	11.9936	3.03275	0.0187206	-1.33307	down	singletonA4872	LOC_Os05g34220.1	vrga1, putative, expressed
Traes_5AL_1972E0F14	13.7264	1.05461	3.84943e-08	-3.08437	down	singletonA4914	LOC_Os09g29560.1	OsWAK83 - OsWAK pseudogene, expressed
Traes_3AL_F4B6726BC	15.3758	3.86739	0.0156626	-1.30733	down	singletonA4966	LOC_Os05g37470.1	transmembrane amino acid transporter protein, putative,
Traes_4AL_67C9BC7BE	10.4417	1.36089	0.00103136	-2.23546	down	singletonA5023	LOC_Os09g17560.1	O-methyltransferase, putative, expressed
Traes_5AL_CDD517489	1.17116	0.0852808	0.0216589	-3.00134	down	singletonA5063	LOC_Os09g10054.1	disease resistance protein RPS2, putative, expressed
Traes_5AS_AB7D06253	1.90407	0	0.000742058	#NAME?	down	singletonA5114	LOC_Os06g04290.1	S10/S20 domain containing ribosomal protein, putative,
Traes_5AS_D714D4951	4.72834	0.691896	0.00119792	-2.15847	down	singletonA5212	LOC_Os11g37700.1	pleiotropic drug resistance protein, putative, expressed
Traes_2AL_DE4FA1957	3.19727	0.14598	0.0201713	-3.72901	down	singletonA528	LOC_Os11g26850.2	erythronate-4-phosphate dehydrogenase, putative, expressed
Traes_7AS_606ACFE0C	20.5454	2.52022	5.55219e-05	-2.37952	down	singletonA5346	LOC_Os06g11980.1	DUF581 domain containing protein, expressed
Traes_3AL_EEEA5630E	6.06234	0.77246	0.00392057	-2.34679	down	singletonA5374	LOC_Os10g27174.1	40S ribosomal protein S28, putative, expressed
Traes_6AL_BA1B3E461	3.1991	0.379521	0.0432574	-2.34044	down	singletonA5425	LOC_Os09g29390.1	plastocyanin-like domain containing protein, putative,
Traes_3AS_AB3EBEA4A	1.1994	0.0657053	0.0238233	-3.41193	down	singletonA5455	LOC_Os01g03030.1	alanyl-tRNA synthetase, putative, expressed
Traes_3AL_E402EF78D	1.44083	0	0.0195204	#NAME?	down	singletonA5501	LOC_Os01g66820.1	inactive receptor kinase At1g27190 precursor, putative,
Traes_2AL_910204334	3.51445	0.103579	0.00486903	-4.53427	down	singletonA5546	LOC_Os01g58220.2	translation initiation factor SUI1, putative, expressed
Traes_7AS_856B89AD2	6.2065	1.28232	0.0374942	-1.62993	down	singletonA5601	LOC_Os08g38700.1	C3-BTB2 - Bric-a-Brac, Tramtrack, Broad Complex BTB domain
Traes_4AS_DBDA5E9C6	2.3573	0.178811	0.00345547	-3.04389	down	singletonA5690	LOC_Os03g21060.1	No apical meristem protein, putative, expressed
Traes_4AL_EBFE0B287	4.14419	0.816255	0.0497383	-1.65981	down	singletonA5806	LOC_Os03g50810.1	receptor protein kinase TMK1 precursor, putative, expressed
Traes_7AS_CE408B10A	14.4313	3.65382	0.0264151	-1.32719	down	singletonA5807	LOC_Os06g42720.1	amino acid transporter, putative, expressed
Traes_3AL_21871C22D	7.77748	1.46981	0.0276885	-1.74534	down	singletonA5857	LOC_Os01g54620.1	CESA4 - cellulose synthase, expressed
Traes_4AL_7506D5E7E	2.2071	0.109169	0.0302	-3.61353	down	singletonA5943	LOC_Os12g17160.1	flavonol sulfotransferase, putative, expressed
Traes_4AS_53C6E4470	24.2239	5.27699	0.00306578	-1.52681	down	singletonA5945	LOC_Os01g07870.1	ABC transporter family protein, putative, expressed
Traes_3AL_6E92D4E1F	14.6942	0.683649	0.00148673	-3.84113	down	singletonA5957	LOC_Os01g46800.1	WRKY15, expressed
Traes_3AS_ECF98AF3D	9.60407	1.38662	0.0231414	-2.18397	down	singletonA5996	LOC_Os01g02900.1	glycosyltransferase, putative, expressed
Traes_3AL_0E8B9B505	14.641	2.17409	0.0113699	-2.14859	down	singletonA6067	LOC_Os06g22440.1	SAM dependent carboxyl methyltransferase, putative,
Traes_3AS_8AA1AA169	7.55233	0.641317	0.0171823	-2.85904	down	singletonA6077	LOC_Os11g03290.1	nucleoside-triphosphatase, putative, expressed
Traes_5AL_68844CE9B	2.39484	0.115753	1.50192e-05	-3.6547	down	singletonA6133	LOC_Os01g25820.1	respiratory burst oxidase, putative, expressed
Traes_3AL_C53F22896	4.52267	0.469918	0.0203514	-2.60629	down	singletonA6144	LOC_Os01g68790.2	RNA recognition motif containing protein, putative,
Traes_7AL_1744001DB	4.92877	0.529249	0.000785715	-2.53589	down	singletonA6154	LOC_Os02g06700.2	ribosomal protein, putative, expressed
Traes_5AL_EE83D2709	133.221	31.7739	0.00966984	-1.41472	down	singletonA6212	LOC_Os11g47760.1	DnaK family protein, putative, expressed
Traes_2AL_824E7C615	57.5642	0.715287	2.73112e-23	-5.72273	down	singletonA6245	LOC_Os12g44370.1	expressed protein
Traes_4AS_F238AFB04	1.66646	0.440617	0.0424567	-1.27704	down	singletonA6267	LOC_Os11g34350.1	ATP-binding cassette sub-family E member 1, putative,
Traes_7AS_643F198B2	3.62698	0.902848	0.0457204	-1.33667	down	singletonA6287	LOC_Os11g24540.2	signal peptide peptidase-like 2B, putative, expressed
Traes_7AS_7D1CD8641	37.6016	0.0700065	2.58906e-36	-8.33411	down	singletonA6340	LOC_Os02g01590.1	glycosyl hydrolases, putative, expressed
Traes_7AL_27F31D1E7	3.19277	0.351167	0.0189124	-2.50989	down	singletonA6371	LOC_Os06g39230.1	aldehyde dehydrogenase, putative, expressed
Traes_7AS_36AA002AF	1.02727	0	0.0292659	#NAME?	down	singletonA6399	LOC_Os01g42090.1	nodulin MtN3 family protein, putative, expressed
Traes_2AS_B45C771F0	8.5634	1.65756	0.0144579	-1.70487	down	singletonA6459	LOC_Os07g18874.1	white-brown complex homolog protein 11, putative, expressed
Traes_6AS_73BB49D01	3.16168	0.408724	0.00230008	-2.29341	down	singletonA6487	LOC_Os02g01590.1	glycosyl hydrolases, putative, expressed
Traes_2AS_CF8E99C5D	21.792	5.48607	0.0282532	-1.36322	down	singletonA6504	LOC_Os07g46750.1	elongation factor protein, putative, expressed
Traes_6AS_AFEEDC190	1.07669	0.0120191	0.00267164	-5.70689	down	singletonA6569	LOC_Os10g03100.1	Cf2/Cf5 disease resistance protein, putative, expressed
Traes_5AL_8D6016E0E	3.80709	0.337427	0.000217092	-2.89162	down	singletonA6625	LOC_Os07g18240.1	lectin-like receptor kinase, putative, expressed
Traes_7AS_68F8CB284	6.47072	1.61361	0.0297126	-1.34157	down	singletonA6633	LOC_Os08g42050.1	emp24/gp25L/p24 family protein, putative, expressed
Traes_3AL_7DAF3DA68	6.81632	0.248174	0.00501041	-4.00134	down	singletonA6638	LOC_Os01g50610.1	SAM dependent carboxyl methyltransferase, putative,
Traes_2AL_81C13DF27	2.25798	0.217798	0.0277069	-2.6871	down	singletonA6685	LOC_Os04g27060.1	oxidoreductase, aldo/keto reductase family protein,
Traes_1AL_6D1C60CD2	8.29612	0.902325	1.07188e-05	-2.51938	down	singletonA6706	LOC_Os01g58240.1	OsSub6 - Putative Subtilisin homologue, expressed
Traes_7AL_77D76ABAD	3.87392	0.424538	0.0351007	-2.50564	down	singletonA6717	LOC_Os10g02210.1	peptide transporter PTR2, putative, expressed
Traes_4AL_61878DCD7	1.95493	0	0.00339043	#NAME?	down	singletonA6786	LOC_Os01g72140.1	glutathione S-transferase, putative, expressed
Traes_3AS_442C24C98	16.8137	3.30949	0.0092738	-1.67233	down	singletonA6823	LOC_Os01g02400.1	protein kinase domain containing protein, expressed
Traes_1AL_ED8C9876C	12.6272	0.424575	1.52723e-06	-4.31992	down	singletonA6840	LOC_Os11g37950.1	WIP3 - Wound-induced protein precursor, expressed
Traes_4AL_96105BEBB	5.23454	0.829594	0.0019677	-2.01678	down	singletonA6870	LOC_Os03g46260.2	DUF581 domain containing protein, expressed
Traes_3AS_7D4A02371	23.6559	5.43763	0.00954025	-1.43926	down	singletonA6883	LOC_Os01g05840.1	oxidoreductase, short chain dehydrogenase/reductase family
Traes_3AL_7BB48BAB3	6.22047	0.618413	0.0438453	-2.6937	down	singletonA7057	LOC_Os04g24220.1	OsWAK32 - OsWAK receptor-like protein kinase, expressed
Traes_7AS_0BF254FFC	1.07143	0	0.00445707	#NAME?	down	singletonA7077	LOC_Os12g25170.1	NB-ARC domain containing disease resistance protein,
Traes_4AS_9E4E24A67	13.3968	2.55926	0.00561744	-1.75065	down	singletonA7091	LOC_Os09g27930.1	ubiquitin fusion protein, putative, expressed
Traes_4AS_501676A91	4.56872	0.502658	0.0148828	-2.42795	down	singletonA7175	LOC_Os09g38340.1	ZOS9-17 - C2H2 zinc finger protein, expressed
Traes_4AS_52A387868	188.758	19.0799	1.1415e-07	-2.64611	down	singletonA7313	LOC_Os07g39350.1	transporter family protein, putative, expressed
Traes_3AL_66C8A1BCE	16.0282	4.08073	0.0267934	-1.32863	down	singletonA7348	LOC_Os08g38170.1	methyladenine glycosylase, putative, expressed
Traes_2AS_84C021B0B	5.30625	0.0435598	0.00019551	-6.37832	down	singletonA7362	LOC_Os12g43430.1	thaumatin, putative, expressed
Traes_7AS_E477E850F	18.784	3.15457	0.00252489	-1.92558	down	singletonA7378	LOC_Os08g44870.1	MATE efflux family protein, putative, expressed
Traes_5AS_C606A8A1F	2.76095	0.262093	0.000841823	-2.69148	down	singletonA741	LOC_Os11g37700.1	pleiotropic drug resistance protein, putative, expressed
Traes_4AS_D356C7AB3	17.3024	3.38087	0.00269678	-1.70147	down	singletonA7422	LOC_Os03g12790.1	MATE efflux family protein, putative, expressed
Traes_2AL_30F435469	4.62961	1.03383	0.0288184	-1.49586	down	singletonA7428	LOC_Os04g23760.1	lectin protein kinase family protein, putative, expressed
Traes_4AS_513DFF78C	30.0845	4.65692	0.0014097	-2.03164	down	singletonA7481	LOC_Os03g08050.1	elongation factor Tu, putative, expressed
Traes_4AS_060E22DA0	19.081	2.69239	3.14795e-05	-2.14085	down	singletonA7536	LOC_Os03g15890.2	RNA recognition motif containing protein, expressed
Traes_1AL_7CA10952F	17.4673	2.62098	0.0040855	-2.0609	down	singletonA7627	LOC_Os05g37930.2	expressed protein
Traes_3AL_BA4FF217A	16.539	3.20206	0.0355165	-1.76035	down	singletonA7628	LOC_Os03g32170.1	NAD dependent epimerase/dehydratase family protein,
Traes_3AL_64ED0DEF61	8.78479	1.3721	0.0184158	-2.04899	down	singletonA7630	LOC_Os05g46560.1	RAN GTPase-activating protein 1, putative, expressed
Traes_1AL_504484416	28.1325	4.55499	0.000669395	-1.98909	down	singletonA7637	LOC_Os10g34910.1	secretory protein, putative, expressed
Traes_2AS_96DE522EF	8.10024	0.842422	0.043669	-2.67495	down	singletonA7650	LOC_Os08g01450.1	cytochrome P450, putative, expressed
Traes_6AL_F616C2473	32.8211	6.02768	0.000813253	-1.81044	down	singletonA7674	LOC_Os07g31830.1	GTPase activating protein, putative, expressed
Traes_3AL_108D1DC52	10.5194	1.71591	0.0398592	-1.92249	down	singletonA7681	LOC_Os01g65680.1	4,5-DOPA dioxygenase extradiol, putative, expressed
Traes_7AS_E5AE04906	1.6379	0.101539	0.0252586	-3.46151	down	singletonA7720	LOC_Os02g01590.1	glycosyl hydrolases, putative, expressed
Traes_7AS_017FB6A20	18.7422	0.288018	0.00031114	-5.24575	down	singletonA7754	LOC_Os06g03540.1	oligopeptide transporter, putative, expressed
Traes_1AL_1A1E3798D	1.56302	0	0.00510675	#NAME?	down	singletonA7812	LOC_Os05g45070.1	harpin-induced protein 1 domain containing protein,
Traes_7AL_662851598	4.57281	0.866492	0.0397314	-1.73414	down	singletonA7823	LOC_Os07g33860.1	60S ribosomal protein L44, putative, expressed
Traes_5AL_B1B15BF54	3.3265	0.173201	0.000863922	-3.60817	down	singletonA7918	LOC_Os09g31502.1	dehydrogenase, putative, expressed
Traes_3AS_EBFC05FC6	1.89175	0.315693	0.0153039	-1.91735	down	singletonA7949	LOC_Os06g29810.2	lectin protein kinase family protein, putative, expressed
Traes_1AS_BDECE97A5	1.64713	0.0863489	0.00410761	-3.47539	down	singletonA8030	LOC_Os10g33040.1	receptor-like protein kinase precursor, putative, expressed
Traes_1AL_1360F98E7	34.8961	4.30836	1.35732e-05	-2.36451	down	singletonA8037	LOC_Os05g37730.1	MYB family transcription factor, putative, expressed
Traes_2AL_2F9F6DB1A	14.4966	2.99534	0.00214605	-1.63257	down	singletonA8105	LOC_Os04g49890.1	multidrug resistance-associated protein, putative, expressed
Traes_3AS_67C8451AC	2.47268	0.0593085	0.000984015	-4.60346	down	singletonA813	LOC_Os01g02400.1	protein kinase domain containing protein, expressed
Traes_5AS_55A57B5B5	1.57362	0	0.0333631	#NAME?	down	singletonA8149	LOC_Os06g30320.1	NOC3 - Putative nucleolar complex subunit 3, expressed
Traes_7AS_A1817580C	6.91614	0.347401	0.000288161	-3.71697	down	singletonA8151	LOC_Os03g07530.2	OsFBK12 - F-box domain and kelch repeat containing protein,
Traes_1AL_7AE810D24	6.49366	0.550261	0.0238928	-2.82586	down	singletonA8173	LOC_Os05g30900.1	lipase precursor, putative, expressed
Traes_3AS_94E185821	13.86	3.85291	0.0436127	-1.18247	down	singletonA8257	LOC_Os07g48780.1	OsCam1-2 - Calmodulin, expressed
Traes_1AL_EBEE1E466	1.29421	0.117472	0.0489629	-2.78108	down	singletonA8307	LOC_Os05g43252.1	expressed protein
Traes_4AL_E1A45DF73	9.87849	1.8789	0.0100541	-1.7565	down	singletonA8369	LOC_Os03g50130.1	microsomal glutathione S-transferase 3, putative, expressed
Traes_2AL_0A7C96966	2.25016	0.0957925	0.000616809	-3.9023	down	singletonA8370	LOC_Os04g59000.1	protein kinase family protein, putative, expressed
Traes_7AL_FF5852F09	1.95465	0.181322	0.00531273	-2.74231	down	singletonA8390	LOC_Os06g42020.1	CSLA9 - cellulose synthase-like family A, expressed
Traes_3AS_38993748F	14.7266	3.15252	0.00487544	-1.58237	down	singletonA8495	LOC_Os05g10730.2	ABC transporter, ATP-binding protein, putative, expressed
Traes_7AS_C9FAD8A6A	77.8319	0.891459	2.83165e-25	-5.71458	down	singletonA8607	LOC_Os02g01590.1	glycosyl hydrolases, putative, expressed
Traes_7AL_76B347D08	6.64409	1.43019	0.017632	-1.55215	down	singletonA8695	LOC_Os06g43570.1	peptidase, T1 family, putative, expressed
Traes_6AS_6E39B684A	5.48421	0.779108	0.011131	-2.16008	down	singletonA8759	LOC_Os02g12750.1	tetraspanin family protein, putative, expressed
Traes_4AS_CBBAA0282	1.44012	0.326772	0.0244793	-1.47102	down	singletonA8831	LOC_Os06g36710.1	transposon protein, putative, CACTA, En/Spm sub-class,
Traes_4AS_E6967DAA8	29.4911	1.85491	3.07235e-06	-3.28789	down	singletonA8837	LOC_Os03g17790.1	OsRCI2-5 - Putative low temperature and salt responsive
Traes_1AL_57586AC98	1.66132	0.0987973	0.0360846	-3.38109	down	singletonA8886	LOC_Os09g15790.1	ras-related protein, putative, expressed
Traes_3AS_0884C8870	20.5487	4.1079	0.0486263	-1.66967	down	singletonA895	LOC_Os01g05810.1	gamma-glutamyltranspeptidase 1 precursor, putative,
Traes_2AL_D2A088242	3.4606	0.15215	0.0164198	-3.78345	down	singletonA9002	LOC_Os07g03070.1	tetratricopeptide repeat containing protein, putative,
Traes_2AS_6D909D472	3.96902	0.703027	0.00823141	-1.82775	down	singletonA9003	LOC_Os02g17970.2	AGC_PKA/PKG_like.1 - ACG kinases include homologs to PKA,
Traes_3AS_3423FF341	2.12068	0.22509	0.00335913	-2.53637	down	singletonA9010
Traes_5AL_1F37B022B1	6.46875	0.363391	0.000167505	-3.51235	down	singletonA9018	LOC_Os05g13830.1	TsetseEP precursor, putative, expressed
Traes_2AL_1A870CE7B	1.56397	0.208987	0.0147393	-2.26855	down	singletonA9195	LOC_Os04g27060.1	oxidoreductase, aldo/keto reductase family protein,
Traes_4AL_BAD962CFE	9.8027	1.20995	0.0285997	-2.41742	down	singletonA9207	LOC_Os10g27174.1	40S ribosomal protein S28, putative, expressed
Traes_7AL_DAFE84FC0	10.2024	2.60013	0.027443	-1.29991	down	singletonA9278	LOC_Os01g49470.1	E3 ubiquitin ligase, putative, expressed
Traes_3AL_5FAA2CCB0	14.8028	2.57479	0.0381197	-1.84341	down	singletonA9292	LOC_Os03g40270.1	alpha-1,4-glucan-protein synthase, putative, expressed
Traes_3AS_14F05583D	13.2511	3.02321	0.0191767	-1.49831	down	singletonA9383	LOC_Os03g38000.1	40S ribosomal protein S3-1, putative, expressed
Traes_6AL_FE1447C07	5.64635	0.530488	0.000768924	-2.73132	down	singletonA9416	LOC_Os02g40880.1	ribosomal protein L14, putative, expressed
Traes_2AL_E713267A3	15.3116	0.94116	0.0236039	-3.3185	down	singletonA9424	LOC_Os04g55710.1	transposon protein, putative, unclassified, expressed
Traes_6AL_10606E000	1.41445	0.260635	0.027951	-1.74444	down	singletonA9446	LOC_Os02g38029.1	expressed protein
Traes_1AL_7C15494B7	16.4835	2.11991	2.07278e-05	-2.25159	down	singletonA9465	LOC_Os01g18050.1	tubulin/FtsZ domain containing protein, putative, expressed
Traes_1AL_015BAE72C	1.19007	0.124334	0.0134264	-2.61096	down	singletonA9507	LOC_Os11g29790.1	receptor kinase, putative, expressed
Traes_6AS_F88248906	53.3288	12.3205	0.00605684	-1.47546	down	singletonA9527	LOC_Os08g03650.1	BTBN17 - Bric-a-Brac, Tramtrack, Broad Complex BTB domain
Traes_6AL_2017727C4	44.3965	4.0941	8.12213e-09	-2.7673	down	singletonA9550	LOC_Os02g50240.1	glutamine synthetase, catalytic domain containing protein,
Traes_7AS_9A20F47CE	10.767	0.488066	2.12015e-06	-3.69857	down	singletonA9558	LOC_Os06g03540.1	oligopeptide transporter, putative, expressed
Traes_7AS_0912FBF02	1.88165	0	3.17233e-05	#NAME?	down	singletonA9565	LOC_Os06g08900.1	glutamate receptor 2.6 precursor, putative, expressed
Traes_6AS_318DA417A	9.37408	0.665397	0.0019029	-3.13965	down	singletonA9596	LOC_Os02g42150.2	OsWAK14 - OsWAK receptor-like protein kinase, expressed
Traes_1AL_DE32FBCFA	1.94923	0.3266	0.0304453	-1.90333	down	singletonA9625	LOC_Os03g22880.1	nucleolar protein 5A, putative, expressed
Traes_7AL_D7FA36B92	4.53281	0.992379	0.0314125	-1.50628	down	singletonA9629	LOC_Os03g35340.1	expressed protein
Traes_4AL_784CF40E5	1.27371	0.187454	0.0403986	-2.07756	down	singletonA9646	LOC_Os09g39660.1	ZOS9-21 - C2H2 zinc finger protein, expressed
Traes_3AS_924A341AA	8.52856	0.419376	1.79156e-06	-3.672	down	singletonA965	LOC_Os08g01510.1	cytochrome P450, putative, expressed
Traes_3AL_184DD77F2	17.4567	2.91221	0.000488028	-1.8973	down	singletonA966	LOC_Os01g63270.1	alpha-glucan phosphorylast isozyme, putative, expressed
Traes_7AS_8CC30284A	7.99056	2.18286	0.033414	-1.20221	down	singletonA972	LOC_Os06g06440.1	ABC transporter, ATP-binding protein, putative, expressed
Traes_2AL_E3324646D	5.6542	0.129493	8.1661e-07	-4.78037	down	singletonA976	LOC_Os01g42780.1	cysteine proteinase EP-B 2 precursor, putative, expressed
Traes_4AL_8911073AB	4.09355	0.686921	0.0109431	-1.91474	down	singletonA978	LOC_Os02g32030.1	elongation factor, putative, expressed
Traes_1AL_F6D304E2F	2.88103	0.153629	0.0100691	-3.56106	down	singletonA9784	LOC_Os05g51830.1	ZOS5-12 - C2H2 zinc finger protein, expressed
Traes_3AL_0D1B9687F	39.2698	1.86907	1.1678e-10	-3.76488	down	singletonA9874	LOC_Os05g43240.3	jacalin-like lectin domain containing protein, expressed
Traes_3AL_C88A6ACC8	29.1516	5.71638	0.00094341	-1.66765	down	singletonA9905	LOC_Os01g60410.2	ubiquitin-conjugating enzyme, putative, expressed
Traes_5AL_CC12189FF	7.26441	1.35653	0.00424348	-1.76832	down	singletonA9971	LOC_Os03g08050.1	elongation factor Tu, putative, expressed
Traes_5AL_339349752	75.4799	12.5663	0.000126216	-1.95061	down	singletonA9974	LOC_Os09g31490.1	reductase, putative, expressed
Traes_2AL_6162A036E	40.0065	1.76723	5.46665e-13	-3.91457	down	singletonA9984	LOC_Os04g41620.1	CHIT2 - Chitinase family protein precursor, expressed
Traes_5AL_3517C0CE2	20.8071	5.20764	0.0172217	-1.36738	down	triplet1009	LOC_Os01g67134.1	ribosomal L18p/L5e family protein, putative, expressed
Traes_2AL_3F769FE10	3.58286	0.829114	0.0316156	-1.43913	down	triplet1018	LOC_Os07g01090.1	transmembrane amino acid transporter protein, putative,
Traes_6AS_5B857E12F	11.5428	2.96224	0.0333049	-1.29472	down	triplet1048	LOC_Os06g39750.2	3-ketoacyl-CoA synthase, putative, expressed
Traes_3AL_0611800C6	5.70754	0.0889541	9.91626e-14	-5.36698	down	triplet1070	LOC_Os01g37910.1	vacuolar-processing enzyme precursor, putative, expressed
Traes_1AL_FE03E37F9	3.40499	0.701684	0.00951509	-1.58874	down	triplet1084	LOC_Os05g28510.2	importin subunit beta, putative, expressed
Traes_6AL_EC62D96D9	2.33492	0.29696	0.00170772	-2.25007	down	triplet11	LOC_Os02g42020.1	expressed protein
Traes_7AL_226028C17	4.19458	1.05559	0.0386984	-1.32628	down	triplet1100	LOC_Os06g45590.1	glyceraldehyde-3-phosphate dehydrogenase, putative,
Traes_1AS_1A8023A17	31.6332	8.42918	0.0225693	-1.23919	down	triplet1104	LOC_Os05g04630.5	retrotransposon protein, putative, SINE subclass, expressed
Traes_3AL_7FE1083A4	22.275	1.63699	4.28218e-09	-3.10849	down	triplet1121	LOC_Os01g66940.1	kinase, pfkB family, putative, expressed
Traes_4AL_586359D761	6.19758	0.74637	0.028074	-2.38574	down	triplet1155	LOC_Os03g45960.1	thaumatin, putative, expressed
Traes_2AL_DD1DA8BD1	1.00497	0	0.0171036	#NAME?	down	triplet1158	LOC_Os05g01490.1	ras-related protein, putative, expressed
Traes_5AS_7E93CEA52	4.64861	1.07632	0.0324132	-1.47051	down	triplet1168	LOC_Os12g38750.2	nucleotide pyrophosphatase/phosphodiesterase, putative,
Traes_5AL_01A542BE5	20.9766	4.72217	0.030999	-1.4724	down	triplet1183	LOC_Os11g32480.1	TPR repeat region family protein, expressed
Traes_3AL_5D9805BF9	2.06389	0.410429	0.0461824	-1.69622	down	triplet12	LOC_Os01g70300.1	aspartokinase 3, chloroplast precursor, putative, expressed
Traes_7AL_F3ED3303D	2.14196	0.254267	0.000708516	-2.42022	down	triplet1202	LOC_Os06g36700.1	T-complex protein, putative, expressed
Traes_3AL_D9BB988AF	4.21045	0.321222	0.000378114	-3.03299	down	triplet1215	LOC_Os01g66330.1	ATP-dependent Clp protease ATP-binding subunit clpX,
Traes_5AS_92EC9E805	5.59068	0.896269	0.0146545	-1.98793	down	triplet1219	LOC_Os12g38310.1	mitochondrial import inner membrane translocase subunit
Traes_7AS_3A59419F1	3.19252	0.242737	6.70312e-05	-3.0117	down	triplet1233	LOC_Os08g30020.2	membrane protein, putative, expressed
Traes_4AL_F5E83F7BA	5.8039	1.4474	0.0324281	-1.32736	down	triplet1286	LOC_Os11g48040.1	mitochondrial carrier protein, putative, expressed
Traes_3AL_0CBD268D3	4.93795	1.28137	0.0327375	-1.30185	down	triplet1297	LOC_Os01g36920.2	DEAD-box ATP-dependent RNA helicase, putative, expressed
Traes_5AL_8E24E1E2E	8.76901	1.6342	0.0292659	-1.78294	down	triplet1304	LOC_Os03g59310.1	ribosomal protein, putative, expressed
Traes_3AS_6626D4A69	30.2975	7.93444	0.0370267	-1.25124	down	triplet1306	LOC_Os01g04930.1	MYB family transcription factor, putative, expressed
Traes_4AL_1B8226A1D	2.90044	0.570553	0.0238331	-1.67783	down	triplet1317	LOC_Os03g49770.1	oxysterol-binding protein, putative, expressed
Traes_5AL_BAB11D9B4	1.80419	0.152736	0.0479773	-2.81091	down	triplet133	LOC_Os09g30486.1	fasciclin domain containing protein, expressed
Traes_4AL_CCB185362	893.476	101.285	3.22121e-06	-2.48111	down	triplet1334	LOC_Os11g06720.1	abscisic stress-ripening, putative, expressed
Traes_6AL_C2DD751E4	6.3269	1.69462	0.0436127	-1.25709	down	triplet1359	LOC_Os02g45240.1	zinc finger family protein, putative, expressed
Traes_3AL_66EAB4B4F	12.3889	1.70035	7.45518e-05	-2.17602	down	triplet1397	LOC_Os01g60910.1	CAMK_KIN1/SNF1/Nim1_like.12 - CAMK includes
Traes_5AL_1124A4A10	39.5181	10.9409	0.0335313	-1.19333	down	triplet140	LOC_Os09g27050.1	HD domain containing protein, putative, expressed
Traes_2AL_3F84846F1	5.14337	0.517026	9.90217e-06	-2.65344	down	triplet1408	LOC_Os02g43470.1	glutamate dehydrogenase protein, putative, expressed
Traes_5AL_23B24917C	7.10846	1.92135	0.037971	-1.24046	down	triplet1415	LOC_Os09g12560.2	ferrochelatase-2, chloroplast precursor, putative,
Traes_1AS_EB5297361	28.037	7.67919	0.0287804	-1.19346	down	triplet1416	LOC_Os05g13520.1	white-brown complex homolog protein 12, putative, expressed
Traes_2AS_F2967D6F7	2.11643	0.212358	0.00025828	-2.62084	down	triplet1431	LOC_Os03g28330.4	sucrose synthase, putative, expressed
Traes_6AS_3D4DFC83B	3.44359	0.975331	0.0482172	-1.15646	down	triplet1460	LOC_Os02g04710.1	cycloartenol synthase, putative, expressed
Traes_4AS_BA5BB8032	13.495	2.79662	0.0263987	-1.60397	down	triplet1461	LOC_Os03g08754.1	OsMADS47 - MADS-box family gene with MIKCc type-box,
Traes_7AS_5C44A9E75	2.46341	0.479926	0.0352993	-1.66994	down	triplet15	LOC_Os08g38820.1	transmembrane 9 superfamily member, putative, expressed
Traes_4AL_F5C91EC4A	3.8235	0.752867	0.005869	-1.65115	down	triplet1541	LOC_Os11g16290.1	NIN, putative, expressed
Traes_2AS_F0D016BD0	7.90104	2.01346	0.0406443	-1.3326	down	triplet1545	LOC_Os07g44790.1	transport protein particle component, Bet3, domain
Traes_2AS_D9D9A9ADB	115.148	28.3215	0.0164179	-1.3575	down	triplet155	LOC_Os07g44330.2	kinase, putative, expressed
Traes_5AL_629EDDFC3	11.6144	1.82124	0.000121898	-1.99572	down	triplet1562	LOC_Os09g31486.1	DnaK family protein, putative, expressed
Traes_3AL_B2B40F351	7.29623	1.04805	0.00014424	-2.15708	down	triplet1569	LOC_Os01g60650.1	non-green plastid inner envelope membrane protein,
Traes_2AS_529825553	30.2178	7.75444	0.0161615	-1.30097	down	triplet1629	LOC_Os07g47090.1	KIP1, putative, expressed
Traes_5AL_14D9A9844	100.405	25.4808	0.0146881	-1.3329	down	triplet1668	LOC_Os09g26420.4	AP2 domain containing protein, expressed
Traes_7AS_F0A544E3E	106.759	27.3855	0.0162432	-1.30605	down	triplet1675	LOC_Os06g07000.2	OsFBL28 - F-box domain and LRR containing protein,
Traes_4AS_8ED92AF77	19.0353	3.33549	0.00312822	-1.88875	down	triplet168	LOC_Os12g21798.1	40S ribosomal protein S3a, putative, expressed
Traes_7AL_F0E44E618	3.94974	0.538544	0.0162428	-2.16644	down	triplet1721	LOC_Os01g37110.1	ABIL2, putative, expressed
Traes_3AL_9221B79A1	1.83825	0.316878	0.0292765	-1.92483	down	triplet1743	LOC_Os01g07870.1	ABC transporter family protein, putative, expressed
Traes_2AL_279C94831	22.5028	6.5076	0.0452053	-1.13474	down	triplet1749	LOC_Os04g57550.1	amine oxidase, flavin-containing, domain containing
Traes_1AL_3D34ABA52	79.0791	17.0964	0.00316364	-1.52796	down	triplet1771	LOC_Os05g49890.1	ras-related protein, putative, expressed
Traes_5AL_D9A4DFF71	7.90867	1.81564	0.0300032	-1.4985	down	triplet1773	LOC_Os09g13575.1	expressed protein
Traes_7AS_E62140C8E	4.73704	0.444378	4.11268e-06	-2.77853	down	triplet1778	LOC_Os08g41390.2	peptidyl-prolyl isomerase, putative, expressed
Traes_2AS_06B3F30C8	1.42031	0.207059	0.0251695	-2.0541	down	triplet1780	LOC_Os07g44070.1	pectinacetylesterase domain containing protein, expressed
Traes_4AL_350F24589	28.3331	6.23004	0.00384219	-1.55035	down	triplet1788	LOC_Os11g32240.1	cytochrome P450 51, putative, expressed
Traes_1AL_8C0966B88	17.0997	4.07082	0.0141715	-1.44253	down	triplet179	LOC_Os05g45050.1	reticulon domain containing protein, putative, expressed
Traes_4AS_CDE15123E	4.53548	1.05166	0.0315384	-1.419	down	triplet1796	LOC_Os02g03950.1	zinc finger, C3HC4 type family protein, expressed
Traes_2AL_4F7FDE075	3.51237	0.172981	4.37502e-06	-3.62952	down	triplet1806	LOC_Os10g33920.2	transporter-related, putative, expressed
Traes_4AL_4A47FC070	19.2296	3.45637	0.00586218	-1.83224	down	triplet1821	LOC_Os11g41850.1	transporter family protein, putative, expressed
Traes_6AS_C83DC6225	6.76646	1.76526	0.0465781	-1.27875	down	triplet1824	LOC_Os02g04650.1	activator of 90 kDa heat shock protein ATPase homolog,
Traes_7AS_DD24F4515	5.75701	0.889925	0.0051829	-2.02743	down	triplet1826	LOC_Os09g32532.1	60S ribosomal protein L32, putative, expressed
Traes_7AL_118E89CA7	2.16067	0.332298	0.0282615	-2.02926	down	triplet1859	LOC_Os01g12460.1	expressed protein
Traes_4AS_E41A94443	11.3827	0.955077	1.81991e-08	-2.85964	down	triplet1870	LOC_Os03g16090.1	LIM domain-containing protein, putative, expressed
Traes_5AL_D0F5C42A0	3.54538	0.683341	0.0238928	-1.70058	down	triplet188	LOC_Os01g48280.1	ubiquitin-conjugating enzyme, putative, expressed
Traes_3AL_F97EA0BF0	7.32293	0.124759	9.59589e-13	-5.09697	down	triplet1892	LOC_Os05g38680.1	plant-specific domain TIGR01589 family protein, expressed
Traes_2AL_773EA7A5A	1.82202	0.354494	0.0147343	-1.71712	down	triplet1907	LOC_Os04g31900.1	calmodulin-binding transcription activator 4, putative,
Traes_2AS_BA3589B63	5.91684	0.917001	0.000933924	-2.02183	down	triplet1914	LOC_Os07g41280.3	6-phosphogluconolactonase, putative, expressed
Traes_1AL_629CB7F80	66.3898	13.6371	0.00198846	-1.60802	down	triplet1917	LOC_Os10g39440.1	transporter family protein, putative, expressed
Traes_1AL_881882915	3.32407	0.62546	0.0110228	-1.77373	down	triplet1922	LOC_Os10g36060.1	protein transport protein-related, putative, expressed
Traes_1AL_1E175311F	33.7651	9.18007	0.0276815	-1.23665	down	triplet1945	LOC_Os02g04160.1	transcription elongation factor 1, putative, expressed
Traes_5AL_EFE75BFB0	6.47811	1.61962	0.0373703	-1.33447	down	triplet1980	LOC_Os03g01190.1	dehydrogenase, putative, expressed
Traes_6AS_ADCD6AB01	5.96791	1.58875	0.0282406	-1.25495	down	triplet1993	LOC_Os02g12650.1	puromycin-sensitive aminopeptidase, putative, expressed
Traes_6AS_4FE7F18F3	4.7962	1.01724	0.0187261	-1.55386	down	triplet1996	LOC_Os11g29790.1	receptor kinase, putative, expressed
Traes_4AS_9ECDC8629	11.7917	1.34773	0.000132992	-2.44782	down	triplet205	LOC_Os03g06200.1	aminotransferase, putative, expressed
Traes_6AL_50F1E1AF4	2.05777	0.274298	0.00316668	-2.28438	down	triplet2055	LOC_Os02g37880.1	cyclin G-associated kinase, putative, expressed
Traes_5AL_BB55F989A	2.30964	0.0350379	0.0152523	-5.26437	down	triplet2088	LOC_Os09g26780.1	zinc-finger protein, putative, expressed
Traes_5AS_ED2C37D8C	1.02897	0.171883	0.0282317	-1.91079	down	triplet2115	LOC_Os12g28270.1	amidohydrolase, putative, expressed
Traes_1AS_3451447E0	5.54564	1.25179	0.029599	-1.48871	down	triplet2116	LOC_Os01g20110.1	expressed protein
Traes_4AL_6752FAFB9	7.73693	1.98037	0.0383934	-1.32696	down	triplet2156	LOC_Os03g49580.1	eukaryotic peptide chain release factor subunit 1-1,
Traes_5AL_D8E09D319	1.24944	0.157593	0.0149305	-2.27222	down	triplet2177	LOC_Os03g60370.1	histidine acid phosphatase, putative, expressed
Traes_3AS_94EC9162E	13.1974	0.617197	8.19044e-07	-3.75638	down	triplet2206	LOC_Os05g32320.1	integral membrane transporter family protein, putative,
Traes_2AL_3983FD077	1.27832	0.0719018	0.0276763	-3.50699	down	triplet2212	LOC_Os04g52310.1	metal cation transporter, putative, expressed
Traes_2AL_D5D935586	47.984	2.27233	8.27783e-15	-3.74796	down	triplet227	LOC_Os04g52210.1	terpene synthase, putative, expressed
Traes_4AL_6B540C95C	25.9118	3.38416	7.07294e-06	-2.28579	down	triplet2279	LOC_Os12g07010.1	ribosomal protein L3, putative, expressed
Traes_2AL_DB64E18A1	22.146	6.12046	0.0302395	-1.17359	down	triplet2290	LOC_Os04g58390.1	allantoinase, putative, expressed
Traes_6AL_C0E74F959	8.31099	1.04945	0.00161516	-2.26726	down	triplet2294	LOC_Os02g53620.1	nuclear transcription factor Y subunit, putative, expressed
Traes_5AL_32EE6B2E9	11.7008	0.638646	7.55809e-09	-3.49801	down	triplet2362	LOC_Os09g34190.1	acyl-coenzyme A thioesterase 10, mitochondrial precursor,
Traes_2AL_B1862228D	1.62626	0.283548	0.0333195	-1.84911	down	triplet2407	LOC_Os04g56070.1	COP9 signalosome complex subunit 5b, putative, expressed
Traes_3AL_028E24CDE	6.49862	1.55257	0.0381131	-1.39915	down	triplet2409	LOC_Os08g01900.1	armadillo/beta-catenin repeat family protein, putative,
Traes_2AL_8E2DFA6BB	10.2944	0.942024	5.72101e-08	-2.79589	down	triplet2416	LOC_Os04g39210.1	agmatine deiminase, putative, expressed
Traes_7AS_6E2202D8C	6.77768	1.57637	0.0451694	-1.44815	down	triplet244	LOC_Os06g09320.1	expressed protein
Traes_1AS_E58B0B23A	16.7712	3.75669	0.0106326	-1.50707	down	triplet2440	LOC_Os02g01560.1	40S ribosomal protein S4, putative, expressed
Traes_1AL_4E3F366BB	2.82231	0.566316	0.0383755	-1.64733	down	triplet2468	LOC_Os01g50770.1	adaptor complexes medium subunit family domain containing
Traes_5AL_8300E4066	4.02223	0.336388	0.0152999	-2.84084	down	triplet2470	LOC_Os01g57050.1	expressed protein
Traes_2AS_0330760C2	2.34536	0.433582	0.0143125	-1.78247	down	triplet2498	LOC_Os07g43470.1	GTP-binding protein, putative, expressed
Traes_5AL_689B42D62	2.2726	0.125076	0.0483225	-3.40523	down	triplet2512	LOC_Os09g38130.1	auxin efflux carrier component, putative, expressed
Traes_2AS_61CA8D503	18.8392	5.21683	0.0366164	-1.21384	down	triplet2524	LOC_Os07g42300.1	elongation factor protein, putative, expressed
Traes_5AL_A9C9D731A	46.6424	3.34747	8.7222e-11	-3.12857	down	triplet2532	LOC_Os09g27030.2	oryzain gamma chain precursor, putative, expressed
Traes_2AS_7C177F9DB	4.54473	1.13237	0.043457	-1.34563	down	triplet2557	LOC_Os07g41720.1	nuclear transcription factor Y subunit, putative, expressed
Traes_4AS_7F479503F	2.67039	0.568676	0.0419556	-1.53515	down	triplet2572	LOC_Os11g32900.2	retinoblastoma-related protein-like, putative, expressed
Traes_3AL_74A14ACC1	5.48922	1.28322	0.0456711	-1.42883	down	triplet2578	LOC_Os01g73120.1	expressed protein
Traes_5AS_5B7BFBD23	2.46802	0.528767	0.0270378	-1.55921	down	triplet2579	LOC_Os12g32986.1	heat shock protein, putative, expressed
Traes_2AS_7EEC0FD32	2.99463	0.097708	7.93028e-06	-4.26976	down	triplet2594	LOC_Os07g44740.1	chaperonin, putative, expressed
Traes_3AL_9E0B84E84	2.4312	0.148384	2.59228e-05	-3.35491	down	triplet2612	LOC_Os01g70490.1	potassium transporter, putative, expressed
Traes_5AS_96A151FEB	3.51862	0.0957134	5.65032e-07	-4.42191	down	triplet2622	LOC_Os12g08260.3	dehydrogenase E1 component domain containing protein,
Traes_3AL_556B29440	8.64816	2.14683	0.0498437	-1.38385	down	triplet2635	LOC_Os01g70020.1	DEK C terminal domain containing protein, expressed
Traes_6AL_FC4231BAF	13.2965	2.98647	0.00699878	-1.4946	down	triplet2649	LOC_Os05g07650.1	transmembrane 9 superfamily member, putative, expressed
Traes_7AS_D5FAE55F5	16.6484	4.17034	0.0321448	-1.30404	down	triplet2719	LOC_Os06g16270.1	heat shock factor binding protein 2, putative, expressed
Traes_2AL_1498B57B9	12.2821	2.88237	0.0331913	-1.39343	down	triplet2739	LOC_Os04g47020.1	genetic modifier, putative, expressed
Traes_7AS_59AAC88EB	4.08173	0.932386	0.0459092	-1.45976	down	triplet2743	LOC_Os06g06820.1	hydrolase, alpha/beta fold family domain containing
Traes_4AL_F23B2CEFB	11.5301	2.7484	0.0116666	-1.40433	down	triplet2843	LOC_Os11g09280.2	OsPDIL1-1 protein disulfide isomerase PDIL1-1, expressed
Traes_1AL_CDC56D57A	8.2725	1.96726	0.03102	-1.42173	down	triplet2850	LOC_Os05g43830.1	hydrolase, alpha/beta fold family domain containing
Traes_1AL_F4EC674B3	8.21706	1.93063	0.0193702	-1.42611	down	triplet2919	LOC_Os10g42830.1	transporter family protein, putative, expressed
Traes_4AS_031757A2A	1.30467	0.149262	0.0454636	-2.49259	down	triplet2922	LOC_Os03g21510.1	inactive receptor kinase At2g26730 precursor, putative,
Traes_5AL_982F18037	6.84972	1.40412	0.0123611	-1.63166	down	triplet294	LOC_Os09g04670.1	DAG protein, chloroplast precursor, putative, expressed
Traes_4AL_7314A1861	4.46779	1.16954	0.0333104	-1.25017	down	triplet2979	LOC_Os12g07670.1	transmembrane 9 superfamily member, putative, expressed
Traes_2AL_2FF604DA9	1.28704	0.141239	0.0182572	-2.4736	down	triplet2980	LOC_Os04g35240.1	CAMK_CAMK_like.25 - CAMK includes calcium/calmodulin
Traes_4AS_1EA23DE08	25.5304	0.795416	8.49772e-14	-4.35442	down	triplet300	LOC_Os03g10210.1	homeobox domain containing protein, expressed
Traes_2AS_A6210FFD5	7.84387	1.87145	0.0241016	-1.41088	down	triplet3029	LOC_Os07g39280.1	transporter-related, putative, expressed
Traes_3AL_DBED56B67	7.57038	1.45201	0.0214602	-1.68849	down	triplet3046	LOC_Os01g57510.1	receptor protein kinase, putative, expressed
Traes_2AL_D12464ADB	4.67	0.487387	0.00263635	-2.67294	down	triplet3082	LOC_Os04g44230.1	cytokinin dehydrogenase precursor, putative, expressed
Traes_3AL_4ACBEDEF9	6.22112	1.29009	0.0371967	-1.61296	down	triplet3087	LOC_Os01g51020.1	60S ribosomal protein L28-1, putative, expressed
Traes_5AS_D62D1952A	2.24433	0	0.02233	#NAME?	down	triplet3093	LOC_Os03g27210.1	LOL3, putative, expressed
Traes_3AL_F2EDB3661	14.8306	2.94559	0.00226218	-1.65393	down	triplet3124	LOC_Os05g41060.1	ADP-ribosylation factor, putative, expressed
Traes_3AL_C0DE37B98	2.47027	0.216591	0.00594819	-2.86654	down	triplet3162	LOC_Os10g27174.1	40S ribosomal protein S28, putative, expressed
Traes_1AS_0C61D5E06	9.37481	2.18371	0.0317148	-1.46791	down	triplet318	LOC_Os01g10820.1	ribosomal protein L5, putative, expressed
Traes_7AL_A1F318992	144.216	39.45	0.0365642	-1.21565	down	triplet3185	LOC_Os06g30750.1	reticulon domain containing protein, putative, expressed
Traes_3AS_D66C16D3C	2.21725	0.412567	0.0165178	-1.78795	down	triplet3195	LOC_Os01g11070.1	Alg9-like mannosyltransferase protein, putative, expressed
Traes_5AL_81745FA28	2.38862	0.184872	0.000208451	-3.02853	down	triplet3201	LOC_Os03g38980.1	tRNA synthetases class II domain containing protein,
Traes_5AL_D225EAD2C	1.78553	0.306784	0.0275068	-1.87041	down	triplet3203	LOC_Os09g34090.1	sterol-4-alpha-carboxylate 3-dehydrogenase,
Traes_4AL_9BC46EEBB	3.65384	0.390093	0.0490847	-2.57859	down	triplet3214	LOC_Os11g32720.1	zinc knuckle domain containing protein, expressed
Traes_6AL_55EAD553E	1.50717	0.118007	0.00153428	-2.91007	down	triplet3237	LOC_Os10g22590.1	POEI24 - Pollen Ole e I allergen and extensin family
Traes_3AL_2BD08DAA6	2.36371	0.42142	0.044978	-1.83174	down	triplet3245	LOC_Os12g07970.3	transporter, major facilitator family, putative, expressed
Traes_6AS_D81ED78CF	12.1521	2.94543	0.0268834	-1.38855	down	triplet3257	LOC_Os06g02510.2	ribosomal protein L13, putative, expressed
Traes_4AS_E68FE3E5E	2.05235	0.418014	0.0205184	-1.6398	down	triplet3262	LOC_Os03g10120.2	proteasome subunit, putative, expressed
Traes_6AS_4F10F05D2	8.58157	1.29009	0.000352019	-2.07975	down	triplet328	LOC_Os02g11740.1	plastidic ATP/ADP-transporter, putative, expressed
Traes_1AL_681865869	12.5803	2.52664	0.00918649	-1.68679	down	triplet3294	LOC_Os02g37000.1	mitochondrial prohibitin complex protein 1, putative,
Traes_3AL_9F1E0BAE1	8.99827	0.987017	0.000654158	-2.45439	down	triplet3299	LOC_Os01g45750.1	bile acid sodium symporter family protein, putative,
Traes_2AL_19ED71E09	3.15465	0.483116	0.00691464	-2.0326	down	triplet3327	LOC_Os04g44540.2	mitochondrial carrier protein, putative, expressed
Traes_5AL_F96AEDDB8	4.93681	1.15473	0.0150858	-1.4368	down	triplet3366	LOC_Os09g26880.1	aldehyde dehydrogenase, putative, expressed
Traes_6AL_561563DC7	17.4004	4.97028	0.0475941	-1.1418	down	triplet3372	LOC_Os02g50620.1	dehydrogenase E1 component domain containing protein,
Traes_2AL_ED6198FF4	2.15062	0.1967	0.000992461	-2.75446	down	triplet3388	LOC_Os10g23204.1	CutA, chloroplast precursor, putative, expressed
Traes_2AL_2325B74B1	32.8429	4.68982	1.52029e-05	-2.14586	down	triplet340	LOC_Os04g38525.1	expressed protein
Traes_2AL_48CED2405	8.72076	2.03693	0.047755	-1.42782	down	triplet3435	LOC_Os04g33450.2	expressed protein
Traes_7AL_9F8C57492	5.4102	0.613166	4.36445e-05	-2.50902	down	triplet346	LOC_Os08g03350.1	amino acid transporter, putative, expressed
Traes_5AL_E8D0BB87B	12.7322	3.03016	0.0135405	-1.40105	down	triplet3475	LOC_Os11g37890.1	NAD dependent epimerase/dehydratase family protein,
Traes_5AL_147EA9565	16.2246	2.57186	0.000813904	-1.97708	down	triplet3491	LOC_Os03g31134.1	retrotransposon protein, putative, Ty1-copia subclass,
Traes_5AL_B4775DC13	6.95867	1.10338	0.00257297	-2.01757	down	triplet3532	LOC_Os09g08430.1	ribosomal protein L22, putative, expressed
Traes_4AS_4B20E1B7E	2.75837	0.733238	0.0475307	-1.23866	down	triplet3534	LOC_Os03g14250.1	plant protein of unknown function DUF869 domain containing
Traes_4AS_CDDB1CE8E	1.94615	0.251963	0.00747386	-2.26013	down	triplet354	LOC_Os03g08300.1	glycosyl transferase, group 1 domain containing protein,
Traes_5AL_DAB5995D7	1.11782	0.169843	0.0444621	-2.05497	down	triplet3544	LOC_Os03g57950.1	type I inositol-1,4,5-trisphosphate 5-phosphatase,
Traes_7AL_085BDBA1B	5.99782	1.18027	0.00936732	-1.7132	down	triplet3554	LOC_Os02g22780.1	T-complex protein, putative, expressed
Traes_5AS_69B5E8B69	2.48791	0.308633	0.00249915	-2.34297	down	triplet3567	LOC_Os12g35290.1	conserved oligomeric Golgi complex component 8, putative,
Traes_4AL_98AA61AC9	5.16363	1.34784	0.0386157	-1.28065	down	triplet3575	LOC_Os11g45590.2	transposon protein, putative, CACTA, En/Spm sub-class,
Traes_6AS_FEB8AED13	5.56338	1.00217	0.0128147	-1.80482	down	triplet3604	LOC_Os10g37180.1	glycine cleavage system H protein, putative, expressed
Traes_2AS_FB8C94F8E	1.53804	0.231941	0.02233	-2.01217	down	triplet3658	LOC_Os07g46640.1	UDP-N-acetylglucosamine--dolichyl-phosphate
Traes_2AL_550FAE185	17.7161	2.21833	3.42225e-05	-2.35243	down	triplet3668	LOC_Os06g04480.1	expressed protein
Traes_2AL_8B12E1146	4.46021	0.547844	0.00137016	-2.35727	down	triplet3669	LOC_Os01g67134.1	ribosomal L18p/L5e family protein, putative, expressed
Traes_2AL_0BD6646BA	14.8685	4.33876	0.0468441	-1.1079	down	triplet3686	LOC_Os04g52450.2	aminotransferase, putative, expressed
Traes_7AL_C84D25819	6.34213	1.18474	0.039858	-1.77433	down	triplet3745	LOC_Os09g39540.2	40S ribosomal protein S25, putative, expressed
Traes_2AL_93DEDBE83	7.29163	1.68355	0.015063	-1.44992	down	triplet3764	LOC_Os05g12490.1	transporter-related, putative, expressed
Traes_6AL_A5BC1D4B4	4.04701	0.825193	0.0226199	-1.63245	down	triplet3766	LOC_Os02g47420.3	ATROPGEF7/ROPGEF7, putative, expressed
Traes_1AL_D76D0163A	1.09679	0.229881	0.0482544	-1.58813	down	triplet3792	LOC_Os10g04580.1	ras-related protein, putative, expressed
Traes_4AS_C839DCF3A	22.807	4.27148	0.000533452	-1.75372	down	triplet3803	LOC_Os03g16980.1	NAD dependent epimerase/dehydratase family domain
Traes_1AL_1D8244B27	14.3729	0.588043	1.40841e-13	-3.97491	down	triplet383	LOC_Os05g39770.1	aminotransferase, putative, expressed
Traes_4AL_884E74F51	1.38465	0.027949	0.00303523	-4.96257	down	triplet3863	LOC_Os03g09140.1	ras-related protein, putative, expressed
Traes_1AL_0753233FD	11.1594	2.60135	0.0122121	-1.45785	down	triplet387	LOC_Os05g28280.1	peptidase, M24 family protein, putative, expressed
Traes_4AL_C5D6FF030	1.95285	0.145587	0.02561	-3.10632	down	triplet3915	LOC_Os03g61780.1	glucan endo-1,3-beta-glucosidase-related, putative,
Traes_6AS_B28F01D5E	1.40235	0.202423	0.0155492	-2.10724	down	triplet3925	LOC_Os02g01100.2	transmembrane amino acid transporter protein, putative,
Traes_5AL_CC84CBCD1	10.8702	2.84826	0.0457641	-1.27991	down	triplet3950	LOC_Os09g19910.1	expressed protein
Traes_5AL_07C125B1C	5.27338	1.1739	0.0215744	-1.49283	down	triplet3989	LOC_Os08g30790.2	hypersensitive-induced response protein, putative,
Traes_3AL_2BC7F1249	29.7702	8.7048	0.0482544	-1.12553	down	triplet3990	LOC_Os01g37800.1	ras-related protein, putative, expressed
Traes_5AL_3E27DA518	3.99654	0.390451	1.56572e-05	-2.71113	down	triplet3999	LOC_Os08g40250.1	expressed protein
Traes_5AL_E799C43E9	8.28415	1.77448	0.0289479	-1.54898	down	triplet4002	LOC_Os02g32110.1	exostosin family domain containing protein, expressed
Traes_2AL_F1C4FF20C	10.9393	2.93558	0.0454393	-1.26001	down	triplet4036	LOC_Os04g52500.1	lecithine cholesterol acyltransferase, putative, expressed
Traes_4AL_F7B454B53	11.2177	2.50897	0.00894173	-1.49531	down	triplet4048	LOC_Os05g24550.5	Papain family cysteine protease domain containing protein,
Traes_1AL_7861D05C0	1.28863	0.111148	0.0375896	-2.82976	down	triplet4122	LOC_Os10g05210.1	OsFBX368 - F-box domain containing protein, expressed
Traes_3AL_31E49AA0F	52.7634	11.1819	0.00234939	-1.58409	down	triplet4128	LOC_Os01g58220.2	translation initiation factor SUI1, putative, expressed
Traes_4AL_6DD79C11B	9.69648	2.53412	0.0448067	-1.29246	down	triplet4133	LOC_Os03g61960.2	2Fe-2S iron-sulfur cluster binding domain containing
Traes_2AL_608FCBC83	7.17401	0.465516	3.19062e-06	-3.31124	down	triplet4135	LOC_Os04g55720.1	D-3-phosphoglycerate dehydrogenase, chloroplast precursor,
Traes_2AS_DAA18CD63	1.59827	0.283421	0.0131913	-1.82919	down	triplet4148	LOC_Os07g33670.1	patatin-like phospholipase family protein, expressed
Traes_6AL_288540CF3	13.4617	2.68085	0.00365869	-1.69152	down	triplet4161	LOC_Os10g32920.1	ribosomal protein, putative, expressed
Traes_4AL_5EC1ABB77	5.84429	0.897357	0.000556122	-2.03002	down	triplet4186	LOC_Os03g08900.1	MATE efflux family protein, putative, expressed
Traes_3AS_E23913975	14.3633	3.37622	0.0113471	-1.40641	down	triplet4230	LOC_Os01g04630.1	muconate cycloisomerase, putative, expressed
Traes_7AL_4E68C2154	2.21925	0.325893	0.0493076	-2.0587	down	triplet4251	LOC_Os06g45410.1	MYB family transcription factor, putative, expressed
Traes_7AL_A0B37A205	2.28511	0.252137	0.0230928	-2.44227	down	triplet4254	LOC_Os04g27860.1	40S ribosomal protein S27, putative, expressed
Traes_1AL_C4FA8404A	22.7526	5.83739	0.0163738	-1.2766	down	triplet4303	LOC_Os05g35170.1	no apical meristem protein, putative, expressed
Traes_2AL_7F21D24BA	3.39274	0.723989	0.0134212	-1.59673	down	triplet4313	LOC_Os04g35900.1	translocon Tic40, putative, expressed
Traes_1AS_5C2CBBC04	7.61748	1.56775	0.00833962	-1.62389	down	triplet4324	LOC_Os05g06310.1	60S ribosomal protein L18-3, putative, expressed
Traes_2AS_0F2464DE7	1.8328	0.193739	0.00547312	-2.58423	down	triplet4382	LOC_Os03g22880.1	nucleolar protein 5A, putative, expressed
Traes_1AL_A1B2A8EB0	2.90159	0.417005	0.00236476	-2.1289	down	triplet4435	LOC_Os05g50380.1	glucose-1-phosphate adenylyltransferase large subunit,
Traes_3AS_E2CDA148F	4.68883	0.869737	0.00436761	-1.73181	down	triplet4467	LOC_Os01g03110.1	expressed protein
Traes_4AS_9D44477DD	29.5739	6.05919	0.00177571	-1.63182	down	triplet4478	LOC_Os03g06330.1	tyrosine protein kinase domain containing protein,
Traes_7AL_B72D3D89F	5.6405	0.979511	0.0127481	-1.85588	down	triplet449	LOC_Os05g48320.1	60S ribosomal protein L37a, putative, expressed
Traes_3AL_C54BA55C5	6.54927	1.43268	0.0120258	-1.52588	down	triplet4492	LOC_Os11g33090.1	amidase, putative, expressed
Traes_5AL_2227C783F	6.80916	1.61972	0.023093	-1.39952	down	triplet4508	LOC_Os03g02440.2	WD repeat-containing protein 44, putative, expressed
Traes_3AL_743458C76	12.9006	3.17453	0.0210326	-1.39202	down	triplet4524	LOC_Os05g40820.1	ribosomal protein L24, putative, expressed
Traes_2AL_FD91EC97F	96.1298	21.4584	0.00542343	-1.49977	down	triplet4556	LOC_Os04g57320.1	immutans protein, putative, expressed
Traes_4AL_713055A6B	3.8576	0.390983	0.0134896	-2.63452	down	triplet4593	LOC_Os08g31140.1	heavy metal-associated domain containing protein, expressed
Traes_2AS_6345FCE27	113.488	9.94419	5.65093e-09	-2.85947	down	triplet4614	LOC_Os07g48100.1	CAMK_KIN1/SNF1/Nim1_like.31 - CAMK includes
Traes_5AL_1758EB3FE	8.33114	1.44172	0.00718087	-1.88109	down	triplet4626	LOC_Os04g51630.1	60S ribosomal protein L7, putative, expressed
Traes_5AL_19F0D7F2A	2.35632	0.283747	0.0172991	-2.41317	down	triplet4640	LOC_Os02g47590.1	ornithine carbamoyltransferase, putative, expressed
Traes_4AL_B6A2D4BBA	12.7254	0.836686	5.75713e-10	-3.31731	down	triplet4660	LOC_Os11g41600.2	expressed protein
Traes_2AL_4AC81B887	3.12865	0.658479	0.0410187	-1.59158	down	triplet4697	LOC_Os04g34620.1	expressed protein
Traes_3AL_CB2D26022	9.92992	2.04349	0.00615476	-1.61696	down	triplet4701	LOC_Os01g57570.1	NADPH-dependent FMN reductase domain containing protein,
Traes_7AL_8783C1471	3.63632	0.538487	0.0123075	-2.10804	down	triplet4774	LOC_Os06g48610.1	CCT motif family protein, expressed
Traes_6AL_920563984	3.64992	0.591573	0.0184678	-1.95988	down	triplet4798	LOC_Os02g37862.1	60S ribosomal protein L6, putative, expressed
Traes_4AS_28DA71FF6	4.72863	0.543935	0.000227648	-2.46503	down	triplet4836	LOC_Os03g11734.2	MATE efflux protein, putative, expressed
Traes_4AS_C2B77F64F	10.6014	2.37955	0.0114764	-1.49749	down	triplet4839	LOC_Os03g07570.4	aminotransferase, putative, expressed
Traes_4AS_C1C054318	2.72893	0.345878	0.0134193	-2.24502	down	triplet484	LOC_Os03g21830.1	appr-1-p processing enzyme family protein, putative,
Traes_4AS_6EDD5ACF7	4.99656	1.22309	0.0365701	-1.34662	down	triplet4865	LOC_Os03g20300.1	glucose-6-phosphate 1-dehydrogenase, chloroplast precursor,
Traes_1AL_2EDF05396	9.86749	2.4053	0.0180603	-1.3472	down	triplet4881	LOC_Os05g41240.3	Myb-like DNA-binding domain containing protein, putative,
Traes_4AL_C0725C38C	53.9228	9.94935	0.000450637	-1.78939	down	triplet489	LOC_Os03g40270.1	alpha-1,4-glucan-protein synthase, putative, expressed
Traes_7AS_89A7A8339	6.88484	0.698291	0.0340092	-2.52329	down	triplet4893	LOC_Os06g07978.1	peptidase, T1 family, putative, expressed
Traes_5AL_1DD952467	9.81111	2.47457	0.0236672	-1.3257	down	triplet493	LOC_Os03g58040.2	glutamate dehydrogenase protein, putative, expressed
Traes_3AL_395E279C2	2.75119	0.00513477	5.96921e-16	-8.28731	down	triplet4932	LOC_Os01g42690.1	OsPOP2 - Putative Prolyl Oligopeptidase homologue,
Traes_2AL_5820BAF68	19.2508	3.57377	0.00047405	-1.76027	down	triplet4985	LOC_Os06g11240.1	12-oxophytodienoate reductase, putative, expressed
Traes_1AL_7F39C80DD	17.2944	4.00818	0.0107044	-1.44952	down	triplet4998	LOC_Os10g35850.1	cytochrome b5-like Heme/Steroid binding domain containing
Traes_5AS_0CB96A67D	11.1453	2.03202	0.0119074	-1.75378	down	triplet50	LOC_Os06g04450.1	Sec1 family transport protein, putative, expressed
Traes_3AS_965E2F790	8.57163	0.750675	0.000111745	-2.83197	down	triplet5007	LOC_Os01g09280.1	myb-related transcription activator, putative, expressed
Traes_1AL_EC42C010D	3.57724	0.187815	0.000935312	-3.57086	down	triplet5047	LOC_Os05g32710.1	Alpha amylase, catalytic domain containing protein,
Traes_4AL_BDE58EA71	4.26828	0.278594	1.96775e-05	-3.35698	down	triplet507	LOC_Os03g62200.1	ammonium transporter protein, putative, expressed
Traes_4AS_C710FA713	71.3321	14.7102	0.00270061	-1.59456	down	triplet5142	LOC_Os03g06139.1	ABC-2 type transporter domain containing protein, expressed
Traes_5AL_F8B48EC59	3.26583	0.397027	0.0139556	-2.42745	down	triplet5156	LOC_Os08g31670.1	transporter, putative, expressed
Traes_2AL_9C3A0E71F	5.36424	0.864551	0.00541046	-1.99156	down	triplet5164	LOC_Os02g40880.1	ribosomal protein L14, putative, expressed
Traes_4AS_52EB860E7	6.72702	1.64931	0.0413468	-1.35933	down	triplet5205	LOC_Os03g06620.1	1,2-dihydroxy-3-keto-5-methylthiopentene dioxygenase
Traes_5AS_8785C0B49	5.57985	1.01533	0.0118087	-1.82373	down	triplet5238	LOC_Os12g07010.1	ribosomal protein L3, putative, expressed
Traes_7AL_BC00B0A9F	17.3199	2.18345	2.46399e-05	-2.35598	down	triplet5287	LOC_Os08g03640.1	60S acidic ribosomal protein P0, putative, expressed
Traes_5AL_A1B954556	3.24297	0.475585	0.0162032	-2.09485	down	triplet5304	LOC_Os09g31470.1	AT hook motif domain containing protein, expressed
Traes_2AL_D0DF82C45	2.73268	0.465221	0.0348039	-1.95601	down	triplet5316	LOC_Os04g57540.1	adenylate kinase, putative, expressed
Traes_6AL_6378F9D26	5.83276	0.0525588	1.0474e-18	-6.16446	down	triplet5376	LOC_Os02g57400.2	2-phosphoglycerate kinase-related, putative, expressed
Traes_5AL_FB2F7E8AD	5.66555	1.51275	0.0425538	-1.23238	down	triplet54	LOC_Os03g59590.1	ATP/GTP/Ca++ binding protein, putative, expressed
Traes_4AL_8845F411B	7.60686	0.134634	2.23717e-12	-5.10121	down	triplet5421	LOC_Os12g25690.1	UDP-glucose 6-dehydrogenase, putative, expressed
Traes_7AL_A62B0137C	10.4949	1.09987	0.00506703	-2.58628	down	triplet5424	LOC_Os07g33860.1	60S ribosomal protein L44, putative, expressed
Traes_6AL_A544534A2	9.07272	2.01175	0.0243083	-1.55122	down	triplet5427	LOC_Os08g39500.1	60S ribosomal protein L31, putative, expressed
Traes_4AS_805AEEE8A	5.48386	0.543129	0.000205672	-2.70429	down	triplet5440	LOC_Os03g05900.1	expressed protein
Traes_2AL_C3E7F1648	1.15837	0.14081	0.0405934	-2.28896	down	triplet5457	LOC_Os04g46020.1	GATA zinc finger domain containing protein, expressed
Traes_2AL_020BC1DF2	11.687	2.23076	0.00485242	-1.73763	down	triplet5483	LOC_Os04g47690.1	HMG1/2, putative, expressed
Traes_5AL_9733BF17E	3.94603	0.987283	0.0268782	-1.33378	down	triplet5506	LOC_Os09g25330.1	BTBN19 - Bric-a-Brac, Tramtrack, Broad Complex BTB domain
Traes_5AS_2A0329D5E	2.87764	0.121971	4.44358e-06	-3.83205	down	triplet5545	LOC_Os12g44340.1	ATMAP70 protein, putative, expressed
Traes_6AL_D11827106	1.63159	0.293836	0.0228384	-1.81974	down	triplet5563	LOC_Os02g45650.1	peptidase, putative, expressed
Traes_1AL_3F7B8E94D	2.55034	0.510987	0.0251351	-1.66598	down	triplet5573	LOC_Os05g33260.3	1-5-phosphoribosyl-5-5-
Traes_5AL_B7D6EC6B4	5.88456	1.04794	0.0237168	-1.83455	down	triplet5609	LOC_Os03g43020.1	prefoldin subunit, putative, expressed
Traes_2AL_A3F599522	6.14597	1.26496	0.00593753	-1.58685	down	triplet5646	LOC_Os02g43130.1	kinesin motor domain containing protein, expressed
Traes_5AL_CCE1B144B	9.83335	2.20692	0.023061	-1.48106	down	triplet5653	LOC_Os09g32540.1	expressed protein
Traes_6AL_BEC4260EC	7.86111	1.48135	0.0409316	-1.77818	down	triplet5699	LOC_Os02g42412.1	F-box/LRR-repeat protein 2, putative, expressed
Traes_4AL_77FE2C052	11.747	2.89842	0.0299456	-1.34393	down	triplet5794	LOC_Os03g20420.1	alpha-N-arabinofuranosidase A, putative, expressed
Traes_2AS_9DE16F020	5.66636	1.29043	0.0189391	-1.45577	down	triplet5800	LOC_Os07g37100.2	nucleoside transporter, putative, expressed
Traes_6AS_9E38A95CB	17.7801	5.01613	0.036126	-1.15911	down	triplet5846	LOC_Os06g48750.2	DEAD-box ATP-dependent RNA helicase, putative, expressed
Traes_5AL_1DA3B4631	5.6712	1.15235	0.0158793	-1.68215	down	triplet5847	LOC_Os09g29840.1	heat shock protein, putative, expressed
Traes_3AL_0EA11E640	2.36217	0.0681737	0.0241272	-4.33652	down	triplet5857	LOC_Os01g66520.1	serine/threonine-protein kinase RIO-like, putative,
Traes_4AS_80A9FCCF4	3.30727	0.652677	0.0354767	-1.6694	down	triplet5885	LOC_Os07g07010.1	glucosyltransferase, putative, expressed
Traes_2AS_CA3EBDF0D	15.2375	2.77467	0.00642251	-1.78487	down	triplet5896	LOC_Os07g44180.1	OsRCI2-10 - Hydrophobic protein LTI6A, expressed
Traes_1AL_A37AB3144	25.3124	4.1348	9.75152e-05	-1.9796	down	triplet5902	LOC_Os05g45880.1	phosphotransferase, putative, expressed
Traes_4AL_02F7D1B1F	3.11418	0.565709	0.0327308	-1.78547	down	triplet5916	LOC_Os08g20420.1	MGD2, putative, expressed
Traes_3AL_2F8FFD71C	2.66803	0.523694	0.0392011	-1.69322	down	triplet5950	LOC_Os01g59340.1	dihydropyrimidinase, putative, expressed
Traes_2AS_DACE53B24	1.36218	0.191454	0.00713512	-2.19366	down	triplet6020	LOC_Os07g05820.2	hydroxyacid oxidase 1, putative, expressed
Traes_2AS_E714D8C86	3.26386	0.324291	0.00324234	-2.68403	down	triplet6034	LOC_Os07g47780.2	60S ribosomal protein L18-3, putative, expressed
Traes_7AS_9AADF9399	1.14031	0.0905339	0.0356776	-2.98682	down	triplet6060	LOC_Os05g12330.1	uncharacterized protein KIAA1310, putative, expressed
Traes_4AS_CE4C6A8A2	10.5672	1.50455	5.31938e-05	-2.13121	down	triplet6088	LOC_Os03g09970.1	sulfate transporter, putative, expressed
Traes_4AS_68B3D79A1	67.1455	15.8067	0.00970102	-1.40861	down	triplet6097	LOC_Os03g06520.1	sulfate transporter, putative, expressed
Traes_6AS_DD357E6A8	7.46696	1.85619	0.0288213	-1.34663	down	triplet6104	LOC_Os02g07044.1	rhodanese-like domain containing protein, putative,
Traes_6AS_D29DEDD0E	1.17715	0.183116	0.0240661	-1.9965	down	triplet6108	LOC_Os02g09920.1	PHD-finger domain containing protein, putative, expressed
Traes_2AL_B4A22DC4F	3.64433	0.679145	0.04543	-1.80839	down	triplet6140	LOC_Os04g48130.1	OsRhmbd11 - Putative Rhomboid homologue, expressed
Traes_2AL_67772ED46	5.22415	1.10984	0.0248377	-1.54872	down	triplet6155
Traes_2AL_2F91AF932	19.3461	4.9874	0.016864	-1.2662	down	triplet617	LOC_Os04g45860.1	transposon protein, putative, unclassified, expressed
Traes_2AS_48D41FC99	1.75732	0.0760759	0.0396719	-3.75156	down	triplet6178	LOC_Os08g38580.1	harpin-induced protein 1 domain containing protein,
Traes_2AL_D6E9FFDC9	6.89812	1.57893	0.0310568	-1.44927	down	triplet62	LOC_Os10g11354.1	MATE efflux family protein, putative, expressed
Traes_3AS_8EE711E2C	4.42187	1.13683	0.0309843	-1.31438	down	triplet6224	LOC_Os01g16870.3	argonaute, putative, expressed
Traes_5AL_3D95B5CF2	1.24515	0.0978753	0.00693279	-3.0203	down	triplet6235	LOC_Os03g57870.1	RFC3 - Putative clamp loader of PCNA, replication factor C
Traes_3AL_0692DB1BA	2.92293	0.466428	0.00226535	-1.99184	down	triplet6321	LOC_Os01g51300.2	WD domain, G-beta repeat domain containing protein,
Traes_1AL_629D67563	17.8965	4.4001	0.0409839	-1.37778	down	triplet6328	LOC_Os10g27190.1	40S ribosomal protein S17, putative, expressed
Traes_4AL_6A83ED03F	1.51708	0.256931	0.010901	-1.8551	down	triplet6345	LOC_Os03g05020.1	PIR, putative, expressed
Traes_2AS_630F9C17E	3.15899	0.457875	0.0129408	-2.13113	down	triplet6409	LOC_Os07g47580.1	ribosomal protein, putative, expressed
Traes_7AL_D41925FB8	4.06111	1.03324	0.0475654	-1.34368	down	triplet6439	LOC_Os06g34690.1	T-complex protein, putative, expressed
Traes_5AL_E5379D3A1	3.03343	0.04018	6.08734e-07	-5.4601	down	triplet6440	LOC_Os03g52910.1	uncharacterized UPF0114 domain containing protein,
Traes_6AL_A25773898	3.61424	0.542832	0.019567	-2.0941	down	triplet6463	LOC_Os04g49954.1	expressed protein
Traes_7AL_364A6E96F	141.155	19.8488	1.1794e-05	-2.17181	down	triplet6474	LOC_Os06g51220.4	HMG1/2, putative, expressed
Traes_5AL_1A881D2ED	20.4932	4.48437	0.00335769	-1.55495	down	triplet6515	LOC_Os08g31410.2	sulfate transporter, putative, expressed
Traes_2AL_225DFC16A	24.1934	1.48344	1.17978e-08	-3.3833	down	triplet6524	LOC_Os04g41620.1	CHIT2 - Chitinase family protein precursor, expressed
Traes_2AS_F6F837425	5.19879	1.23111	0.036807	-1.38863	down	triplet6577	LOC_Os07g42380.1	RNA recognition motif containing protein, putative,
Traes_5AL_8A41C50C2	2.01324	0.391959	0.0361254	-1.66452	down	triplet6591	LOC_Os11g01010.1	autophagy-related protein 8D, putative, expressed
Traes_2AS_7A4976FA9	18.6903	3.26698	0.00039712	-1.86667	down	triplet6603	LOC_Os04g05010.1	CBS domain containing membrane protein, putative, expressed
Traes_4AS_8F8B908D3	9.06717	1.23357	0.000511512	-2.20847	down	triplet6621	LOC_Os03g08440.1	ribosomal protein S2, putative, expressed
Traes_7AS_76E4DFA74	2.66704	0.360818	0.0288759	-2.30776	down	triplet6674	LOC_Os08g09350.1	gar2, putative, expressed
Traes_3AL_BC81D5BF3	2.28141	0.281164	0.00339956	-2.35877	down	triplet6677	LOC_Os01g69250.1	mitochondrial import receptor subunit TOM20, putative,
Traes_1AS_1701F7F96	11.8171	2.9624	0.0304355	-1.34755	down	triplet6691	LOC_Os05g04150.2	expressed protein
Traes_2AL_9F58FC166	1.13872	0.157934	0.0124405	-2.13292	down	triplet6733	LOC_Os04g52590.1	protein kinase domain containing protein, expressed
Traes_4AS_56B8F305C	2.35519	0.203215	0.000213536	-2.85503	down	triplet6745	LOC_Os03g18140.1	expressed protein
Traes_4AS_D13EBCE43	104.439	6.815	8.13573e-11	-3.21728	down	triplet6769	LOC_Os07g08160.1	early light-induced protein, chloroplast precursor,
Traes_5AL_3E0C865DF	9.27726	2.14592	0.0103499	-1.44136	down	triplet6793	LOC_Os09g21340.1	nucleobase-ascorbate transporter, putative, expressed
Traes_4AL_89FFDAF71	6.44312	1.09863	0.00791276	-1.92451	down	triplet6803	LOC_Os03g50450.1	inactive receptor kinase At2g26730 precursor, putative,
Traes_4AL_8D0193195	32.0371	6.16741	0.000758733	-1.69142	down	triplet6825	LOC_Os12g42884.3	5-methyltetrahydropteroyltriglutamate--homocysteine
Traes_2AL_2DFED03C9	3.00407	0.601299	0.0279584	-1.63702	down	triplet6832	LOC_Os04g44530.4	expressed protein
Traes_1AS_FE4CF4197	3.51136	0	1.34925e-12	#NAME?	down	triplet6855	LOC_Os12g09500.1	cytochrome P450, putative, expressed
Traes_3AL_1953CF160	20.4227	3.90517	0.00133271	-1.70219	down	triplet6865	LOC_Os01g70170.1	transaldolase, putative, expressed
Traes_5AL_CFEF57F4A	2.11488	0.260721	0.0148158	-2.33721	down	triplet688	LOC_Os09g30466.1	nuclear ribonuclease Z, putative, expressed
Traes_7AS_DB4DD4840	1.37579	0.185087	0.00342358	-2.26098	down	triplet6886	LOC_Os06g11180.1	OsPOP12 - Putative Prolyl Oligopeptidase homologue,
Traes_4AL_830C5DA64	3.3033	0.664729	0.0350338	-1.60986	down	triplet6909	LOC_Os11g47330.1	ATP-grasp domain containing protein, expressed
Traes_4AS_9A27D0D78	4.39297	0.480979	0.0346689	-2.49093	down	triplet692	LOC_Os08g42600.1	retinoblastoma-related protein-like, putative, expressed
Traes_2AL_CC6133527	6.24125	1.08349	0.00162095	-1.89955	down	triplet6926	LOC_Os04g44320.1	transposon protein, putative, unclassified, expressed
Traes_2AL_9B8AE5E1A	1.79429	0.22216	0.0235646	-2.31193	down	triplet693	LOC_Os02g27810.1	MazG nucleotide pyrophosphohydrolase domain containing
Traes_3AS_57E3020E7	1.45418	0.25401	0.0316582	-1.8277	down	triplet6952	LOC_Os01g19470.1	nodal modulator 1 precursor, putative, expressed
Traes_1AL_FE094DCAF	1.26743	0.0945101	0.00205134	-3.11012	down	triplet6966	LOC_Os05g32680.1	PAC, putative, expressed
Traes_4AS_B9F2F6646	4.2366	0.618465	0.00120976	-2.12721	down	triplet6968	LOC_Os09g34100.1	metallo-beta-lactamase family protein, putative, expressed
Traes_6AL_E2CC7BB46	31.9003	2.31065	9.17389e-11	-3.1216	down	triplet6983	LOC_Os11g47760.1	DnaK family protein, putative, expressed
Traes_7AL_492C9C1E4	52.5272	12.723	0.00961971	-1.36919	down	triplet700	LOC_Os06g46670.2	glutamate receptor, putative, expressed
Traes_5AL_A7AAF9FAF	3.16985	0.48265	0.0056882	-2.04736	down	triplet7004	LOC_Os09g02214.1	Citrate transporter protein, putative, expressed
Traes_3AL_58393F531	1.65648	0.212869	0.0131036	-2.22342	down	triplet7010	LOC_Os04g04410.1	expressed protein
Traes_4AS_9C1CB8D5A	2.73518	0.620326	0.0163103	-1.46438	down	triplet7029	LOC_Os03g14260.1	guanine nucleotide exchange family protein, putative,
Traes_3AL_7C1A30BD2	10.7473	1.78727	0.00524687	-1.95463	down	triplet7058	LOC_Os02g27760.1	40S ribosomal protein S15a, putative, expressed
Traes_6AL_11B3F5CC1	4.3985	0.605482	0.00112145	-2.16504	down	triplet7081	LOC_Os02g49050.2	transmembrane 9 superfamily member, putative, expressed
Traes_7AS_884E046B9	2.33632	0.477246	0.0419913	-1.6581	down	triplet7124	LOC_Os07g01920.1	nucleolar GTP-binding protein 1, putative, expressed
Traes_4AL_AA06C6037	7.70207	2.09877	0.0413134	-1.22319	down	triplet7244	LOC_Os11g11990.1	NB-ARC domain containing protein, expressed
Traes_7AS_4DE0F499E	3.47152	0.626868	0.0152485	-1.80643	down	triplet7272	LOC_Os08g42730.1	radical SAM enzyme, putative, expressed
Traes_1AL_4476835E0	33.7761	0.870685	4.98586e-17	-4.56881	down	triplet7294	LOC_Os05g49240.1	homeodomain-related, putative, expressed
Traes_2AS_6EC1E8371	2.90519	0.272445	0.00783852	-2.81925	down	triplet73	LOC_Os09g26830.1	lung seven transmembrane domain containing protein,
Traes_3AS_CF868F789	2.75479	0.351004	0.0385917	-2.27927	down	triplet7308	LOC_Os03g02420.1	KH domain containing protein, putative, expressed
Traes_5AL_B705B3E6B	1.52422	0.241717	0.0227797	-1.99792	down	triplet7316	LOC_Os09g32250.1	DNA repair ATPase-related, putative, expressed
Traes_2AL_B54327BE8	3.33274	0.449603	0.0285528	-2.30824	down	triplet7329	LOC_Os04g44190.1	expressed protein
Traes_2AL_44F7248E4	2.75876	0.540242	0.0432742	-1.67126	down	triplet7330	LOC_Os04g46930.2	serine racemase, putative, expressed
Traes_5AL_E2D1A33AC	24.1924	4.68702	0.00263966	-1.73241	down	triplet7349	LOC_Os03g08050.1	elongation factor Tu, putative, expressed
Traes_5AL_A714BA22E	2.40108	0.450746	0.0304882	-1.71603	down	triplet7379	LOC_Os03g59680.1	PAPA-1-like conserved region family protein, expressed
Traes_5AL_A6A7D46EA	1.21434	0.0968701	0.00741042	-2.86974	down	triplet7383	LOC_Os07g07490.1	YT521-B, putative, expressed
Traes_7AL_4EFFD9BDF	4.81866	0.571885	9.19219e-05	-2.38796	down	triplet7403	LOC_Os05g26660.1	NADH-ubiquinone oxidoreductase, mitochondrial precursor,
Traes_3AS_D6CBEB7BA	1.06499	0.0607982	0.000586333	-3.35243	down	triplet742	LOC_Os09g32650.1	leucyl-tRNA synthetase, cytoplasmic, putative, expressed
Traes_1AL_5D3EECC71	37.0417	8.6461	0.00673487	-1.42131	down	triplet7453	LOC_Os10g36650.1	actin, putative, expressed
Traes_4AL_0DF1F5B781	13.8672	2.52825	0.00664116	-1.80506	down	triplet7458	LOC_Os04g02820.3	elongation factor, putative, expressed
Traes_2AS_FE37D420B	1.37313	0.203075	0.0119853	-2.08647	down	triplet7466	LOC_Os07g42626.1	STRUBBELIG-RECEPTOR FAMILY 6 precursor, putative, expressed
Traes_2AS_E06ECD181	1.16853	0.126399	0.00570554	-2.59596	down	triplet7474	LOC_Os08g33120.2	RNA recognition motif containing protein, putative,
Traes_1AS_9D4506E73	3.71869	0.979127	0.0475836	-1.264	down	triplet7476	LOC_Os01g55360.3	phosphatidate cytidylyltransferase, putative, expressed
Traes_7AL_72A908F12	22.1928	4.89085	0.0036153	-1.5305	down	triplet7480	LOC_Os06g24730.1	hydrolase, alpha/beta fold family domain containing
Traes_1AL_4D5CE6B62	62.6174	16.4485	0.019409	-1.24773	down	triplet7512	LOC_Os05g38680.1	plant-specific domain TIGR01589 family protein, expressed
Traes_4AS_C983F8C8B	5.12054	0.78264	0.00139535	-2.08996	down	triplet7526	LOC_Os03g16210.1	tropinone reductase, putative, expressed
Traes_1AL_8B86ADBE6	16.1284	4.33321	0.0242371	-1.22266	down	triplet7534	LOC_Os05g23860.1	rab GDP dissociation inhibitor alpha, putative, expressed
Traes_5AL_1DB1259A9	1.26412	0.241054	0.0371904	-1.77724	down	triplet7566	LOC_Os09g29630.1	NOL1/NOP2/sun family protein, putative, expressed
Traes_5AL_5710E25DF	10.9384	1.38604	0.000234848	-2.37023	down	triplet7598	LOC_Os07g05580.1	ribosomal protein L7Ae, putative, expressed
Traes_4AL_9BCB37710	71.2934	8.13881	6.09128e-07	-2.48756	down	triplet7601	LOC_Os03g51080.1	glutamate decarboxylase, putative, expressed
Traes_3AL_B137CC856	16.5682	3.44409	0.00247488	-1.58639	down	triplet7605	LOC_Os01g55540.1	aminotransferase, classes I and II, domain containing
Traes_1AL_C64C85707	20.9445	2.29287	2.90418e-05	-2.54898	down	triplet7622	LOC_Os10g38470.1	glutathione S-transferase, putative, expressed
Traes_5AS_7C1851556	17.3128	4.99141	0.0465902	-1.12483	down	triplet7637	LOC_Os12g40890.1	OsIAA30 - Auxin-responsive Aux/IAA gene family member,
Traes_7AS_6087878D1	3.2587	0.671184	0.0371967	-1.57256	down	triplet7657	LOC_Os12g18110.3	PQ loop repeat domain containing protein, expressed
Traes_4AS_2FBDD5B23	39.4182	3.35453	1.79233e-09	-2.88782	down	triplet7671	LOC_Os03g14915.1	expressed protein
Traes_7AS_71BE153C7	16.9757	3.68852	0.00755531	-1.54025	down	triplet7691	LOC_Os08g44460.3	expressed protein
Traes_7AS_89F353954	10.1336	2.08981	0.00301803	-1.62561	down	triplet7751	LOC_Os11g39370.1	BRASSINOSTEROID INSENSITIVE 1-associated receptor kinase 1
Traes_2AL_F289C5675	1.04463	0	0.00258352	#NAME?	down	triplet7763	LOC_Os04g53950.2	glycosyl hydrolases family 16 protein, protein, expressed
Traes_4AS_98267C6F6	15.9544	2.20391	9.76354e-05	-2.21551	down	triplet7827	LOC_Os03g18570.1	40S ribosomal protein S7, putative, expressed
Traes_2AL_A296CFC08	7.41467	1.28486	0.000635602	-1.83485	down	triplet7846	LOC_Os04g48770.2	ubiquitin fusion degradation protein, putative, expressed
Traes_4AS_A795672BE	7.02665	1.22509	0.00119906	-1.85656	down	triplet7849	LOC_Os11g41650.2	adenylyl-sulfate kinase, putative, expressed
Traes_5AL_0C2D144B0	93.683	17.7405	0.000868824	-1.75731	down	triplet7855	LOC_Os09g30412.1	heat shock protein, putative, expressed
Traes_4AS_4B236E907	14.4792	1.62272	0.000129218	-2.52309	down	triplet789	LOC_Os03g46490.1	40S ribosomal protein S21, putative, expressed
Traes_3AL_CE7C379BA	6.72199	1.39987	0.00401548	-1.628	down	triplet7890	LOC_Os01g68324.3	dolichyl-diphosphooligosaccharide--protein
Traes_5AS_BA57B5B56	2.9255	0.426474	0.00253772	-2.08193	down	triplet7906	LOC_Os12g40550.1	peptidase, putative, expressed
Traes_5AL_727C588D0	1.7888	0.303075	0.0442661	-1.89669	down	triplet7924	LOC_Os03g01600.1	aminotransferase domain containing protein, putative,
Traes_4AS_70DF607CC	2.76012	0.14726	0.00225265	-3.5043	down	triplet7929	LOC_Os03g20550.1	WRKY55, expressed
Traes_2AL_6A407867D	3.27498	0.702866	0.0306104	-1.51872	down	triplet7960	LOC_Os04g48750.1	3-oxo-5-alpha-steroid 4-dehydrogenase, putative, expressed
Traes_1AS_C0D4CD39A	11.1519	3.13372	0.0436727	-1.18603	down	triplet7961	LOC_Os05g06430.2	OsPDIL2-1 protein disulfide isomerase PDIL2-1, expressed
Traes_1AL_169CE67D8	32.6865	3.76319	5.09722e-05	-2.51715	down	triplet7972	LOC_Os05g50340.1	MYB family transcription factor, putative, expressed
Traes_2AL_956419DF5	11.25	0.998423	1.55023e-08	-2.8026	down	triplet8010	LOC_Os04g48390.1	uncharacterized membrane protein, putative, expressed
Traes_5AL_F8A106D9E	3.33401	0.744681	0.0489468	-1.47195	down	triplet8016	LOC_Os12g05780.2	transporter-related, putative, expressed
Traes_6AS_C62370B4B	4.52694	1.113	0.0314415	-1.38292	down	triplet8038	LOC_Os06g47320.1	T-complex protein, putative, expressed
Traes_2AS_55338905E	3.93098	0.697605	0.00545063	-1.83205	down	triplet804	LOC_Os07g32670.1	expressed protein
Traes_4AL_53EED1B26	3.23175	0.594469	0.0443768	-1.78007	down	triplet8068	LOC_Os03g63400.1	transcription factor BTF3, putative, expressed
Traes_2AL_55644CC39	3.62164	0.228931	0.000389702	-3.33199	down	triplet8098	LOC_Os02g47140.1	L11 domain containing ribosomal protein, putative,
Traes_4AL_A8188635C	4.85899	0.988351	0.00475381	-1.61945	down	triplet8113	LOC_Os03g41350.1	BTBN7 - Bric-a-Brac, Tramtrack, Broad Complex BTB domain
Traes_1AS_F471D2A01	5.18161	1.21088	0.0147698	-1.44568	down	triplet8147	LOC_Os05g06460.1	dihydrolipoyl dehydrogenase, putative, expressed
Traes_4AL_3F2A2675F	10.9923	2.88845	0.0263682	-1.25495	down	triplet8160	LOC_Os03g51430.2	SEC14 cytosolic factor family protein, putative, expressed
Traes_5AL_B5BBEB590	8.24709	1.48378	0.00141057	-1.80056	down	triplet8168	LOC_Os09g29890.2	phosphatidylinositol 3- and 4-kinase family protein,
Traes_5AL_34692640F	2.58251	0.276241	0.00504505	-2.55183	down	triplet8176	LOC_Os11g01420.1	ribosomal protein L10, putative, expressed
Traes_5AL_96E30FD9B	2.52815	0.330065	0.00118064	-2.30094	down	triplet8224	LOC_Os09g07830.2	acetyl-CoA acetyltransferase, cytosolic, putative,
Traes_2AL_2A541092D	16.1594	3.60961	0.00587663	-1.50681	down	triplet8227	LOC_Os04g34390.1	serine/threonine-protein kinase receptor precursor, putative,
Traes_2AS_2C93BAE62	17.2727	2.4632	1.555e-05	-2.16424	down	triplet8233	LOC_Os07g41200.1	expressed protein
Traes_2AL_595E2A918	3.39466	0.562908	0.0361649	-1.91095	down	triplet8239	LOC_Os02g40000.1	trafficking protein particle complex subunit, putative,
Traes_1AS_FDC3AF8A2	3.49484	0.58833	0.0191872	-1.96826	down	triplet8262	LOC_Os09g39440.2	inosine-uridine preferring nucleoside hydrolase family
Traes_3AS_4B599FAA8	5.01651	1.2046	0.0292351	-1.38677	down	triplet8302	LOC_Os01g17180.1	proteasome subunit, putative, expressed
Traes_6AS_A86274C4F	43.7345	9.58848	0.00554054	-1.51636	down	triplet8312	LOC_Os02g12760.1	integral membrane protein, putative, expressed
Traes_5AL_44570C8AA	1.95903	0.290376	0.00556451	-2.09492	down	triplet838	LOC_Os12g01200.3	senescence-induced receptor-like serine/threonine-protein
Traes_5AL_9831F9D10	1.15926	0.115249	0.0438453	-2.6937	down	triplet842	LOC_Os09g28810.1	RNA recognition motif containing protein, putative,
Traes_4AL_8BCE46958	1.35906	0.133659	0.0053877	-2.672	down	triplet861	LOC_Os11g40140.1	peptidase, T1 family, putative, expressed
Traes_1AL_AAE6A473E	7.10489	1.09793	0.00272934	-2.05249	down	triplet868	LOC_Os05g41110.2	ribosomal protein L7Ae, putative, expressed
Traes_4AS_36CB7931F	8.52268	0.80058	6.03893e-05	-2.76911	down	triplet870	LOC_Os03g17480.1	IN2-1 protein, putative, expressed
Traes_7AL_5A439334C	36.69	8.15632	0.0114351	-1.52897	down	triplet890	LOC_Os06g51510.1	expressed protein
Traes_5AL_14339BC71	5.42213	0.851882	0.00160083	-2.00213	down	triplet899	LOC_Os09g29430.1	citrate transporter, putative, expressed
Traes_3AS_DC9473244	1.99154	0.341486	0.0134952	-1.88566	down	triplet904	LOC_Os01g21960.1	serine/threonine-protein kinase, putative, expressed
Traes_5AS_5AAF7135E	3.13347	0.751766	0.0294615	-1.41621	down	triplet908	LOC_Os12g07670.1	transmembrane 9 superfamily member, putative, expressed
Traes_3AS_ECAACF24F	3.56473	0.287582	0.00583862	-2.97252	down	triplet911	LOC_Os01g10130.1	RNA-dependent RNA polymerase, putative, expressed
Traes_6AL_1E68C6606	8.65488	2.23298	0.0295333	-1.26902	down	triplet93	LOC_Os03g45170.1	amino acid permease, putative, expressed
Traes_4AS_C4001163C	3.48634	0.238006	3.43474e-05	-3.17642	down	triplet970	LOC_Os03g11590.1	integral membrane protein, putative, expressed
Traes_1AL_029033BAF	2.76134	0.477224	0.0282311	-1.8462	down	triplet972	LOC_Os10g34670.1	prefoldin, putative, expressed
Traes_7AL_420BAE2D2	18.5144	4.6279	0.0140092	-1.35884	down	triplet996	LOC_Os02g32030.1	elongation factor, putative, expressed
Traes_2AL_3C7815CD5	49.1573	1.31805	1.09667e-17	-4.54673	down
Traes_4AS_3C32B4B06	4.41738	0.241095	4.43556e-05	-3.56588	down
Traes_3AS_9A8B4C51B	269.071	51.4628	0.000963583	-1.69744	down
Traes_1AS_36865F81C	6.86933	0.68487	0.00118436	-2.63404	down
Traes_2AS_CB80196F5	13.087	1.99339	0.0015978	-2.05067	down
Traes_5AL_2E22D663D	6.83972	0.911849	0.00251231	-2.25072	down
Traes_6AL_9400BA3DE	5.71442	0.998765	0.00357587	-1.84939	down
Traes_3AL_398647708	3.69709	0.815983	0.00616576	-1.50166	down
Traes_5AL_E7806F3C1	1.45151	0.124746	0.00684778	-2.87249	down
Traes_2AS_BB1E9C483	2.62777	0.330293	0.0153548	-2.37211	down
Traes_4AL_BDDA9E30C	2.19542	0.281027	0.017571	-2.35558	down
Traes_4AL_0D04E2FD3	2.30706	0.338476	0.0211525	-2.12683	down
Traes_1AL_0E8C80401	1.35413	0.165827	0.0217779	-2.31668	down
Traes_3AL_92DE35ABF	12.0249	1.8214	0.0241842	-2.0836	down
Traes_5AL_3AD6EB4AE	3.16832	0.458924	0.0247493	-2.1032	down
Traes_1AL_0E5202FA0	2.99268	0	0.0292659	#NAME?	down
Traes_7AS_156A090DD	1.04399	0.164075	0.0294615	-1.96648	down
Traes_1AL_CFB30CB73	28.2472	4.2473	0.0348039	-2.07818	down
Traes_5AS_62E3216D9	1.32793	0.140466	0.0358675	-2.52964	down
Traes_7AL_4113FEACB	5.7606	1.0364	0.0359196	-1.76739	down
Traes_7AL_18E841DD1	34.0253	9.57864	0.037558	-1.1403	down
Traes_6AS_9EB477620	7.22316	1.29096	0.0432303	-1.82496	down
Traes_5AL_7937B7A31	3.72693	0.772515	0.0449126	-1.60416	down
Traes_2AS_150FAAEAA	3.40886	6.26537	0.0372092	1.53599	up	dupletAB80	LOC_Os07g39750.1	GDSL-like lipase/acylhydrolase, putative, expressed
Traes_6AS_5BAD56BB6	0	1.96111	1.1585e-06	Inf	up	dupletAB195	LOC_Os02g14430.1	peroxidase precursor, putative, expressed
Traes_3AL_FB0A810A9	0	2.99897	1.17896e-05	Inf	up	dupletAB208	LOC_Os04g42250.4	transferase family protein, putative, expressed
Traes_2AL_A373126DF1	1.68525	3.96041	0.0404893	1.89757	up	dupletAB289	LOC_Os04g44460.1	sulfotransferase domain containing protein, expressed
Traes_5AL_C14B0076E	8.31454	20.0713	0.0417112	1.90928	up	dupletAB444	LOC_Os03g56869.1	ribose-5-phosphate isomerase A, putative, expressed
Traes_2AL_E80BC759C	2.03023	70.5102	1.62407e-15	5.77903	up	dupletAB504	LOC_Os09g08072.1	glycosyl hydrolases, putative, expressed
Traes_1AL_0912DED70	0	1.34933	6.15826e-11	Inf	up	dupletAB550	LOC_Os10g36924.1	aquaporin protein, putative, expressed
Traes_5AL_B773B0536	0.322242	3.77078	0.00612642	4.2301	up	dupletAB587	LOC_Os03g04260.1	glutathione S-transferase, putative, expressed
Traes_3AS_B3B799BFB	30.8342	124.956	0.0336233	2.65198	up	dupletAB609	LOC_Os07g10840.1	uncharacterized glycosyltransferase, putative, expressed
Traes_2AL_5E2E7E600	1.0803	2.49017	0.00847964	1.87218	up	dupletAB662	LOC_Os04g54830.1	expressed protein
Traes_2AL_197BC062C	7.43442	16.6627	0.00199624	1.82023	up	dupletAB835	LOC_Os04g38870.3	14-3-3 protein, putative, expressed
Traes_2AL_6C0963A18	2.37121	11.2505	0.001073	2.88609	up	dupletAB958	LOC_Os04g59020.1	integral membrane protein, putative, expressed
Traes_6AS_F2455A764	47.5572	97.8006	0.00973794	1.69429	up	dupletAB979	LOC_Os04g02910.1	membrane related protein CP5, putative, expressed
Traes_6AS_EEEC60A4E	21.1055	38.7316	0.010871	1.53393	up	dupletAB1127	LOC_Os02g02550.1	peptidyl-prolyl cis-trans isomerase, FKBP-type, putative,
Traes_2AS_D38E1E530	0.621879	1.78096	0.00666781	2.16679	up	dupletAB1214	LOC_Os03g40540.1	cytochrome P450, putative, expressed
Traes_4AL_BBCC88533	0.65896	1.59575	0.0132571	1.93846	up	dupletAB1247	LOC_Os02g45380.1	MATE domain containing protein, expressed
Traes_2AL_B7FC2C090	3.8602	57.4976	5.72938e-13	4.54307	up	dupletAB1293	LOC_Os03g58170.1	stem-specific protein TSJT1, putative, expressed
Traes_4AL_86D275747	9.07051	16.9584	0.0189352	1.55755	up	dupletAB1345	LOC_Os03g62370.1	WD40-like Beta Propeller Repeat family protein, expressed
Traes_2AS_BD096BA73	3.29434	5.94741	0.028832	1.50084	up	dupletAB1355	LOC_Os07g34070.1	auxin-induced protein 5NG4, putative, expressed
Traes_4AL_278DB3641	7.31027	31.7383	0.000719928	2.759	up	dupletAB1372	LOC_Os06g01950.1	phosphoglycerate mutase, putative, expressed
Traes_1AL_762DB7548	0.185533	27.1161	8.68118e-08	7.87517	up	dupletAB1406	LOC_Os05g44140.1	non-symbiotic hemoglobin 2, putative, expressed
Traes_4AL_49A8E719D	61.5154	107.177	0.0220536	1.45256	up	dupletAB1493	LOC_Os09g33810.2	ankyrin repeat domain containing protein, putative,
Traes_5AL_AE6B41A0A	0.722641	1.95516	0.0470265	2.07229	up	dupletAB1536	LOC_Os03g49400.1	ethylene-insensitive protein, putative, expressed
Traes_2AL_2A6F8CE85	1.31972	4.74321	0.000133587	2.5157	up	dupletAB1627	LOC_Os04g36040.1	peptide transporter PTR2, putative, expressed
Traes_2AS_67222868A	1.15494	6.66489	0.00898226	3.21422	up	dupletAB1645	LOC_Os07g22350.1	glucose-6-phosphate 1-dehydrogenase, chloroplast precursor,
Traes_2AS_95611CAD2	2.81179	9.14666	0.000651715	2.35059	up	dupletAB1648	LOC_Os04g17100.1	heavy metal-associated domain containing protein,
Traes_3AS_077DDC496	1.62458	3.11759	0.0438896	1.59732	up	dupletAB1790	LOC_Os01g07750.1	expressed protein
Traes_1AL_391D08F28	2.91844	12.0113	0.000743407	2.70213	up	dupletAB1802	LOC_Os03g25150.1	transposon protein, putative, unclassified, expressed
Traes_6AL_033D6C680	235.301	579.516	0.00886998	1.94611	up	dupletAB1857	LOC_Os02g44870.1	dehydrin, putative, expressed
Traes_1AS_B486CB8E2	2.02068	6.74323	0.000366946	2.38454	up	dupletAB1957	LOC_Os04g25980.1	cytokinin-O-glucosyltransferase 2, putative, expressed
Traes_4AL_47F0C2746	3.50193	9.33519	0.000456268	2.0893	up	dupletAB2048	LOC_Os01g56050.1	MATE efflux family protein, putative, expressed
Traes_5AL_00DCD9DAF	3.95289	10.9933	0.000872405	2.13972	up	dupletAB2098	LOC_Os12g12370.1	outer envelope protein, putative, expressed
Traes_1AL_C67577AB2	0.902871	3.77073	0.026957	2.74807	up	dupletAB2127	LOC_Os05g32590.1	methyltransferase, putative, expressed
Traes_3AL_8FC533F1A	0	2.43347	0.00188441	Inf	up	dupletAB2136	LOC_Os05g37540.1	transposon protein, putative, unclassified, expressed
Traes_7AL_ED92D7F9D	6.05411	45.4321	1.99059e-07	3.58297	up	dupletAB2164	LOC_Os09g25460.1	transferase family protein, putative, expressed
Traes_2AL_DEDAB0A34	0.484589	3.13059	0.0145594	3.33314	up	dupletAB2273	LOC_Os06g07220.1	LTPL128 - Protease inhibitor/seed storage/LTP family
Traes_6AS_0F6151540	0.259263	7.53375	4.28596e-07	5.54089	up	dupletAB2281	LOC_Os12g25200.1	chloride transporter, chloride channel family, putative,
Traes_6AS_4C413AC53	10.9504	38.6555	3.24306e-05	2.48946	up	dupletAB2311	LOC_Os02g26700.1	cation transport regulator-like protein 1, putative,
Traes_6AL_788D30C76	0.208497	16.2597	5.5176e-11	6.95748	up	dupletAD2444	LOC_Os02g48850.1	plant-specific domain TIGR01615 family protein, expressed
Traes_1AL_47D54EF1E	1.20201	5.8331	4.14107e-06	2.93593	up	dupletAD2449	LOC_Os05g41220.1	SNF1-related protein kinase regulatory subunit beta-1,
Traes_3AL_729C392FB	0.164535	1.04379	0.0333476	3.35458	up	dupletAD2474	LOC_Os05g35140.1	nodulin MtN3 family protein, putative, expressed
Traes_6AL_33F25980E	3.75816	9.25223	0.00773696	1.94153	up	dupletAD2572	LOC_Os04g52130.1	coproporphyrinogen III oxidase, chloroplast precursor,
Traes_7AS_D05A2ECB9	1.35058	3.85756	0.00047014	2.1786	up	dupletAD2684	LOC_Os06g03860.1	uncharacterized membrane protein, putative, expressed
Traes_6AS_AB7CDF374	10.707	69.5126	0.0229342	3.38816	up	dupletAD2705	LOC_Os08g36480.1	nitrate reductase, putative, expressed
Traes_6AS_58D403D66	12.686	37.3074	0.000152542	2.22832	up	dupletAD2763	LOC_Os01g41710.1	chlorophyll A-B binding protein, putative, expressed
Traes_6AS_883546603	1.55794	3.84686	0.0027923	1.9606	up	dupletAD2770	LOC_Os01g54910.1	GTP-binding protein typA/bipA, putative, expressed
Traes_7AL_AF0405238	20.121	40.8625	0.00464336	1.6718	up	dupletAD2808	LOC_Os03g38950.1	chloroplast post-illumination chlorophyll fluorescence
Traes_2AL_FE47D9C86	0.0996879	1.13039	0.0225388	4.13056	up	dupletAD2829	LOC_Os04g48270.2	OsFBX148 - F-box domain containing protein, expressed
Traes_7AL_73FE321EC	5.34147	11.2049	0.00434256	1.72292	up	dupletAD3073	LOC_Os06g37364.1	cytochrome P450, putative, expressed
Traes_1AL_ADC801BEB	0.0227932	3.22743	7.37264e-07	7.82888	up	dupletAD3095	LOC_Os05g49840.1	phospholipase, putative, expressed
Traes_6AS_28752C23C	0.38777	5.7275	6.55098e-11	4.54896	up	dupletAD3179	LOC_Os04g55210.1	chloride channel protein, putative, expressed
Traes_6AS_F8D06BEC8	112.747	250.9	0.0144434	1.83198	up	dupletAD3186	LOC_Os01g41710.1	chlorophyll A-B binding protein, putative, expressed
Traes_6AS_F061F607E	0.320458	5.32059	0.00281333	4.74266	up	dupletAD3223	LOC_Os02g09220.1	cytochrome P450, putative, expressed
Traes_4AL_F60C6A5D0	1.98845	8.13301	0.040391	2.71939	up	dupletAD3288	LOC_Os03g46660.1	glucan endo-1,3-beta-glucosidase precursor, putative,
Traes_4AS_73658DB91	22.941	44.2583	0.00866505	1.62195	up	dupletAD3411	LOC_Os02g07450.2	core histone H2A/H2B/H3/H4, putative, expressed
Traes_1AS_AEED1F1D7	82.381	150.455	0.0287315	1.53519	up	dupletAD3421	LOC_Os10g35840.1	shikimate/quinate 5-dehydrogenase, putative, expressed
Traes_7AL_CEA9B770B	7.69249	17.0991	0.00522899	1.82847	up	dupletAD3487	LOC_Os06g22960.1	aquaporin protein, putative, expressed
Traes_6AS_9AC3A8369	0.0259855	3.34876	2.65122e-05	7.64264	up	dupletAD3506	LOC_Os12g24020.2	rhodanese-like domain containing protein, putative,
Traes_7AS_23D2CB8A0	0.299006	0.894512	0.00311119	2.22908	up	dupletAD3521	LOC_Os06g01400.1	glycyl-tRNA synthetase 2, chloroplast/mitochondrial
Traes_5AL_331CE753D	1.20012	6.64031	0.0013743	3.12377	up	dupletAD3694	LOC_Os04g23440.1	helix-loop-helix DNA-binding domain containing protein,
Traes_4AL_98EA87DFA1	3.79816	32.693	6.75294e-10	3.76805	up	dupletAD3780	LOC_Os01g34060.1	MYB family transcription factor, putative, expressed
Traes_7AS_F4C078D51	9.16786	30.3042	0.000104594	2.37442	up	dupletAD3795	LOC_Os04g25490.1	cytokinin-O-glucosyltransferase 2, putative, expressed
Traes_1AL_3B838C090	13.9607	27.4568	0.00857239	1.6328	up	dupletAD3956	LOC_Os06g35470.1	L1P family of ribosomal proteins domain containing protein,
Traes_4AL_E5FEC54B3	70.4522	152.595	0.00401536	1.7873	up	dupletAD3963	LOC_Os03g05290.1	aquaporin protein, putative, expressed
Traes_6AS_E114D6D5B	0.393984	1.64274	0.00266266	2.72198	up	dupletAD3983	LOC_Os06g49110.1	delta-aminolevulinic acid dehydratase, chloroplast
Traes_7AL_F70DA9639	1.52211	7.88165	4.47137e-05	3.03715	up	dupletAD4011	LOC_Os06g28194.1	expressed protein
Traes_2AS_6EAA248EE	0	1.27392	0.00563515	Inf	up	dupletAD4163	LOC_Os07g43130.1	expressed protein
Traes_3AL_655060842	4.17046	7.56545	0.0473624	1.50399	up	dupletAD4182	LOC_Os01g68960.1	expressed protein
Traes_6AS_BE4F761EB1	22.9348	41.1964	0.0129252	1.51034	up	dupletAD4270	LOC_Os01g48420.1	peroxiredoxin, putative, expressed
Traes_6AL_61AFCF7B0	18.5209	31.3566	0.0311917	1.40706	up	dupletAD4300	LOC_Os08g35420.1	photosynthetic reaction center protein, putative, expressed
Traes_1AL_BCCDA86671	0	3.90383	0.0412102	Inf	up	dupletAD4588
Traes_5AL_6A1F041A8	6.78775	12.5246	0.0321534	1.53377	up	dupletAD4729	LOC_Os03g55010.1	UDP-glucoronosyl and UDP-glucosyl transferase domain
Traes_4AS_068F25CBE	44.0401	75.1493	0.0197312	1.41637	up	dupletAD5023	LOC_Os07g02460.1	expressed protein
Traes_6AS_709C99BD1	0.653625	16.1867	1.38533e-11	5.27942	up	dupletAD5042	LOC_Os05g09580.1	expressed protein
Traes_6AL_EE6043DF0	0.274935	1.69169	0.0192448	3.2893	up	dupletAD5197	LOC_Os02g42430.1	GEM, putative, expressed
Traes_1AL_AE0660A78	12.8512	159.605	1.94389e-09	4.30076	up	dupletAD5241	LOC_Os05g31140.1	glycosyl hydrolases family 17, putative, expressed
Traes_6AS_ADA60F1EA	4.92283	8.83029	0.0446866	1.49453	up	dupletAD5267	LOC_Os01g72460.1	NADPH quinone oxidoreductase, putative, expressed
Traes_5AL_F2D4ACCA3	0.879807	1.86437	0.0331673	1.7446	up	dupletAD5355	LOC_Os10g41510.1	calcineurin B, putative, expressed
Traes_5AS_F5FE1307A	0	6.27875	4.5517e-09	Inf	up	dupletAD5422	LOC_Os12g35330.1	OsGrx_C12 - glutaredoxin subgroup III, expressed
Traes_1AL_2A7AD5CEC	5.41055	21.2392	9.26687e-06	2.61878	up	dupletAD5525	LOC_Os05g43910.1	cytochrome P450, putative, expressed
Traes_1AS_9C62E1833	2.28811	15.6728	4.85507e-07	3.43908	up	singletonA10138	LOC_Os01g11520.1	RING-H2 finger protein, putative, expressed
Traes_2AS_1F35CBAEE	79.8799	218.709	0.00337774	2.11188	up	singletonA10328	LOC_Os12g19381.1	ribulose bisphosphate carboxylase small chain, chloroplast
Traes_4AL_AA6783CC4	26.1572	163.605	2.90462e-07	3.30776	up	singletonA10457	LOC_Os03g63950.1	plastid-specific 30S ribosomal protein 1, chloroplast
Traes_2AL_724D41F8C	0	5.21899	0.00296273	Inf	up	singletonA10665	LOC_Os05g05700.1	cullin, putative, expressed
Traes_2AL_A0A36D568	7.60752	115.842	0.000963056	4.6156	up	singletonA10720	LOC_Os04g58200.1	protochlorophyllide reductase A, chloroplast precursor,
Traes_4AL_760B62367	0.7938	3.16304	0.0197303	2.66377	up	singletonA10747	LOC_Os07g04970.1	transferase family protein, putative, expressed
Traes_7AS_CA6519CDB	0.248695	1.56302	0.00131913	3.30412	up	singletonA10757	LOC_Os06g09880.1	EMB1270, putative, expressed
Traes_6AS_ADF96853B	3.12988	16.1475	1.2751e-06	3.03223	up	singletonA10806	LOC_Os02g14430.1	peroxidase precursor, putative, expressed
Traes_6AS_148C79718	34.8696	241.968	3.53548e-08	3.46565	up	singletonA1091	LOC_Os08g36480.1	nitrate reductase, putative, expressed
Traes_7AS_1FFE61FEF	36.3966	58.4209	0.0481275	1.34489	up	singletonA10922	LOC_Os09g36930.1	aquaporin protein, putative, expressed
Traes_2AS_57126A6E5	0.364527	3.27628	4.02349e-07	3.82774	up	singletonA11028	LOC_Os04g05050.1	pectate lyase precursor, putative, expressed
Traes_6AL_3560F5183	2.1225	13.4517	0.00500244	3.30088	up	singletonA1117	LOC_Os02g54820.2	trehalose-6-phosphate synthase, putative, expressed
Traes_1AS_ED61D0E0C	9.25137	15.4028	0.0398592	1.38462	up	singletonA11468	LOC_Os05g05680.1	1-aminocyclopropane-1-carboxylate oxidase, putative,
Traes_7AL_90073BBB2	27.0113	41.671	0.0394462	1.28806	up	singletonA11508	LOC_Os08g16570.1	expressed protein
Traes_2AL_DD87E6192	1.20369	4.30274	0.0458814	2.49629	up	singletonA11552	LOC_Os04g49748.1	purine permease, putative, expressed
Traes_2AS_16208EB0E	0.0522268	0.893489	0.0126767	4.72442	up	singletonA11866	LOC_Os02g28980.1	peptidyl-prolyl isomerase, putative, expressed
Traes_5AL_F1FCC41BA	14.4044	31.1216	0.0092738	1.75726	up	singletonA11873	LOC_Os03g60580.1	actin-depolymerizing factor, putative, expressed
Traes_5AL_E79841D2F	0.279767	4.1163	0.00107526	4.51601	up	singletonA11893	LOC_Os03g04260.1	glutathione S-transferase, putative, expressed
Traes_1AL_DC43D6836	0.510216	4.29256	1.35657e-05	3.74602	up	singletonA12062	LOC_Os05g44900.1	expressed protein
Traes_4AL_56EE69795	2.70342	14.233	1.57581e-05	3.05538	up	singletonA12128	LOC_Os06g02040.1	late embryogenesis abundant group 1, putative, expressed
Traes_4AL_071EA1916	7.45272	21.8716	0.0331673	2.23634	up	singletonA12559	LOC_Os03g63330.1	aspartokinase, chloroplast precursor, putative, expressed
Traes_6AS_9424F57DA	160.152	269.687	0.0401788	1.40894	up	singletonA12690	LOC_Os08g09370.1	polyprenyl synthetase, putative, expressed
Traes_3AS_A657A936E	7.56446	13.067	0.0403818	1.43219	up	singletonA12844	LOC_Os03g14980.1	lissencephaly type-1-like homology motif, putative, expressed
Traes_4AL_B6D1BAF0D	5.84628	41.186	8.23588e-09	3.47105	up	singletonA12911	LOC_Os03g63330.1	aspartokinase, chloroplast precursor, putative, expressed
Traes_7AL_50C6E1770	4.17435	12.0654	0.0156024	2.1701	up	singletonA12973	LOC_Os06g49300.1	glycosyltransferase protein, putative, expressed
Traes_4AL_D34690DFF	0.425229	1.68397	0.0165824	2.63263	up	singletonA13071	LOC_Os06g05670.1	expressed protein
Traes_4AL_506F1A7F2	7.99937	15.7941	0.0188479	1.654	up	singletonA13097	LOC_Os03g10880.1	BTBN5 - Bric-a-Brac, Tramtrack, Broad Complex BTB domain
Traes_1AL_FA40F0347	2.18364	5.46401	0.0237763	1.98172	up	singletonA13167	LOC_Os10g32590.1	universal stress protein domain containing protein,
Traes_2AS_52D58DF7F	0.213245	1.31373	0.0195204	3.26892	up	singletonA13595	LOC_Os04g10350.1	1-aminocyclopropane-1-carboxylate oxidase homolog 2,
Traes_3AS_48FDCD285	4.89923	12.2551	0.00208741	1.98701	up	singletonA13696	LOC_Os01g08020.1	boron transporter protein, putative, expressed
Traes_7AL_373698996	2.90616	10.6616	0.000333436	2.52626	up	singletonA13729	LOC_Os06g37560.1	beta-galactosidase precursor, putative, expressed
Traes_4AL_D7FF643A9	0.0177704	1.58858	4.75777e-08	7.13488	up	singletonA1375	LOC_Os04g12080.1	TKL_IRAK_DUF26-lc.7 - DUF26 kinases have homology to DUF26
Traes_4AL_08821C580	2.29755	20.3773	6.48431e-05	3.82875	up	singletonA13804	LOC_Os04g51660.1	transferase family protein, putative, expressed
Traes_7AS_312C4C1761	0.700495	4.07019	0.00914815	3.192	up	singletonA13873	LOC_Os06g36400.1	HAD superfamily phosphatase, putative, expressed
Traes_2AS_94A93A30A	23.0167	37.1225	0.0330585	1.36402	up	singletonA13895	LOC_Os07g47620.1	universal stress protein domain containing protein,
Traes_7AS_64449CE5F	5.12937	22.0389	6.17044e-06	2.7708	up	singletonA14017	LOC_Os08g35190.1	auxin-repressed protein, putative, expressed
Traes_4AL_320703FD2	0.689976	2.62111	0.00647507	2.59696	up	singletonA14074	LOC_Os08g13920.1	glycosyl hydrolases family 16, putative, expressed
Traes_7AL_F8641E103	2.76848	11.3856	0.00103201	2.69092	up	singletonA14099	LOC_Os06g39070.1	UDP-glucoronosyl and UDP-glucosyl transferase, putative,
Traes_3AL_DDBCC6696	0.487931	2.8129	0.00187114	3.16762	up	singletonA14133	LOC_Os01g65200.3	proton-dependent oligopeptide transport, putative,
Traes_6AS_5D4E461FD	28.6797	43.5248	0.0426351	1.25841	up	singletonA14154	LOC_Os02g03260.1	3-isopropylmalate dehydratase large subunit 2, putative,
Traes_6AS_4BC1DE504	9.42231	29.5354	0.0121521	2.2869	up	singletonA14281	LOC_Os02g02380.1	suppressor of phythchrome A, putative, expressed
Traes_4AL_45EC959541	0.18684	15.1093	0.0018877	7.03042	up	singletonA14385	LOC_Os06g02040.1	late embryogenesis abundant group 1, putative, expressed
Traes_6AS_B5351634D1	18.812	57.9562	0.036513	2.25893	up	singletonA14392	LOC_Os09g17740.1	chlorophyll A-B binding protein, putative, expressed
Traes_7AS_A51CFDF26	0.932966	5.63507	0.00738575	3.22991	up	singletonA14402	LOC_Os06g36400.1	HAD superfamily phosphatase, putative, expressed
Traes_2AS_4BE07943E	111.258	247.534	0.00428975	1.82111	up	singletonA14591	LOC_Os12g17600.1	ribulose bisphosphate carboxylase small chain, chloroplast
Traes_4AL_418B81394	3.34004	12.4378	0.000127911	2.54039	up	singletonA14616	LOC_Os05g10330.1	HAD superfamily phosphatase, putative, expressed
Traes_3AS_DC568865D	0.72932	4.6936	1.3627e-06	3.34919	up	singletonA1479	LOC_Os11g40590.2	DUF1399 containing protein, putative, expressed
Traes_2AL_898D652B9	1.9106	9.93343	0.000360466	3.03795	up	singletonA1543	LOC_Os03g18850.1	pathogenesis-related Bet v I family protein, putative,
Traes_1AL_1AFA8DEA9	2.24455	6.22053	0.0040306	2.14624	up	singletonA1663	LOC_Os02g17534.1	xyloglucan fucosyltransferase, putative, expressed
Traes_5AL_FF966366D	23.424	56.1329	0.0213924	1.91086	up	singletonA1847	LOC_Os08g36320.2	decarboxylase, putative, expressed
Traes_7AL_CA3D296A7	32.2358	61.6122	0.0462029	1.61369	up	singletonA1935	LOC_Os06g49160.1	thylakoid lumenal 16.5 kDa protein, chloroplast precursor,
Traes_6AS_08A4C51E3	0	6.67772	0.000860062	Inf	up	singletonA2428	LOC_Os10g22484.1	RGH2B, putative, expressed
Traes_6AS_538AE20DC	0.032474	1.81667	1.27193e-05	6.48353	up	singletonA2470	LOC_Os10g22484.1	RGH2B, putative, expressed
Traes_3AL_4D1597590	0.615415	2.52184	0.048891	2.72111	up	singletonA2509	LOC_Os07g13634.1	cytokinin-N-glucosyltransferase 1, putative, expressed
Traes_7AS_4DEF89578	0.344935	9.60882	5.60402e-13	5.45555	up	singletonA2552	LOC_Os05g09740.1	HAD superfamily phosphatase, putative, expressed
Traes_7AS_BD89877A1	4.14717	18.1478	0.00090942	2.77	up	singletonA2768	LOC_Os06g05700.1	cysteine synthase, putative, expressed
Traes_2AL_8405143FD	55.5021	125.83	0.00191636	1.85034	up	singletonA2841	LOC_Os10g20090.1	CSLH1 - cellulose synthase-like family H, expressed
Traes_6AL_E36FCEF64	3.72151	6.06468	0.0368399	1.37722	up	singletonA2920	LOC_Os02g43410.1	transposon protein, putative, unclassified, expressed
Traes_6AL_1F8480C1B	16.5682	48.4865	0.000164815	2.21959	up	singletonA2957	LOC_Os02g41580.1	CAMK_CAMK_like.14 - CAMK includes calcium/calmodulin
Traes_7AL_9F9713A6D	5.04213	12.0256	0.00480543	1.89799	up	singletonA3095	LOC_Os07g37350.1	armadillo/beta-catenin repeat family protein, putative,
Traes_2AS_205BC3596	23.1931	36.9227	0.030097	1.31624	up	singletonA3113	LOC_Os07g43925.1	expressed protein
Traes_3AS_5C7F2C739	0.166863	3.86929	0.0154338	5.22941	up	singletonA3277	LOC_Os01g01770.1	ZOS1-01 - C2H2 zinc finger protein, expressed
Traes_5AS_EBCEA6601	0.0617005	3.16387	3.41661e-05	6.32428	up	singletonA3290	LOC_Os12g41650.2	helix-loop-helix DNA-binding domain containing protein,
Traes_2AL_BB7692067	1.02798	3.99666	0.000213469	2.62159	up	singletonA333	LOC_Os02g39950.1	EF hand family protein, putative, expressed
Traes_2AL_83E46E0BD	0.240102	1.62307	0.010836	3.39462	up	singletonA3417	LOC_Os10g37860.1	expressed protein
Traes_2AL_CAC230AF4	0	17.133	0.00560633	Inf	up	singletonA3431	LOC_Os11g05080.1	powdery mildew resistant protein 5, putative, expressed
Traes_7AS_887DBBF7D	0	6.02121	0.0381135	Inf	up	singletonA3559	LOC_Os06g04020.1	histone H1, putative, expressed
Traes_6AS_ACC32562F	0.460236	1.45044	0.0379874	2.3291	up	singletonA3831	LOC_Os02g05950.1	phytosulfokine receptor precursor, putative, expressed
Traes_3AL_30C0103A0	0.137705	2.13158	0.000654388	4.62319	up	singletonA3960	LOC_Os01g62900.1	amino acid kinase, putative, expressed
Traes_6AS_55FF14F5A	0	4.01627	1.00588e-05	Inf	up	singletonA4054	LOC_Os12g25200.1	chloride transporter, chloride channel family, putative,
Traes_4AL_D49BB2C53	0	0.774013	0.00958558	Inf	up	singletonA4278	LOC_Os11g17954.1	transposon protein, putative, Pong sub-class, expressed
Traes_1AL_B01B26670	12.8017	32.9447	0.000588409	2.03429	up	singletonA441	LOC_Os06g35470.1	L1P family of ribosomal proteins domain containing protein,
Traes_1AS_FC81A99FC	1.78862	8.68712	0.00380611	2.91782	up	singletonA4628	LOC_Os05g04550.1	CAMK_KIN1/SNF1/Nim1_like.3 - CAMK includes
Traes_4AL_995660EBE	0.21594	1.6392	0.000507452	3.56277	up	singletonA4682	LOC_Os06g05700.1	cysteine synthase, putative, expressed
Traes_1AL_8C60887D9	0.133323	4.77242	0.00107526	5.79524	up	singletonA4688	LOC_Os07g35350.2	glucan endo-1,3-beta-glucosidase precursor, putative,
Traes_7AL_74239EBEC	7.5239	19.1366	0.0349874	2.02851	up	singletonA4695	LOC_Os02g14770.2	phosphoenolpyruvate carboxylase, putative, expressed
Traes_2AS_18BA58F8D	9.82047	15.308	0.039858	1.31074	up	singletonA4846	LOC_Os07g37830.1	peptidyl-prolyl cis-trans isomerase CYP37, chloroplast
Traes_7AS_35615909F	0.0846291	6.44577	5.20993e-07	6.93146	up	singletonA4850	LOC_Os06g02040.1	late embryogenesis abundant group 1, putative, expressed
Traes_7AS_9F56E0BB1	41.8475	68.3062	0.0315716	1.36221	up	singletonA5041	LOC_Os08g44640.1	OsSCP41 - Putative Serine Carboxypeptidase homologue,
Traes_6AL_EA44363F1	0.7548	11.7216	1.66913e-10	4.60449	up	singletonA5047	LOC_Os02g54820.2	trehalose-6-phosphate synthase, putative, expressed
Traes_5AS_A94AC1C61	0	14.4881	2.62659e-06	Inf	up	singletonA5151	ChrUn.fgenesh.mRNA.94	expressed protein
Traes_1AL_1B67D1299	0.164026	1.85636	0.043938	4.16248	up	singletonA5188	LOC_Os05g38940.1	expressed protein
Traes_2AS_F05A662DE	7.23263	12.8089	0.0485733	1.47441	up	singletonA5245	LOC_Os07g46350.1	OsSCP40 - Putative Serine Carboxypeptidase homologue,
Traes_2AL_DD284DEA9	104.002	187.057	0.0335485	1.50642	up	singletonA5420	LOC_Os02g41860.2	aquaporin protein, putative, expressed
Traes_7AL_ED3903425	4.25048	176.959	0.000133245	6.01079	up	singletonA5604	LOC_Os08g43490.1	heat shock protein DnaJ, putative, expressed
Traes_7AS_E2D5BBB00	103.526	203.793	0.00607189	1.63129	up	singletonA5637	LOC_Os06g06290.1	GDSL-like lipase/acylhydrolase, putative, expressed
Traes_1AL_806841ABC	0.122546	1.72557	0.00144424	4.49805	up	singletonA5714	LOC_Os10g35680.1	acetyltransferase, GNAT family, putative, expressed
Traes_5AL_98C605C48	0.0450828	1.72116	0.000612434	5.89035	up	singletonA5871	LOC_Os09g23350.1	trehalose synthase, putative, expressed
Traes_2AS_C475CC0F9	0.274491	2.47993	0.0024947	3.86072	up	singletonA5914	LOC_Os02g01100.2	transmembrane amino acid transporter protein, putative,
Traes_5AL_00CD65EAA	5.70801	9.22111	0.03942	1.35635	up	singletonA6000	LOC_Os12g01240.1	mitochondrial substrate carrier family protein, putative,
Traes_2AS_C849DE54E	559.871	1544.82	0.0153601	2.1446	up	singletonA6055	LOC_Os12g19381.1	ribulose bisphosphate carboxylase small chain, chloroplast
Traes_3AS_E61C3A374	1.08291	22.629	6.17205e-12	5.0375	up	singletonA6336	LOC_Os01g03730.1	nuclease PA3, putative, expressed
Traes_1AL_94EA49C55	5.3016	14.2396	0.00132882	2.08587	up	singletonA6352	LOC_Os02g52610.2	xyloglucan fucosyltransferase, putative, expressed
Traes_4AS_A2EBBF6BC	18.5672	31.4731	0.0236	1.42237	up	singletonA6518	LOC_Os11g18730.1	glycosyl hydrolase family 3 protein, putative, expressed
Traes_3AS_C385D8205	14.406	32.2148	0.00205384	1.822	up	singletonA6524	LOC_Os01g13390.1	expressed protein
Traes_4AL_45CFFFB35	0.853344	11.716	0.0187314	4.47301	up	singletonA6662	LOC_Os07g32880.1	ATP synthase gamma chain, putative, expressed
Traes_5AL_E146DDEBF	3.3816	9.54277	0.000317922	2.15391	up	singletonA6716	LOC_Os09g12290.1	bifunctional aspartokinase/homoserine dehydrogenase,
Traes_3AL_1C500A535	0.10224	4.83736	9.08692e-08	6.24148	up	singletonA6747	LOC_Os01g53450.1	aminotransferase, classes I and II, domain containing
Traes_1AS_1234FA28F	3.47951	13.8524	9.29972e-05	2.66544	up	singletonA6779	LOC_Os05g04550.1	CAMK_KIN1/SNF1/Nim1_like.3 - CAMK includes
Traes_6AS_B33E826CE	1.26339	3.46583	0.0421211	2.13033	up	singletonA6821
Traes_1AS_C59BF1356	5.84174	14.0908	0.00702627	1.92417	up	singletonA6882	LOC_Os05g04550.1	CAMK_KIN1/SNF1/Nim1_like.3 - CAMK includes
Traes_5AL_EDF2DD187	0.036459	4.36768	1.51172e-20	7.55595	up	singletonA6884	LOC_Os04g23440.1	helix-loop-helix DNA-binding domain containing protein,
Traes_6AS_A7E2E9308	0.680288	2.16197	0.0115389	2.32344	up	singletonA6913	LOC_Os02g05950.1	phytosulfokine receptor precursor, putative, expressed
Traes_4AL_DC7251461	3.22115	7.2001	0.0108642	1.82289	up	singletonA7053	LOC_Os08g35190.1	auxin-repressed protein, putative, expressed
Traes_2AL_271068570	7.26947	20.2196	0.000521375	2.13496	up	singletonA7211	LOC_Os11g07260.1	expressed protein
Traes_2AS_DA95251B3	8.51127	18.9672	0.0026993	1.82264	up	singletonA726	LOC_Os07g35880.1	beta-amylase, putative, expressed
Traes_6AS_E5254BC5B	117.609	413.95	0.0035804	2.49507	up	singletonA7426	LOC_Os01g41710.1	chlorophyll A-B binding protein, putative, expressed
Traes_3AL_4A91E6A4E	5.86664	12.0612	0.0343459	1.68245	up	singletonA7427	LOC_Os01g69060.1	hydrolase, alpha/beta fold family domain containing
Traes_2AL_3E4F9254A	1.56089	3.45131	0.00378318	1.81746	up	singletonA7501	LOC_Os04g54810.1	beta-D-xylosidase, putative, expressed
Traes_1AS_54A7FBBFC	10.7421	20.0411	0.013678	1.57034	up	singletonA7546	LOC_Os05g02520.1	cupin domain containing protein, expressed
Traes_3AS_7F8EB9A57	24.3856	64.0386	0.000458397	2.05123	up	singletonA7601	LOC_Os07g10840.1	uncharacterized glycosyltransferase, putative, expressed
Traes_1AL_135B552D8	1.54463	8.07144	0.00100908	3.03128	up	singletonA7605	LOC_Os05g32440.1	expressed protein
Traes_6AS_87906149C	13.7187	22.0723	0.0364469	1.36229	up	singletonA7709	LOC_Os08g07060.1	CRR6, putative, expressed
Traes_2AS_60C095C30	0.0472506	1.15194	0.0184449	5.3004	up	singletonA7729	LOC_Os11g32650.1	chalcone synthase, putative, expressed
Traes_1AL_37E52E57D	69.369	122.384	0.0296656	1.49072	up	singletonA7731	LOC_Os05g33840.1	transketolase, putative, expressed
Traes_4AL_EC7881B99	69.5074	158.814	0.00178277	1.83984	up	singletonA7776	LOC_Os12g41900.1	SET domain containing protein, expressed
Traes_5AS_049A22D30	0.0700033	1.33388	0.0479129	4.92007	up	singletonA7867	LOC_Os12g41650.2	helix-loop-helix DNA-binding domain containing protein,
Traes_1AL_491DE5C2C	0.0208579	2.16377	6.05329e-09	7.34243	up	singletonA7906	LOC_Os10g19160.1	receptor kinase, putative, expressed
Traes_6AS_D68761CF8	0.128248	1.83058	0.00655213	4.52451	up	singletonA8054	LOC_Os02g51930.1	cytokinin-O-glucosyltransferase 2, putative, expressed
Traes_4AL_94E76D27B	5.11661	61.4789	0.000138405	4.26975	up	singletonA8067	LOC_Os08g35190.1	auxin-repressed protein, putative, expressed
Traes_2AS_5DCDE65C8	0	3.0549	0.0217841	Inf	up	singletonA8152	LOC_Os07g48830.1	glycosyl transferase 8 domain containing protein, putative,
Traes_3AL_910DB95A3	3.679	23.6521	4.0362e-07	3.33894	up	singletonA8155	LOC_Os01g70210.1	CRAL/TRIO domain containing protein, expressed
Traes_7AS_EA8DF5FFF	2.76848	10.7864	0.00167451	2.60313	up	singletonA8205	LOC_Os11g43700.1	RGH1A, putative, expressed
Traes_6AL_A88A8489E	0	3.10258	0.00916578	Inf	up	singletonA8227	LOC_Os03g21240.1	myb-like DNA-binding domain containing protein, expressed
Traes_7AL_3ACEF0277	0.0813841	30.231	5.37252e-26	9.2005	up	singletonA8254	LOC_Os06g50930.1	rhodanese-like domain containing protein, putative,
Traes_7AS_1FFB4F41F	68.1146	129.465	0.00847334	1.59437	up	singletonA8310	LOC_Os08g39370.1	citrate transporter, putative, expressed
Traes_6AS_F205EE33F	0.191423	1.43839	0.0117157	3.5503	up	singletonA8479	LOC_Os06g49110.1	delta-aminolevulinic acid dehydratase, chloroplast
Traes_4AS_C59905097	0.791977	4.61632	3.62819e-05	3.20539	up	singletonA8500	LOC_Os03g12260.1	cytochrome P450 protein, putative, expressed
Traes_3AS_B6D33E1BE	1.44279	6.03434	6.88343e-06	2.71188	up	singletonA8507	LOC_Os11g07260.1	expressed protein
Traes_2AL_219852336	0	10.8263	7.33259e-13	Inf	up	singletonA854	LOC_Os04g38680.1	transmembrane amino acid transporter protein, putative,
Traes_2AL_1CC5CC248	1.46491	39.2772	2.35869e-16	5.39301	up	singletonA8663	LOC_Os05g02060.1	mitochondrial import inner membrane translocase subunit
Traes_7AL_8457AD788	46.2266	93.4953	0.00493677	1.66178	up	singletonA8727	LOC_Os08g14440.2	uridylyltransferase-related, putative, expressed
Traes_7AS_025D7E623	0.261794	1.01451	0.0128253	2.60026	up	singletonA8769	LOC_Os06g09880.1	EMB1270, putative, expressed
Traes_7AS_FF4D035B7	0.0470412	1.20321	0.0110066	5.36326	up	singletonA8779	LOC_Os08g31200.1	cytokinin-O-glucosyltransferase 2, putative, expressed
Traes_2AL_8CBEE2F6B	5.05119	49.1829	1.38438e-05	3.9237	up	singletonA8829	LOC_Os04g54320.1	expressed protein
Traes_3AL_434B2B508	0	5.31188	2.15661e-07	Inf	up	singletonA8838	LOC_Os01g53450.1	aminotransferase, classes I and II, domain containing
Traes_7AS_227CBF93D	0.0826518	12.3673	2.15698e-11	7.87274	up	singletonA8876	LOC_Os08g39870.1	Os8bglu28 - beta-glucosidase homologue, similar to
Traes_2AL_341C03FBF	0.671469	1.48467	0.04789	1.78406	up	singletonA8892	LOC_Os06g09630.1	3-oxoacyl-synthase, putative, expressed
Traes_6AS_B71FD9816	0.411976	10.3862	0.00695094	5.34955	up	singletonA893	ChrSy.fgenesh.mRNA.37	expressed protein
Traes_3AS_FD018268B	11.1925	33.5476	0.000257833	2.2374	up	singletonA9013	LOC_Os01g07870.1	ABC transporter family protein, putative, expressed
Traes_3AS_B31608007	33.2187	66.5894	0.00542079	1.65376	up	singletonA9028	LOC_Os07g10840.1	uncharacterized glycosyltransferase, putative, expressed
Traes_7AS_A11CC26DB1	0	1.21767	0.0183438	Inf	up	singletonA9076	LOC_Os08g31200.1	cytokinin-O-glucosyltransferase 2, putative, expressed
Traes_2AL_37DC69E9B	51.7831	93.4488	0.0208128	1.51601	up	singletonA909	LOC_Os04g23890.4	AGC_PVPK_like_kin82y.10 - ACG kinases include homologs to
Traes_7AS_53D56950A	1.62644	11.0458	0.00593711	3.44908	up	singletonA9158	LOC_Os08g31200.1	cytokinin-O-glucosyltransferase 2, putative, expressed
Traes_6AS_1E524A2D6	1.77982	2.80214	0.0487244	1.32567	up	singletonA9215	LOC_Os02g07880.1	DNA binding protein, putative, expressed
Traes_4AL_A4FE91330	2.04752	5.25878	0.0059791	2.01466	up	singletonA9571	LOC_Os12g02880.1	E2F-related protein, putative, expressed
Traes_1AL_4E200FCA0	2.11881	6.09414	0.0321599	2.17672	up	singletonA9590	LOC_Os10g30530.1	lectin-like receptor kinase, putative, expressed
Traes_1AS_3D323BAC9	13.3784	23.1774	0.0304631	1.46477	up	singletonA9630	LOC_Os10g25130.1	aminotransferase, classes I and II, domain containing
Traes_1AS_22F711B88	0.489465	2.47965	0.000464671	2.99235	up	singletonA9837	LOC_Os05g04550.1	CAMK_KIN1/SNF1/Nim1_like.3 - CAMK includes
Traes_2AL_F3FB21AE1	0.371586	6.02741	1.20861e-05	4.66078	up	triplet1099	LOC_Os01g62980.1	LTPL101 - Protease inhibitor/seed storage/LTP family
Traes_5AS_ABB2B2684	0.0743172	10.4791	4.80479e-07	7.82243	up	triplet1149	LOC_Os12g35330.1	OsGrx_C12 - glutaredoxin subgroup III, expressed
Traes_7AL_6D1591847	0.481912	1.45569	0.00118559	2.24425	up	triplet119	LOC_Os08g07480.1	DNA-directed RNA polymerase subunit, putative, expressed
Traes_2AS_61CA61AD3	2.87202	11.7427	4.32569e-06	2.69634	up	triplet1312	LOC_Os07g35940.1	beta-amylase, putative, expressed
Traes_1AS_90F3120F8	1.4462	9.43956	2.64965e-08	3.36299	up	triplet1458	LOC_Os05g03040.1	AP2 domain containing protein, expressed
Traes_3AL_8D5EB3C7F	0.121808	9.43683	1.08186e-05	6.96296	up	triplet1479	LOC_Os01g61120.1	expressed protein
Traes_4AL_7241716B6	0.219655	14.3955	1.88582e-08	6.71532	up	triplet1526	LOC_Os07g40000.1	DUF260 domain containing protein, putative, expressed
Traes_7AS_C2A2CFC22	0.751029	4.0205	6.71852e-06	3.0671	up	triplet1730	LOC_Os06g42020.1	CSLA9 - cellulose synthase-like family A, expressed
Traes_4AL_30166AE64	71.0159	111.531	0.0383802	1.32032	up	triplet1746	LOC_Os04g01690.3	pyridoxal-dependent decarboxylase protein, putative,
Traes_4AL_64F3A317D	1.55837	4.20725	0.00585223	2.09833	up	triplet1801	LOC_Os03g40930.1	expressed protein
Traes_3AS_D23A03DFB	1.81114	6.18167	0.00217545	2.41224	up	triplet2106	LOC_Os06g39906.1	homeobox domain containing protein, expressed
Traes_1AL_A785A010E	0.209182	18.1133	4.28243e-12	7.1139	up	triplet2155	LOC_Os09g36700.1	ribonuclease T2 family domain containing protein, expressed
Traes_4AL_DA9C64489	4.70535	18.7085	9.34541e-06	2.66573	up	triplet2180	LOC_Os03g51010.1	hydrolase, alpha/beta fold family domain containing
Traes_4AS_85366656C	10.8265	16.4874	0.0433738	1.27928	up	triplet2202	LOC_Os03g07990.1	acetyltransferase, GNAT family, putative, expressed
Traes_7AL_772A49098	0.568252	2.91688	4.3834e-05	3.03032	up	triplet2266	LOC_Os08g34790.1	AMP-binding domain containing protein, expressed
Traes_2AL_53AA8A76A	0.523212	8.45459	0.00141576	4.64653	up	triplet228	LOC_Os02g45930.1	expressed protein
Traes_5AS_EAE5D853B	26.1217	58.031	0.00352549	1.81974	up	triplet2335	LOC_Os12g42980.1	cysteine synthase, putative, expressed
Traes_3AS_76A815719	4.71271	7.30698	0.0373511	1.29702	up	triplet2402	LOC_Os01g15020.1	lissencephaly type-1-like homology motif, putative, expressed
Traes_5AL_64517027B	3.85715	6.88783	0.0443406	1.47785	up	triplet2473	LOC_Os03g56840.1	GTP-binding protein, putative, expressed
Traes_2AS_1D11E82B5	2.95749	5.09792	0.0271994	1.44358	up	triplet2604	LOC_Os04g13470.1	expressed protein
Traes_1AS_F64BAC19D	0.657017	1.37409	0.0375317	1.71312	up	triplet2799	LOC_Os03g18030.1	leucoanthocyanidin dioxygenase, putative, expressed
Traes_1AL_B33A889C4	3.32001	5.06762	0.0466844	1.27064	up	triplet2838	LOC_Os05g41000.1	endonuclease/exonuclease/phosphatase family domain
Traes_4AL_F86AA1EB8	2.55267	16.7136	2.02363e-08	3.37958	up	triplet3125	LOC_Os03g48010.1	exostosin, putative, expressed
Traes_5AL_D98C7CE92	0.71078	9.60916	0.00344558	4.4458	up	triplet323	LOC_Os03g55590.1	MYB family transcription factor, putative, expressed
Traes_1AL_CEA78C84D	3.37481	16.2799	0.00347204	2.9522	up	triplet3238	LOC_Os05g43040.1	tetratricopeptide repeat domain containing protein,
Traes_5AS_2743D6D23	0	11.3723	0.000995313	Inf	up	triplet3263	LOC_Os12g35330.1	OsGrx_C12 - glutaredoxin subgroup III, expressed
Traes_3AL_6B2120DEC	45.1306	116.183	0.00689643	2.02743	up	triplet3272	LOC_Os01g70520.1	Os1bglu5 - beta-glucosidase homologue, similar to G. max
Traes_5AL_CA4D25841	2.86298	6.77465	0.00182637	1.89694	up	triplet3408	LOC_Os12g06100.2	TLD family protein, putative, expressed
Traes_5AL_EAE1A5561	2.02999	4.17731	0.0464086	1.72119	up	triplet342	LOC_Os09g12290.1	bifunctional aspartokinase/homoserine dehydrogenase,
Traes_7AS_1839BE651	34.8209	109.965	0.000100782	2.3075	up	triplet3536	LOC_Os08g39430.1	thylakoid lumenal 19 kDa protein, chloroplast precursor,
Traes_2AS_F485758C1	18.7057	35.0337	0.0106039	1.5664	up	triplet3730	LOC_Os04g02900.1	dehydrogenase E1 component domain containing protein,
Traes_2AS_C3EF3A27F	151.66	1137.54	1.7672e-05	3.58358	up	triplet3751	LOC_Os12g17600.1	ribulose bisphosphate carboxylase small chain, chloroplast
Traes_4AL_96EF1A5FF	32.7702	155.527	1.52369e-05	2.9161	up	triplet3761	LOC_Os10g39810.1	fatty acid hydroxylase, putative, expressed
Traes_7AS_34AF6845D1	1.79978	11.5012	9.93983e-06	3.33104	up	triplet3887	LOC_Os06g06050.1	OsFBL27 - F-box domain and LRR containing protein,
Traes_7AL_1BC53C605	0.323716	7.2995	0.00175322	5.18537	up	triplet3930	LOC_Os06g36560.1	inositol oxygenase, putative, expressed
Traes_1AS_10A0B5BBF	121.643	436.316	0.000154411	2.51238	up	triplet3968	LOC_Os05g01950.1	expressed protein
Traes_2AL_2654C3629	1.24812	2.99817	0.0494356	1.9465	up	triplet3977	LOC_Os06g08110.1	nodulin, putative, expressed
Traes_4AL_B616E1A74	4.222	7.09437	0.0278782	1.41093	up	triplet4065	LOC_Os02g08270.1	class I glutamine amidotransferase, putative, expressed
Traes_4AS_C5AE1BBDD	1.43556	4.119	0.0228338	2.17462	up	triplet4090	LOC_Os03g18850.1	pathogenesis-related Bet v I family protein, putative,
Traes_2AS_59A09FAE0	4.88347	8.29704	0.0239837	1.42208	up	triplet4271	LOC_Os07g49040.1	protein phosphotase protein, putative, expressed
Traes_4AL_E7A048720	0.241376	13.8119	0.0151159	6.45689	up	triplet431	LOC_Os11g44810.1	auxin-repressed protein, putative, expressed
Traes_2AL_1FDA0035F	6.7015	20.6201	0.000111098	2.29009	up	triplet4393	LOC_Os04g40520.1	uncharacterized glycosyltransferase, putative, expressed
Traes_1AL_D775CC15D	0.513641	1.11927	0.0273327	1.80023	up	triplet4425	LOC_Os10g37260.1	fringe-related protein, putative, expressed
Traes_2AL_9A1BB2C26	15.4927	24.0155	0.0387453	1.29371	up	triplet4453	LOC_Os04g53680.1	cyclin, putative, expressed
Traes_2AL_92939B028	8.5593	28.2401	4.36911e-05	2.38016	up	triplet452	LOC_Os07g02800.2	MYB family transcription factor, putative, expressed
Traes_1AL_00E379EFF	46.4208	141.992	0.0014097	2.28499	up	triplet4612	LOC_Os05g47540.1	CPuORF26 - conserved peptide uORF-containing transcript,
Traes_7AL_570C9BD7F	2.75959	4.74104	0.0210267	1.45228	up	triplet4721	LOC_Os08g05570.4	monodehydroascorbate reductase, putative, expressed
Traes_1AS_A4B0D42DF	3.38173	26.8696	1.88569e-09	3.66062	up	triplet4731	LOC_Os05g02060.1	mitochondrial import inner membrane translocase subunit
Traes_1AL_B691CBF6F	0.792977	3.64547	1.05643e-05	2.86377	up	triplet4807	LOC_Os10g35150.1	expressed protein
Traes_5AL_B17551C7F	5.87007	11.7973	0.00508226	1.65922	up	triplet4882	LOC_Os09g04160.1	expressed protein
Traes_2AL_B85F1994E	0.142564	1.12273	0.0100939	3.61049	up	triplet4988	LOC_Os01g53750.1	glucan endo-1,3-beta-glucosidase precursor, putative,
Traes_7AL_08B2A7BB2	3.04093	6.15485	0.00607908	1.67427	up	triplet5133	LOC_Os06g46310.1	metal transporter Nramp6, putative, expressed
Traes_5AL_43F9E9C1D	3.61837	6.46142	0.0252275	1.51086	up	triplet5286	LOC_Os09g38040.1	hydrolase, NUDIX family protein, expressed
Traes_1AS_93074CFEA	6.53197	13.156	0.00678725	1.67827	up	triplet5346	LOC_Os05g08770.1	uncharacterized protein At4g06744 precursor, putative,
Traes_3AL_2B1F45813	0.651532	2.66397	8.09029e-05	2.70537	up	triplet5359	LOC_Os01g72570.1	expressed protein
Traes_6AS_E89EE5F07	0.968041	4.39878	1.28608e-05	2.84599	up	triplet5413	LOC_Os02g35230.1	expressed protein
Traes_6AS_DAF6516B9	13.1736	27.4771	0.00457699	1.73339	up	triplet5446	LOC_Os08g08860.1	CRS2-associated factor 2, mitochondrial precursor,
Traes_4AS_811353465	4.87886	21.8221	1.53248e-06	2.82073	up	triplet5478	LOC_Os03g13950.1	actin-depolymerizing factor, putative, expressed
Traes_5AL_10F82280C	0.328764	2.34766	0.000664074	3.51545	up	triplet5543	LOC_Os12g02200.1	CAMK_KIN1/SNF1/Nim1_like.6 - CAMK includes
Traes_1AL_7D7FC9503	15.2069	37.3505	0.00110866	1.96642	up	triplet5581	LOC_Os05g38570.1	riboflavin biosynthesis protein ribAB, chloroplast
Traes_3AL_1D9B2CE84	2.50142	4.49938	0.0264886	1.50669	up	triplet5736	LOC_Os01g39270.1	NAD binding domain of 6-phosphogluconate dehydrogenase
Traes_1AL_4820D80E2	0.960257	3.16462	0.00103229	2.38819	up	triplet5779	LOC_Os10g31850.1	RING finger and CHY zinc finger domain-containing protein
Traes_1AS_87B7A8114	4.95525	7.68355	0.0373917	1.2955	up	triplet5935	LOC_Os05g01470.2	methionine S-methyltransferase, putative, expressed
Traes_4AS_A760C0F1F	0.437809	2.94369	0.00112532	3.4303	up	triplet5976	LOC_Os03g17200.1	plant-specific domain TIGR01589 family protein, expressed
Traes_1AS_A3DCEEB591	12.5221	67.198	6.66695e-06	3.06775	up	triplet6049	LOC_Os05g08420.1	expressed protein
Traes_5AS_2F996234C	11.1518	24.1369	0.00344774	1.78175	up	triplet6281	LOC_Os12g40920.1	bZIP transcription factor domain containing protein,
Traes_2AS_75618D6FF	0.0921223	3.17666	0.0179534	5.80307	up	triplet6432	LOC_Os03g27790.1	EF hand family protein, putative
Traes_5AS_6BC554E7A	0.0753728	1.27897	0.00393898	4.75479	up	triplet6528	LOC_Os08g35160.1	heat shock protein DnaJ, putative, expressed
Traes_4AL_D0A843665	0.147738	1.07154	0.00654602	3.50619	up	triplet6664	LOC_Os03g52570.1	glycerol-3-phosphate acyltransferase, putative, expressed
Traes_1AL_B77FFBAFC	105.441	187.294	0.0185222	1.4751	up	triplet6729	LOC_Os01g41710.1	chlorophyll A-B binding protein, putative, expressed
Traes_2AS_BE8D336DB	3.87921	9.04522	0.00146175	1.87598	up	triplet6757	LOC_Os07g38300.1	ribosome recycling factor, putative, expressed
Traes_1AS_8524B5BF9	6.79687	13.6951	0.0117125	1.65486	up	triplet6844	LOC_Os05g05690.1	DTA2, putative, expressed
Traes_4AL_351DA9BAE	3.80617	7.74896	0.00465923	1.68737	up	triplet6864	LOC_Os12g03470.1	alpha-N-arabinofuranosidase A, putative, expressed
Traes_2AL_EF9549D16	0.301149	1.4533	0.0137068	2.92892	up	triplet6990	LOC_Os04g46350.1	homeobox associated leucine zipper, putative, expressed
Traes_5AL_B4B3A41C8	1.82286	23.7875	3.0366e-12	4.37158	up	triplet7006	LOC_Os03g04100.1	expressed protein
Traes_2AL_AAD8D4641	1.13897	2.60524	0.0275572	1.8698	up	triplet7128	LOC_Os04g46280.1	hydrolase, NUDIX family, domain containing protein,
Traes_5AL_EA74144D2	1.01402	2.1754	0.00708378	1.76877	up	triplet7281	LOC_Os09g37620.1	flavin-containing monooxygenase family protein, putative,
Traes_3AL_302AF461E	0.159546	1.79135	1.70512e-06	4.13572	up	triplet7314	LOC_Os01g62900.1	amino acid kinase, putative, expressed
Traes_3AL_84EE0045F	24.8377	46.0649	0.0124161	1.56335	up	triplet7318	LOC_Os01g59090.1	thylakoid lumenal 20 kDa protein, putative, expressed
Traes_5AS_653E5B343	0	10.1582	0.0381306	Inf	up	triplet7320	ChrUn.fgenesh.mRNA.94	expressed protein
Traes_1AS_E9D3DE49C	0.511573	1.61629	0.0249393	2.34239	up	triplet7459	LOC_Os05g11950.1	GDSL-like lipase/acylhydrolase, putative, expressed
Traes_5AL_E9AC6E437	64.9619	104.103	0.0340985	1.35207	up	triplet7739	LOC_Os03g53270.1	stem-specific protein TSJT1, putative, expressed
Traes_2AL_807825189	3.58899	7.36913	0.0269601	1.67893	up	triplet8050	LOC_Os04g56790.1	TLD family protein, putative, expressed
Traes_6AL_F290776E4	8.31853	17.9352	0.00274724	1.75471	up	triplet8059	LOC_Os02g51410.1	shikimate kinase, putative, expressed
Traes_6AL_91F3E548F	3.35308	5.90461	0.0427556	1.49044	up	triplet8106	LOC_Os08g33710.1	ribonuclease T2 family domain containing protein, expressed
Traes_6AL_727AEFCD4	8.10796	12.7391	0.0338647	1.29924	up	triplet8318	LOC_Os02g47590.1	ornithine carbamoyltransferase, putative, expressed
Traes_3AL_58B8BF68F	10.3087	16.159	0.0371467	1.31919	up	triplet8321	LOC_Os01g65310.1	DUF803 domain containing, putative, expressed
Traes_4AL_A8EEBE537	0	2.98635	9.05729e-13	Inf	up	triplet863	LOC_Os12g02200.1	CAMK_KIN1/SNF1/Nim1_like.6 - CAMK includes
Traes_4AS_AA3629BB5	8.4191	61.9028	3.9849e-09	3.5473	up
Traes_4AL_643946F0C	0	15.4057	3.28679e-08	Inf	up
Traes_1AS_A5C40BF58	0.761	11.2554	7.80843e-08	4.53992	up
Traes_1AL_04C9CFE29	7.42034	87.7784	5.75601e-07	4.24228	up
Traes_5AS_163788599	0.0250413	1.49129	6.59837e-06	6.56183	up
Traes_7AS_ECB8DEDCA	2.85396	18.4397	1.26765e-05	3.36172	up
Traes_2AL_AD4A5ACF7	2.62922	10.65	0.000133337	2.67944	up
Traes_1AS_E59F412BC	0	1.84263	0.0021424	Inf	up
Traes_4AS_A089892CC	4.09851	7.67079	0.0122551	1.57983	up
Traes_2AL_D2F064EF5	7.56513	16.298	0.0236	1.78366	up
Traes_6AL_E5307197A	16.7867	27.3901	0.0393634	1.35085	up
Traes_6AL_35F058D61	11.9276	18.5971	0.0489237	1.28782	up
aSignificance by Benjamini-Hchberg multiple test correction ((P < 0.05)

## Sheet: B homoeologous
List of differentially expressed B-homoeologs between F1 and LDNa
Gene ID	FPKM for LDN	FPKM for F1	FDR	log2(F1/LDN)	regulated	Gene type	Best rice homologous gene	Description
Traes_2BL_494B4AB35	24.8073	3.11161	1.06332e-05	-2.3112	down	dupletAB37	LOC_Os07g04180.1	amino acid transporter, putative, expressed
Traes_7BS_777909F81	1.94186	0	0.00296086	#NAME?	down	dupletAB60	LOC_Os08g42920.1	60S ribosomal protein L7, putative, expressed
Traes_2BL_7CB114AFD	3.58903	0.582188	0.0115549	-1.99733	down	dupletAB87	LOC_Os04g48850.1	aminotransferase, classes I and II, domain containing
Traes_3B_4B4A602D9	1.09716	0.129858	0.00986941	-2.44912	down	dupletAB139	LOC_Os11g29230.1	pentatricopeptide repeat protein PPR986-12, putative,
Traes_7BS_4A7C5EBCB	3.5375	0.56841	0.0479473	-2.01086	down	dupletAB162	LOC_Os08g28860.1	hydrolase, NUDIX family, domain containing protein,
Traes_3B_9C81994291	33.694	3.66209	2.61329e-06	-2.50918	down	dupletAB208	LOC_Os04g42250.4	transferase family protein, putative, expressed
Traes_2BS_EA189405F	23.0088	5.56956	0.00980572	-1.37482	down	dupletAB247	LOC_Os09g30220.1	disease resistance protein RPM1, putative, expressed
Traes_3B_FFA902DFC	15.3358	3.33478	0.0111046	-1.5658	down	dupletAB299	LOC_Os05g49030.1	60S ribosomal protein L18a, putative, expressed
Traes_4BL_3626CDB73	2.77451	0	0.00148919	#NAME?	down	dupletAB336	LOC_Os10g38960.1	lectin-like receptor kinase, putative, expressed
Traes_2BL_778899DF0	9.88548	2.76981	0.0428075	-1.15524	down	dupletAB361	LOC_Os07g04910.1	reticulon domain containing protein, putative, expressed
Traes_3B_72A1208ED	1.07163	0.0699846	0.0193483	-3.31811	down	dupletAB363	LOC_Os03g32470.1	leucoanthocyanidin dioxygenase, putative, expressed
Traes_1BL_02D833114	2.67569	0.269479	0.0216922	-2.69315	down	dupletAB381	LOC_Os02g41460.1	DUF640 domain containing protein, putative, expressed
Traes_2BS_CD53C5F59	23.5958	0.222951	4.6898e-19	-6.08057	down	dupletAB403	LOC_Os08g01450.1	cytochrome P450, putative, expressed
Traes_3B_9C144DF1F	22.4034	4.68277	0.00225105	-1.5709	down	dupletAB428	LOC_Os05g33380.1	fructose-bisphospate aldolase isozyme, putative, expressed
Traes_3B_F4851F3E1	4.23332	0.949507	0.0253461	-1.49987	down	dupletAB492	LOC_Os01g07910.1	NADH-cytochrome b5 reductase, putative, expressed
Traes_2BL_E9CE90150	13.0751	3.08266	0.00893832	-1.4171	down	dupletAB525	LOC_Os07g07230.1	protein kinase, putative, expressed
Traes_4BL_7C8EE9E52	18.0512	3.77818	0.00437204	-1.62147	down	dupletAB526	LOC_Os03g17470.1	IN2-1 protein, putative, expressed
Traes_2BL_6A9EBA685	28.6053	3.33226	5.39822e-07	-2.46377	down	dupletAB595	LOC_Os04g54430.1	immediate-early protein RSP40, putative, expressed
Traes_7BL_EF600315B	6.27211	1.32592	0.020905	-1.59355	down	dupletAB606	LOC_Os07g30640.1	ubiquitin fusion protein, putative, expressed
Traes_7BS_586D1E6FD	4.41166	0.753875	0.0116036	-1.87725	down	dupletAB610	LOC_Os08g41810.1	ribosomal protein L22, putative, expressed
Traes_2BL_3438909F8	33.9297	8.12368	0.0112474	-1.41516	down	dupletAB623	LOC_Os04g32860.1	expressed protein
Traes_2BS_4A41718C5	13.2115	1.46772	0.000188735	-2.47244	down	dupletAB640	LOC_Os02g36940.1	uncharacterized Cys-rich domain containing protein,
Traes_3B_8AC69856D	1.05799	0	0.00510675	#NAME?	down	dupletAB641	LOC_Os01g11660.1	GDSL-like lipase/acylhydrolase, putative, expressed
Traes_4BS_895114858	296.994	57.2677	0.00213129	-1.71143	down	dupletAB707	LOC_Os11g05990.1	digalactosyldiacylglycerol synthase, chloroplast precursor,
Traes_3B_43DC50922	18.65	4.62952	0.0253832	-1.33183	down	dupletAB709	LOC_Os01g45470.1	expressed protein
Traes_1BS_C7F30A549	16.2419	4.33266	0.0393726	-1.2177	down	dupletAB716	LOC_Os05g05590.1	transporter, monovalent cation:proton antiporter-2 family,
Traes_3B_C11E333EC	4.84964	0.960155	0.00534657	-1.65959	down	dupletAB784	LOC_Os03g37640.1	MATE efflux family protein, putative, expressed
Traes_2BS_ECC74F149	11.7869	2.29225	0.00387977	-1.7224	down	dupletAB834	LOC_Os03g08440.1	ribosomal protein S2, putative, expressed
Traes_5BS_1F3E56595	16.4431	2.86375	0.00117488	-1.87378	down	dupletAB838	LOC_Os08g04500.1	terpene synthase, putative, expressed
Traes_7BS_9318744B2	8.50096	1.64582	0.00609214	-1.7146	down	dupletAB842	LOC_Os09g39462.1	nucleic acid binding protein, putative, expressed
Traes_2BL_7E4D12AFB	6.19776	1.41644	0.029202	-1.435	down	dupletAB860	LOC_Os04g51580.2	leucine rich repeat containing protein, expressed
Traes_3B_6788D03A1	15.4835	2.27234	0.000459483	-2.07786	down	dupletAB941	LOC_Os01g08520.1	DUF581 domain containing protein, expressed
Traes_2BS_00566A85C	13.064	0.930412	2.18818e-07	-3.18328	down	dupletAB950	LOC_Os03g21030.1	no apical meristem protein, putative, expressed
Traes_7BL_9FAAB3178	5.47811	0.317753	0.0317155	-3.32947	down	dupletAB951	LOC_Os10g29110.1	MBTB45 - Bric-a-Brac, Tramtrack, Broad Complex BTB domain
Traes_6BS_865BFF5F4	2.55777	0.254096	0.00590596	-2.6815	down	dupletAB952	LOC_Os01g58240.1	OsSub6 - Putative Subtilisin homologue, expressed
Traes_3B_B45238368	21.9948	3.3615	9.8376e-05	-2.07091	down	dupletAB977	LOC_Os01g09640.1	Myb transcription factor, putative, expressed
Traes_7BL_9ED99FB9E1	40.7051	7.25643	0.000310131	-1.81453	down	dupletAB993	LOC_Os06g40360.1	OsFBL30 - F-box domain and LRR containing protein,
Traes_2BS_94603BB74	73.9736	11.6498	5.61211e-05	-2.0126	down	dupletAB1029	LOC_Os07g34589.2	translation initiation factor SUI1, putative, expressed
Traes_2BL_FDEA6E1DB	47.9042	5.05167	9.75546e-08	-2.56934	down	dupletAB1065	LOC_Os04g43650.2	L-allo-threonine aldolase, putative, expressed
Traes_3B_29E2B9164	5.99644	1.19385	0.00406523	-1.68525	down	dupletAB1120	LOC_Os08g09940.1	GTP-binding protein, putative, expressed
Traes_2BL_16B7CE123	4.78559	0.276285	4.73678e-08	-3.39836	down	dupletAB1194	LOC_Os09g08072.1	glycosyl hydrolases, putative, expressed
Traes_7BL_4CFC83015	1.59157	0.212354	0.00720395	-2.21528	down	dupletAB1249	LOC_Os06g36650.1	ABC transporter family protein, putative, expressed
Traes_1BL_0FC423766	9.35509	1.61687	0.00354426	-1.86033	down	dupletAB1263	LOC_Os05g38520.4	60S ribosomal protein L36-2, putative, expressed
Traes_2BL_1A433BFF1	28.6839	2.88744	6.61731e-06	-2.58902	down	dupletAB1280	LOC_Os04g49680.1	DUF581 domain containing protein, expressed
Traes_2BL_8CD63FE77	1.69835	0.142535	0.015993	-2.89643	down	dupletAB1301	LOC_Os04g50100.1	RING-H2 finger protein ATL5G, putative, expressed
Traes_2BL_EA2B95CF0	4.18335	0.0651327	0.0172223	-5.2269	down	dupletAB1314	LOC_Os04g51160.1	transposon protein, putative, unclassified, expressed
Traes_3B_F3805FEF6	10.9893	2.55697	0.0205267	-1.41524	down	dupletAB1378	LOC_Os01g52450.1	hexokinase, putative, expressed
Traes_3B_C7B815FB4	1.34855	0.0173447	0.00648988	-5.50253	down	dupletAB1489	LOC_Os01g53330.1	anthocyanidin 5,3-O-glucosyltransferase, putative,
Traes_3B_520E229C8	6.38752	0.851932	5.86661e-05	-2.22654	down	dupletAB1517	LOC_Os03g24520.1	Mo25, putative, expressed
Traes_5BL_AAE5B3832	8.05922	0.260695	9.19232e-15	-4.32215	down	dupletAB1547	LOC_Os11g37700.1	pleiotropic drug resistance protein, putative, expressed
Traes_1BL_0F2EF5BC6	3.24157	0.312784	0.00574711	-2.69285	down	dupletAB1575	LOC_Os05g48810.1	dnaJ domain containing protein, expressed
Traes_3B_AAB0E3163	4.87691	0.806582	0.00794594	-1.92632	down	dupletAB1599	LOC_Os01g62430.3	C2 domain containing protein, putative, expressed
Traes_6BL_A054ACEB9	15.4821	0.156578	7.98246e-11	-5.84933	down	dupletAB1618	LOC_Os02g42440.1	GEM, putative, expressed
Traes_6BS_88E9CBED0	50.695	10.8827	0.00291495	-1.5824	down	dupletAB1661	LOC_Os07g12730.1	DUF567 domain containing protein, putative, expressed
Traes_1BL_DEA065330	17.154	0.0595595	5.65362e-16	-7.502	down	dupletAB1747	LOC_Os05g49240.1	homeodomain-related, putative, expressed
Traes_2BL_7BC3942D6	28.9117	7.15327	0.0141659	-1.37317	down	dupletAB1779	LOC_Os04g28180.1	ribosomal protein, putative, expressed
Traes_2BS_CB8DF8A02	23.9069	4.68848	0.00280632	-1.68379	down	dupletAB1795	LOC_Os03g38260.1	60S ribosomal protein L19-3, putative, expressed
Traes_5BS_E59F3734C	20.0777	4.37257	0.00461787	-1.56898	down	dupletAB1835	LOC_Os11g38959.1	40S ribosomal protein S9-2, putative, expressed
Traes_2BS_7C5E4A8F7	2.22698	0.179851	0.00120054	-3.00058	down	dupletAB1901	LOC_Os03g22880.1	nucleolar protein 5A, putative, expressed
Traes_2BL_BB1972F6D	2.0158	0.036451	4.59988e-05	-5.15961	down	dupletAB1935	LOC_Os04g56110.1	protein kinase, putative, expressed
Traes_6BL_6AEADC565	44.8346	9.28826	0.00316364	-1.63732	down	dupletAB2006	LOC_Os02g54160.2	AP2 domain containing protein, expressed
Traes_1BL_ACE9E7BF8	4.70371	0.578242	0.0111128	-2.34244	down	dupletAB2026	LOC_Os10g38140.1	glutathione S-transferase, putative, expressed
Traes_1BL_3765A51EC	13.5783	1.95198	0.00358904	-2.14483	down	dupletAB2055	LOC_Os10g38740.1	glutathione S-transferase, putative, expressed
Traes_3B_CE6BA8E33	159.109	24.3008	9.5613e-05	-2.09445	down	dupletAB2069	LOC_Os01g07590.1	universal stress protein domain containing protein,
Traes_2BL_9CDEB96B1	23.4234	1.34548	6.55157e-10	-3.47199	down	dupletAB2120	LOC_Os03g17730.1	P-protein, putative, expressed
Traes_3B_C0D770CC5	18.0789	1.67639	2.2778e-07	-2.77276	down	dupletAB2126	LOC_Os01g06500.2	PHLOEM 2-LIKE A5, putative, expressed
Traes_3B_435E39BC8	2.32265	0.567396	0.045333	-1.39865	down	dupletAB2243	LOC_Os03g48850.2	valyl-tRNA synthetase, putative, expressed
Traes_2BL_DD37344C5	16.9293	2.37071	4.29187e-05	-2.14869	down	dupletAB2297	LOC_Os04g50970.1	seed specific protein Bn15D1B, putative, expressed
Traes_6BL_51C98AF50	18.9785	1.10998	4.08819e-06	-3.47585	down	dupletAB2300	LOC_Os02g42440.1	GEM, putative, expressed
Traes_2BS_18ED569DB	2.55173	0.413788	0.0214692	-2.01008	down	dupletAB2302	LOC_Os07g36700.1	CSLF1 - cellulose synthase-like family F; beta1,3;1,4
Traes_3B_2D34DA636	4.57421	0.939386	0.0435273	-1.67271	down	dupletAB2368	LOC_Os01g42380.1	pleiotropic drug resistance protein, putative, expressed
Traes_5BS_E903B34DB	7.45177	1.12096	0.0013297	-2.05224	down	dupletBD5808	LOC_Os01g13140.1	WD domain, G-beta repeat domain containing protein,
Traes_7BS_C1672B40D	7.90149	1.66096	0.00660362	-1.60145	down	dupletBD5814	LOC_Os08g40150.2	AT hook motif domain containing protein, expressed
Traes_2BL_FA727026F	13.6799	3.4573	0.0241016	-1.33748	down	dupletBD5853	LOC_Os02g47190.1	MYB family transcription factor, putative, expressed
Traes_5BL_1534784E6	2.4352	0.205604	0.000352084	-2.86652	down	dupletBD5866	LOC_Os06g10650.1	tyrosine phosphatase family protein, putative, expressed
Traes_5BL_E0E3EC75D	15.5768	1.32569	7.01229e-05	-2.96987	down	dupletBD5938	LOC_Os01g28500.1	SCP-like extracellular protein, expressed
Traes_1BL_99C748D51	5.42343	1.03031	0.00794881	-1.75506	down	dupletBD5961	LOC_Os05g50280.1	transporter family protein, putative, expressed
Traes_5BL_CBB9D7E7F	55.6101	4.1554	1.3416e-10	-3.05787	down	dupletBD5998	LOC_Os09g25810.2	nodulin, putative, expressed
Traes_3B_E7624B49D	27.7379	6.01212	0.0320572	-1.5033	down	dupletBD6018	LOC_Os08g06100.1	O-methyltransferase, putative, expressed
Traes_3B_80C84EBC8	110.223	18.1112	0.000112377	-1.91109	down	dupletBD6027	LOC_Os01g60410.2	ubiquitin-conjugating enzyme, putative, expressed
Traes_5BL_E98712639	1.38012	0.24547	0.0399911	-1.83459	down	dupletBD6034	LOC_Os06g45280.1	protein kinase APK1B, chloroplast precursor, putative,
Traes_7BL_91C7CD5C5	20.5134	5.75731	0.0415377	-1.17443	down	dupletBD6039	LOC_Os06g39875.1	ras-related protein, putative, expressed
Traes_5BL_8DEB9794C	5.65212	0.44952	0.000974095	-2.88601	down	dupletBD6044	LOC_Os01g47370.1	MYB family transcription factor, putative, expressed
Traes_3B_7C7075028	5.45306	0.685677	0.0193344	-2.2927	down	dupletBD6057	LOC_Os01g37480.1	expressed protein
Traes_4BL_62355968B	11.1838	2.2066	0.034175	-1.66421	down	dupletBD6095	LOC_Os03g25970.1	KH domain-containing protein, putative, expressed
Traes_5BL_7CE3EDE29	19.2834	1.53377	7.33006e-09	-2.9391	down	dupletBD6120	LOC_Os09g23300.1	integral membrane protein, putative, expressed
Traes_7BS_F2F622CD8	1.30481	0	0.0255445	#NAME?	down	dupletBD6128	LOC_Os02g17760.1	cytochrome P450, putative, expressed
Traes_5BL_DA4CA26BA	5.93109	0.92207	0.00286491	-2.032	down	dupletBD6149	LOC_Os03g61060.1	protein kinase domain containing protein, expressed
Traes_1BL_9AECAC1F1	2.27356	0.0684944	8.25804e-07	-4.29848	down	dupletBD6157	LOC_Os11g42800.1	kinesin motor domain containing protein, putative,
Traes_2BS_0BFE3EA8E	1.16195	0.0906574	0.0097205	-3.02236	down	dupletBD6187	LOC_Os07g35004.1	TKL_IRAK_DUF26-la.4 - DUF26 kinases have homology to DUF26
Traes_7BL_B96ABE182	11.26	2.5614	0.0108685	-1.45508	down	dupletBD6215	LOC_Os08g44820.1	no apical meristem protein, putative, expressed
Traes_5BS_DFCC9863A	35.8975	6.34133	0.000260665	-1.8521	down	dupletBD6234	LOC_Os11g47760.1	DnaK family protein, putative, expressed
Traes_3B_B4E2CD1E5	1.08865	0.210945	0.0329293	-1.67621	down	dupletBD6280	LOC_Os08g14830.1	NB-ARC domain containing protein, expressed
Traes_5BL_8A4A33744	23.1832	2.47226	4.68075e-07	-2.58184	down	dupletBD6302	LOC_Os09g34200.1	OsFBX338 - F-box domain containing protein, expressed
Traes_5BL_C37854F54	3.47993	0.755183	0.0306539	-1.52563	down	dupletBD6309	LOC_Os10g04110.1	MLA6 protein, putative, expressed
Traes_2BS_4CD78C69A	113.337	0.262668	6.5597e-44	-8.02593	down	dupletBD6352	LOC_Os10g07040.1	chalcone synthase, putative, expressed
Traes_2BS_665918AB4	51.271	1.06061	2.89867e-23	-4.93421	down	dupletBD6433	LOC_Os11g33300.1	O-methyltransferase, putative, expressed
Traes_4BL_6C9784114	2.9562	0.569456	0.0189309	-1.7066	down	dupletBD6440	LOC_Os08g39420.2	uncharacterized protein yeiN, putative, expressed
Traes_2BL_94804DAEE	24.2765	5.05587	0.00452968	-1.62584	down	dupletBD6443	LOC_Os02g30050.1	ribosomal protein L29, putative, expressed
Traes_5BL_DAFA62751	7.36357	1.30033	0.0144438	-1.7901	down	dupletBD6488	LOC_Os09g26300.1	hypro1, putative, expressed
Traes_5BL_7F59B65A3	29.0707	4.70248	0.0001046	-1.98739	down	dupletBD6490	LOC_Os12g25690.1	UDP-glucose 6-dehydrogenase, putative, expressed
Traes_1BL_42C7AFE7A	2.20833	0.359039	0.0451796	-1.91777	down	dupletBD6517	LOC_Os02g35560.1	OsFBX53 - F-box domain containing protein, expressed
Traes_1BL_67933EB37	5.8648	1.20205	0.0086789	-1.59479	down	dupletBD6520	LOC_Os05g43540.1	transmembrane protein 56, putative, expressed
Traes_3B_6F5009CC4	4.78189	0.874172	0.00939365	-1.78999	down	dupletBD6548	LOC_Os05g38610.1	clathrin adaptor complex small chain domain containing
Traes_5BL_5585703C1	7.53123	1.97268	0.0217722	-1.26586	down	dupletBD6597	LOC_Os09g26560.1	expressed protein
Traes_1BL_035D6FCE4	7.39395	0.56789	2.32564e-05	-2.977	down	dupletBD6698	LOC_Os05g45770.1	Divergent PAP2 family domain containing protein, expressed
Traes_3B_553854E94	5.29064	0.739622	7.16062e-05	-2.1877	down	dupletBD6706
Traes_5BL_1A9D2AC10	3.39295	0.670383	0.0412963	-1.69604	down	dupletBD6719	LOC_Os03g16170.1	protein phosphatase 2C, putative, expressed
Traes_5BS_ECB15B15A	109.183	0.349447	2.20482e-40	-7.65782	down	dupletBD6778	LOC_Os03g43440.1	CAMK_KIN1/SNF1/Nim1_like.17 - CAMK includes
Traes_5BL_F7F1834AA	3.14642	0.126207	0.00957824	-3.86161	down	dupletBD6812	LOC_Os01g47370.1	MYB family transcription factor, putative, expressed
Traes_1BS_D1FCBFBE8	17.3971	3.94217	0.0114803	-1.46979	down	dupletBD6819	LOC_Os05g04740.1	helix-loop-helix DNA-binding domain containing protein,
Traes_5BL_93141D73E	27.2795	6.8831	0.0252573	-1.3416	down	dupletBD6829	LOC_Os03g08050.1	elongation factor Tu, putative, expressed
Traes_2BS_7F29300C6	29.6302	7.51681	0.0188397	-1.31974	down	dupletBD6852	LOC_Os07g46750.1	elongation factor protein, putative, expressed
Traes_5BS_588EC0AC7	2.93694	0.635471	0.0399639	-1.54745	down	dupletBD6871	LOC_Os03g17000.3	NAD dependent epimerase/dehydratase family domain
Traes_3B_F3DBA2600	1.38284	0.222632	0.0472355	-1.90619	down	dupletBD6887	LOC_Os01g31629.2	expressed protein
Traes_5BS_8FCE2A37E	11.0345	2.40712	0.0236085	-1.50833	down	dupletBD6899	LOC_Os03g52120.1	DNA binding protein, putative, expressed
Traes_7BS_B71279232	1.38744	0.176764	0.0243953	-2.27764	down	dupletBD6929	LOC_Os06g05860.1	6-phosphofructokinase, putative, expressed
Traes_4BS_2A7D13468	49.373	10.5475	0.00327648	-1.56637	down	dupletBD6940	LOC_Os03g51650.1	membrane protein, putative, expressed
Traes_2BL_213FDF755	5.17808	0.98926	0.00271853	-1.73361	down	dupletBD6954	LOC_Os08g25310.1	phosphatidylinositol transfer, putative, expressed
Traes_3B_9222C2F30	1.86184	0.128557	0.010004	-3.27913	down	dupletBD6969	LOC_Os01g13100.1	KH domain containing protein, putative, expressed
Traes_5BL_36EBD512B	2.1298	0.163867	0.0204918	-3.12301	down	dupletBD6977	LOC_Os03g55410.1	peroxidase precursor, putative, expressed
Traes_1BL_80A1C84CE	10.8776	2.82679	0.0234096	-1.2618	down	dupletBD7078	LOC_Os05g35110.1	OsFBL22 - F-box domain and LRR containing protein,
Traes_5BL_97BEC5636	2.49725	0.374885	0.00205321	-2.1032	down	dupletBD7116	LOC_Os10g11354.1	MATE efflux family protein, putative, expressed
Traes_4BL_C4A35201C	3.27834	0.512983	0.0110953	-2.0415	down	dupletBD7128	LOC_Os10g32920.1	ribosomal protein, putative, expressed
Traes_5BL_557B0C330	51.1495	3.22379	9.97891e-11	-3.29992	down	dupletBD7181	LOC_Os03g55776.1	expressed protein
Traes_5BL_1FB170E61	40.1808	11.343	0.0403928	-1.17103	down	dupletBD7197	LOC_Os03g54000.1	oligopeptide transporter, putative, expressed
Traes_4BS_0D12CDA6B	7.6116	1.14445	0.00972798	-2.03987	down	dupletBD7199	LOC_Os03g52040.2	OsSCP19 - Putative Serine Carboxypeptidase homologue,
Traes_7BL_EF7F31461	22.1445	0.909461	2.76691e-13	-3.96782	down	dupletBD7222	LOC_Os01g43851.1	cytochrome P450 72A1, putative, expressed
Traes_5BL_B5F4BA2FD	6.24998	1.10617	0.0026959	-1.83708	down	dupletBD7232	LOC_Os12g42400.2	nuclear transcription factor Y subunit, putative, expressed
Traes_5BS_B626C522B	1.46845	0.0352214	0.000984015	-4.60346	down	dupletBD7274	LOC_Os07g05940.1	9-cis-epoxycarotenoid dioxygenase 1, chloroplast precursor,
Traes_2BL_7A79D5FF4	6.00342	1.54866	0.0361875	-1.31089	down	dupletBD7334	LOC_Os11g11960.1	disease resistance protein RPM1, putative, expressed
Traes_3B_F75E2E740	19.4677	5.09919	0.0453821	-1.24937	down	dupletBD7362	LOC_Os12g39880.1	expressed protein
Traes_5BL_51E443701	5.14604	0.260726	0.000657103	-3.67321	down	dupletBD7374	LOC_Os01g60170.1	DUF567 domain containing protein, putative, expressed
Traes_5BL_0F4F3F17F	14.824	0.514749	8.76435e-12	-4.18337	down	dupletBD7404	LOC_Os01g37910.1	vacuolar-processing enzyme precursor, putative, expressed
Traes_5BL_EFE5243F4	231.832	11.2944	4.11931e-14	-3.69473	down	dupletBD7418	LOC_Os03g54130.1	cysteine protease 1 precursor, putative, expressed
Traes_5BL_087A67E57	2.24524	0.145049	0.00076809	-3.31072	down	dupletBD7420	LOC_Os11g04660.1	strictosidine synthase, putative, expressed
Traes_5BL_3F9D3DFE8	8.96862	1.42246	0.00160873	-2.02464	down	dupletBD7445	LOC_Os08g01510.1	cytochrome P450, putative, expressed
Traes_5BL_1052591DC	1.34813	0	0.0333631	#NAME?	down	dupletBD7525	LOC_Os12g07580.1	dirigent, putative, expressed
Traes_3B_98DEE2D2A	23.1415	5.30481	0.00918649	-1.48255	down	dupletBD7566	LOC_Os11g29190.2	40S ribosomal protein S5, putative, expressed
Traes_6BL_5B613F9E5	2.73309	0.144506	0.000141978	-3.55446	down	dupletBD7579	LOC_Os06g11290.1	12-oxophytodienoate reductase, putative, expressed
Traes_2BL_AAFBD93A4	14.1085	3.80917	0.0255896	-1.22787	down	dupletBD7636	LOC_Os10g16440.1	CUE domain containing protein, expressed
Traes_1BL_069897A73	2.21736	0.355844	0.0366876	-1.96786	down	dupletBD7648	LOC_Os05g43840.1	CAMK_KIN1/SNF1/Nim1_like.25 - CAMK includes
Traes_5BS_005D97445	1.80831	0.403787	0.0322914	-1.49497	down	dupletBD7740	LOC_Os12g41200.1	KIP1, putative, expressed
Traes_6BL_5799CD0CF	10.686	1.53173	0.000756181	-2.13323	down	dupletBD7757	LOC_Os10g29470.1	dehydrogenase, putative, expressed
Traes_5BL_5211DDA9A	5.28541	1.08234	0.0202303	-1.6104	down	dupletBD7769	LOC_Os07g08660.1	40S ribosomal protein S15, putative, expressed
Traes_6BL_691123952	9.04084	0.182591	3.03605e-09	-5.04932	down	dupletBD7774	LOC_Os06g08032.1	flavonol synthase/flavanone 3-hydroxylase, putative,
Traes_1BS_3FADAD34F	19.963	1.97246	8.71295e-07	-2.64166	down	dupletBD7794	LOC_Os05g08480.1	cytokinin-O-glucosyltransferase 1, putative, expressed
Traes_5BL_88FA5246A	25.2972	3.48441	0.00205569	-2.16229	down	dupletBD7795	LOC_Os07g08160.1	early light-induced protein, chloroplast precursor,
Traes_5BL_D1D7E73DE	14.3978	2.95135	0.00242309	-1.62036	down	dupletBD7799	LOC_Os09g32820.1	uridine/cytidine kinase-like 1, putative, expressed
Traes_5BL_8BBA80DA4	3.90378	0.114056	0.00080766	-4.31882	down	dupletBD7829	LOC_Os09g29390.1	plastocyanin-like domain containing protein, putative,
Traes_4BL_133E8FFC2	2.66287	0.566882	0.0310568	-1.55354	down	dupletBD7877	LOC_Os10g40570.1	flavin-containing monooxygenase family protein, putative,
Traes_1BS_BA046E212	5.35493	0.80817	0.0141397	-2.07479	down	dupletBD7894	LOC_Os10g02040.1	peroxidase precursor, putative, expressed
Traes_5BL_3608AAB59	10.2149	2.35145	0.031755	-1.46789	down	dupletBD7901	LOC_Os11g41610.1	40S ribosomal protein S29, putative, expressed
Traes_5BS_E431D5D9D	37.744	7.54342	0.00180926	-1.64545	down	dupletBD7907	LOC_Os12g42884.3	5-methyltetrahydropteroyltriglutamate--homocysteine
Traes_3B_1E8CD34AF	7.97671	1.32399	0.0189584	-1.8755	down	dupletBD7917	LOC_Os01g34700.1	dienelactone hydrolase family protein, expressed
Traes_6BL_B1673B99B	18.3447	3.68955	0.00309039	-1.6643	down	dupletBD7924	LOC_Os02g49760.1	potassium transporter, putative, expressed
Traes_5BL_AEF9FE805	1.92002	0.150937	0.00163514	-2.97288	down	dupletBD7925	LOC_Os03g53050.1	WRKY121, expressed
Traes_5BL_88E594FCF	94.9915	24.9608	0.0299445	-1.27824	down	dupletBD7934	LOC_Os11g47760.1	DnaK family protein, putative, expressed
Traes_2BS_FCAF45B4F	1.83731	0.319301	0.0374746	-1.90694	down	dupletBD8003	LOC_Os08g09100.1	RNA recognition motif containing protein, putative,
Traes_4BL_D3F4F7AB8	1.18636	0.0484736	0.0309868	-4.06296	down	dupletBD8026	LOC_Os01g43750.1	cytochrome P450 72A1, putative, expressed
Traes_1BL_81B6B493C	5.6564	0.69135	0.000291672	-2.35617	down	dupletBD8055	LOC_Os06g03700.1	oligopeptide transporter, putative, expressed
Traes_4BS_15014415A	6.92382	0.921988	0.00405288	-2.31602	down	dupletBD8110	LOC_Os11g47760.1	DnaK family protein, putative, expressed
Traes_2BS_738200B57	1.92731	0.231732	0.0231774	-2.37017	down	dupletBD8127	LOC_Os07g38800.1	lectin-like receptor kinase, putative, expressed
Traes_3B_F4B5BBB75	2.54924	0.533936	0.0315716	-1.55351	down	dupletBD8169	LOC_Os01g61860.1	TBC domain containing protein, expressed
Traes_1BL_5F8449E10	2.7728	0.211225	0.00169358	-3.00896	down	dupletBD8191	LOC_Os02g58270.1	metallo-beta-lactamase family protein, putative, expressed
Traes_7BS_1A6D16C6B	21.2645	2.56037	1.55952e-06	-2.417	down	dupletBD8216	LOC_Os09g30412.1	heat shock protein, putative, expressed
Traes_4BS_5AB53033D	14.352	3.58997	0.0299154	-1.32099	down	dupletBD8246	LOC_Os11g47730.1	expressed protein
Traes_5BL_9FB490A0A	1.63013	0.317123	0.0488018	-1.70338	down	dupletBD8253	LOC_Os01g33110.1	receptor-like protein kinase 5 precursor, putative, expressed
Traes_5BL_36467B9A4	3.24355	0.149924	0.00877918	-3.65704	down	singletonB14711	LOC_Os01g47370.1	MYB family transcription factor, putative, expressed
Traes_3B_8ACDBBE56	17.1705	0.594372	8.54726e-11	-4.20563	down	singletonB14725	LOC_Os01g57770.1	OsPOP4 - Putative Prolyl Oligopeptidase homologue,
Traes_4BL_66E76E6B0	28.1613	4.7511	0.00238037	-1.90433	down	singletonB14738	LOC_Os12g21798.1	40S ribosomal protein S3a, putative, expressed
Traes_3B_6B8BB834F	13.6722	2.39716	0.011597	-1.80189	down	singletonB14745	LOC_Os01g63270.1	alpha-glucan phosphorylast isozyme, putative, expressed
Traes_6BS_B7B73360C	163.461	3.4639	1.74746e-21	-4.98781	down	singletonB14755	LOC_Os08g01450.1	cytochrome P450, putative, expressed
Traes_3B_92383792E	1.23058	0.182766	0.0379287	-2.04277	down	singletonB14771	LOC_Os01g16260.1	major facilitator superfamily antiporter, putative,
Traes_4BL_E10E27E27	2.04608	0.337521	0.0178009	-1.92687	down	singletonB14801	LOC_Os01g37837.1	seryl-tRNA synthetase, putative, expressed
Traes_3B_53FF7A343	8.47943	1.59507	0.0134264	-1.7036	down	singletonB14816	LOC_Os01g54620.1	CESA4 - cellulose synthase, expressed
Traes_7BL_669F52E39	3.68144	0.887183	0.0248377	-1.36962	down	singletonB14851	LOC_Os08g20270.2	MEMO1, putative, expressed
Traes_1BL_5049DC7EA	5.75557	1.23884	0.0303852	-1.59193	down	singletonB14875	LOC_Os05g49030.1	60S ribosomal protein L18a, putative, expressed
Traes_7BL_24ECEB135	6.51073	0.0963006	0.0135122	-5.3009	down	singletonB14935	LOC_Os08g37180.1	patatin, putative, expressed
Traes_5BL_F770B58BC	2.00071	0.370278	0.00884833	-1.7283	down	singletonB15044	LOC_Os04g52230.1	ent-kaurene synthase, chloroplast precursor, putative,
Traes_3B_ADAE63DE3	6.34288	1.71789	0.0468901	-1.20163	down	singletonB15048	LOC_Os01g73000.2	copine, putative, expressed
Traes_4BL_53CBCD014	39.6877	10.4676	0.0213088	-1.27518	down	singletonB15054	LOC_Os07g48780.1	OsCam1-2 - Calmodulin, expressed
Traes_3B_F659E64C1	1.30321	0.130512	0.00111844	-2.71171	down	singletonB15065	LOC_Os01g50160.1	MDR-like ABC transporter, putative, expressed
Traes_5BL_5575E0FE7	50.1524	13.9223	0.042517	-1.21045	down	singletonB15078	LOC_Os03g08050.1	elongation factor Tu, putative, expressed
Traes_6BL_C8ED6D1AF	1.90016	0.266983	0.00709086	-2.18846	down	singletonB15085	LOC_Os06g08380.1	1,3-beta-glucan synthase component domain containing protein,
Traes_7BL_462ABF753	9.33428	1.29998	0.0232942	-2.14997	down	singletonB15233	LOC_Os08g35740.2	12-oxophytodienoate reductase, putative, expressed
Traes_4BS_959C97F4F	3.09531	0.261923	0.0164183	-2.80416	down	singletonB15249	LOC_Os12g06780.1	expressed protein
Traes_6BS_2AD7FB901	15.0253	1.85335	0.0149603	-2.34625	down	singletonB15259	LOC_Os02g01590.1	glycosyl hydrolases, putative, expressed
Traes_4BL_4D49C13C4	1.38251	0.283391	0.0180317	-1.60631	down	singletonB15270	LOC_Os06g36710.1	transposon protein, putative, CACTA, En/Spm sub-class,
Traes_2BS_C0E606843	4.99902	0.248057	0.00115672	-3.66489	down	singletonB15321	LOC_Os02g13780.1	receptor-like protein kinase 2 precursor, putative, expressed
Traes_3B_8F0677E36	6.29039	0.363255	2.59228e-05	-3.48445	down	singletonB15566	LOC_Os06g22440.1	SAM dependent carboxyl methyltransferase, putative,
Traes_1BL_5E492444E	32.6419	0.549166	4.62738e-09	-5.11511	down	singletonB15687	LOC_Os05g49240.1	homeodomain-related, putative, expressed
Traes_2BS_86D242824	116.427	23.3801	0.00152652	-1.65374	down	singletonB15769	LOC_Os07g47510.1	stress-related protein, putative, expressed
Traes_1BL_3EEA722DF	4.94549	0.853388	0.013496	-1.86305	down	singletonB15779	LOC_Os05g51830.1	ZOS5-12 - C2H2 zinc finger protein, expressed
Traes_5BL_039D79BEC	4.67099	0	0.0333631	#NAME?	down	singletonB15826	LOC_Os07g03710.1	SCP-like extracellular protein, expressed
Traes_7BS_63073AAEB	17.62	1.572	1.63964e-05	-2.86737	down	singletonB15898	LOC_Os08g41280.1	membrane protein, putative, expressed
Traes_7BS_34D944335	28.5863	5.78599	0.00229101	-1.62559	down	singletonB15902	LOC_Os08g44340.1	monodehydroascorbate reductase, putative, expressed
Traes_3B_6D2F7F7AB	2.41193	0.0578157	0.00910892	-4.83235	down	singletonB15917	LOC_Os01g71340.1	glycosyl hydrolases family 17, putative, expressed
Traes_4BS_071914ED5	6.00794	0.875631	0.0187288	-2.14641	down	singletonB15965	LOC_Os10g27174.1	40S ribosomal protein S28, putative, expressed
Traes_7BL_4F9263744	21.3654	4.1543	0.00145747	-1.69746	down	singletonB15988	LOC_Os02g32030.1	elongation factor, putative, expressed
Traes_2BL_C26ACA550	28.802	4.04858	6.71041e-05	-2.17901	down	singletonB16031	LOC_Os10g35520.1	hydrolase, alpha/beta fold family domain containing
Traes_4BL_CA6FEFCE3	11.8191	1.67941	0.00287794	-2.15711	down	singletonB16139	LOC_Os03g08050.1	elongation factor Tu, putative, expressed
Traes_5BS_99957C738	4.39848	0.372692	0.00115158	-2.95082	down	singletonB16270	LOC_Os02g36940.1	uncharacterized Cys-rich domain containing protein,
Traes_7BS_9D86AA119	5.61508	0.707759	0.00356749	-2.36858	down	singletonB16317	LOC_Os09g32976.1	ribosomal protein L7Ae, putative, expressed
Traes_3B_B0A8EA03B	1.63862	0.128865	0.0226116	-2.96302	down	singletonB16403	LOC_Os01g42030.1	mitochondrial chaperone BCS1, putative, expressed
Traes_1BL_328EBD6B0	3.39261	0.346606	0.0494108	-2.59226	down	singletonB16423	LOC_Os10g41060.1	expressed protein
Traes_3B_B959252A7	5.33497	1.20921	0.0403818	-1.46767	down	singletonB16536	LOC_Os08g14580.1	haloacid dehalogenase-like hydrolase domain-containing
Traes_4BS_BAB1013EF	1.11151	0	0.0437998	#NAME?	down	singletonB16553	LOC_Os11g37900.1	3-ketoacyl-CoA synthase, putative, expressed
Traes_3B_8BBBA6EEE	2.91564	0.0466908	1.87338e-10	-5.34601	down	singletonB16576	LOC_Os01g37910.1	vacuolar-processing enzyme precursor, putative, expressed
Traes_6BL_0ADB45097	12.9922	3.31833	0.0228025	-1.32362	down	singletonB16624	LOC_Os02g40180.1	receptor-like protein kinase 5 precursor, putative,
Traes_6BL_826E5EB2A	1.10355	0.0659921	0.0205483	-3.47332	down	singletonB16640	LOC_Os02g37870.1	Brix domain containing protein, putative, expressed
Traes_3B_0A6ED48BE	3.84669	0.542108	0.00189912	-2.1096	down	singletonB16713	LOC_Os11g29790.1	receptor kinase, putative, expressed
Traes_5BS_3F0858806	10.74	1.79942	0.00411267	-1.917	down	singletonB16737	LOC_Os11g35410.1	expressed protein
Traes_7BS_6A8DBF06C	2.70659	0.138896	3.27814e-05	-3.56829	down	singletonB16747	LOC_Os06g29844.1	MATE efflux family protein, putative, expressed
Traes_3B_045CDD894	1.23428	0.178764	0.0306384	-2.13714	down	singletonB16748	LOC_Os05g44922.1	6-phosphofructokinase, putative, expressed
Traes_3B_09C9E1813	7.70697	0.818454	2.67058e-06	-2.58974	down	singletonB16872	LOC_Os01g55950.1	acetamidase, putative, expressed
Traes_3B_B9451B200	4396.89	651.24	0.00223571	-2.07253	down	singletonB16927	LOC_Os11g24070.1	LTPL10 - Protease inhibitor/seed storage/LTP family protein
Traes_4BL_22938FE65	5.81188	1.18796	0.0177802	-1.61921	down	singletonB16951	LOC_Os03g11950.1	SEC14 cytosolic factor family protein, putative, expressed
Traes_2BL_38A358974	1.96747	0.217923	0.00209763	-2.43806	down	singletonB16955	LOC_Os04g30430.1	nuclear transport factor 2, putative, expressed
Traes_1BS_749C5715D	1.85822	0	0.00764336	#NAME?	down	singletonB16972	LOC_Os01g02810.1	resistance-related receptor-like kinase, putative,
Traes_2BS_3A27DDEAB	4.81786	0.472594	0.0311947	-2.72008	down	singletonB17068	LOC_Os04g55420.1	leucine-rich repeat family protein, putative, expressed
Traes_5BL_58CAE6F7B	2.3137	0.189487	5.63061e-06	-2.96494	down	singletonB17102	LOC_Os09g33680.1	Os9bglu31 - beta-glucosidase, dhurrinase, similar to G. max
Traes_2BS_8F481F00B	4.22928	0.0546933	9.12683e-09	-5.49467	down	singletonB17116	LOC_Os07g38800.1	lectin-like receptor kinase, putative, expressed
Traes_2BS_56E01E82B	13.8932	1.76733	0.000103247	-2.31332	down	singletonB17151	LOC_Os03g08050.1	elongation factor Tu, putative, expressed
Traes_1BL_8664C4850	15.3978	2.50353	0.000110725	-1.93171	down	singletonB17279	LOC_Os11g10640.1	protein kinase domain containing protein, expressed
Traes_3B_E0C9EA807	1.31241	0.0499575	0.000180182	-3.96793	down	singletonB17288	LOC_Os04g13460.1	expressed protein
Traes_5BL_C5EF65E3C	2.07362	0.079772	4.77224e-08	-4.12301	down	singletonB17293	LOC_Os07g38590.1	carboxyl-terminal peptidase, putative, expressed
Traes_6BS_403B8957E	10.3957	1.33622	0.0307601	-2.38874	down	singletonB17298	LOC_Os01g53240.1	BURP domain containing protein, expressed
Traes_2BL_DDCBD9F84	10.9581	1.66275	0.00293507	-2.07657	down	singletonB17391	LOC_Os01g53330.1	anthocyanidin 5,3-O-glucosyltransferase, putative,
Traes_4BL_AF283E0BF	2.10717	0.190841	0.0362718	-2.86655	down	singletonB17398	LOC_Os03g07200.2	expressed protein
Traes_6BL_C5F25AD74	1.6191	0.0582435	0.00458064	-4.07296	down	singletonB17406	LOC_Os07g35004.1	TKL_IRAK_DUF26-la.4 - DUF26 kinases have homology to DUF26
Traes_5BL_8041C0A4D	1.18341	0.101635	0.0360846	-2.76324	down	singletonB17435	LOC_Os09g19980.1	GTP binding protein, putative, expressed
Traes_5BL_DE0C53CE2	16.0169	1.82402	0.00526787	-2.55996	down	singletonB17445	LOC_Os10g39680.1	CHIT14 - Chitinase family protein precursor, expressed
Traes_2BS_E69184F76	1.64521	0.227107	0.0420513	-2.27211	down	singletonB17475	LOC_Os07g35140.1	receptor-like serine-threonine protein kinase, putative,
Traes_3B_FF6A7CA5F	6.15892	1.11781	0.00314739	-1.80941	down	singletonB17563	LOC_Os01g11650.1	GDSL-like lipase/acylhydrolase, putative, expressed
Traes_6BS_AAC9D287B	2.12686	0	0.00510675	#NAME?	down	singletonB17571	LOC_Os01g26039.1	expressed protein
Traes_2BS_26ED8506D	76.9729	0.809056	9.69658e-30	-5.87988	down	singletonB17665	LOC_Os08g01510.1	cytochrome P450, putative, expressed
Traes_1BL_A5FCA9094	1.10393	0	0.0171036	#NAME?	down	singletonB17693	LOC_Os10g39680.1	CHIT14 - Chitinase family protein precursor, expressed
Traes_7BL_642EF0D85	16.1268	2.27295	0.0401768	-2.1692	down	singletonB17809	LOC_Os06g36070.1	expressed protein
Traes_1BL_0B6A264E1	13.2656	0.341239	0.0137582	-4.50253	down	singletonB17915	LOC_Os10g42960.1	urea active transporter, putative, expressed
Traes_1BL_F123948F0	5.79173	0.151824	0.00206551	-4.54799	down	singletonB17950	LOC_Os04g22120.1	protein kinase, putative, expressed
Traes_2BS_9931EE821	1.77432	0.277358	0.0100189	-2.06027	down	singletonB17957	LOC_Os11g10640.1	protein kinase domain containing protein, expressed
Traes_1BL_3CB681BC5	3.44434	0.657354	0.0331303	-1.75017	down	singletonB17996	LOC_Os05g37450.1	starch binding domain containing protein, putative,
Traes_3B_71501F1AE	2.38362	0.190575	0.00288586	-2.86649	down	singletonB18028	LOC_Os12g31800.1	glycine-rich RNA-binding protein 7, putative, expressed
Traes_4BL_D4004E753	78.2974	9.77626	3.122e-06	-2.33161	down	singletonB18036	LOC_Os03g14915.1	expressed protein
Traes_5BL_29C4DCF03	5.89321	0.60546	0.000260665	-2.67145	down	singletonB18068	LOC_Os09g32976.1	ribosomal protein L7Ae, putative, expressed
Traes_3B_35BE8A7AE	7.68176	1.67906	0.0275219	-1.56205	down	singletonB18100	LOC_Os01g52290.1	expressed protein
Traes_3B_1B6B31737	13.5021	0.562322	1.38057e-05	-3.88688	down	singletonB18134	LOC_Os01g12520.1	mitochondrial carrier protein, putative, expressed
Traes_6BL_CC2EE48DB	1.70871	0.119338	0.00165117	-3.19825	down	singletonB18166	LOC_Os04g58100.1	expressed protein
Traes_2BL_FC1C66BDA	3.67033	0.279195	0.0180894	-2.93833	down	singletonB18167	LOC_Os02g38430.1	steroid nuclear receptor, ligand-binding, putative,
Traes_2BS_36972873F	73.8209	0.283139	1.62905e-38	-7.33576	down	singletonB18171	LOC_Os01g23530.1	terpene synthase, putative, expressed
Traes_6BL_90B94F639	2.04378	0.0671769	0.00997768	-4.14889	down	singletonB18263	LOC_Os04g32020.1	2-oxoglutarate dehydrogenase E1 component, mitochondrial
Traes_2BS_58E7D5315	4.1229	0.590447	0.000557602	-2.14491	down	singletonB18277	LOC_Os05g29990.1	NAD dependent epimerase/dehydratase family domain
Traes_3B_09D51B948	22.6045	1.57972	7.24051e-08	-3.1287	down	singletonB18328	LOC_Os05g34980.1	amino acid transporter, putative, expressed
Traes_5BL_BE8E9569F	1.91322	0.1509	0.0047944	-2.97027	down	singletonB18356	LOC_Os07g33860.1	60S ribosomal protein L44, putative, expressed
Traes_5BL_51C858A97	29.864	7.89297	0.0207245	-1.2556	down	singletonB18499	LOC_Os09g25490.1	CESA9 - cellulose synthase, expressed
Traes_1BL_0C36044B2	10.2306	0.323858	5.2555e-06	-4.25739	down	singletonB18568	LOC_Os11g38160.1	transporter family protein, putative, expressed
Traes_5BS_9567922F7	5.51338	0.789059	0.000855824	-2.13804	down	singletonB18583	LOC_Os08g14990.1	receptor-like protein kinase 2 precursor, putative, expressed
Traes_6BS_9FD2AB58A	11.8256	1.87583	0.00443118	-2.0364	down	singletonB18585	LOC_Os02g02930.1	terpene synthase, putative, expressed
Traes_7BL_6EAAD1A2B	1.07391	0.148432	0.0365017	-2.22889	down	singletonB18621	LOC_Os04g08390.1	Leucine Rich Repeat family protein, expressed
Traes_4BL_46BD0CCBB	49.6464	5.31557	0.00217391	-2.64833	down	singletonB18640	LOC_Os05g44340.1	heat shock protein 101, putative, expressed
Traes_7BS_5D55D90F1	5.13897	1.03432	0.00457699	-1.68547	down	singletonB18650	LOC_Os08g27070.1	co-chaperone protein SBA1, putative, expressed
Traes_3B_C84BB63D9	7.28843	0.809124	0.0110654	-2.45823	down	singletonB18680	LOC_Os01g74350.1	soluble inorganic pyrophosphatase, putative, expressed
Traes_6BS_89265ECAD	4.8384	0.213836	0.000142518	-3.79442	down	singletonB18684	LOC_Os01g58240.1	OsSub6 - Putative Subtilisin homologue, expressed
Traes_3B_EA25F3982	1.64011	0	0.00999528	#NAME?	down	singletonB18804	LOC_Os01g71340.1	glycosyl hydrolases family 17, putative, expressed
Traes_2BL_551524B9B	81.8448	10.8409	5.12256e-06	-2.21903	down	singletonB18849	LOC_Os04g52210.1	terpene synthase, putative, expressed
Traes_3B_3F5F50EF5	2.66459	0.28458	0.00276076	-2.6147	down	singletonB18896	LOC_Os01g72240.1	uridine 5-monophosphate synthase, putative, expressed
Traes_6BS_21E4C03A3	5.47997	0.0252838	1.18755e-16	-7.13017	down	singletonB18935	LOC_Os01g26039.1	expressed protein
Traes_3B_891A63E91	2.26989	0.113817	4.19477e-05	-3.60661	down	singletonB18936	LOC_Os01g52160.1	heavy metal-associated domain containing protein, expressed
Traes_2BL_78A2BAD13	4.01232	0.870541	0.0459525	-1.57277	down	singletonB18941	LOC_Os07g01870.1	ribosomal protein L13, putative, expressed
Traes_6BL_95C7F7123	102.927	13.2178	3.26743e-06	-2.30214	down	singletonB18970	LOC_Os02g50240.1	glutamine synthetase, catalytic domain containing protein,
Traes_7BS_F2B7D9A9E	26.6712	6.36178	0.0154041	-1.41218	down	singletonB18994	LOC_Os06g08041.1	iron/ascorbate-dependent oxidoreductase, putative,
Traes_2BS_E6A403F63	4.08959	0.580497	0.00986364	-2.21579	down	singletonB19007	LOC_Os07g23570.1	cytochrome P450 72A1, putative, expressed
Traes_2BS_8D83D7037	6.74761	1.5209	0.0136685	-1.50321	down	singletonB19084	LOC_Os08g38610.1	pentatricopeptide, putative, expressed
Traes_3B_997BA9C47	8.17735	1.36639	0.00405302	-1.90433	down	singletonB19100	LOC_Os02g27760.1	40S ribosomal protein S15a, putative, expressed
Traes_2BS_FD058FB34	12.3557	0.343659	1.32013e-05	-4.57766	down	singletonB19163	LOC_Os08g01450.1	cytochrome P450, putative, expressed
Traes_2BS_699D1E7F3	3.67312	0.168891	0.00856854	-3.84452	down	singletonB19164	LOC_Os04g08828.1	cytochrome P450, putative, expressed
Traes_2BL_AC1A3ADBE	1.27903	0.0409042	0.0371814	-4.18842	down	singletonB19197	LOC_Os06g18930.1	cadmium tolerance factor, putative, expressed
Traes_3B_857714A63	2.24968	0.322758	0.0124553	-2.20419	down	singletonB19252	LOC_Os01g02800.1	receptor-like kinase ARK1AS, putative, expressed
Traes_5BL_A80E47C5F	5.92905	0.475446	0.00201703	-3.00113	down	singletonB19278	LOC_Os04g37600.1	phosphate carrier protein, mitochondrial precursor,
Traes_2BL_4EA417A3A	3.52455	0.346713	0.00353827	-2.66144	down	singletonB19391	LOC_Os02g37000.1	mitochondrial prohibitin complex protein 1, putative,
Traes_1BL_5E6348229	4.41007	0.734412	0.00974681	-1.90883	down	singletonB19412	LOC_Os06g16260.1	OsSigP5 - Putative Type I Signal Peptidase homologue;
Traes_5BL_068C52E5C	100.767	23.4241	0.0373886	-1.40578	down	singletonB19479	LOC_Os07g08160.1	early light-induced protein, chloroplast precursor,
Traes_1BL_07C296E67	8.00855	1.01923	0.000399816	-2.32961	down	singletonB19569	LOC_Os03g60400.1	40S ribosomal protein S23, putative, expressed
Traes_5BL_3892C17DC	49.0945	9.88902	0.00128295	-1.63961	down	singletonB19597	LOC_Os09g23550.1	dehydrogenase, putative, expressed
Traes_1BS_179EF82E9	3.03948	0.457372	0.0162032	-2.00839	down	singletonB19637	LOC_Os05g01610.1	FYVE zinc finger domain containing protein, expressed
Traes_3B_9D5A9FBFD	51.9217	7.19971	5.41487e-05	-2.23853	down	singletonB19660	LOC_Os02g12550.1	cytochrome P450, putative, expressed
Traes_2BL_F218041E9	282.167	57.6367	0.00180926	-1.62962	down	singletonB19732	LOC_Os10g41390.1	protein kinase domain containing protein, expressed
Traes_2BL_FE46FC938	12.4685	3.22126	0.0447147	-1.3268	down	singletonB19870	LOC_Os05g03040.1	AP2 domain containing protein, expressed
Traes_6BS_2848AC23A	16.6927	2.43918	0.00133271	-2.10254	down	singletonB19915	LOC_Os02g01590.1	glycosyl hydrolases, putative, expressed
Traes_2BL_DF106AE45	6.14518	0.817577	0.000317124	-2.27358	down	singletonB19957	LOC_Os04g54070.1	receptor-like kinase, putative, expressed
Traes_4BL_5A355BAB0	16.7459	1.07432	9.32761e-05	-3.18408	down	singletonB19965	LOC_Os03g10090.1	transporter family protein, putative, expressed
Traes_7BL_B89F060AB	7.77582	0.319477	4.58771e-07	-4.02476	down	singletonB19996	LOC_Os07g18874.1	white-brown complex homolog protein 11, putative, expressed
Traes_7BS_AE6547AC9	14.0922	1.54916	1.71401e-05	-2.51734	down	singletonB20014	LOC_Os08g44870.1	MATE efflux family protein, putative, expressed
Traes_7BL_84073EDBB	3.83584	0.62558	0.0220782	-1.98474	down	singletonB20034	LOC_Os04g52440.1	aminotransferase, putative, expressed
Traes_2BS_2DB805014	56.194	6.21169	0.000145177	-2.49801	down	singletonB20036	LOC_Os11g24070.1	LTPL10 - Protease inhibitor/seed storage/LTP family protein
Traes_2BL_B1883A8FA	3.46388	0.780864	0.0146564	-1.49861	down	singletonB20037	LOC_Os04g59000.1	protein kinase family protein, putative, expressed
Traes_2BL_5920D4C60	2.32089	0.208062	3.95528e-05	-2.79613	down	singletonB20084	LOC_Os02g38430.1	steroid nuclear receptor, ligand-binding, putative,
Traes_3B_FC3A4318D	19.4626	1.23824	7.16801e-06	-3.20259	down	singletonB20126	LOC_Os01g66010.1	amino acid transporter, putative, expressed
Traes_3B_D825EC594	7.34363	1.14639	0.00938913	-2.05433	down	singletonB20168	LOC_Os01g12520.1	mitochondrial carrier protein, putative, expressed
Traes_2BS_26A877813	7.45912	1.01168	0.00658844	-2.23232	down	singletonB20244	LOC_Os10g38160.1	glutathione S-transferase, putative, expressed
Traes_7BS_EC453C646	1.04775	0.126323	0.017666	-2.43358	down	singletonB20272	LOC_Os11g37700.1	pleiotropic drug resistance protein, putative, expressed
Traes_1BL_BEAA0F3D3	5.26888	1.25739	0.0484955	-1.40208	down	singletonB20303	LOC_Os01g36920.2	DEAD-box ATP-dependent RNA helicase, putative, expressed
Traes_5BL_E2A5162A3	41.8925	12.3084	0.0488209	-1.09475	down	singletonB20434	LOC_Os01g73580.1	glycosyl hydrolases, putative, expressed
Traes_3B_BB32DAA31	3.93383	0.0794635	1.02615e-07	-5.07927	down	singletonB20462	LOC_Os07g48450.1	no apical meristem protein, putative, expressed
Traes_7BS_184034940	35.7853	6.86672	0.00171652	-1.71142	down	singletonB20533	LOC_Os06g07000.2	OsFBL28 - F-box domain and LRR containing protein,
Traes_3B_EDFCBD301	6.63281	0.199807	9.02534e-06	-4.46822	down	singletonB20537	LOC_Os01g71340.1	glycosyl hydrolases family 17, putative, expressed
Traes_7BL_5F0CEA1BF	2.24147	0	0.000852817	#NAME?	down	singletonB20608	LOC_Os04g28620.1	male sterility protein, putative, expressed
Traes_4BL_FC8629A72	24.0293	0.123753	4.74571e-18	-6.87719	down	singletonB20610	LOC_Os03g12890.2	aminotransferase domain containing protein, putative,
Traes_2BS_B9017BD7B	1.45076	0	0.0114425	#NAME?	down	singletonB20614	LOC_Os01g11730.1	GDSL-like lipase/acylhydrolase, putative, expressed
Traes_6BS_72F59E261	117.532	17.3159	2.62738e-05	-2.10094	down	singletonB20631	LOC_Os02g02830.1	ubiquitin-conjugating enzyme, putative, expressed
Traes_1BL_6B21370DA	4.04646	0.416113	0.000645756	-2.64313	down	singletonB20637	LOC_Os05g31020.1	eukaryotic peptide chain release factor subunit 1-1,
Traes_5BL_00D162E9D	5.74562	0.87588	0.00267635	-2.04258	down	singletonB20661	LOC_Os03g60340.1	leaf senescence related protein, putative, expressed
Traes_5BS_D41C4D394	18.8453	1.97139	1.87556e-06	-2.55023	down	singletonB20710	LOC_Os08g04500.1	terpene synthase, putative, expressed
Traes_4BL_701AFFB1C	53.553	14.3796	0.0252595	-1.26631	down	singletonB20714	LOC_Os03g04710.1	expressed protein
Traes_3B_61E0D0658	13.8108	0	0.000421587	#NAME?	down	singletonB20744	LOC_Os08g01450.1	cytochrome P450, putative, expressed
Traes_7BL_2F2F29544	4.8714	0.26326	2.49894e-05	-3.61443	down	singletonB20776	LOC_Os12g22284.1	white-brown complex homolog protein 11, putative, expressed
Traes_4BS_9928BD91A	9.80799	1.65445	0.00248705	-1.88342	down	singletonB20817	LOC_Os11g08210.1	no apical meristem protein, putative, expressed
Traes_3B_BE7B0570E	74.3805	11.5171	0.000160315	-2.00356	down	singletonB20849	LOC_Os11g24070.1	LTPL10 - Protease inhibitor/seed storage/LTP family protein
Traes_6BS_6C2DE4A9E	8.61698	1.4252	0.0292911	-1.90054	down	singletonB20865	LOC_Os11g38650.1	UDP-glucoronosyl/UDP-glucosyl transferase, putative,
Traes_4BL_74AFCFF05	1.31518	0	0.000852817	#NAME?	down	singletonB20876	LOC_Os03g05910.1	expressed protein
Traes_5BL_ECFF2CD6E	3.53975	0.420909	0.0153632	-2.37717	down	singletonB20884	LOC_Os09g21000.1	potassium transporter, putative, expressed
Traes_5BS_52A97D09A	8.35693	1.3152	0.00124925	-1.98203	down	singletonB20897	LOC_Os12g31850.1	ureide permease, putative, expressed
Traes_5BL_B4E4DBF4A	15.2175	0.444374	1.85164e-09	-4.43742	down	singletonB20926	LOC_Os07g28480.1	glutathione S-transferase, putative, expressed
Traes_1BL_877026EB5	17.4111	1.59044	0.000409831	-2.78059	down	singletonB21176	LOC_Os08g38300.1	Core histone H2A/H2B/H3/H4 domain containing protein,
Traes_4BL_B5F347660	7.87445	0.609786	0.000430666	-2.93406	down	singletonB21191	LOC_Os03g15050.2	phosphoenolpyruvate carboxykinase, putative, expressed
Traes_5BS_F56E72D93	46.2452	12.6556	0.0309411	-1.20592	down	singletonB21203	LOC_Os06g04510.1	enolase, putative, expressed
Traes_4BS_F3F72EB38	9.02941	1.7085	0.010065	-1.71082	down	singletonB21301	LOC_Os03g52040.2	OsSCP19 - Putative Serine Carboxypeptidase homologue,
Traes_5BS_35204BB0F	5.48623	1.29057	0.0192628	-1.41073	down	singletonB21316	LOC_Os03g29350.2	von Willebrand factor type A domain containing protein,
Traes_2BL_F97941189	6.39568	0.453077	0.00126492	-3.20075	down	singletonB21379	LOC_Os04g39010.1	heavy metal associated domain containing protein, expressed
Traes_2BS_80FAA6FC1	2.30289	0	0.0381817	#NAME?	down	singletonB21412	LOC_Os07g45490.1	expressed protein
Traes_2BL_FE3AD6919	1.12724	0.0607859	0.0219962	-3.47794	down	singletonB21422	LOC_Os02g40180.1	receptor-like protein kinase 5 precursor, putative, expressed
Traes_6BS_BFAD78604	5.03857	0.283074	0.00184311	-3.60353	down	singletonB21459	LOC_Os02g02930.1	terpene synthase, putative, expressed
Traes_3B_F2B20F866	28.2464	4.15923	0.00034545	-2.14002	down	singletonB21506	LOC_Os01g61460.1	leaf senescence related protein, putative, expressed
Traes_2BL_563FEFA6B	7.33593	1.08964	0.00180893	-2.10073	down	singletonB21543	LOC_Os02g40880.1	ribosomal protein L14, putative, expressed
Traes_1BL_8601EC2E0	2.46738	0.165291	0.00470787	-3.25481	down	singletonB21584	LOC_Os02g27760.1	40S ribosomal protein S15a, putative, expressed
Traes_6BL_F89E084AE	3.36584	0.149738	2.73137e-06	-3.75548	down	singletonB21625	LOC_Os03g24870.1	transporter family protein, putative, expressed
Traes_4BL_0A5A629DD	19.5987	4.56373	0.00796077	-1.43795	down	singletonB21642	LOC_Os03g21230.1	leucine-rich repeat family protein, putative, expressed
Traes_6BS_099E831C7	48.7832	7.28277	0.0073581	-2.02368	down	singletonB21654	LOC_Os11g33300.1	O-methyltransferase, putative, expressed
Traes_4BL_64FF5C4DA	20.8947	5.02227	0.0187988	-1.3834	down	singletonB21690	LOC_Os10g38030.1	per1-like family protein, putative, expressed
Traes_4BS_3A7700C4B	23.0759	5.28534	0.00602252	-1.46524	down	singletonB21890	LOC_Os03g46260.2	DUF581 domain containing protein, expressed
Traes_3B_FBE207CBB	94.4058	25.62	0.0262642	-1.19886	down	singletonB21916	LOC_Os01g01450.1	stress responsive protein, putative, expressed
Traes_3B_DE9C1B7E5	1.78981	0.303582	0.0403263	-1.83889	down	singletonB21951	LOC_Os01g65520.1	Sad1 / UNC-like C-terminal domain containing protein,
Traes_1BL_7B735AEE6	3.86377	0.692666	0.0311602	-1.8762	down	singletonB22064	LOC_Os01g47900.1	S-locus-like receptor protein kinase, putative, expressed
Traes_6BS_5750B6593	25.2031	4.03733	0.000267409	-1.99991	down	singletonB22088	LOC_Os02g08230.1	WAX2, putative, expressed
Traes_1BL_7ACAB786A	32.693	9.01266	0.0466101	-1.20442	down	singletonB22096	LOC_Os10g32980.1	CESA7 - cellulose synthase, expressed
Traes_5BL_9D7EC3321	17.5337	3.88723	0.0295773	-1.53477	down	singletonB22286	LOC_Os09g31482.1	splicing factor U2AF, putative, expressed
Traes_2BL_C1A8BAC1C	1.43047	0.0485229	0.0118711	-4.33145	down	singletonB22371	LOC_Os06g37364.1	cytochrome P450, putative, expressed
Traes_3B_54196CF01	3.0005	0.148208	1.99358e-05	-3.59206	down	singletonB22398	LOC_Os01g45750.1	bile acid sodium symporter family protein, putative,
Traes_5BL_7D86C5969	5.77477	0.0359057	7.24948e-18	-6.59443	down	singletonB22420	LOC_Os09g29560.1	OsWAK83 - OsWAK pseudogene, expressed
Traes_7BS_FD25753C1	2.66244	0.490292	0.00696906	-1.78596	down	singletonB22496	LOC_Os08g40830.3	pumilio domain-containing protein PPD1, putative, expressed
Traes_7BL_923535853	11.3483	1.78454	0.0114425	-2.02472	down	singletonB22517	LOC_Os06g45380.1	vacuolar-sorting receptor precursor, putative, expressed
Traes_4BS_D6FEDC410	1.93065	0.0120237	9.13972e-06	-6.54882	down	singletonB22556	LOC_Os11g14910.1	NADP-dependent oxidoreductase, putative, expressed
Traes_7BL_299C69965	1.03454	0.066772	0.0301721	-3.17537	down	singletonB22603	LOC_Os08g02850.1	zinc finger family protein, putative, expressed
Traes_1BL_849AC4395	5.28266	0.618243	0.0119852	-2.43739	down	singletonB22818	LOC_Os05g03490.1	expressed protein
Traes_1BL_6E1D79D78	2.57585	0.197914	0.0085077	-2.98312	down	singletonB22852	LOC_Os10g39810.1	fatty acid hydroxylase, putative, expressed
Traes_5BL_F55507EA2	4.3443	0	0.02233	#NAME?	down	singletonB22856	LOC_Os01g42970.2	zinc finger C-x8-C-x5-C-x3-H type family protein, expressed
Traes_4BL_335FA152B	4.80089	0.884857	0.0280778	-1.74832	down	singletonB22968	LOC_Os03g08050.1	elongation factor Tu, putative, expressed
Traes_3B_426CDFDCF	73.6484	13.0775	0.000270405	-1.81596	down	singletonB23043	LOC_Os01g63270.1	alpha-glucan phosphorylast isozyme, putative, expressed
Traes_3B_5308A06F0	4.71211	0.366762	0.0216922	-3.05382	down	singletonB23118	LOC_Os08g37290.1	basic helix-loop-helix, putative, expressed
Traes_2BL_27FB0A099	1.11223	0	0.00148919	#NAME?	down	singletonB23127	LOC_Os04g10160.1	cytochrome P450, putative, expressed
Traes_6BL_8960BC410	1.1426	0.221196	0.0245357	-1.68758	down	singletonB23136	LOC_Os02g49992.1	expressed protein
Traes_5BL_06F9CDF0F	21.547	3.84188	0.00550433	-1.85498	down	singletonB23276	LOC_Os03g08050.1	elongation factor Tu, putative, expressed
Traes_3B_27780D55B	16.2199	3.94878	0.0156259	-1.38785	down	singletonB23326	LOC_Os01g51210.1	uncharacterized protein PA4923, putative, expressed
Traes_7BL_8C24C1025	7.61353	1.70593	0.0318784	-1.49103	down	singletonB23495	LOC_Os07g12900.1	cadmium/zinc-transporting ATPase, putative, expressed
Traes_6BL_23F253B17	1.60976	0	0.0255445	#NAME?	down	singletonB23517	LOC_Os09g24900.2	methyltransferase, putative, expressed
Traes_7BL_6279CEDF3	1.91687	0.129207	0.000498864	-3.15601	down	singletonB23538	LOC_Os04g52450.2	aminotransferase, putative, expressed
Traes_5BL_AD0B83DAC	12.1671	3.34827	0.0407467	-1.18476	down	singletonB23580	LOC_Os09g33710.1	Os9bglu33 - beta-glucosidase homologue, similar to G. max
Traes_6BS_9C7ED2A9D	143.355	32.4775	0.00480543	-1.49291	down	singletonB23627	LOC_Os11g33300.1	O-methyltransferase, putative, expressed
Traes_3B_06B147B13	5.51063	0.384837	3.6024e-05	-3.15829	down	singletonB23660	LOC_Os01g06790.1	disease resistance protein, putative, expressed
Traes_4BL_98CC377F7	2.55846	0.229005	0.00706204	-2.85218	down	singletonB23674	LOC_Os01g04070.1	verticillium wilt disease resistance protein, putative,
Traes_2BS_209788B1B	1.52054	0.0663188	0.00589252	-3.78404	down	singletonB23694	LOC_Os07g23570.1	cytochrome P450 72A1, putative, expressed
Traes_3B_6D6A6FF9D	44.2019	11.3861	0.0426322	-1.28047	down	singletonB23698	LOC_Os01g11240.1	DUF538 domain containing protein, putative, expressed
Traes_4BL_EC4DF34D9	4.9386	0	3.56297e-06	#NAME?	down	singletonB23741	LOC_Os01g01770.1	ZOS1-01 - C2H2 zinc finger protein, expressed
Traes_6BS_D7B2695ED	3.8366	0.438769	0.00196356	-2.53676	down	singletonB23763	LOC_Os02g02930.1	terpene synthase, putative, expressed
Traes_2BL_33C25D222	1.55858	0.0421847	0.0176699	-4.53936	down	singletonB23780	LOC_Os04g49670.1	DUF581 domain containing protein, expressed
Traes_3B_8655FEE7C	37.8858	3.34169	4.18982e-08	-2.89523	down	singletonB23805
Traes_3B_55B913FD2	2.69392	0.285198	0.000677103	-2.56246	down	singletonB23825	LOC_Os08g20660.2	sucrose-phosphate synthase, putative, expressed
Traes_2BL_DA3808293	1.37285	0.22416	0.014945	-1.94183	down	singletonB23826	LOC_Os11g18044.1	peptide transporter PTR2, putative, expressed
Traes_2BL_924E64598	1.6753	0.0407169	0.00997455	-4.69464	down	singletonB23828	LOC_Os01g50200.1	UDP-glucoronosyl and UDP-glucosyl transferase domain
Traes_4BS_EBB9610BB	3.4073	0.49406	0.009468	-2.08964	down	singletonB23891	LOC_Os02g55340.1	WD domain and HEAT domain containing protein, putative,
Traes_4BS_D55D500BE	34.8877	8.42834	0.00923889	-1.37422	down	singletonB23957	LOC_Os11g05990.1	digalactosyldiacylglycerol synthase, chloroplast precursor,
Traes_1BL_2DC5F0295	2.1795	0.233364	0.0313476	-2.58817	down	singletonB23978	LOC_Os03g32470.1	leucoanthocyanidin dioxygenase, putative, expressed
Traes_5BL_B13FC8690	10.2844	1.65548	0.0169482	-1.99319	down	singletonB23980	LOC_Os05g51420.1	hypersensitive-induced response protein, putative,
Traes_2BS_D0A3AF6AD	16.455	0.633941	1.46222e-10	-4.00882	down	singletonB23983	LOC_Os02g36940.1	uncharacterized Cys-rich domain containing protein,
Traes_3B_C1671E398	1.3186	0	0.0195204	#NAME?	down	singletonB24057	LOC_Os01g54969.1	O-methyltransferase, putative, expressed
Traes_6BS_C00B636F0	24.6802	4.17659	0.0213877	-1.84574	down	singletonB24126	LOC_Os02g02830.1	ubiquitin-conjugating enzyme, putative, expressed
Traes_1BL_FF75C5412	3.03214	0.305068	0.00771357	-2.5588	down	singletonB24192	LOC_Os05g40650.1	ATCHX, putative, expressed
Traes_3B_E3B333A45	7.19103	1.63711	0.0321794	-1.47465	down	singletonB24195	LOC_Os03g59310.1	ribosomal protein, putative, expressed
Traes_2BS_B6EBC0962	1.52255	0	0.00171161	#NAME?	down	singletonB24259	LOC_Os07g48050.1	peroxidase precursor, putative, expressed
Traes_3B_A930AA6E9	6.8066	1.05262	0.00220393	-2.06422	down	singletonB24262	LOC_Os01g59360.1	CAMK_CAMK_like.10 - CAMK includes calcium/calmodulin
Traes_7BL_0C2221400	5.7662	0.628517	0.000345802	-2.54663	down	singletonB24266	LOC_Os02g06700.2	ribosomal protein, putative, expressed
Traes_6BL_A67AD0082	3.02716	0.539441	0.0201918	-1.87108	down	singletonB24281	LOC_Os02g36710.1	SET, putative, expressed
Traes_1BL_2426A1F42	55.5353	5.1465	2.13288e-06	-2.73952	down	singletonB24289	LOC_Os10g17260.1	cytochrome P450, putative, expressed
Traes_3B_62A713E5F	4.73722	1.0356	0.0226199	-1.53847	down	singletonB24340	LOC_Os07g43960.2	expressed protein
Traes_7BS_B10DEE0A5	1.80528	0.339085	0.032296	-1.74236	down	singletonB24353	LOC_Os02g48964.1	WD-40 repeat family protein, putative, expressed
Traes_1BL_C86F8C02A	4.02229	0.826035	0.0451266	-1.62885	down	singletonB24536	LOC_Os05g48320.1	60S ribosomal protein L37a, putative, expressed
Traes_7BL_7B7F93566	3.65308	0.0742092	0.00311119	-5.07114	down	singletonB24543	LOC_Os12g22284.1	white-brown complex homolog protein 11, putative, expressed
Traes_2BL_DCA0AFEE6	1.32478	0	2.30897e-06	#NAME?	down	singletonB24564	LOC_Os04g41280.1	ankyrin repeat domain containing protein, expressed
Traes_6BL_84CD6D925	17.128	3.12632	0.00461734	-1.78582	down	singletonB24609	LOC_Os04g50990.1	L11 domain containing ribosomal protein, putative,
Traes_1BL_0A8BC494B	5.12874	1.17975	0.0118852	-1.47029	down	singletonB24633	LOC_Os10g28610.1	KIP1, putative, expressed
Traes_3B_8900C4367	41.4093	4.57589	2.9927e-07	-2.48204	down	singletonB24671	LOC_Os01g50610.1	SAM dependent carboxyl methyltransferase, putative,
Traes_7BS_A2563E09D	9.41831	2.22958	0.0274863	-1.43	down	singletonB24727	LOC_Os08g43580.1	acyl carrier protein, putative, expressed
Traes_1BS_B9339E98C	6.37986	1.085	0.000749455	-1.86742	down	singletonB24743	LOC_Os04g09720.2	OsSCP22 - Putative Serine Carboxypeptidase homologue,
Traes_2BL_A6E213603	4.03436	0.935898	0.0348439	-1.44813	down	singletonB24748	LOC_Os11g47760.1	DnaK family protein, putative, expressed
Traes_4BS_A570DA5F2	7.56165	1.69592	0.0454602	-1.48994	down	singletonB24829	LOC_Os12g38000.1	60S ribosomal protein L8, putative, expressed
Traes_2BL_9367B147B	2.94664	0.635447	0.0166906	-1.55425	down	singletonB24903	LOC_Os04g52380.4	methyl-CpG binding domain containing protein, putative,
Traes_4BL_41F1D5034	18.8059	2.18144	3.70706e-06	-2.48501	down	singletonB24907	LOC_Os02g33420.1	ATPase, AAA family protein, expressed
Traes_3B_D160D6FD1	12.5653	2.51234	0.00383414	-1.63941	down	singletonB24909	LOC_Os08g38170.1	methyladenine glycosylase, putative, expressed
Traes_3B_23724F703	12.7289	2.59263	0.0249393	-1.66415	down	singletonB24942	LOC_Os01g68790.2	RNA recognition motif containing protein, putative,
Traes_2BS_A06B8D203	2.7998	0.620314	0.0302779	-1.50939	down	singletonB24950	LOC_Os01g56580.1	CK1_CaseinKinase_1a.3 - CK1 includes the casein kinase 1
Traes_5BL_9373ABC8F	11.013	1.50874	0.00699082	-2.18191	down	singletonB24953	LOC_Os10g39410.1	Core histone H2A/H2B/H3/H4 domain containing protein,
Traes_1BL_19E3557DD	9.28517	1.05163	0.000228508	-2.47823	down	singletonB24988	LOC_Os10g32820.1	60S ribosomal protein L21-2, putative, expressed
Traes_2BL_15A11F2A7	6.84299	1.38457	0.0125118	-1.62669	down	singletonB24991	LOC_Os08g13350.1	expressed protein
Traes_5BL_81A75A326	9.43	2.18024	0.0459525	-1.41711	down	singletonB25045	LOC_Os12g02760.1	DUF567 domain containing protein, putative, expressed
Traes_3B_90B17E3CF	30.47	5.90407	0.00136935	-1.72891	down	singletonB25049	LOC_Os01g02400.1	protein kinase domain containing protein, expressed
Traes_2BL_6FFD5A5E0	6.51766	1.78199	0.042865	-1.21041	down	singletonB25075	LOC_Os04g49890.1	multidrug resistance-associated protein, putative, expressed
Traes_3B_1E1990291	6.54938	0.821466	0.0054369	-2.36545	down	singletonB25090	LOC_Os01g69830.1	OsSPL2 - SBP-box gene family member, expressed
Traes_3B_5FFBA7E88	7.67432	1.04116	0.0241788	-2.15785	down	singletonB25099	LOC_Os03g37640.1	MATE efflux family protein, putative, expressed
Traes_1BS_DDC038FDC	6.00025	1.30085	0.0213364	-1.51978	down	singletonB25161	LOC_Os11g43700.1	RGH1A, putative, expressed
Traes_2BL_171ABA978	19.6717	1.80372	4.49316e-07	-2.75688	down	singletonB25242	LOC_Os06g30310.1	alpha-glucan water dikinase, chloroplast precursor, putative,
Traes_1BL_EBAF41F1E	4.36557	0.837338	0.0368612	-1.75265	down	singletonB25253	LOC_Os05g38530.1	DnaK family protein, putative, expressed
Traes_3B_1EDF996BE	8.44048	1.03676	9.56537e-05	-2.32451	down	singletonB25263	LOC_Os05g34980.1	amino acid transporter, putative, expressed
Traes_3B_A7B9897CA	12.2335	3.3315	0.0432655	-1.23542	down	singletonB25277	LOC_Os01g02920.1	glycosyltransferase protein, putative, expressed
Traes_5BL_A8B4F5EC6	184.331	21.5535	6.74726e-07	-2.40437	down	singletonB25490	LOC_Os03g58470.1	retrotransposon protein, putative, Ty3-gypsy subclass,
Traes_3B_F45FCFE62	5.44574	0.847331	0.00806735	-2.03123	down	singletonB25671	LOC_Os01g46800.1	WRKY15, expressed
Traes_7BS_803489ECB	2.65266	0.549682	0.00604487	-1.60392	down	singletonB25738	LOC_Os06g14740.1	NAD binding domain of 6-phosphogluconate dehydrogenase
Traes_1BL_7643DD713	11.1623	0.147852	3.90538e-11	-5.4601	down	singletonB25840	LOC_Os11g38160.1	transporter family protein, putative, expressed
Traes_3B_D533DE50D	20.5122	5.58075	0.0364552	-1.21091	down	singletonB25893	LOC_Os01g49290.1	WD repeat-containing protein, putative, expressed
Traes_4BL_5FE79F4B2	4.07146	0.595248	0.000587583	-2.07909	down	singletonB26073	LOC_Os04g09720.2	OsSCP22 - Putative Serine Carboxypeptidase homologue,
Traes_5BL_A2445525C	1.22401	0.0984502	0.00281452	-2.9605	down	singletonB26158	LOC_Os09g03750.1	ankyrin, putative, expressed
Traes_3B_8E820A790	1.87009	0.142983	0.000290224	-2.98258	down	singletonB26183	LOC_Os01g56360.1	wax synthase, putative, expressed
Traes_3B_750E35B92	3.23905	0.469413	0.00286839	-2.08111	down	singletonB26294	LOC_Os11g45180.1	NBS-LRR disease resistance protein, putative, expressed
Traes_7BS_DEE3B21E5	2.85149	0.386744	0.0355606	-2.17673	down	singletonB26297	LOC_Os02g03950.1	zinc finger, C3HC4 type family protein, expressed
Traes_7BS_3077BDBE5	40.6157	3.6945	0.0026993	-2.73749	down	singletonB26342	LOC_Os08g44870.1	MATE efflux family protein, putative, expressed
Traes_1BL_15286F615	14.2215	3.45791	0.0317424	-1.38597	down	singletonB26369	LOC_Os05g41480.2	domain of unknown function, DUF250 domain containing
Traes_6BL_8ED89F129	1.02011	0.172342	0.0171036	-1.92209	down	singletonB26372	LOC_Os04g53994.1	kinase, putative, expressed
Traes_3B_88BF67F5E	29.4032	8.00296	0.0413102	-1.19898	down	singletonB26428	LOC_Os01g74350.1	soluble inorganic pyrophosphatase, putative, expressed
Traes_3B_0C29456C8	1.26309	0.0667818	0.000993979	-3.51126	down	singletonB26431	LOC_Os01g65670.1	amino acid transporter, putative, expressed
Traes_3B_CE31EE51C	1.21147	0.0179189	0.0135122	-5.3009	down	singletonB26436	LOC_Os07g03000.1	receptor-like protein kinase precursor, putative, expressed
Traes_5BL_F43BDBCB9	9.05214	0.595255	5.22901e-08	-3.18633	down	singletonB26468	LOC_Os09g21000.1	potassium transporter, putative, expressed
Traes_5BS_E4348114B	3.85841	0.622566	0.0297022	-1.90771	down	singletonB26609	LOC_Os07g13490.1	expressed protein
Traes_6BS_6D2A626DE	20.2941	3.21258	0.000172486	-1.97757	down	singletonB26704	LOC_Os02g07060.1	tubulin/FtsZ domain containing protein, putative, expressed
Traes_1BL_843D97D6C	21.1375	1.41077	5.07755e-09	-3.29585	down	singletonB26758	LOC_Os05g51690.1	CCT motif family protein, expressed
Traes_2BL_433D3147C	2.73774	0.415341	0.0336022	-2.06895	down	singletonB26840	LOC_Os02g56130.1	PCNA - Putative DNA replicative polymerase clamp, expressed
Traes_3B_03A8319F0	16.1538	2.11341	0.000591408	-2.25823	down	singletonB26997	LOC_Os01g09620.2	zinc finger/CCCH transcription factor, putative, expressed
Traes_5BL_69D450D3A	5.23561	0.961272	0.00296198	-1.82423	down	singletonB26999	LOC_Os09g07830.2	acetyl-CoA acetyltransferase, cytosolic, putative,
Traes_5BS_0BA23FE30	21.9743	3.86064	0.00278965	-1.84803	down	singletonB27016	LOC_Os12g31850.1	ureide permease, putative, expressed
Traes_6BL_4C2E2AF8A	14.5147	1.43116	1.86438e-06	-2.72659	down	singletonB27020	LOC_Os02g42150.1	OsWAK14 - OsWAK receptor-like protein kinase, expressed
Traes_5BL_26F390144	15.619	1.63489	3.12537e-06	-2.6264	down	singletonB27053	LOC_Os09g37540.1	uncharacterized protein PA4923, putative, expressed
Traes_5BL_5681D8269	14.452	1.89139	3.95375e-06	-2.26492	down	singletonB27062	LOC_Os12g04260.1	astaxanthin synthase KC28, putative, expressed
Traes_4BL_96C906D61	699.521	175.613	0.0147551	-1.32493	down	singletonB27075	LOC_Os11g24070.1	LTPL10 - Protease inhibitor/seed storage/LTP family protein
Traes_3B_35D6F6CE7	2.4342	0.244232	0.00171383	-2.61445	down	singletonB27146	LOC_Os08g20660.2	sucrose-phosphate synthase, putative, expressed
Traes_1BS_C4B727779	23.8737	2.08917	1.77989e-08	-2.91969	down	singletonB27152	LOC_Os10g02720.1	OsWAK99 - OsWAK receptor-like protein kinase, expressed
Traes_3B_219843FA9	30.3677	5.5449	0.010211	-1.82006	down	singletonB27178	LOC_Os05g37930.2	expressed protein
Traes_4BL_7BFE58ED9	18.4361	3.95332	0.00372786	-1.5705	down	singletonB27203	LOC_Os03g15890.2	RNA recognition motif containing protein, expressed
Traes_3B_F05B72B99	16.7289	3.90041	0.0141167	-1.4245	down	singletonB27262	LOC_Os03g40270.1	alpha-1,4-glucan-protein synthase, putative, expressed
Traes_1BL_5E6CEFBC5	1.97014	0.0777079	0.0263698	-3.88586	down	singletonB27349	LOC_Os05g51130.1	mitochondrial chaperone BCS1, putative, expressed
Traes_3B_8EA5A93A1	1.71424	0.110028	0.0173491	-3.30996	down	singletonB27368	LOC_Os04g53994.1	kinase, putative, expressed
Traes_3B_3948A2374	11.9957	2.14323	0.00723719	-1.83907	down	singletonB27541	LOC_Os06g49460.1	Rer1 protein, putative, expressed
Traes_2BS_5AEC1AA29	20.7345	4.47605	0.00354922	-1.55625	down	singletonB27658	LOC_Os11g29900.1	expressed protein
Traes_7BL_E72A39DBE	3.93478	0.0168694	2.80691e-08	-7.08749	down	singletonB27709	LOC_Os10g20450.1	MATE efflux family protein, putative, expressed
Traes_2BL_0D44F4C96	37.2434	10.5303	0.040535	-1.18297	down	singletonB27765	LOC_Os04g55710.1	transposon protein, putative, unclassified, expressed
Traes_2BS_10ADACF65	1.24339	0.0400207	0.0379086	-4.28938	down	singletonB27780	LOC_Os03g48430.1	1-aminocyclopropane-1-carboxylate oxidase homolog 4,
Traes_4BL_1C9103753	38.0536	3.05678	1.68157e-08	-2.9318	down	singletonB27863	LOC_Os03g15050.2	phosphoenolpyruvate carboxykinase, putative, expressed
Traes_3B_11F2296E0	10.9808	0.9235	2.8302e-07	-2.95698	down	singletonB28001	LOC_Os06g05880.1	profilin domain containing protein, expressed
Traes_3B_25121009B	3.5394	0.339057	0.00340572	-2.67096	down	singletonB28050	LOC_Os12g13030.1	osFTL7 FT-Like7 homologous to Flowering Locus T gene;
Traes_5BL_EC24EEA67	5.64959	0.316558	2.5924e-05	-3.52341	down	singletonB28065	LOC_Os09g07460.1	kelch repeat protein, putative, expressed
Traes_5BL_6AFEC5789	8.79123	2.0995	0.0484143	-1.38183	down	singletonB28087	LOC_Os09g28690.1	gibberellin receptor GID1L2, putative, expressed
Traes_3B_676AD1706	1.2371	0.0734449	0.000529605	-3.50372	down	singletonB28290	LOC_Os01g04070.1	verticillium wilt disease resistance protein, putative,
Traes_3B_2A5C09288	565.32	96.1148	0.000919477	-1.92727	down	singletonB28291	LOC_Os01g53240.1	BURP domain containing protein, expressed
Traes_1BL_72808D4CB	2.13579	0.056161	0.0154088	-4.47082	down	singletonB28337	LOC_Os05g49240.1	homeodomain-related, putative, expressed
Traes_2BL_F93E1C539	5.29113	0.420468	0.00360031	-3.00184	down	singletonB28409	LOC_Os02g33380.1	pectinesterase inhibitor domain containing protein,
Traes_1BS_A6A616FA0	11.6048	2.84694	0.03126	-1.40245	down	singletonB28442	LOC_Os03g26460.1	CS domain containing protein, putative, expressed
Traes_3B_19CBE78D9	1.35817	0.0277087	0.0496434	-4.83695	down	singletonB28472	LOC_Os01g02170.1	expressed protein
Traes_2BS_A85EDBDDE	2.26684	0.0550938	0.00997455	-4.69464	down	singletonB28511	LOC_Os11g41100.1	expressed protein
Traes_6BS_627CC75C8	2.32652	0.32772	0.00928016	-2.11409	down	singletonB28544	LOC_Os03g24460.2	aminotransferase domain containing protein, putative,
Traes_2BL_E24C6CCC0	2.287	0.0477827	1.64385e-05	-4.91282	down	singletonB28553	LOC_Os04g56110.1	protein kinase, putative, expressed
Traes_1BL_7C8FD5930	5.48922	0.500239	0.027202	-2.81923	down	singletonB28574	LOC_Os04g22120.1	protein kinase, putative, expressed
Traes_3B_3351E062B	12.7177	3.30417	0.0422454	-1.28259	down	singletonB28763	LOC_Os11g38650.1	UDP-glucoronosyl/UDP-glucosyl transferase, putative,
Traes_6BL_B935B6489	6.16596	1.27939	0.047515	-1.59527	down	singletonB28772	LOC_Os02g55640.1	proteasome maturation factor UMP1 family protein, expressed
Traes_3B_4887B0D241	7.41661	0.402506	0.000664603	-3.58181	down	singletonB28792	LOC_Os01g08110.1	flavonol-3-O-glycoside-7-O-glucosyltransferase 1, putative,
Traes_6BS_7EB4E99A0	21.1913	4.97979	0.0147574	-1.43791	down	singletonB28885	LOC_Os02g02930.1	terpene synthase, putative, expressed
Traes_3B_4C5989ECE	1.33258	0.0764813	0.00424688	-3.45497	down	singletonB28894	LOC_Os01g64090.1	L1P family of ribosomal proteins domain containing protein,
Traes_3B_1DF5C0C68	4.66527	0.692623	0.00124713	-2.0864	down	singletonB28907	LOC_Os01g15010.1	miro, putative, expressed
Traes_5BL_53A573FBB	11.3945	0.64845	6.6055e-08	-3.46428	down	singletonB28916	LOC_Os03g59180.1	expressed protein
Traes_6BS_A52869C39	15.06	0.34616	1.61502e-17	-4.8219	down	singletonB28960	LOC_Os02g02930.1	terpene synthase, putative, expressed
Traes_6BL_F37AE8BAB	4.63328	1.05955	0.0348815	-1.48113	down	singletonB28987	LOC_Os02g47110.2	ADP-ribosylation factor, putative, expressed
Traes_2BL_B17B085F9	3.35426	0.166798	0.00620686	-3.70018	down	singletonB29002	LOC_Os11g26850.2	erythronate-4-phosphate dehydrogenase, putative, expressed
Traes_4BL_E685CA23E	3.85705	0.533154	0.027106	-2.12172	down	singletonB29085	LOC_Os03g08050.1	elongation factor Tu, putative, expressed
Traes_3B_9C62BB69F	9.06106	1.74095	0.00670097	-1.75193	down	singletonB29104	LOC_Os01g62630.1	aspartic proteinase nepenthesin precursor, putative,
Traes_2BL_181A8A126	5.50539	1.42	0.0185012	-1.28994	down	singletonB29140	LOC_Os07g06950.1	ubiquitin carboxyl-terminal hydrolase, putative, expressed
Traes_3B_0F80E6702	10.2916	1.33829	7.09612e-05	-2.33607	down	singletonB29151	LOC_Os01g61460.1	leaf senescence related protein, putative, expressed
Traes_2BS_73B128D9B	5.47595	0.772631	0.00124944	-2.19772	down	singletonB29167	LOC_Os07g33310.1	MATE efflux family protein, putative, expressed
Traes_2BL_218D8300D	2.11881	0.183317	0.0279548	-2.90898	down	singletonB29209	LOC_Os04g55760.1	OsWAK55 - OsWAK receptor-like protein kinase, expressed
Traes_2BL_BDC074418	17.3945	0.179985	8.39022e-18	-5.88167	down	singletonB29288	LOC_Os04g55710.1	transposon protein, putative, unclassified, expressed
Traes_2BS_BD6E8AB2B	9.03558	1.715	0.010322	-1.74541	down	singletonB29333	LOC_Os04g08828.1	cytochrome P450, putative, expressed
Traes_4BL_2101257AB	1.32702	0.196913	0.0146741	-2.02857	down	singletonB29380	LOC_Os03g16070.2	expressed protein
Traes_6BL_78BEF51DD	3.28828	0.629091	0.0282971	-1.7311	down	singletonB29458	LOC_Os02g50330.1	RNA-dependent RNA polymerase, putative, expressed
Traes_1BL_B9305B451	13.8514	1.22813	6.60382e-06	-2.78625	down	singletonB29465	LOC_Os06g27770.1	isoflavone reductase homolog IRL, putative, expressed
Traes_1BL_9B33F3839	11.3569	1.27735	3.1872e-05	-2.46672	down	singletonB29480	LOC_Os01g18050.1	tubulin/FtsZ domain containing protein, putative, expressed
Traes_3B_19DAE91FF	263.159	23.0603	6.0161e-09	-2.83006	down	singletonB29481	LOC_Os11g24070.1	LTPL10 - Protease inhibitor/seed storage/LTP family protein
Traes_6BS_B7598F2A2	4.04377	0.613689	0.00257699	-2.0967	down	singletonB29494	LOC_Os02g02930.1	terpene synthase, putative, expressed
Traes_2BS_86F3D27CB	1.82974	0	0.00876178	#NAME?	down	singletonB29517	LOC_Os04g16970.1	zinc finger, C3HC4 type domain containing protein,
Traes_4BS_8C44AD0EB	10.6375	0.890418	0.0107434	-2.83627	down	singletonB29559	LOC_Os04g27860.1	40S ribosomal protein S27, putative, expressed
Traes_1BS_72C2A41C4	1.52409	0.13097	0.0184065	-2.82166	down	singletonB29570	LOC_Os01g02810.1	resistance-related receptor-like kinase, putative,
Traes_7BS_4306A478C	13.7834	1.48544	2.51482e-06	-2.55941	down	singletonB29578	LOC_Os06g15760.1	eukaryotic aspartyl protease domain containing protein,
Traes_1BS_51D0630EC	30.1607	5.07659	0.000826137	-1.87905	down	singletonB29601	LOC_Os01g27360.1	glutathione S-transferase, putative, expressed
Traes_5BL_B2F45B45A	171.321	26.893	0.00255611	-1.96023	down	singletonB29640	LOC_Os11g24070.1	LTPL10 - Protease inhibitor/seed storage/LTP family protein
Traes_3B_65B3B7D1F	23.9286	5.25666	0.00406591	-1.51876	down	singletonB29671	LOC_Os05g41060.1	ADP-ribosylation factor, putative, expressed
Traes_2BS_66D0C26F4	29.0377	7.87098	0.0269056	-1.23466	down	singletonB29697	LOC_Os07g32800.2	autophagy-related protein, putative, expressed
Traes_3B_2A4B70779	2.59869	0.439798	0.0267555	-1.92218	down	singletonB29698	LOC_Os08g05480.1	OsFBX261 - F-box domain containing protein, expressed
Traes_3B_F521A9BCE	12.9927	2.82911	0.0374258	-1.53783	down	singletonB29703	LOC_Os01g63970.1	sialyltransferase family domain containing protein,
Traes_2BS_AF733E06F	7.14112	1.34043	0.00201797	-1.76905	down	singletonB29728	LOC_Os05g41290.1	disease resistance RPP13-like protein 1, putative, expressed
Traes_3B_C28154311	1.35937	0	0.0195204	#NAME?	down	singletonB29941	LOC_Os01g66820.1	inactive receptor kinase At1g27190 precursor, putative,
Traes_3B_0E781FD2B	130.946	22.1817	0.000155429	-1.88598	down	singletonB30069	LOC_Os01g63270.1	alpha-glucan phosphorylast isozyme, putative, expressed
Traes_1BL_7C8D56CA8	23.6425	5.52255	0.00980803	-1.44772	down	singletonB30256	LOC_Os03g58204.1	ribosomal protein L4, putative, expressed
Traes_6BL_F93C57B09	33.2339	8.48378	0.0371276	-1.30746	down	singletonB30307	LOC_Os06g12610.1	auxin efflux carrier component, putative, expressed
Traes_7BL_B47AEC3EA	7.09991	0.515864	0.0335099	-3.0045	down	singletonB30354	LOC_Os08g35740.2	12-oxophytodienoate reductase, putative, expressed
Traes_6BL_4D49DFC0E	21.7277	4.19649	0.00113889	-1.72914	down	singletonB30368	LOC_Os02g47580.1	expressed protein
Traes_5BL_6743793D2	2.17285	0.31339	0.0139204	-2.18848	down	singletonB30404	LOC_Os04g37600.1	phosphate carrier protein, mitochondrial precursor,
Traes_2BS_7BB329E52	50.4681	9.17223	0.000680734	-1.83088	down	singletonB30427	LOC_Os03g08050.1	elongation factor Tu, putative, expressed
Traes_3B_FDE494BB4	2.21575	0.2071	0.00455685	-2.80274	down	singletonB30495	LOC_Os04g01310.1	serine/threonine-protein kinase receptor precursor,
Traes_2BL_095D5C033	13.1509	1.94511	0.000438232	-2.08453	down	singletonB30508	LOC_Os02g46850.1	oligopeptide transporter, putative, expressed
Traes_6BS_56A7B216D	2.26516	0.242737	0.0152304	-2.46922	down	singletonB30515	LOC_Os02g09490.1	dehydrogenase, putative, expressed
Traes_6BS_9C79DB188	5.09086	0	2.05534e-05	#NAME?	down	singletonB30548	LOC_Os02g02930.1	terpene synthase, putative, expressed
Traes_7BL_537AD0B0C	7.41314	1.46452	0.0202307	-1.66058	down	singletonB30586	LOC_Os04g27860.1	40S ribosomal protein S27, putative, expressed
Traes_2BL_1395C82D5	10.6125	2.43652	0.0331303	-1.47704	down	singletonB30642	LOC_Os04g49890.1	multidrug resistance-associated protein, putative, expressed
Traes_5BS_FBF4D0207	7.03287	1.48028	0.00828888	-1.57835	down	singletonB30651	LOC_Os12g37939.1	unc-93 homolog A, putative, expressed
Traes_3B_EEDAB44DC	7.11537	0.384998	1.65093e-05	-3.62933	down	singletonB30738	LOC_Os03g30470.1	CHIT4 - Chitinase family protein precursor, expressed
Traes_7BL_7732B5F3E	29.986	5.4732	0.00352278	-1.78832	down	singletonB30746	LOC_Os02g32030.1	elongation factor, putative, expressed
Traes_5BL_870054D56	1.65406	0.363089	0.0477068	-1.55499	down	singletonB30816	LOC_Os07g07080.1	regulator of chromosome
Traes_4BL_518630DDF	28.1513	5.96154	0.00553532	-1.56571	down	singletonB30836	LOC_Os03g15050.2	phosphoenolpyruvate carboxykinase, putative, expressed
Traes_2BL_4B61A6D62	12.6049	2.62733	0.0451866	-1.62434	down	singletonB30869	LOC_Os08g13350.1	expressed protein
Traes_2BL_CCE8A9757	3.66131	0.158589	0.00563527	-3.93068	down	singletonB30891	LOC_Os01g58220.2	translation initiation factor SUI1, putative, expressed
Traes_3B_E5B805A13	8.31631	1.1059	0.000206496	-2.23261	down	singletonB30916	LOC_Os01g08110.1	flavonol-3-O-glycoside-7-O-glucosyltransferase 1, putative,
Traes_5BS_18073889F	8.94701	2.23825	0.0177329	-1.32849	down	singletonB30946	LOC_Os12g36670.1	F-box/LRR-repeat protein 3, putative, expressed
Traes_3B_740F1D123	2.57644	0.0362936	0.0106315	-5.37129	down	singletonB30971	LOC_Os01g49600.1	expressed protein
Traes_1BL_232EF19CB	15.2326	3.53992	0.0329496	-1.43212	down	singletonB31032	LOC_Os01g15610.1	expressed protein
Traes_5BL_6AAC89B49	136.095	33.6373	0.0113046	-1.3318	down	singletonB31056	LOC_Os02g53180.2	1-aminocyclopropane-1-carboxylate oxidase protein,
Traes_2BS_011B0377F	12.1487	0.567788	1.12395e-08	-3.84563	down	singletonB31065	LOC_Os02g09200.1	cytochrome P450 71D10, putative, expressed
Traes_3B_3DE5D8BC0	3.50856	0.278477	0.00492375	-2.89352	down	singletonB31088	LOC_Os01g08110.1	flavonol-3-O-glycoside-7-O-glucosyltransferase 1, putative,
Traes_4BL_C62EB55A7	49.1928	13.3306	0.0300119	-1.20908	down	singletonB31092	LOC_Os03g20790.1	ethylene-insensitive 3, putative, expressed
Traes_2BS_83944806B	8.28704	0.703244	3.62671e-08	-2.90659	down	singletonB31099	LOC_Os07g36630.1	CSLF8 - cellulose synthase-like family F; beta1,3;1,4
Traes_3B_55DC05DF6	2.11633	0.358913	0.0252837	-1.89451	down	singletonB31117	LOC_Os01g13760.1	dnaJ domain containing protein, expressed
Traes_5BL_DFFA40472	8.70198	1.06872	0.000172974	-2.42252	down	singletonB31163	LOC_Os03g30890.1	S-locus-like receptor protein kinase, putative, expressed
Traes_6BL_15A0217CA	25.7383	2.87956	5.69817e-05	-2.55809	down	singletonB31267	LOC_Os02g42150.1	OsWAK14 - OsWAK receptor-like protein kinase, expressed
Traes_3B_C4F407BE2	187.739	24.0155	2.53603e-06	-2.30192	down	singletonB31276	LOC_Os11g24070.1	LTPL10 - Protease inhibitor/seed storage/LTP family protein
Traes_6BS_7F65A4F6C	22.462	1.66328	3.5023e-07	-3.10646	down	singletonB31294	LOC_Os02g01590.1	glycosyl hydrolases, putative, expressed
Traes_2BS_357746556	10.709	0.133922	7.9199e-13	-5.63709	down	singletonB31300	LOC_Os08g01510.1	cytochrome P450, putative, expressed
Traes_3B_8F6C6D876	8.7872	1.49523	0.00750088	-1.89012	down	singletonB31344	LOC_Os03g60400.1	40S ribosomal protein S23, putative, expressed
Traes_3B_5641A4F74	1.43271	0.077854	0.0232337	-3.60352	down	singletonB31352	LOC_Os01g02400.1	protein kinase domain containing protein, expressed
Traes_3B_26AD185EE	3.80758	0.0365082	6.33661e-07	-6.15428	down	singletonB31367	LOC_Os01g50200.1	UDP-glucoronosyl and UDP-glucosyl transferase domain
Traes_6BS_91A668B50	5.94864	0.30799	2.13658e-08	-3.5599	down	singletonB31370	LOC_Os11g32650.1	chalcone synthase, putative, expressed
Traes_3B_5CB4803CD	4.96548	0.753302	0.0397129	-2.04389	down	singletonB31407	LOC_Os01g65370.1	MYB family transcription factor, putative, expressed
Traes_4BS_6B1B80FE9	300.058	7.03973	1.19937e-21	-4.83144	down	singletonB31416	LOC_Os08g01450.1	cytochrome P450, putative, expressed
Traes_6BS_01BF94722	10.8997	1.66692	0.0116092	-1.99661	down	singletonB31439	LOC_Os01g53240.1	BURP domain containing protein, expressed
Traes_3B_AA6C9BCE8	21.8385	1.38389	6.00652e-08	-3.23141	down	singletonB31447	LOC_Os05g34980.1	amino acid transporter, putative, expressed
Traes_4BL_B6037FD0C	44.7715	5.38924	1.25755e-05	-2.37524	down	singletonB31468	LOC_Os03g10090.1	transporter family protein, putative, expressed
Traes_2BS_5E8AC26AF	2.01843	0.110759	6.13638e-06	-3.60132	down	singletonB31548	LOC_Os01g57510.1	receptor protein kinase, putative, expressed
Traes_5BL_FC117F108	20.4366	4.0805	0.00939291	-1.67192	down	singletonB31673	LOC_Os03g08050.1	elongation factor Tu, putative, expressed
Traes_4BS_F66ADAFF1	6.40271	1.14467	0.0065745	-1.83003	down	singletonB31676	LOC_Os12g08260.3	dehydrogenase E1 component domain containing protein,
Traes_2BL_1C31451BE	136.273	0.403856	1.28169e-41	-7.76066	down	singletonB31771	LOC_Os04g40630.1	BTBZ4 - Bric-a-Brac, Tramtrack, Broad Complex BTB domain
Traes_5BS_A651F57B9	31.181	4.67295	5.6192e-05	-2.04255	down	singletonB31896	LOC_Os12g38000.1	60S ribosomal protein L8, putative, expressed
Traes_4BL_E73DF7876	29.1758	4.92707	0.00367052	-1.89679	down	singletonB31915	LOC_Os03g16860.1	DnaK family protein, putative, expressed
Traes_5BL_4C97C5DE4	2.49973	0.0224083	0.000487111	-6.02336	down	singletonB31919	LOC_Os11g37700.1	pleiotropic drug resistance protein, putative, expressed
Traes_3B_2D6C3179A	54.6388	2.39048	1.7681e-15	-3.85587	down	singletonB31921	LOC_Os05g43240.3	jacalin-like lectin domain containing protein, expressed
Traes_7BL_B00181304	19.6528	3.89539	0.00505866	-1.71011	down	singletonB31964	LOC_Os06g37440.1	elongation factor 1-gamma, putative, expressed
Traes_3B_FC13C246C1	80.0415	20.313	0.0445459	-1.35356	down	singletonB31979	LOC_Os12g05430.1	ribosomal protein L24, putative, expressed
Traes_5BS_26A43A8A0	3.47856	0.582974	0.0155204	-1.88901	down	singletonB32106	LOC_Os05g38520.4	60S ribosomal protein L36-2, putative, expressed
Traes_7BS_ADBDF64EC	3.30125	0.609189	0.0374571	-1.72309	down	singletonB32107	LOC_Os02g48770.1	SAM dependent carboxyl methyltransferase, putative,
Traes_3B_7EE1D741F	22.6141	4.85949	0.0143093	-1.53569	down	singletonB32126	LOC_Os01g46760.1	protein phosphatase 2C, putative, expressed
Traes_5BL_E99B4DCCB	13.0128	3.01181	0.0114828	-1.45253	down	triplet1009	LOC_Os01g67134.1	ribosomal L18p/L5e family protein, putative, expressed
Traes_2BL_8FFBE8AF6	5.31059	1.27622	0.0359625	-1.40289	down	triplet1018	LOC_Os07g01090.1	transmembrane amino acid transporter protein, putative,
Traes_3B_DB22B1280	17.9308	2.42759	1.1413e-05	-2.21006	down	triplet104	LOC_Os01g68770.1	selenium-binding protein, putative, expressed
Traes_3B_B5696416B	52.1168	10.7109	0.00211962	-1.60623	down	triplet1070	LOC_Os01g37910.1	vacuolar-processing enzyme precursor, putative, expressed
Traes_1BS_170500B8B	31.6726	8.73187	0.0303756	-1.19586	down	triplet1104	LOC_Os05g04630.5	retrotransposon protein, putative, SINE subclass, expressed
Traes_3B_1C1D702D1	23.8966	0.894054	2.30972e-14	-4.06356	down	triplet1121	LOC_Os01g66940.1	kinase, pfkB family, putative, expressed
Traes_6BL_246FD04F2	10.9915	1.57837	0.0498246	-2.11569	down	triplet1134	LOC_Os03g51510.1	ribosomal protein L6, putative, expressed
Traes_7BS_2BE9F1037	3.40263	0.646555	0.00513307	-1.73922	down	triplet1151	LOC_Os04g46620.1	T-complex protein, putative, expressed
Traes_5BL_0A5F46BD9	10.2794	2.0574	0.0404912	-1.7029	down	triplet1152	LOC_Os11g07690.1	dirigent, putative, expressed
Traes_4BL_FCFBF3C90	7.79361	1.60515	0.0111293	-1.61732	down	triplet1172	LOC_Os03g19400.1	expressed protein
Traes_4BS_C94B9A955	11.3069	2.30912	0.00672228	-1.59985	down	triplet1196	LOC_Os11g41875.2	membrane protein, putative, expressed
Traes_7BL_9FF01A189	3.30314	0.516123	0.00144303	-2.02349	down	triplet1202	LOC_Os06g36700.1	T-complex protein, putative, expressed
Traes_3B_AAAD9F962	5.55892	0.726426	0.00161737	-2.30481	down	triplet1215	LOC_Os01g66330.1	ATP-dependent Clp protease ATP-binding subunit clpX,
Traes_2BL_23AD9FE71	7.73804	1.89531	0.0487206	-1.40742	down	triplet1239	LOC_Os04g52730.1	NAD dependent epimerase/dehydratase family domain
Traes_5BL_39A8A94BA	39.3353	10.9186	0.0353648	-1.18421	down	triplet1272	LOC_Os09g08390.1	CRAL/TRIO domain containing protein, expressed
Traes_5BS_AAFEFA59A	3.0231	0.45996	0.0107024	-2.02787	down	triplet1277	LOC_Os12g31450.1	plastid division regulator MinE, putative, expressed
Traes_5BL_E948DCA4A	13.829	3.36179	0.0205463	-1.37334	down	triplet1304	LOC_Os03g59310.1	ribosomal protein, putative, expressed
Traes_5BL_E0FF3784C	10.2187	1.90307	0.0100189	-1.78365	down	triplet133	LOC_Os09g30486.1	fasciclin domain containing protein, expressed
Traes_7BL_313367AC4	4.12374	0.421552	0.00202232	-2.57042	down	triplet1385	LOC_Os06g38960.2	expressed protein
Traes_3B_E9038FDD0	6.05347	1.14725	0.0269601	-1.7636	down	triplet1390	LOC_Os09g31180.1	ribosomal protein L6, putative, expressed
Traes_2BL_9113AEA63	7.72258	1.2075	0.00016832	-2.00488	down	triplet1394	LOC_Os04g49430.1	ZR1 protein, putative, expressed
Traes_3B_9A4CE9E73	6.07718	1.03285	0.0180636	-1.87065	down	triplet1397	LOC_Os01g60910.1	CAMK_KIN1/SNF1/Nim1_like.12 - CAMK includes
Traes_2BL_309ED7C81	2.88755	0.130425	7.73346e-09	-3.82347	down	triplet1408	LOC_Os02g43470.1	glutamate dehydrogenase protein, putative, expressed
Traes_2BL_E5A2D113D	1.96801	0.212634	0.00227312	-2.56202	down	triplet1420	LOC_Os09g38690.1	transporter family protein, putative, expressed
Traes_4BS_4D39BDA53	57.7511	15.3334	0.0213141	-1.23716	down	triplet1463	LOC_Os11g14220.1	tubulin/FtsZ domain containing protein, putative, expressed
Traes_4BL_37D5C24DC	1.72824	0.212202	0.00484066	-2.33658	down	triplet1520	LOC_Os03g20750.1	outer mitochondrial membrane porin, putative, expressed
Traes_4BS_43C44F47B	1.17578	0.216618	0.0427393	-1.77504	down	triplet1541	LOC_Os11g16290.1	NIN, putative, expressed
Traes_2BS_A87D49831	122.274	22.9752	0.000858339	-1.73566	down	triplet155	LOC_Os07g44330.2	kinase, putative, expressed
Traes_1BL_1557A6E94	2.49137	0.442268	0.0385866	-1.80333	down	triplet1558	LOC_Os01g61250.1	methyltransferase, putative, expressed
Traes_5BL_1A355FBC5	17.3511	3.49934	0.0192448	-1.69452	down	triplet1591	LOC_Os07g07709.1	ribosomal protein S13p/S18e, putative, expressed
Traes_3B_9FE216C95	5.91532	1.48314	0.0462881	-1.35278	down	triplet1601	LOC_Os01g73450.1	amino acid kinase, putative, expressed
Traes_1BS_0BBB8886D	6.37618	1.28283	0.0145074	-1.66743	down	triplet1606	LOC_Os05g03530.3	tetraspanin family protein, putative, expressed
Traes_2BS_6015BC7C6	48.1851	10.8268	0.00466158	-1.50578	down	triplet1629	LOC_Os07g47090.1	KIP1, putative, expressed
Traes_2BS_B6D09A1FA	3.16791	0.470658	0.0345996	-2.04811	down	triplet1646	LOC_Os07g34390.1	ankyrin repeat family protein, putative, expressed
Traes_5BL_BD3EBE983	1.07371	0.0788305	0.00945032	-3.07709	down	triplet1663	LOC_Os07g07490.1	YT521-B, putative, expressed
Traes_5BL_7F84602F3	62.4046	10.4144	0.000126465	-1.93273	down	triplet1668	LOC_Os09g26420.4	AP2 domain containing protein, expressed
Traes_2BL_07D76C6C7	1.06071	0	0.00510675	#NAME?	down	triplet1689	LOC_Os04g47770.1	cis-zeatin O-glucosyltransferase, putative, expressed
Traes_3B_292E8BD00	3.45168	0.529874	0.00255611	-2.06204	down	triplet1743	LOC_Os01g07870.1	ABC transporter family protein, putative, expressed
Traes_1BL_7F667EEA3	56.3977	12.2908	0.00312353	-1.53376	down	triplet1771	LOC_Os05g49890.1	ras-related protein, putative, expressed
Traes_5BL_FC55C864D	5.10857	1.01898	0.0247953	-1.66817	down	triplet1773	LOC_Os09g13575.1	expressed protein
Traes_7BS_0B7C600F6	6.15734	0.737565	4.48855e-05	-2.42884	down	triplet1778	LOC_Os08g41390.2	peptidyl-prolyl isomerase, putative, expressed
Traes_4BS_1D0369514	17.2724	2.85684	0.000177622	-1.94838	down	triplet1788	LOC_Os11g32240.1	cytochrome P450 51, putative, expressed
Traes_1BL_131A2F9F7	15.6978	1.98449	0.00010674	-2.32589	down	triplet179	LOC_Os05g45050.1	reticulon domain containing protein, putative, expressed
Traes_2BL_406D6F376	1.83403	0.165877	0.00323889	-2.72456	down	triplet1806	LOC_Os10g33920.2	transporter-related, putative, expressed
Traes_3B_97084B71E	5.02312	1.09438	0.0172516	-1.5136	down	triplet1817	LOC_Os01g66110.2	methyltransferase, putative, expressed
Traes_5BL_C046C2E8D	7.79023	1.37905	0.00551355	-1.79167	down	triplet1819	LOC_Os03g62680.1	expressed protein
Traes_5BL_AE6CB72A8	5.71442	1.41175	0.0316963	-1.33693	down	triplet1831	LOC_Os01g34480.1	NAD dependent epimerase/dehydratase family protein,
Traes_3B_84B8DA5FC	1.26574	0.10017	0.00711569	-2.93546	down	triplet1865	LOC_Os05g45930.1	IQ calmodulin-binding motif family protein, putative,
Traes_4BL_EEC5CDEB6	13.8384	1.78492	6.20478e-06	-2.28458	down	triplet1870	LOC_Os03g16090.1	LIM domain-containing protein, putative, expressed
Traes_2BS_C41E04839	12.9524	3.31015	0.031092	-1.33643	down	triplet1871	LOC_Os03g27260.1	40S ribosomal protein S6, putative, expressed
Traes_4BL_7091749BF	3.44721	0.622519	0.00909849	-1.78392	down	triplet1879	LOC_Os03g04920.1	multidrug resistance-associated protein, putative, expressed
Traes_5BL_77F9DBF02	7.38823	1.72121	0.0222612	-1.4443	down	triplet188	LOC_Os01g48280.1	ubiquitin-conjugating enzyme, putative, expressed
Traes_2BS_2C79AE2DE	39.0974	11.3993	0.0465635	-1.11304	down	triplet1886	LOC_Os07g42370.1	zinc-finger protein, putative, expressed
Traes_3B_44DD5BA01	60.9995	3.66547	1.47327e-11	-3.39533	down	triplet1892	LOC_Os05g38680.1	plant-specific domain TIGR01589 family protein, expressed
Traes_1BL_66D2E2865	70.5119	18.9142	0.0264537	-1.22031	down	triplet1917	LOC_Os10g39440.1	transporter family protein, putative, expressed
Traes_5BS_E635B0A281	16.0137	3.02957	0.00338307	-1.75203	down	triplet1976	LOC_Os07g43580.1	MYB family transcription factor, putative, expressed
Traes_4BL_0E93AFC51	10.8006	3.0126	0.0483614	-1.17257	down	triplet1980	LOC_Os03g01190.1	dehydrogenase, putative, expressed
Traes_4BL_7DA93696E	7.36751	0.788978	2.53194e-05	-2.53973	down	triplet1986	LOC_Os03g07880.1	nuclear transcription factor Y subunit, putative, expressed
Traes_1BL_1FE978865	8.91663	2.05573	0.0104999	-1.46091	down	triplet2007	LOC_Os05g24601.1	coatomer subunit delta, putative, expressed
Traes_7BS_18AF4BDBC	4.12657	0.886575	0.0290914	-1.56122	down	triplet2011	LOC_Os08g38710.1	uncharacterized glycosyltransferase, putative, expressed
Traes_4BL_CA5CB0414	16.1231	2.38686	0.00511714	-2.07297	down	triplet205	LOC_Os03g06200.1	aminotransferase, putative, expressed
Traes_6BL_729B4C623	1.95439	0.195477	0.00612642	-2.63576	down	triplet206	LOC_Os02g57140.2	expressed protein
Traes_7BL_73C51594C	6.01331	0.868676	0.0477331	-2.1865	down	triplet2085	LOC_Os02g37070.1	expressed protein
Traes_1BS_392BB0480	3.36358	0.614199	0.0182146	-1.74769	down	triplet2089	LOC_Os05g02820.1	protein transport protein-related, putative, expressed
Traes_2BS_D747FCA76	2.80052	0.462804	0.00503803	-1.95096	down	triplet2112	LOC_Os07g43710.1	CSLA7 - cellulose synthase-like family A; mannan synthase,
Traes_4BS_A52A7AF9B	2.01904	0.357567	0.0476672	-1.82307	down	triplet2117	LOC_Os11g04370.1	ribosomal protein L24, putative, expressed
Traes_3B_58717295D	30.7119	1.29074	3.52418e-12	-3.87942	down	triplet2206	LOC_Os05g32320.1	integral membrane transporter family protein, putative,
Traes_2BL_23F1C8743	9.4832	0.150731	3.30127e-15	-5.29114	down	triplet2212	LOC_Os04g52310.1	metal cation transporter, putative, expressed
Traes_3B_EE1F29F0A	1.33543	0.123453	0.0381306	-2.65704	down	triplet2216	LOC_Os05g38570.1	riboflavin biosynthesis protein ribAB, chloroplast
Traes_2BL_B57FE39ED	2.4586	0.465926	0.0283886	-1.70827	down	triplet227	LOC_Os04g52210.1	terpene synthase, putative, expressed
Traes_4BS_48D6F717D	15.1517	1.55694	1.67655e-06	-2.62574	down	triplet2279	LOC_Os12g07010.1	ribosomal protein L3, putative, expressed
Traes_6BL_953171851	7.04322	0.629453	0.00183729	-2.78225	down	triplet2294	LOC_Os02g53620.1	nuclear transcription factor Y subunit, putative, expressed
Traes_1BL_A39030355	5.40613	1.45775	0.0370912	-1.21366	down	triplet2326	LOC_Os07g10150.1	coatomer subunit gamma-2, putative, expressed
Traes_2BL_7A2ACA0CB	4.63	0.975738	0.020316	-1.6092	down	triplet2329	LOC_Os04g36700.1	proteasome subunit, putative, expressed
Traes_7BL_6A8A8AE31	5.19416	0.765396	0.000943836	-2.10189	down	triplet233	LOC_Os06g40450.1	targeting protein for Xklp2, putative, expressed
Traes_6BL_F63054AAB	10.4481	2.44415	0.026354	-1.40376	down	triplet2346	LOC_Os02g48390.1	phosphoribosyl transferase, putative, expressed
Traes_5BL_FCDAFE3CC	7.68317	0.791551	7.61351e-07	-2.58197	down	triplet2362	LOC_Os09g34190.1	acyl-coenzyme A thioesterase 10, mitochondrial precursor,
Traes_5BL_73E7476C2	18.2844	5.09921	0.0338282	-1.19604	down	triplet2404	LOC_Os11g01380.1	clathrin heavy chain, putative, expressed
Traes_2BL_E0FA64132	1.56133	0.161256	0.0030814	-2.56056	down	triplet2407	LOC_Os04g56070.1	COP9 signalosome complex subunit 5b, putative, expressed
Traes_7BS_96598995D	16.6617	4.44439	0.0331751	-1.26794	down	triplet244	LOC_Os06g09320.1	expressed protein
Traes_1BS_DD36A7A9B	14.4752	3.09517	0.0172205	-1.56707	down	triplet2440	LOC_Os02g01560.1	40S ribosomal protein S4, putative, expressed
Traes_6BL_3F61BCC9E	7.92467	1.98485	0.023911	-1.3397	down	triplet2447	LOC_Os02g55520.1	zinc finger, C3HC4 type domain containing protein,
Traes_2BL_E0DA985A7	1.56225	0	0.0195204	#NAME?	down	triplet2451	LOC_Os04g48870.1	nitrilase-associated protein, putative, expressed
Traes_2BS_F4BC949D6	8.23686	1.96035	0.0133392	-1.41287	down	triplet2466	LOC_Os04g32330.1	dihydrolipoyllysine-residue succinyltransferase component
Traes_2BS_ADCA6EDEF	18.3182	4.6688	0.0236	-1.34394	down	triplet2524	LOC_Os07g42300.1	elongation factor protein, putative, expressed
Traes_5BL_F04D996B2	40.3517	9.03168	0.00423836	-1.51	down	triplet2532	LOC_Os09g27030.2	oryzain gamma chain precursor, putative, expressed
Traes_2BS_A95B28510	2.36544	0.494443	0.0443406	-1.57454	down	triplet2557	LOC_Os07g41720.1	nuclear transcription factor Y subunit, putative, expressed
Traes_6BS_594AA477A	2.06656	0.323172	0.047612	-2.00885	down	triplet2558	LOC_Os02g07210.3	OTU-like cysteine protease family protein, putative,
Traes_5BS_AB86BB5DE	1.38709	0.169811	0.00378806	-2.32234	down	triplet2579	LOC_Os12g32986.1	heat shock protein, putative, expressed
Traes_6BS_7ED09436A	2.48815	0.456731	0.0107944	-1.79515	down	triplet2580	LOC_Os02g10260.1	outer membrane protein, OMP85 family protein, expressed
Traes_3B_1795B9E0B	1.07143	0.200692	0.0184809	-1.72066	down	triplet2585	LOC_Os01g45990.1	potassium channel AKT1, putative, expressed
Traes_4BL_45D8A9A9B	1.21916	0.163706	0.0439345	-2.17562	down	triplet2586	LOC_Os03g22190.1	expressed protein
Traes_3B_75C958395	2.75958	0.277321	8.73314e-05	-2.63569	down	triplet2612	LOC_Os01g70490.1	potassium transporter, putative, expressed
Traes_5BL_BCA9D4B2F	12.1341	0.549911	8.23299e-11	-3.77685	down	triplet2622	LOC_Os12g08260.3	dehydrogenase E1 component domain containing protein,
Traes_6BL_E1FB99DBD	7.7666	1.61016	0.0111262	-1.62499	down	triplet2649	LOC_Os05g07650.1	transmembrane 9 superfamily member, putative, expressed
Traes_5BL_D4E7387C9	4.72977	1.22871	0.0450655	-1.3107	down	triplet2710	LOC_Os03g61360.1	hydrolase, alpha/beta fold family domain containing
Traes_2BL_302CFFC26	5.80752	1.56848	0.0386424	-1.19886	down	triplet272	LOC_Os04g45800.1	diacylglycerol kinase, putative, expressed
Traes_1BS_2E766829E	11.942	2.15809	0.000722578	-1.79198	down	triplet2723	LOC_Os05g04380.1	peroxidase precursor, putative, expressed
Traes_4BS_FE55994BB	47.0024	11.1983	0.00890963	-1.39944	down	triplet2767	LOC_Os03g27210.1	LOL3, putative, expressed
Traes_2BS_F0846FCC2	24.3571	3.97839	9.57255e-05	-1.98821	down	triplet2797	LOC_Os07g36750.1	CSLF3 - cellulose synthase-like family F; beta1,3;1,4
Traes_5BL_28478C1D3	1.8786	0.293207	0.0303401	-1.97174	down	triplet280	LOC_Os08g25734.2	glucose-1-phosphate adenylyltransferase large subunit,
Traes_4BS_42361CB8D	11.8843	2.78173	0.010689	-1.45903	down	triplet2843	LOC_Os11g09280.2	OsPDIL1-1 protein disulfide isomerase PDIL1-1, expressed
Traes_1BS_1BCCE78E0	1.30984	0.0659537	0.0326555	-3.53356	down	triplet2904	LOC_Os05g09410.1	histidine-containing phosphotransfer protein 4, putative,
Traes_2BL_6F5788E6F	4.01395	0.302093	7.26702e-05	-3.00373	down	triplet2912	LOC_Os04g49610.1	expressed protein
Traes_4BL_DF7743A23	2.01868	0.236399	0.00138772	-2.3923	down	triplet2922	LOC_Os03g21510.1	inactive receptor kinase At2g26730 precursor, putative,
Traes_4BS_E159CEEDF	20.568	5.69708	0.0394462	-1.16767	down	triplet2948	LOC_Os03g61970.1	actin, putative, expressed
Traes_2BS_80CC51D52	4.25929	0.401147	4.5557e-05	-2.75206	down	triplet2955	LOC_Os07g36750.1	CSLF3 - cellulose synthase-like family F; beta1,3;1,4
Traes_4BL_D1A0DD32B	1.70769	0.0925594	0.0228049	-3.56043	down	triplet2966	LOC_Os10g20710.1	formin-like protein 6 precursor, putative, expressed
Traes_4BS_4F642AF82	4.31493	0.887713	0.00728914	-1.62307	down	triplet2979	LOC_Os12g07670.1	transmembrane 9 superfamily member, putative, expressed
Traes_3B_3EA61523F	6.29521	1.46736	0.0136164	-1.44593	down	triplet2992	LOC_Os01g57220.1	secretory carrier-associated membrane protein, putative,
Traes_4BL_BE10705D5	12.4977	0	2.55728e-16	#NAME?	down	triplet300	LOC_Os03g10210.1	homeobox domain containing protein, expressed
Traes_2BL_C5C52CE53	13.5303	3.4369	0.0381135	-1.33005	down	triplet3027	LOC_Os01g24690.1	60S ribosomal protein L23A, putative, expressed
Traes_4BL_1C570A289	2.33654	0.428055	0.0156587	-1.75919	down	triplet3065	LOC_Os03g11650.1	ATMAP70 protein, putative, expressed
Traes_2BL_33FB99EED	1.90071	0.273289	0.0100908	-2.0886	down	triplet3082	LOC_Os04g44230.1	cytokinin dehydrogenase precursor, putative, expressed
Traes_5BL_04B6AE736	3.42496	0.481745	0.0133869	-2.20011	down	triplet3116	LOC_Os03g63680.1	expressed protein
Traes_1BS_4AC06222A	21.0651	3.61533	0.000249211	-1.87955	down	triplet3159	LOC_Os05g01600.1	actin, putative, expressed
Traes_2BL_21BEB1963	3.43345	0.826709	0.0327703	-1.40049	down	triplet3170	LOC_Os04g30780.1	eukaryotic translation initiation factor 3 subunit H,
Traes_1BS_E0D5B3201	4.52047	0.615379	0.00959929	-2.24273	down	triplet318	LOC_Os01g10820.1	ribosomal protein L5, putative, expressed
Traes_7BL_8F226AC0C	70.9167	16.7129	0.00807595	-1.41779	down	triplet3185	LOC_Os06g30750.1	reticulon domain containing protein, putative, expressed
Traes_3B_EE39E29D7	1.30725	0.117941	0.0347554	-2.8024	down	triplet3234	LOC_Os01g14980.2	RPA3 - Putative single-stranded DNA binding complex subunit
Traes_3B_6C0E89B8D	11.9714	3.36463	0.0452053	-1.19314	down	triplet3243	LOC_Os01g38480.2	GA18326-PA, putative, expressed
Traes_2BL_965768E2D	13.3726	3.78156	0.0419187	-1.15063	down	triplet3249	LOC_Os04g52370.2	UTP--glucose-1-phosphate uridylyltransferase, putative,
Traes_2BS_860C0BE40	5.84483	1.07659	0.0234114	-1.79795	down	triplet3254	LOC_Os04g08550.1	oxidoreductase, aldo/keto reductase family protein,
Traes_6BS_8CB3E58AE	19.5929	2.97667	0.000451898	-2.04116	down	triplet3257	LOC_Os06g02510.2	ribosomal protein L13, putative, expressed
Traes_7BL_AD48182A9	2.81772	0.468165	0.0109896	-1.93325	down	triplet3284	LOC_Os06g46380.1	rab geranylgeranyl transferase like protein, putative,
Traes_3B_08B6514B7	8.46859	0.252049	1.82082e-11	-4.35837	down	triplet3299	LOC_Os01g45750.1	bile acid sodium symporter family protein, putative,
Traes_6BS_5CE8BD8E1	11.6504	1.99987	0.00120984	-1.89074	down	triplet3300	LOC_Os02g02470.1	oxidoreductase, short chain dehydrogenase/reductase family
Traes_6BL_6CD0AACFA	2.26226	0.0451899	0.000146631	-5.09539	down	triplet3361	LOC_Os10g29470.1	dehydrogenase, putative, expressed
Traes_2BL_F9F0350F3	19.0525	4.07549	0.00277883	-1.56318	down	triplet340	LOC_Os04g38525.1	expressed protein
Traes_2BL_FF5FDADC4	3.24091	0.754478	0.0274538	-1.42951	down	triplet3412	LOC_Os04g43916.2	expressed protein
Traes_3B_81C936C24	3.02818	0.247113	0.000595176	-2.92031	down	triplet3458	LOC_Os05g46040.1	protein phosphatase 2C, putative, expressed
Traes_5BL_0A34DDC7F	2.19841	0.574175	0.0488057	-1.26645	down	triplet3468	LOC_Os09g33600.1	ARF GTPase-activating domain-containing protein, putative,
Traes_2BL_76D656110	2.61698	0.0601001	1.55222e-07	-4.72828	down	triplet3489	LOC_Os04g55620.1	receptor kinase, putative, expressed
Traes_5BL_999585B72	20.7486	4.10808	0.00210917	-1.66645	down	triplet3491	LOC_Os03g31134.1	retrotransposon protein, putative, Ty1-copia subclass,
Traes_5BL_BCBE66F1D	7.28234	0.790617	6.02221e-05	-2.5386	down	triplet3532	LOC_Os09g08430.1	ribosomal protein L22, putative, expressed
Traes_5BL_986C40092	2.47631	0.567203	0.0468061	-1.48936	down	triplet3544	LOC_Os03g57950.1	type I inositol-1,4,5-trisphosphate 5-phosphatase,
Traes_5BS_60ECA0F23	3.94631	0.852599	0.0217478	-1.57006	down	triplet3567	LOC_Os12g35290.1	conserved oligomeric Golgi complex component 8, putative,
Traes_2BL_B041D90BB	5.35932	1.00257	0.00516327	-1.75912	down	triplet357	LOC_Os04g50890.1	secretory carrier-associated membrane protein, putative,
Traes_6BS_04456A8F7	5.25734	1.06189	0.0290777	-1.62263	down	triplet3604	LOC_Os10g37180.1	glycine cleavage system H protein, putative, expressed
Traes_2BL_9472831A4	15.9992	1.96621	9.82963e-06	-2.37833	down	triplet3668	LOC_Os06g04480.1	expressed protein
Traes_2BL_EFADB3484	2.07113	0.222778	0.0136471	-2.61316	down	triplet3669	LOC_Os01g67134.1	ribosomal L18p/L5e family protein, putative, expressed
Traes_3B_BACA4D07E	1.81146	0.0261399	0.0119852	-5.33652	down	triplet3677	LOC_Os05g48030.1	anti-silencing protein, ASF1-like domain containing
Traes_2BL_07C9811CB	1.35482	0.168	0.00266823	-2.31749	down	triplet368	LOC_Os07g05390.1	expressed protein
Traes_2BL_5A885C3DE	28.2174	4.9964	0.000258836	-1.8251	down	triplet3686	LOC_Os04g52450.2	aminotransferase, putative, expressed
Traes_5BL_BBF7FDD73	5.42925	1.27458	0.0495585	-1.41037	down	triplet3697	LOC_Os07g04690.2	UDP-arabinose 4-epimerase 1, putative, expressed
Traes_1BS_BC3B4E9881	8.47972	0.918379	0.000973216	-2.54518	down	triplet3722	LOC_Os01g07240.1	expressed protein
Traes_4BS_4DA228A0D	4.45725	0.962632	0.0446928	-1.58248	down	triplet3745	LOC_Os09g39540.2	40S ribosomal protein S25, putative, expressed
Traes_6BL_905A374B2	1.08335	0.0830715	0.00382871	-3.04577	down	triplet3750	LOC_Os01g33420.1	glycosyl hydrolase family protein 27, putative, expressed
Traes_2BL_B02CD81F8	12.3752	3.34579	0.0289103	-1.20285	down	triplet3764	LOC_Os05g12490.1	transporter-related, putative, expressed
Traes_4BS_FF89F2A3B	1.44298	0.327901	0.0226199	-1.4841	down	triplet3797	LOC_Os03g47754.1	SAB, putative, expressed
Traes_4BL_6B47F3B99	31.7614	7.34691	0.0061695	-1.46456	down	triplet3803	LOC_Os03g16980.1	NAD dependent epimerase/dehydratase family domain
Traes_1BL_C6ACA137C	15.6359	0.315379	1.04661e-18	-5.00427	down	triplet383	LOC_Os05g39770.1	aminotransferase, putative, expressed
Traes_4BL_89CE41009	5.21983	1.05506	0.0073671	-1.61227	down	triplet3833	LOC_Os03g04460.1	outer mitochondrial membrane porin, putative, expressed
Traes_4BL_8E9618E24	2.37565	0.124122	0.000225672	-3.53951	down	triplet3863	LOC_Os03g09140.1	ras-related protein, putative, expressed
Traes_1BL_B65CA46C7	10.7648	2.5448	0.0132539	-1.42788	down	triplet387	LOC_Os05g28280.1	peptidase, M24 family protein, putative, expressed
Traes_2BL_944F8F6E2	5.76816	0.836388	0.00292559	-2.15368	down	triplet3873	LOC_Os04g35090.1	40S ribosomal protein S10, putative, expressed
Traes_7BS_6FE3ECD41	2.90271	0.654626	0.0385559	-1.47838	down	triplet3881	LOC_Os08g13350.1	expressed protein
Traes_2BL_CA9AD042B	10.8765	2.43095	0.016553	-1.49702	down	triplet3923	LOC_Os08g10608.1	ribosomal protein S17, putative, expressed
Traes_4BS_DC548DDF9	36.2786	10.4292	0.0421543	-1.13858	down	triplet3948	LOC_Os12g02094.1	saposin-like type B, region 1 family protein, putative,
Traes_3B_6D2DCE280	14.8694	3.72697	0.0167685	-1.33027	down	triplet3990	LOC_Os01g37800.1	ras-related protein, putative, expressed
Traes_4BL_B18890F5D	7.84239	1.76931	0.00634618	-1.49386	down	triplet404	LOC_Os03g06410.1	protein kinase domain containing protein, expressed
Traes_4BS_60B8B106E	22.1523	4.82453	0.00356002	-1.54075	down	triplet4048	LOC_Os05g24550.5	Papain family cysteine protease domain containing protein,
Traes_6BL_F71695F5C	14.0067	2.54201	0.00371779	-1.8019	down	triplet4091	LOC_Os03g07530.2	OsFBK12 - F-box domain and kelch repeat containing protein,
Traes_6BS_C08C1D737	8.89835	1.83743	0.0429378	-1.5678	down	triplet4093	LOC_Os02g13560.4	transporter family protein, putative, expressed
Traes_3B_DECBF75B9	55.4129	15.9937	0.045333	-1.14307	down	triplet4128	LOC_Os01g58220.2	translation initiation factor SUI1, putative, expressed
Traes_1BL_7B1831D79	9.67098	2.18214	0.0236599	-1.50962	down	triplet4142	LOC_Os05g37330.1	60S acidic ribosomal protein, putative, expressed
Traes_3B_FE8CD8361	4.6372	0.989671	0.0196863	-1.55927	down	triplet4151	LOC_Os01g64770.1	polypyrimidine tract-binding protein, putative, expressed
Traes_4BL_93F9AAD9A	3.03296	0.493546	0.00903255	-1.93195	down	triplet4186	LOC_Os03g08900.1	MATE efflux family protein, putative, expressed
Traes_1BL_5F5FD0364	3.7516	0.717355	0.0463058	-1.6725	down	triplet4240	LOC_Os10g35720.1	OsGrx_S17 - glutaredoxin subgroup II, expressed
Traes_7BL_AE0BEF1BE	2.87615	0.506957	0.0481721	-1.80079	down	triplet4251	LOC_Os06g45410.1	MYB family transcription factor, putative, expressed
Traes_4BL_3DF1D5B2D	4.15715	0.490857	0.0150033	-2.43055	down	triplet4254	LOC_Os04g27860.1	40S ribosomal protein S27, putative, expressed
Traes_2BS_DABEABDDC	1.53254	0.0545587	0.000285571	-4.26174	down	triplet4266	LOC_Os01g66510.1	MLO domain containing protein, putative, expressed
Traes_7BL_AFB3A9477	6.09079	0.74688	0.000476426	-2.41565	down	triplet428	LOC_Os01g43710.1	cytochrome P450 72A1, putative, expressed
Traes_1BS_257079082	5.42872	1.31108	0.0425959	-1.38614	down	triplet4324	LOC_Os05g06310.1	60S ribosomal protein L18-3, putative, expressed
Traes_4BL_727DD93ED	2.46529	0.44302	0.0471751	-1.82033	down	triplet4330	LOC_Os03g12820.2	ATP8, putative, expressed
Traes_1BL_9F34D6307	133.163	20.5976	4.73694e-05	-2.00849	down	triplet4380	LOC_Os12g25450.1	O-methyltransferase, putative, expressed
Traes_7BL_F4997A5F7	7.45073	1.94195	0.0474416	-1.26276	down	triplet439	LOC_Os06g37160.1	transmembrane 9 superfamily member, putative, expressed
Traes_2BL_36B344F6B	1.1421	0.0447986	0.00259248	-4.027	down	triplet4422	LOC_Os04g55850.1	nuclease PA3, putative, expressed
Traes_2BL_62EEAC62E	9.40347	1.6554	0.00641604	-1.8493	down	triplet4446	LOC_Os01g09510.4	60S acidic ribosomal protein, putative, expressed
Traes_1BL_3217CC3F7	1.23236	0.134739	0.0222092	-2.49696	down	triplet4484	LOC_Os05g38330.1	NDP1, putative, expressed
Traes_4BS_6F7537312	206.019	43.6671	0.00351215	-1.57708	down	triplet4514	LOC_Os03g50870.1	expressed protein
Traes_4BL_DF2FD0844	64.9657	16.9253	0.0209779	-1.28547	down	triplet4522	LOC_Os03g06240.2	YT521-B-like family domain containing protein, expressed
Traes_3B_2A569FBCB	13.6092	2.96643	0.00691464	-1.55342	down	triplet4524	LOC_Os05g40820.1	ribosomal protein L24, putative, expressed
Traes_7BS_601EE7219	4.57205	1.18454	0.0360846	-1.31334	down	triplet4527	LOC_Os06g08530.1	ubiquitin carboxyl-terminal hydrolase domain containing
Traes_2BS_EA4D55C79	83.3707	10.1731	6.58945e-06	-2.41103	down	triplet4597	LOC_Os07g47450.1	flowering promoting factor-like 1, putative, expressed
Traes_2BS_0ABED462E	157.633	7.32433	2.99759e-14	-3.769	down	triplet4614	LOC_Os07g48100.1	CAMK_KIN1/SNF1/Nim1_like.31 - CAMK includes
Traes_5BL_9054A875E	15.4755	2.44209	0.000481722	-2.03714	down	triplet4626	LOC_Os04g51630.1	60S ribosomal protein L7, putative, expressed
Traes_4BS_E502A9C54	16.1537	0.570344	1.69303e-12	-4.21829	down	triplet4660	LOC_Os11g41600.2	expressed protein
Traes_3B_F269B5E46	1.88596	0.171183	0.0489629	-2.78108	down	triplet4748	LOC_Os01g70850.1	esterase, putative, expressed
Traes_7BL_D111CAEF4	4.63811	0.414127	0.000144427	-2.83759	down	triplet4774	LOC_Os06g48610.1	CCT motif family protein, expressed
Traes_6BL_168034B0D	3.72076	0.579217	0.0230928	-2.03176	down	triplet4798	LOC_Os02g37862.1	60S ribosomal protein L6, putative, expressed
Traes_4BL_7F6FBA917	49.7676	6.77168	1.98363e-05	-2.22894	down	triplet4814	LOC_Os03g49830.1	expressed protein
Traes_4BL_FD212A495	4.87123	0.917918	0.0205184	-1.74992	down	triplet484	LOC_Os03g21830.1	appr-1-p processing enzyme family protein, putative,
Traes_5BL_E9C760122	4.21181	0.417991	0.00317399	-2.66489	down	triplet4851	LOC_Os09g36860.1	acyl carrier protein, putative, expressed
Traes_1BL_8E8190A0F	12.5498	3.22403	0.0245103	-1.28196	down	triplet4881	LOC_Os05g41240.3	Myb-like DNA-binding domain containing protein, putative,
Traes_5BL_E3B4CA318	1.8849	0.236384	0.00587829	-2.33441	down	triplet4888	LOC_Os09g10820.1	oxidoreductase domain protein, putative, expressed
Traes_4BS_3C044B05F	40.9151	10.3047	0.0134896	-1.32552	down	triplet489	LOC_Os03g40270.1	alpha-1,4-glucan-protein synthase, putative, expressed
Traes_3B_28D0C95D2	2.11215	0.333603	0.00218575	-1.99076	down	triplet4929	LOC_Os01g57073.1	insulin-degrading enzyme, putative, expressed
Traes_3B_81BCC122A	7.05398	0.305052	1.24537e-08	-3.86331	down	triplet4932	LOC_Os01g42690.1	OsPOP2 - Putative Prolyl Oligopeptidase homologue,
Traes_5BL_644444B45	1.38734	0.298934	0.0462512	-1.56997	down	triplet4950	LOC_Os09g10720.1	AP2-associated protein kinase 1, putative, expressed
Traes_1BL_A0B439644	7.37851	1.34659	0.00314175	-1.79234	down	triplet4960	LOC_Os03g18140.1	expressed protein
Traes_1BS_CC1B13C13	2.25664	0.417243	0.0184926	-1.786	down	triplet4996	LOC_Os05g06360.1	heparan-alpha-glucosaminide N-acetyltransferase, putative,
Traes_1BL_5F930EDC7	26.2235	7.38744	0.0386908	-1.17267	down	triplet4998	LOC_Os10g35850.1	cytochrome b5-like Heme/Steroid binding domain containing
Traes_1BL_6F28C0314	19.4732	5.26663	0.035997	-1.23761	down	triplet5004	LOC_Os05g47446.1	expressed protein
Traes_3B_E63284755	5.80552	0.553699	5.98759e-05	-2.74132	down	triplet5007	LOC_Os01g09280.1	myb-related transcription activator, putative, expressed
Traes_6BS_66A8AF6F3	3.84922	0.706822	0.0362618	-1.75746	down	triplet5055	LOC_Os08g45210.1	Mpv17 / PMP22 family domain containing protein, expressed
Traes_4BL_8E6854176	17.412	4.4963	0.022111	-1.27581	down	triplet5057	LOC_Os03g13540.1	Ser/Thr protein phosphatase family protein, putative,
Traes_5BL_75DD32BF7	4.93241	1.02331	0.00974814	-1.60105	down	triplet5064	LOC_Os03g43510.1	expressed protein
Traes_5BL_EA85CB6BC	5.05921	0.779533	0.00770511	-2.09704	down	triplet507	LOC_Os03g62200.1	ammonium transporter protein, putative, expressed
Traes_1BS_D5E16C471	1.31644	0.0239649	0.00141819	-5.00134	down	triplet508	LOC_Os11g35040.1	aminotransferase, classes I and II, domain containing
Traes_4BL_498B40AA4	52.8725	9.44692	0.00039314	-1.81023	down	triplet5142	LOC_Os03g06139.1	ABC-2 type transporter domain containing protein, expressed
Traes_5BS_BE51F4C30	1.30291	0.201791	0.0178639	-2.01086	down	triplet5163	LOC_Os12g37640.1	xaa-Pro aminopeptidase, putative, expressed
Traes_3B_0ADF970C4	3.40144	0.628442	0.010434	-1.74361	down	triplet5173	LOC_Os01g50030.1	CPuORF25 - conserved peptide uORF-containing transcript,
Traes_7BL_9A74957CA	26.6906	4.56483	0.000240916	-1.86744	down	triplet5287	LOC_Os08g03640.1	60S acidic ribosomal protein P0, putative, expressed
Traes_4BL_15CC92FCA	20.9341	5.8484	0.0373729	-1.18131	down	triplet5374	LOC_Os03g16690.1	oxysterol-binding protein, putative, expressed
Traes_6BL_585BEC5D5	12.3995	0.814049	2.05999e-09	-3.30475	down	triplet5376	LOC_Os02g57400.2	2-phosphoglycerate kinase-related, putative, expressed
Traes_5BS_3F6023CD6	1.36649	0.18503	0.00832093	-2.22643	down	triplet538	LOC_Os12g41950.1	auxin response factor, putative, expressed
Traes_4BL_ECD20BE67	8.56081	2.03919	0.036467	-1.42859	down	triplet5414	LOC_Os03g08960.1	homeobox associated leucine zipper, putative, expressed
Traes_4BS_773925576	2.82526	0.0182682	7.85271e-10	-6.49467	down	triplet5421	LOC_Os12g25690.1	UDP-glucose 6-dehydrogenase, putative, expressed
Traes_2BS_5436E8D29	2.83104	0.387136	0.023742	-2.22533	down	triplet5424	LOC_Os07g33860.1	60S ribosomal protein L44, putative, expressed
Traes_6BL_A45529C5F	7.15958	1.00025	0.00919084	-2.20569	down	triplet5427	LOC_Os08g39500.1	60S ribosomal protein L31, putative, expressed
Traes_2BL_3EF023231	4.5636	0.937777	0.0166795	-1.63445	down	triplet5483	LOC_Os04g47690.1	HMG1/2, putative, expressed
Traes_5BL_10BF821D1	3.14277	0.660546	0.0299625	-1.63217	down	triplet5503	LOC_Os09g11250.1	co-chaperone GrpE protein, putative, expressed
Traes_6BL_B95E66E93	72.2302	18.8459	0.0369924	-1.24599	down	triplet5571	LOC_Os04g40950.1	glyceraldehyde-3-phosphate dehydrogenase, putative,
Traes_2BS_D02FBEFB5	29.8051	6.41915	0.00499977	-1.5642	down	triplet5636	LOC_Os03g29460.1	60S ribosomal protein, putative, expressed
Traes_1BL_2977DC4B6	2.2589	0.489157	0.031008	-1.52374	down	triplet5670	LOC_Os05g48340.1	proteasome-related, putative, expressed
Traes_6BL_104A721EF	1.53225	0.0591224	0.0237168	-3.91757	down	triplet5699	LOC_Os02g42412.1	F-box/LRR-repeat protein 2, putative, expressed
Traes_4BS_85666ADAF	2.49444	0.44026	0.0149885	-1.87265	down	triplet5714	LOC_Os11g06410.3	homeodomain, putative, expressed
Traes_2BL_D11F64BB4	3.9667	0.667222	0.007776	-1.95082	down	triplet5718	LOC_Os04g28420.1	peptidyl-prolyl isomerase, putative, expressed
Traes_5BS_0124BE045	4.51673	1.3012	0.0481838	-1.12271	down	triplet5723	LOC_Os12g34380.1	glutathione synthetase, chloroplast precursor, putative,
Traes_4BS_205F9BB3A	16.551	4.5813	0.0421818	-1.17145	down	triplet5750	LOC_Os03g48930.1	peptidase, T1 family, putative, expressed
Traes_5BL_10EF2471E	5.00498	0.82676	0.0112428	-1.97637	down	triplet5767	LOC_Os02g17940.3	leucoanthocyanidin dioxygenase, putative, expressed
Traes_6BL_36233D46E	3.52438	0.790341	0.0195266	-1.50727	down	triplet5776	LOC_Os02g50480.1	histidine kinase, putative, expressed
Traes_5BL_451383DB0	3.03369	0.821825	0.0454294	-1.20634	down	triplet5798	LOC_Os03g64080.1	retrotransposon protein, putative, Ty1-copia subclass,
Traes_5BS_AD7853E99	5.16486	0.96259	0.0278374	-1.76388	down	triplet5804	LOC_Os11g41610.1	40S ribosomal protein S29, putative, expressed
Traes_6BS_535A1590A	15.8694	4.46425	0.0386424	-1.15626	down	triplet5846	LOC_Os06g48750.2	DEAD-box ATP-dependent RNA helicase, putative, expressed
Traes_5BL_37ECD3B1E	16.7599	2.95182	0.00278789	-1.88992	down	triplet5847	LOC_Os09g29840.1	heat shock protein, putative, expressed
Traes_3B_F77697ECC	1.83061	0.35347	0.0483614	-1.71194	down	triplet5857	LOC_Os01g66520.1	serine/threonine-protein kinase RIO-like, putative,
Traes_3B_6CA84E4D3	6.34294	1.20854	0.00741286	-1.72867	down	triplet5893	LOC_Os01g12650.1	reticulon domain containing protein, putative, expressed
Traes_1BL_921B59F2E	31.6429	1.11755	2.66099e-17	-4.16835	down	triplet5902	LOC_Os05g45880.1	phosphotransferase, putative, expressed
Traes_2BS_0B2869248	1.38699	0.270219	0.0365994	-1.67557	down	triplet593	LOC_Os07g48920.1	aldehyde dehydrogenase, putative, expressed
Traes_5BL_0E5D3382F	10.9805	1.4187	7.65207e-05	-2.30257	down	triplet5973	LOC_Os09g35680.1	OsFBX339 - F-box domain containing protein, expressed
Traes_2BS_9FC5D6F3A	7.87277	1.95689	0.0467235	-1.35282	down	triplet598	LOC_Os07g41750.1	40S ribosomal protein S3-1, putative, expressed
Traes_3B_9D6DEDF9D	5.87886	0.885496	0.013574	-2.04267	down	triplet5992	LOC_Os01g51430.1	green ripe-like, putative, expressed
Traes_6BL_CFB9FE102	6.89001	1.48324	0.0383514	-1.52514	down	triplet6009	LOC_Os06g09820.1	cupin superfamily protein, putative, expressed
Traes_7BS_2B19921E5	1.2588	0.190774	0.042676	-2.01362	down	triplet6019	LOC_Os06g11320.2	peptidyl-prolyl cis-trans isomerase CYP40, putative,
Traes_2BL_FCAE67A28	43.693	2.63284	1.54331e-10	-3.44692	down	triplet6030	LOC_Os04g49660.1	DUF581 domain containing protein, expressed
Traes_5BL_CE5FD1D0A	11.3565	2.79477	0.0156023	-1.37068	down	triplet6045	LOC_Os09g19890.1	expressed protein
Traes_5BL_223CEEDBA	4.17882	1.04198	0.0352425	-1.33515	down	triplet6085	LOC_Os09g12600.1	phosphate/phosphate translocator, putative, expressed
Traes_4BL_0C898C5C8	32.5508	2.30304	4.42588e-11	-3.12054	down	triplet6097	LOC_Os03g06520.1	sulfate transporter, putative, expressed
Traes_3B_C504A82CB	2.5164	0.60034	0.0189857	-1.39643	down	triplet6102	LOC_Os01g43030.1	tetratricopeptide repeat domain containing protein,
Traes_7BL_09EF4ECA2	4.56315	1.01675	0.0263987	-1.47842	down	triplet6141	LOC_Os09g38530.1	transmembrane 9 superfamily member, putative, expressed
Traes_4BL_A37F6FD08	3.26948	0.75109	0.0426939	-1.48269	down	triplet6170	LOC_Os03g09100.1	calmodulin-binding transcription activator, putative,
Traes_3B_5C87F790C	16.8645	4.86247	0.0444234	-1.10845	down	triplet6184	LOC_Os05g30800.1	26S proteasome non-ATPase regulatory subunit 14, putative,
Traes_3B_F4E4667F8	8.0606	1.78714	0.0064105	-1.51979	down	triplet6224	LOC_Os01g16870.3	argonaute, putative, expressed
Traes_5BL_9E9DF847E	1.21664	0.186953	0.0441167	-2.0785	down	triplet6235	LOC_Os03g57870.1	RFC3 - Putative clamp loader of PCNA, replication factor C
Traes_3B_AF6FF0B5D	2.89791	0.458292	0.0258443	-2.02219	down	triplet6259	LOC_Os09g15370.1	expressed protein
Traes_2BL_BB2C0F695	39.3287	9.76073	0.0115297	-1.33061	down	triplet629	LOC_Os06g04030.1	histone H3, putative, expressed
Traes_3B_50762F443	4.73796	1.23717	0.0304102	-1.2961	down	triplet6321	LOC_Os01g51300.2	WD domain, G-beta repeat domain containing protein,
Traes_1BL_BEB428D511	8.84374	1.43266	0.00535095	-1.95956	down	triplet6328	LOC_Os10g27190.1	40S ribosomal protein S17, putative, expressed
Traes_7BS_B149AA17C	1.71228	0.303568	0.0192752	-1.81971	down	triplet6406	LOC_Os02g35160.1	ligatin, putative, expressed
Traes_5BL_4C91C9D79	1.22744	0.129029	0.00731445	-2.53695	down	triplet6428	LOC_Os03g58540.1	spo0B-associated GTP-binding protein, putative, expressed
Traes_6BL_9F6ACF02D	4.34885	1.00589	0.0442661	-1.46176	down	triplet6436	LOC_Os02g47650.1	universal stress protein domain containing protein,
Traes_5BL_CABBB63B1	13.9774	1.97836	0.00424781	-2.09941	down	triplet6440	LOC_Os03g52910.1	uncharacterized UPF0114 domain containing protein,
Traes_7BL_F45C15FA2	46.7807	10.2548	0.00374016	-1.56106	down	triplet6474	LOC_Os06g51220.4	HMG1/2, putative, expressed
Traes_4BL_7A4EF2ADE	10.8763	2.31911	0.0084255	-1.55562	down	triplet6517	LOC_Os03g04990.1	expressed protein
Traes_2BL_2D440C559	62.6876	4.16418	6.1608e-11	-3.30475	down	triplet6524	LOC_Os04g41620.1	CHIT2 - Chitinase family protein precursor, expressed
Traes_1BS_DBE61AB2F	4.53633	1.01424	0.023887	-1.51604	down	triplet6547	LOC_Os02g54624.1	zinc finger family protein, putative, expressed
Traes_4BL_41FA8C663	11.6197	1.57214	0.000137144	-2.23383	down	triplet6621	LOC_Os03g08440.1	ribosomal protein S2, putative, expressed
Traes_2BS_24B01ABC4	1.60292	0.240112	0.0186392	-2.05095	down	triplet6626	LOC_Os04g17050.1	glutaredoxin family protein, expressed
Traes_5BL_757649360	2.42087	0.396649	0.0190046	-1.95197	down	triplet6633	LOC_Os03g63410.1	elongation factor Tu, putative, expressed
Traes_4BS_71F1DD8F1	16.3345	3.02066	0.000857727	-1.79351	down	triplet6641	LOC_Os09g39740.1	ACT domain containing protein, expressed
Traes_5BL_41A447CB6	2.21974	0.21034	0.0455881	-2.77773	down	triplet6655	LOC_Os03g56540.3	heat shock protein DnaJ, putative, expressed
Traes_7BS_1F4C5C328	2.14341	0.0621591	1.47547e-06	-4.41157	down	triplet6674	LOC_Os08g09350.1	gar2, putative, expressed
Traes_5BL_0F39A6C26	3.05285	0.738044	0.018748	-1.36499	down	triplet6683	LOC_Os09g02650.1	kinesin motor domain containing protein, putative, expressed
Traes_1BL_BAA0AE22B	7.1316	1.51749	0.0304631	-1.57468	down	triplet6696	LOC_Os03g01910.1	transcription factor BTF3, putative, expressed
Traes_4BL_69CCE3A33	1.96957	0.310555	0.0233502	-2.00329	down	triplet6745	LOC_Os03g18140.1	expressed protein
Traes_4BL_C73920853	24.4965	1.04407	4.47397e-08	-3.8637	down	triplet6769	LOC_Os07g08160.1	early light-induced protein, chloroplast precursor,
Traes_1BL_00B889423	105.565	29.9733	0.0432926	-1.18337	down	triplet6774	LOC_Os07g10420.2	expressed protein
Traes_3B_331F91644	19.1476	2.45381	2.37125e-05	-2.30843	down	triplet6804	LOC_Os01g70710.1	heavy metal-associated domain containing protein, expressed
Traes_2BS_F4166E3C6	5.42011	1.09488	0.0122901	-1.65562	down	triplet6805	LOC_Os07g08660.1	40S ribosomal protein S15, putative, expressed
Traes_2BS_2B483208E	2.52378	0.169907	0.00835848	-3.31566	down	triplet6824	LOC_Os01g50200.1	UDP-glucoronosyl and UDP-glucosyl transferase domain
Traes_4BS_C9070AEA4	30.7137	2.38742	3.12048e-10	-2.99203	down	triplet6825	LOC_Os12g42884.3	5-methyltetrahydropteroyltriglutamate--homocysteine
Traes_1BS_0C3658B87	2.05372	0	1.29176e-08	#NAME?	down	triplet6855	LOC_Os12g09500.1	cytochrome P450, putative, expressed
Traes_3B_F7B798D01	31.466	8.85104	0.0385916	-1.1674	down	triplet6865	LOC_Os01g70170.1	transaldolase, putative, expressed
Traes_5BL_19748672B	2.18226	0.189854	0.00183877	-2.84888	down	triplet688	LOC_Os09g30466.1	nuclear ribonuclease Z, putative, expressed
Traes_2BL_541F1F408	8.7983	1.97045	0.0146749	-1.49445	down	triplet6955	LOC_Os04g58160.3	fiber protein Fb34, putative, expressed
Traes_4BL_71DC6F8EA	11.5752	3.20692	0.0351007	-1.19562	down	triplet6968	LOC_Os09g34100.1	metallo-beta-lactamase family protein, putative, expressed
Traes_7BS_6DEA08FF0	6.3579	0.975461	0.0137444	-2.02256	down	triplet6982	LOC_Os08g39500.1	60S ribosomal protein L31, putative, expressed
Traes_6BL_B095FC217	14.2946	1.02702	1.05871e-09	-3.13093	down	triplet6983	LOC_Os11g47760.1	DnaK family protein, putative, expressed
Traes_5BL_3023944A7	2.68671	0.416361	0.0456395	-2.03953	down	triplet7004	LOC_Os09g02214.1	Citrate transporter protein, putative, expressed
Traes_5BL_91A57CFD8	9.85598	2.28996	0.03157	-1.48414	down	triplet7011	LOC_Os05g19370.1	60S ribosomal protein L15, putative, expressed
Traes_4BS_9940A14C1	14.3125	2.21753	4.41008e-05	-2.04934	down	triplet7022	LOC_Os03g48180.1	peptide transporter PTR2, putative, expressed
Traes_4BL_0A95206D6	2.22298	0.304193	0.0038614	-2.18665	down	triplet7027	LOC_Os03g16010.1	BRASSINOSTEROID INSENSITIVE 1-associated receptor kinase 1
Traes_7BS_BEFE5C040	30.4889	7.07173	0.00721686	-1.4249	down	triplet7098	LOC_Os01g63830.1	dehydrodolichyl diphosphate synthase, putative, expressed
Traes_7BS_5BD5329A6	3.55764	0.349674	0.000384061	-2.67558	down	triplet7124	LOC_Os07g01920.1	nucleolar GTP-binding protein 1, putative, expressed
Traes_4BL_61C703587	4.35168	0.96624	0.046418	-1.48495	down	triplet7139	LOC_Os03g02040.1	remorin, putative, expressed
Traes_3B_0490784C0	4.81711	1.15512	0.0215985	-1.39266	down	triplet7169	LOC_Os01g09000.1	glutaminyl-tRNA synthetase, putative, expressed
Traes_1BL_4B5CD80AD	1.34067	0.197808	0.0180824	-2.0688	down	triplet7188	LOC_Os05g39090.1	CAMK_CAMK_like.29 - CAMK includes calcium/calmodulin
Traes_2BS_0B2265B2F	4.16316	0.985914	0.0356023	-1.43572	down	triplet7197	LOC_Os07g30940.1	expressed protein
Traes_2BS_64F2A8C5B	9.07315	1.28655	0.00110521	-2.13099	down	triplet7245	LOC_Os03g08050.1	elongation factor Tu, putative, expressed
Traes_5BS_8CD712BC5	18.1996	3.98796	0.0134506	-1.52352	down	triplet7266	LOC_Os12g40900.1	OsIAA31 - Auxin-responsive Aux/IAA gene family member,
Traes_7BS_37DA0CF6B	6.36588	0.694667	0.00242583	-2.50071	down	triplet7272	LOC_Os08g42730.1	radical SAM enzyme, putative, expressed
Traes_1BL_B30884E0E	6.0279	0.100461	6.41042e-07	-5.12872	down	triplet7294	LOC_Os05g49240.1	homeodomain-related, putative, expressed
Traes_2BS_B2B826E14	3.90632	0.259156	4.0806e-05	-3.20502	down	triplet73	LOC_Os09g26830.1	lung seven transmembrane domain containing protein,
Traes_2BL_FF76F88DC	1.04364	0.0195443	0.0357564	-5.1885	down	triplet7303	LOC_Os04g58570.1	C2 domain containing protein, putative, expressed
Traes_4BS_95683BBEB	1.09204	0.246742	0.0190567	-1.48076	down	triplet7305	LOC_Os03g51140.1	HEAT repeat family protein, putative, expressed
Traes_3B_FCB4A901E	4.9327	0.510376	0.0202467	-2.50642	down	triplet7308	LOC_Os03g02420.1	KH domain containing protein, putative, expressed
Traes_3B_FAD49A22C	3.92154	0.498919	0.00723338	-2.29556	down	triplet7312	LOC_Os01g44250.1	CBS domain containing membrane protein, putative, expressed
Traes_5BL_D94E58EB5	2.23384	0.238346	0.000281092	-2.5116	down	triplet7316	LOC_Os09g32250.1	DNA repair ATPase-related, putative, expressed
Traes_2BL_A50C37710	3.48895	0.613958	0.0147752	-1.80348	down	triplet7330	LOC_Os04g46930.2	serine racemase, putative, expressed
Traes_2BL_E2C38B73C	4.02149	0.971176	0.0353024	-1.39528	down	triplet7343	LOC_Os04g52760.1	gamma-soluble NSF attachment protein, putative, expressed
Traes_1BL_2AE952A77	1.32404	0.217895	0.0498512	-1.94706	down	triplet7382	LOC_Os10g37660.1	trehalase precursor, putative, expressed
Traes_7BL_0D3422654	2.54037	0.350204	0.0014396	-2.16254	down	triplet7403	LOC_Os05g26660.1	NADH-ubiquinone oxidoreductase, mitochondrial precursor,
Traes_1BL_78BBBD334	8.24644	2.16897	0.0309484	-1.25277	down	triplet7443	LOC_Os05g23860.1	rab GDP dissociation inhibitor alpha, putative, expressed
Traes_4BS_FD2D43C7E	4.41981	0.691314	0.00182602	-2.01585	down	triplet7444	LOC_Os11g07600.1	ABC-2 type transporter domain containing protein, expressed
Traes_1BL_56BBB4B2F	14.5613	2.6309	0.000868824	-1.7699	down	triplet7453	LOC_Os10g36650.1	actin, putative, expressed
Traes_7BL_314FA64E2	22.2749	5.86121	0.0236672	-1.28201	down	triplet7480	LOC_Os06g24730.1	hydrolase, alpha/beta fold family domain containing
Traes_1BL_CD6DA1BD3	18.0794	4.97526	0.0292351	-1.19105	down	triplet7534	LOC_Os05g23860.1	rab GDP dissociation inhibitor alpha, putative, expressed
Traes_7BL_2DBEEEBC2	5.19616	1.07321	0.0276264	-1.57723	down	triplet7540	LOC_Os06g42790.2	hydrolase, NUDIX family, domain containing protein,
Traes_7BL_AEF6873D9	3.21168	0.582722	0.0305936	-1.81548	down	triplet7553	LOC_Os02g03440.1	LSM domain containing protein, expressed
Traes_1BS_188DDFB56	15.0082	3.31673	0.0119853	-1.49064	down	triplet759	LOC_Os01g74350.1	soluble inorganic pyrophosphatase, putative, expressed
Traes_5BL_928131264	12.8059	2.07086	0.000642426	-1.96859	down	triplet7598	LOC_Os07g05580.1	ribosomal protein L7Ae, putative, expressed
Traes_4BS_D94FACCE2	71.7272	16.3347	0.00671142	-1.47976	down	triplet7601	LOC_Os03g51080.1	glutamate decarboxylase, putative, expressed
Traes_1BL_4E28629F0	7.25903	1.75269	0.0287843	-1.35544	down	triplet7618	LOC_Os05g37200.1	solute carrier family 35 member F2, putative, expressed
Traes_4BS_C4AE842F3	9.34067	2.26182	0.0331303	-1.38574	down	triplet7656	LOC_Os11g14010.1	PHD finger protein, putative, expressed
Traes_7BS_4E92D6888	10.6082	2.25471	0.00348305	-1.55271	down	triplet7657	LOC_Os12g18110.3	PQ loop repeat domain containing protein, expressed
Traes_4BL_7D37E7483	67.5988	11.2163	0.000116657	-1.9128	down	triplet7671	LOC_Os03g14915.1	expressed protein
Traes_7BS_4F96640A2	10.8597	2.12566	0.00208359	-1.72279	down	triplet7751	LOC_Os11g39370.1	BRASSINOSTEROID INSENSITIVE 1-associated receptor kinase 1
Traes_1BS_14E4464D7	4.33573	0.496158	0.00380429	-2.47121	down	triplet7770	LOC_Os03g18570.1	40S ribosomal protein S7, putative, expressed
Traes_5BS_64122E80D	1.96472	0.315607	0.028754	-2.00626	down	triplet7771	LOC_Os12g37610.1	ribosomal protein S6, putative, expressed
Traes_4BL_554B7CDD0	1.29005	0.0883907	0.000866945	-3.10447	down	triplet7820	LOC_Os10g32550.1	T-complex protein, putative, expressed
Traes_4BL_BF17A941B	9.90127	1.89987	0.00608928	-1.74981	down	triplet7827	LOC_Os03g18570.1	40S ribosomal protein S7, putative, expressed
Traes_2BL_3A05F071C	10.5845	3.04394	0.0487859	-1.11112	down	triplet7846	LOC_Os04g48770.2	ubiquitin fusion degradation protein, putative, expressed
Traes_5BL_0F3A986F9	93.1698	18.8212	0.00217089	-1.65868	down	triplet7855	LOC_Os09g30412.1	heat shock protein, putative, expressed
Traes_1BL_EB95F4919	2.92462	0.601258	0.0198257	-1.6426	down	triplet7879	LOC_Os10g32680.1	expressed protein
Traes_4BS_EC0B0446F	8.48999	0.432773	6.54753e-07	-3.58211	down	triplet789	LOC_Os03g46490.1	40S ribosomal protein S21, putative, expressed
Traes_2BL_5A1BD4E43	13.8049	2.24154	0.0291428	-1.90651	down	triplet7923	LOC_Os04g52300.1	expressed protein
Traes_5BS_91BD3E004	1.0638	0	0.0333631	#NAME?	down	triplet7940	LOC_Os12g36830.1	pathogenesis-related Bet v I family protein, putative,
Traes_1BS_C2166CFB6	16.9569	4.68255	0.0322235	-1.20436	down	triplet7961	LOC_Os05g06430.2	OsPDIL2-1 protein disulfide isomerase PDIL2-1, expressed
Traes_1BL_FDBBC5E8F	65.8942	12.7333	0.00122033	-1.70189	down	triplet7972	LOC_Os05g50340.1	MYB family transcription factor, putative, expressed
Traes_5BS_904E61885	3.88441	0.58058	0.0118282	-2.03474	down	triplet7993	LOC_Os12g32620.1	OsWLIM1 - LIM domain protein, putative actin-binding
Traes_5BL_648549ED3	1.46437	0.155598	0.00554975	-2.52548	down	triplet7998	LOC_Os03g62430.1	OsWAK28 - OsWAK receptor-like protein kinase, expressed
Traes_2BL_D4DBD99CD	18.3158	4.4341	0.00995159	-1.35661	down	triplet8010	LOC_Os04g48390.1	uncharacterized membrane protein, putative, expressed
Traes_3B_7D9355787	53.0355	11.7397	0.00368441	-1.50662	down	triplet8021	LOC_Os01g48420.1	peroxiredoxin, putative, expressed
Traes_4BS_ED206A2BB	5.44363	1.02319	0.00947152	-1.75491	down	triplet8024	LOC_Os12g06520.1	bZIP transcription factor domain containing protein,
Traes_6BS_1F35A5BB9	2.64452	0.417431	0.00555514	-2.05417	down	triplet8038	LOC_Os06g47320.1	T-complex protein, putative, expressed
Traes_2BL_FDFA55060	12.951	2.908	0.00514912	-1.50158	down	triplet8046	LOC_Os04g37470.1	oxidoreductase, aldo/keto reductase family protein,
Traes_2BL_1B580814E	3.35701	0.0646199	9.82032e-05	-5.06942	down	triplet8051	LOC_Os04g59150.1	peroxidase precursor, putative, expressed
Traes_1BL_A1A6E39BD	1.16054	0.159432	0.0233316	-2.13758	down	triplet8056	LOC_Os05g50750.1	AAA family ATPase, putative, expressed
Traes_5BS_8AE80FDD2	1.23524	0.15721	0.00790184	-2.26109	down	triplet8074	LOC_Os10g08940.1	expressed protein
Traes_2BS_64BD37C41	21.8526	4.56584	0.00410836	-1.60646	down	triplet8091	LOC_Os01g20206.1	methyltransferase, putative, expressed
Traes_2BL_5EB8EE6F2	13.5682	1.6709	0.00168013	-2.37435	down	triplet8098	LOC_Os02g47140.1	L11 domain containing ribosomal protein, putative,
Traes_1BS_22548D2EE	8.24637	2.1005	0.0192916	-1.32112	down	triplet8147	LOC_Os05g06460.1	dihydrolipoyl dehydrogenase, putative, expressed
Traes_4BL_640B28938	5.42212	0.79589	0.00329839	-2.13985	down	triplet816	LOC_Os02g57560.1	tyrosine protein kinase domain containing protein,
Traes_5BL_1C36F86791	15.2767	3.58792	0.0157342	-1.41816	down	triplet8168	LOC_Os09g29890.2	phosphatidylinositol 3- and 4-kinase family protein,
Traes_5BL_1923931ED	2.1534	0.392907	0.0483589	-1.85012	down	triplet8176	LOC_Os11g01420.1	ribosomal protein L10, putative, expressed
Traes_2BS_0FF4C3DD0	2.06918	0.321049	0.00587045	-1.97373	down	triplet8194	LOC_Os01g63870.1	nucleobase-ascorbate transporter, putative, expressed
Traes_4BL_435962C5D	28.5107	7.13862	0.0187235	-1.34137	down	triplet8225	LOC_Os03g18870.1	heat shock protein DnaJ, putative, expressed
Traes_2BL_9F4897513	1.27445	0.0468361	3.86401e-05	-4.01478	down	triplet8286	LOC_Os03g44420.1	tubulin/FtsZ domain containing protein, putative, expressed
Traes_5BL_21B171702	1.80302	0.177571	0.00444672	-2.68736	down	triplet8292	LOC_Os09g32320.1	growth regulator related protein, putative, expressed
Traes_3B_156E739C0	8.76531	1.62294	0.00393898	-1.76437	down	triplet8294	LOC_Os01g66970.1	zinc finger, C3HC4 type domain containing protein,
Traes_6BS_F6E31BEA9	15.8108	1.65212	0.000660093	-2.57791	down	triplet8312	LOC_Os02g12760.1	integral membrane protein, putative, expressed
Traes_2BS_F83B4402B	1.59438	0.250975	0.0302948	-1.99227	down	triplet8322	LOC_Os07g39840.1	expressed protein
Traes_4BL_47A020E26	6.28735	0.557643	0.00043636	-2.90023	down	triplet870	LOC_Os03g17480.1	IN2-1 protein, putative, expressed
Traes_2BS_41613B19C	12.2797	2.10177	0.00313029	-1.89314	down	triplet906	LOC_Os07g31720.1	GTPase activating protein, putative, expressed
Traes_4BL_7F0860AB5	1.97973	0.172754	0.00153928	-2.92019	down	triplet970	LOC_Os03g11590.1	integral membrane protein, putative, expressed
Traes_1BL_E514AAA99	2.52678	0.233783	0.0299228	-2.81858	down
Traes_5BL_108FA8AE9	1.06805	0.140523	0.0178769	-2.23549	down
Traes_3B_B355E7E96	2.37115	0.305278	0.0176779	-2.28938	down
Traes_5BS_676084076	2.4951	0.263846	0.00384892	-2.55446	down
Traes_4BL_0E455CCE8	7.41596	0.273699	2.27047e-08	-4.06686	down
Traes_7BL_9145F70B2	2.81947	0.347038	0.00558148	-2.35793	down
Traes_2BL_28DC2BE3B	4.17905	0.548498	0.020316	-2.28069	down
Traes_5BL_1CD5A025E	3.37291	0.517766	0.0471983	-2.04018	down
Traes_1BL_3CAA69266	3.26416	0.56918	0.0242052	-1.86126	down
Traes_2BS_E6AA149D1	3.93708	0.559846	0.0153691	-2.14602	down
Traes_3B_ACF9C1FCA	3.37652	0.683154	0.0478445	-1.6577	down
Traes_3B_D45066090	17.8483	0.670429	6.67194e-09	-4.07198	down
Traes_7BS_3D7E1BF9B	4.78081	0.968371	0.0314757	-1.66431	down
Traes_4BS_572C2C65F	7.422	1.06274	0.0109874	-2.15147	down
Traes_5BL_BE7C09C79	9.48799	1.95096	0.0232242	-1.65981	down
Traes_1BS_61A7400EE	9.49999	1.45166	0.0153422	-2.04514	down
Traes_3B_3D1CF6A7A	12.3703	2.05685	0.00088782	-1.94445	down
Traes_2BS_34536E892	12.2279	2.162	0.00582847	-1.84943	down
Traes_2BL_740D59BE4	51.2254	1.40363	2.91054e-18	-4.45008	down
Traes_1BL_1B855A775	14.5421	2.34538	0.00738575	-1.94763	down
Traes_5BS_673FCF599	23.9086	5.19551	0.016931	-1.54137	down
Traes_6BL_51A18A82E	112.683	14.7045	6.15447e-06	-2.26602	down
Traes_6BS_7EBEE9566	62.133	14.029	0.0196666	-1.46152	down
Traes_3B_208369833	22.0561	41.7822	0.0084795	1.58274	up	dupletAB17	LOC_Os01g67850.1	zinc finger, RING-type, putative, expressed
Traes_3B_8DCEDA371	3.03807	7.55637	0.0015415	1.96928	up	dupletAB31	LOC_Os01g56600.1	signal recognition particle 54 kDa protein, putative,
Traes_1BL_FC293B3EE	0.457905	1.24654	0.0121288	2.11162	up	dupletAB133	LOC_Os01g65480.1	dnaJ domain containing protein, expressed
Traes_2BL_01647D965	5.66438	9.53251	0.0425793	1.41634	up	dupletAB207	LOC_Os01g45830.1	sulfate transporter, putative, expressed
Traes_2BS_7DF366FE1	3.24431	8.17117	0.00118131	1.99239	up	dupletAB371	LOC_Os07g37320.1	transporter family protein, putative, expressed
Traes_5BS_31F189259	0	22.8644	1.40672e-11	Inf	up	dupletAB409	ChrUn.fgenesh.mRNA.94	expressed protein
Traes_5BL_063A12847	8.68974	25.5888	0.000149326	2.2194	up	dupletAB444	LOC_Os03g56869.1	ribose-5-phosphate isomerase A, putative, expressed
Traes_2BL_D195BD715	1.05228	2.72277	0.00796703	2.03483	up	dupletAB485	LOC_Os01g57510.1	receptor protein kinase, putative, expressed
Traes_2BL_7F9F8D481	1.70995	91.324	1.29976e-17	6.40657	up	dupletAB504	LOC_Os09g08072.1	glycosyl hydrolases, putative, expressed
Traes_3B_F20BD0FCA	5.74819	10.3407	0.0254915	1.52393	up	dupletAB508	LOC_Os01g43740.1	cytochrome P450 72A1, putative, expressed
Traes_1BL_CC64CA41E	0.111875	1.88141	5.44656e-07	4.71301	up	dupletAB550	LOC_Os10g36924.1	aquaporin protein, putative, expressed
Traes_2BL_E14BABA16	0.885716	2.95513	0.00470352	2.41551	up	dupletAB625	LOC_Os04g58730.1	AT hook motif domain containing protein, expressed
Traes_1BL_9329CAEFE	59.2601	92.5016	0.0414493	1.28574	up	dupletAB748	LOC_Os02g35090.1	expressed protein
Traes_1BL_E38BBC0DA1	182.315	365.552	0.0385866	1.66299	up	dupletAB944	LOC_Os01g41710.1	chlorophyll A-B binding protein, putative, expressed
Traes_2BL_B877F41B8	4.29066	10.4639	0.00365474	1.93722	up	dupletAB958	LOC_Os04g59020.1	integral membrane protein, putative, expressed
Traes_6BS_86336D977	36.5008	110.882	0.00040379	2.25386	up	dupletAB979	LOC_Os04g02910.1	membrane related protein CP5, putative, expressed
Traes_2BL_393505A69	6.56087	10.713	0.0298745	1.37856	up	dupletAB1161	LOC_Os04g33640.2	glycosyl hydrolases family 17, putative, expressed
Traes_2BL_D274D68D2	46.842	103.564	0.00485242	1.80144	up	dupletAB1183	LOC_Os02g41860.2	aquaporin protein, putative, expressed
Traes_1BS_DF0A86458	1.73201	4.50187	0.015239	2.04014	up	dupletAB1217	LOC_Os05g08420.1	expressed protein
Traes_2BL_F95E57A0C	0.578465	1.42655	0.0301177	1.94249	up	dupletAB1221	LOC_Os04g38530.1	aldose 1-epimerase, putative, expressed
Traes_4BS_FF3F5B3C51	0.517122	4.78947	1.37402e-06	3.88092	up	dupletAB1287	LOC_Os06g25010.1	glycosyl hydrolase, putative, expressed
Traes_2BL_172F729A7	4.64262	50.0449	7.53484e-07	4.07205	up	dupletAB1293	LOC_Os03g58170.1	stem-specific protein TSJT1, putative, expressed
Traes_5BL_1667563F2	13.6147	42.63	0.0446928	2.28142	up	dupletAB1345	LOC_Os03g62370.1	WD40-like Beta Propeller Repeat family protein, expressed
Traes_5BL_767BAC5D4	14.0122	27.9448	0.00636405	1.65485	up	dupletAB1372	LOC_Os06g01950.1	phosphoglycerate mutase, putative, expressed
Traes_1BL_6C39CF535	0.0875618	11.8479	1.09491e-10	7.72947	up	dupletAB1406	LOC_Os05g44140.1	non-symbiotic hemoglobin 2, putative, expressed
Traes_5BL_B66B801E5	48.7156	75.9149	0.0485718	1.28989	up	dupletAB1493	LOC_Os09g33810.2	ankyrin repeat domain containing protein, putative,
Traes_3B_D4262248A	13.9814	23.2478	0.0252837	1.40662	up	dupletAB1606	LOC_Os05g25640.1	cytochrome P450, putative, expressed
Traes_2BL_C41ED2148	1.98605	7.80584	0.00871672	2.65689	up	dupletAB1627	LOC_Os04g36040.1	peptide transporter PTR2, putative, expressed
Traes_2BS_45CD5B99E	8.48245	24.9659	0.000230279	2.21114	up	dupletAB1648	LOC_Os04g17100.1	heavy metal-associated domain containing protein,
Traes_2BL_2F57438F2	0.75917	2.22282	0.00110038	2.22301	up	dupletAB1738	LOC_Os04g48310.1	RING-H2 finger protein, putative, expressed
Traes_3B_886D11B84	1.53093	4.18759	0.00138467	2.11417	up	dupletAB1790	LOC_Os01g07750.1	expressed protein
Traes_4BL_840A609C1	1.74384	24.5245	0.00240583	4.44634	up	dupletAB1822	LOC_Os08g41880.1	nucleotide pyrophosphatase/phosphodiesterase, putative,
Traes_2BL_D94DC9302	3.12132	5.22565	0.0314547	1.39554	up	dupletAB1917	LOC_Os04g51610.1	calcium-transporting ATPase, plasma membrane-type, putative,
Traes_3B_60D2FD1EF	0.900404	2.51086	0.00167258	2.14256	up	dupletAB1951	LOC_Os01g48420.1	peroxiredoxin, putative, expressed
Traes_1BL_65B76BAF0	10.374	16.1743	0.0463186	1.29853	up	dupletAB1968	LOC_Os01g60170.1	DUF567 domain containing protein, putative, expressed
Traes_2BL_A0786494A	1.33445	2.948	0.03012	1.80703	up	dupletAB1999	LOC_Os04g40630.1	BTBZ4 - Bric-a-Brac, Tramtrack, Broad Complex BTB domain
Traes_5BL_37279A48E	0.179144	2.15819	0.000260784	4.23023	up	dupletAB2098	LOC_Os12g12370.1	outer envelope protein, putative, expressed
Traes_1BL_6FD27DB24	2.98995	6.8446	0.0034732	1.8685	up	dupletAB2127	LOC_Os05g32590.1	methyltransferase, putative, expressed
Traes_4BL_072F95CE6	0	2.17915	0.000271817	Inf	up	dupletAB2136	LOC_Os05g37540.1	transposon protein, putative, unclassified, expressed
Traes_7BL_54CC4FCF8	0.470621	4.41592	0.00704918	3.88902	up	dupletAB2141	LOC_Os11g25454.1	cytokinin-N-glucosyltransferase 1, putative, expressed
Traes_3B_2F0ECB4F0	23.749	37.3467	0.0347257	1.29909	up	dupletAB2162	LOC_Os01g07530.1	uncharacterized glycosyltransferase, putative, expressed
Traes_7BL_C5D2C17B3	0.971566	20.5253	4.22252e-11	5.06029	up	dupletAB2164	LOC_Os09g25460.1	transferase family protein, putative, expressed
Traes_3B_F23F85A6F	5.02233	10.3877	0.00412906	1.71632	up	dupletAB2168	LOC_Os01g39890.1	transposon protein, putative, unclassified, expressed
Traes_6BS_A679AA5FF	9.51706	54.7354	0.000482748	3.2041	up	dupletAB2311	LOC_Os02g26700.1	cation transport regulator-like protein 1, putative,
Traes_3B_5D7382024	0.722641	16.2628	7.01508e-15	5.14945	up	dupletAB2343	LOC_Os01g73910.2	peptidase, putative, expressed
Traes_5BL_672642904	2.16517	6.5964	0.00134706	2.27359	up	dupletBD5786	LOC_Os03g60260.1	ANT1, putative, expressed
Traes_1BS_F0520EC18	0.868367	5.01068	6.67055e-07	3.18071	up	dupletBD5795	LOC_Os05g04550.1	CAMK_KIN1/SNF1/Nim1_like.3 - CAMK includes
Traes_4BL_C43A8DD0D	7.77683	13.3993	0.0201918	1.43521	up	dupletBD5836	LOC_Os03g12260.1	cytochrome P450 protein, putative, expressed
Traes_7BS_0997D563B	0.0641238	110.686	5.01659e-32	11.41	up	dupletBD5972	LOC_Os06g50930.1	rhodanese-like domain containing protein, putative,
Traes_5BS_B27249405	0.103739	19.5397	1.74272e-18	8.20721	up	dupletBD5999	ChrUn.fgenesh.mRNA.94	expressed protein
Traes_5BL_E0E94A9A9	99.3588	158.947	0.0485489	1.32942	up	dupletBD6031	LOC_Os04g38410.1	chlorophyll A-B binding protein, putative, expressed
Traes_5BL_06774BCC2	0.993886	4.24597	0.00037493	2.74342	up	dupletBD6082	LOC_Os03g38470.1	GDSL-like lipase/acylhydrolase, putative, expressed
Traes_4BS_27D3A6FE4	2.19439	7.96824	5.92627e-05	2.51989	up	dupletBD6105	LOC_Os12g02880.1	E2F-related protein, putative, expressed
Traes_5BL_28CCE5325	299.713	706.876	0.0199062	1.90039	up	dupletBD6191	LOC_Os10g01044.1	isoflavone reductase, putative, expressed
Traes_3B_23DA36C39	1.3866	3.96418	0.011006	2.19535	up	dupletBD6197	LOC_Os01g57560.1	serine/threonine-protein kinase receptor precursor,
Traes_5BL_38D5C4BE1	7.08255	24.9622	0.0315384	2.45218	up	dupletBD6202	LOC_Os09g32290.2	FAD dependent oxidoreductase domain containing protein,
Traes_4BL_265B4B877	3.77354	7.43443	0.0348039	1.64631	up	dupletBD6295	LOC_Os06g50940.1	GDSL-like lipase/acylhydrolase, putative, expressed
Traes_2BS_A561940DE	2.99112	5.61712	0.0345996	1.5557	up	dupletBD6300	LOC_Os07g44890.1	gibberellin receptor GID1L2, putative, expressed
Traes_5BL_C99C99B3C	43.74	81.4262	0.0164111	1.55862	up	dupletBD6507	LOC_Os09g38090.1	expressed protein
Traes_1BL_BA3D50BA7	1.25079	3.79122	0.000998995	2.26582	up	dupletBD6566	LOC_Os05g43300.1	expressed protein
Traes_5BS_DF2486215	0	9.58105	4.01203e-10	Inf	up	dupletBD6576	ChrUn.fgenesh.mRNA.94	expressed protein
Traes_3B_21DEF07D2	1.94671	17.1876	0.000116932	3.82331	up	dupletBD6625	LOC_Os01g44050.1	siroheme synthase, putative, expressed
Traes_5BS_39B20151B	0.699213	10.1149	0.0313677	4.55096	up	dupletBD6627	LOC_Os12g35340.1	OsGrx_C11 - glutaredoxin subgroup III, expressed
Traes_7BS_A0B8020BA	0.990703	2.04901	0.0205506	1.71208	up	dupletBD6667	LOC_Os06g06770.1	OsPOP11 - Putative Prolyl Oligopeptidase homologue,
Traes_5BL_FB94A02FE	9.49555	16.9392	0.013279	1.48839	up	dupletBD6973	LOC_Os09g36600.1	nodulin, putative, expressed
Traes_5BL_E16E15CFB	0.874773	18.7683	8.32244e-15	5.08778	up	dupletBD7112	LOC_Os09g37958.1	cupin domain containing protein, expressed
Traes_1BS_8C1DB9CF91	0.538705	14.0905	0.0159661	5.40658	up	dupletBD7208	LOC_Os11g24070.1	LTPL10 - Protease inhibitor/seed storage/LTP family protein
Traes_2BL_7C72BEACE	0.179063	10.1808	3.12786e-08	6.46915	up	dupletBD7257	LOC_Os04g55600.1	expressed protein
Traes_5BL_C559EFC8A	0.507289	2.32805	0.0189269	2.84991	up	dupletBD7279	LOC_Os08g38020.1	bZIP transcription factor domain containing protein,
Traes_1BL_B1FA57C66	1.13779	6.23294	0.0222829	3.08639	up	dupletBD7324	LOC_Os08g38300.1	Core histone H2A/H2B/H3/H4 domain containing protein,
Traes_5BS_9584239E51	5.81406	27.9132	4.28067e-06	2.93259	up	dupletBD7403	LOC_Os12g35340.1	OsGrx_C11 - glutaredoxin subgroup III, expressed
Traes_2BL_B0E0A6C71	0	1.55693	0.00118231	Inf	up	dupletBD7512	LOC_Os10g34602.1	csAtPR5, putative, expressed
Traes_1BL_0C1AA36CC	4.53225	12.8573	0.000277906	2.16628	up	dupletBD7560	LOC_Os10g41480.1	phospho-2-dehydro-3-deoxyheptonate aldolase, chloroplast
Traes_2BL_0C3ADFA9F	14.9048	23.1828	0.0370202	1.2978	up	dupletBD7573	LOC_Os02g32469.1	expressed protein
Traes_7BL_07CC0B6EF	6.08683	11.3569	0.0139525	1.54612	up	dupletBD7632	LOC_Os02g16680.2	bZIP transcription factor domain containing protein,
Traes_5BL_D4625FF94	7.52451	18.0095	0.031629	1.8979	up	dupletBD7681	LOC_Os09g32330.1	expressed protein
Traes_5BS_B3834F8C0	0	23.0064	2.84859e-08	Inf	up	dupletBD7708	ChrUn.fgenesh.mRNA.94	expressed protein
Traes_2BL_94872CC98	1.48354	3.3327	0.0118855	1.81088	up	dupletBD7776	LOC_Os04g42430.2	EF hand family protein, putative, expressed
Traes_5BL_A9BFB8F58	0.634775	1.98852	0.00207379	2.30976	up	dupletBD7963	LOC_Os01g21630.1	pectinacetylesterase domain containing protein, expressed
Traes_4BS_78BF31566	42.8693	130.131	0.000390511	2.25299	up	dupletBD8006	LOC_Os03g10880.1	BTBN5 - Bric-a-Brac, Tramtrack, Broad Complex BTB domain
Traes_5BL_054434680	26.252	40.0544	0.0409921	1.26663	up	dupletBD8050	LOC_Os03g43810.1	helix-loop-helix DNA-binding domain containing protein,
Traes_4BL_8FB8775C8	83.2396	137.07	0.029712	1.38797	up	dupletBD8094	LOC_Os05g46480.1	late embryogenesis abundant protein, group 3, putative,
Traes_2BS_7E04C0EE9	15.3715	28.0097	0.0148699	1.50937	up	dupletBD8126	LOC_Os03g27790.1	EF hand family protein, putative
Traes_3B_213492E32	36.4607	61.6455	0.0311083	1.4098	up	dupletBD8161	LOC_Os01g01790.2	expressed protein
Traes_2BS_A70DA4BBF	2.29966	25.9963	5.84646e-09	4.17435	up	dupletBD8232	LOC_Os02g01100.2	transmembrane amino acid transporter protein, putative,
Traes_2BL_55FB84E2B	0.0765692	45.8538	0.000989042	9.84538	up	singletonB14720	LOC_Os02g41580.1	CAMK_CAMK_like.14 - CAMK includes calcium/calmodulin
Traes_3B_728668685	0.96249	7.38346	3.55541e-06	3.5889	up	singletonB14825	LOC_Os05g31140.1	glycosyl hydrolases family 17, putative, expressed
Traes_3B_2F12EE7CD	0.492459	4.54142	0.00771581	3.8877	up	singletonB15075	LOC_Os01g24750.1	Ser/Thr protein phosphatase family protein, putative,
Traes_3B_DDE54BDCF	31.6572	57.9141	0.0295333	1.51351	up	singletonB15121	LOC_Os01g65992.1	expressed protein
Traes_3B_FF3604E02	2.28983	6.08025	0.00928812	2.0857	up	singletonB15134	LOC_Os01g07500.1	alliin lyase precursor, putative, expressed
Traes_3B_C9074ECF8	4.68045	9.09672	0.00863439	1.62114	up	singletonB15150	LOC_Os11g01830.1	staphylococcal nuclease homologue, putative, expressed
Traes_1BL_587D15E0E	0.317739	38.5167	0.0197352	7.62594	up	singletonB15336	LOC_Os05g43940.1	O-methyltransferase, putative, expressed
Traes_5BL_617E32F8C	9.80046	27.8442	0.000277275	2.15698	up	singletonB15396	LOC_Os12g02040.1	hypoxia-responsive family protein, putative, expressed
Traes_1BL_37FC4C2ED	0	5.26248	0.00128863	Inf	up	singletonB15503	LOC_Os05g43910.1	cytochrome P450, putative, expressed
Traes_5BS_2C2072466	0.0726883	17.7775	1.23061e-07	8.57017	up	singletonB15510	ChrUn.fgenesh.mRNA.94	expressed protein
Traes_4BL_F2CBFEC51	12.8337	69.2152	4.69733e-06	3.09988	up	singletonB15583	LOC_Os03g05290.1	aquaporin protein, putative, expressed
Traes_2BL_070D9E2AD	0.223656	1.23441	0.0292911	3.09578	up	singletonB15628	LOC_Os04g23440.1	helix-loop-helix DNA-binding domain containing protein,
Traes_5BL_EB3A45005	4.95404	7.72667	0.0464785	1.29491	up	singletonB15735	LOC_Os07g09370.1	pentatricopeptide, putative, expressed
Traes_5BL_8B50EC68A	2.44729	4.57762	0.0250902	1.56155	up	singletonB15852	LOC_Os09g26960.1	cytochrome P450, putative, expressed
Traes_1BL_D0694804D1	1.36583	4.9191	0.0109946	2.52132	up	singletonB15885	LOC_Os05g33400.1	basic 7S globulin precursor, putative, expressed
Traes_5BL_39F8537DB	0.990793	4.26091	0.00414842	2.77251	up	singletonB15956	LOC_Os02g28900.1	cytokinin-O-glucosyltransferase 2, putative, expressed
Traes_7BL_847A22B0A	1.25221	14.096	3.11252e-05	4.13262	up	singletonB16017	LOC_Os04g01710.1	cysteine proteinase At4g11310 precursor, putative,
Traes_1BS_870E90515	1.53804	23.4763	6.44807e-07	4.59393	up	singletonB16271	LOC_Os05g08420.1	expressed protein
Traes_5BL_7B0ED7548	10.7988	20.5992	0.0106371	1.60208	up	singletonB16462	LOC_Os03g17730.1	P-protein, putative, expressed
Traes_3B_46FD08FE7	63.2759	124.672	0.0153512	1.65518	up	singletonB16526	LOC_Os01g11054.1	phosphoenolpyruvate carboxylase, putative, expressed
Traes_2BL_2B45081D4	3.07608	129.211	1.13252e-18	6.04512	up	singletonB16657	LOC_Os04g59260.1	peroxidase precursor, putative, expressed
Traes_2BL_6C005030A	0.031717	5.45601	1.85733e-12	8.10113	up	singletonB16883	LOC_Os04g38680.1	transmembrane amino acid transporter protein, putative,
Traes_6BL_B0DF8AAC2	28.4425	51.4205	0.0224982	1.53085	up	singletonB16891	LOC_Os04g55230.1	tetratricopeptide repeat domain containing protein, putative,
Traes_1BL_EBB3D5E4B	0.857229	3.22047	0.00229834	2.55143	up	singletonB17039	LOC_Os05g33080.1	serine/threonine-protein kinase, putative, expressed
Traes_3B_A84ED9D40	9.2587	14.9639	0.0296083	1.35412	up	singletonB17054	LOC_Os03g29960.1	DEK C terminal domain containing protein, expressed
Traes_5BL_B8C3AE4A5	2.33889	14.242	1.15017e-05	3.28317	up	singletonB17077	LOC_Os08g20570.1	chloride channel protein, putative, expressed
Traes_3B_A97EF1A62	0.972731	3.47215	0.0253214	2.51977	up	singletonB17185	LOC_Os01g53730.1	expressed protein
Traes_3B_160ACD32F	23.4331	62.2624	0.030821	2.09162	up	singletonB17282	LOC_Os01g63190.1	laccase precursor protein, putative, expressed
Traes_7BS_7DF55ECFE	48.9323	88.7914	0.0355793	1.50138	up	singletonB17451	LOC_Os06g09610.1	peroxiredoxin, putative, expressed
Traes_4BL_503FDE19D	6.66115	10.7343	0.0288418	1.34299	up	singletonB17463	LOC_Os03g09220.3	stage II sporulation protein E, putative, expressed
Traes_6BS_DA8DF3904	0	4.03896	6.78822e-05	Inf	up	singletonB17517	LOC_Os12g24020.2	rhodanese-like domain containing protein, putative,
Traes_3B_6A80CB298	0.250295	2.64569	0.00284975	4.06834	up	singletonB17760	LOC_Os01g54620.1	CESA4 - cellulose synthase, expressed
Traes_1BL_148679E52	10.8046	84.7289	3.29806e-05	3.65012	up	singletonB17862	LOC_Os05g31140.1	glycosyl hydrolases family 17, putative, expressed
Traes_3B_85933437D	3.57119	20.9246	0.00523667	3.235	up	singletonB17954	LOC_Os01g53730.1	expressed protein
Traes_6BL_69E800C48	3.11786	6.54754	0.0438453	1.74629	up	singletonB18076	LOC_Os02g53400.1	thioredoxin, putative, expressed
Traes_4BL_BEF6AF501	2.85463	10.3506	0.020569	2.49423	up	singletonB18089	LOC_Os01g01840.1	helix-loop-helix DNA-binding domain containing protein,
Traes_5BL_8ABF07777	0.154139	41.1609	0.00148634	8.68018	up	singletonB18184	LOC_Os03g60840.1	BBTI13 - Bowman-Birk type bran trypsin inhibitor precursor,
Traes_3B_73B1D08C5	14.7141	23.4252	0.0340833	1.32395	up	singletonB18383	LOC_Os01g48500.1	expressed protein
Traes_5BL_528AFDEC3	1.49024	3.37754	0.0211525	1.83464	up	singletonB18439	LOC_Os09g28720.1	alpha/beta hydrolase fold, putative, expressed
Traes_5BL_3B94337F4	0.384418	3.748	1.74531e-08	3.94571	up	singletonB18446	LOC_Os03g63290.1	oxidoreductase, short chain dehydrogenase/reductase family
Traes_1BL_537870B77	49.9746	92.2286	0.0196448	1.56054	up	singletonB18455	LOC_Os05g35470.1	dienelactone hydrolase family protein, expressed
Traes_5BL_8512C24F7	2.94918	13.6032	1.92498e-06	2.8556	up	singletonB18565	LOC_Os03g53860.1	periplasmic beta-glucosidase precursor, putative, expressed
Traes_5BS_99839CDF9	0.485698	5.42502	1.80967e-06	4.1419	up	singletonB18735	LOC_Os08g39730.1	cytochrome P450, putative, expressed
Traes_6BL_920CC7E80	4.48569	8.25502	0.0302425	1.54134	up	singletonB18739	LOC_Os04g52130.1	coproporphyrinogen III oxidase, chloroplast precursor,
Traes_3B_58821849B	4.95143	9.58735	0.00954025	1.61718	up	singletonB18793	LOC_Os01g16450.1	peroxidase precursor, putative, expressed
Traes_3B_646F0FF35	0	1.98913	0.00712211	Inf	up	singletonB18891	LOC_Os01g71670.1	glycosyl hydrolases family 17, putative, expressed
Traes_3B_0CBE4D0C0	32.2989	112.525	3.4772e-05	2.44815	up	singletonB19818	LOC_Os01g01340.1	light-induced protein 1-like, putative, expressed
Traes_3B_74A673B19	6.98064	12.2741	0.0183438	1.47622	up	singletonB19853	LOC_Os01g43420.1	expressed protein
Traes_5BS_E5FAD58A8	1.03491	3.33169	0.0179668	2.36334	up	singletonB20042	LOC_Os02g28970.2	expressed protein
Traes_5BL_F2A262B09	4.21052	8.35789	0.0056395	1.63472	up	singletonB20320	LOC_Os09g35860.1	ras-related protein, putative, expressed
Traes_3B_BA15EB5E9	0.706358	4.55998	0.000174862	3.36997	up	singletonB20362	LOC_Os01g12940.1	phosphorylase domain containing protein, putative,
Traes_4BS_9CF0B2235	19.926	32.6836	0.0358941	1.36669	up	singletonB20713	LOC_Os11g16550.1	uncharacterized protein ycf53, putative, expressed
Traes_7BS_819AA1BA6	0.524864	2.58817	0.000831978	2.94182	up	singletonB20732	LOC_Os02g17640.1	isochorismatase family protein, putative, expressed
Traes_3B_3A3B7A34B	1.02098	2.9567	0.0109874	2.19357	up	singletonB20847	LOC_Os01g16950.1	zinc finger, C3HC4 type domain containing protein,
Traes_2BS_7093A1D1A	3.97341	6.72662	0.0205392	1.42832	up	singletonB20941	LOC_Os07g31884.1	MATE efflux family protein, putative, expressed
Traes_2BS_80CE1BDCE	1.41193	3.27249	0.00379442	1.88631	up	singletonB21037	LOC_Os07g44299.1	pentatricopeptide, putative, expressed
Traes_5BL_175E0D966	0.304374	2.42003	0.00332702	3.63331	up	singletonB21077	LOC_Os08g39730.1	cytochrome P450, putative, expressed
Traes_1BL_8417063F9	0.655092	2.1576	0.0402701	2.3945	up	singletonB21165	LOC_Os01g66500.1	phosphoribosylformylglycinamidine synthase, putative,
Traes_5BL_B53DA57D4	3.34087	9.06587	0.000395245	2.08887	up	singletonB21351	LOC_Os09g24820.1	ZF-HD protein dimerisation region containing protein,
Traes_3B_462F915B7	26.0401	55.8872	0.00389044	1.77492	up	singletonB21396	LOC_Os01g11054.1	phosphoenolpyruvate carboxylase, putative, expressed
Traes_3B_A3524961A	4.86196	14.7691	0.00227436	2.27789	up	singletonB21495	LOC_Os01g48750.1	aspartic proteinase nepenthesin-2 precursor, putative,
Traes_2BS_A594778DC	12.2073	25.123	0.00527312	1.68534	up	singletonB21651	LOC_Os07g43925.1	expressed protein
Traes_5BL_DF6B75D78	20.4346	44.3521	0.00262155	1.76881	up	singletonB21698	LOC_Os01g12740.1	cytochrome P450, putative, expressed
Traes_1BL_0D5375344	61.7088	240.641	9.71686e-06	2.62603	up	singletonB21702	LOC_Os09g17740.1	chlorophyll A-B binding protein, putative, expressed
Traes_5BL_199A847E4	0.174739	1.49204	0.0415083	3.75406	up	singletonB21909	LOC_Os09g35010.1	dehydration-responsive element-binding protein, putative,
Traes_2BL_B2B719C14	15.9119	38.8337	0.00354426	1.96364	up	singletonB22031	LOC_Os03g40100.1	ACT domain containing protein, expressed
Traes_5BL_5F432CEF9	3.41552	7.02782	0.0488495	1.68023	up	singletonB22066	LOC_Os01g50200.1	UDP-glucoronosyl and UDP-glucosyl transferase domain
Traes_3B_B12420403	19.5467	48.5367	0.000952166	1.97927	up	singletonB22225	LOC_Os01g05080.1	thylakoid lumenal protein, putative, expressed
Traes_5BS_C9EA93E10	12.1983	21.2256	0.0162032	1.45783	up	singletonB22307	LOC_Os12g39640.1	MYB family transcription factor, putative, expressed
Traes_5BL_8E0EA70D9	0	2.36034	3.55693e-08	Inf	up	singletonB22453	LOC_Os09g31430.1	Os9bglu30 - beta-glucosidase, similar to Os4bglu12
Traes_7BL_75C016CF7	2.10565	43.0085	1.20533e-09	5.01929	up	singletonB22470	LOC_Os09g38239.1	sulfotransferase domain containing protein, expressed
Traes_1BL_E6A53E6FA	0.047547	7.62676	8.6022e-15	8.00137	up	singletonB22473	LOC_Os05g49840.1	phospholipase, putative, expressed
Traes_2BL_C1D1054B1	40.8266	98.1616	0.00134988	1.91058	up	singletonB22740	LOC_Os02g41860.2	aquaporin protein, putative, expressed
Traes_3B_4CF024A5F	0.512752	1.71992	0.00379032	2.3995	up	singletonB22767	LOC_Os01g52710.1	glycosyl transferase 8 domain containing protein, putative,
Traes_1BL_D4F420873	6.64434	97.7377	0.0478129	4.49937	up	singletonB22899	LOC_Os05g31140.1	glycosyl hydrolases family 17, putative, expressed
Traes_2BL_6A5202855	2.15971	6.07381	0.00338123	2.16014	up	singletonB22945	LOC_Os02g57760.1	O-methyltransferase, putative, expressed
Traes_2BS_B56626C9D	0.23902	2.9236	0.031483	4.24407	up	singletonB22991	LOC_Os04g43390.1	Os4bglu16 - monolignol beta-glucoside homologue,
Traes_5BS_DCB2B616C	10.6782	28.7641	0.000547343	2.09476	up	singletonB23075	LOC_Os12g43490.1	thaumatin, putative, expressed
Traes_2BS_3EF779D1A	0.0682037	2.39976	3.8898e-06	5.77768	up	singletonB23082	LOC_Os07g44890.1	gibberellin receptor GID1L2, putative, expressed
Traes_5BL_ECB893794	0.17318	1.85618	0.0007292	4.08999	up	singletonB23253	LOC_Os03g16670.1	haloacid dehalogenase-like hydrolase family protein,
Traes_2BS_F2193201C	23.7305	48.3214	0.00615389	1.69286	up	singletonB23354	LOC_Os11g39450.1	cysteine-rich receptor-like protein kinase 7 precursor,
Traes_5BL_66C56BF34	0	5.27954	0.0329293	Inf	up	singletonB23366	LOC_Os07g35350.2	glucan endo-1,3-beta-glucosidase precursor, putative,
Traes_5BL_1F502BF71	2.19153	5.90682	0.00294393	2.09278	up	singletonB23391	LOC_Os04g37550.1	aspartic proteinase nepenthesin-2 precursor, putative,
Traes_7BL_F7E745685	102.924	161.703	0.0411465	1.29762	up	singletonB23419	LOC_Os08g06520.2	expressed protein
Traes_3B_5E09C29D8	8.02371	19.2592	0.00451213	1.91918	up	singletonB23483	LOC_Os05g50310.1	ZF-HD protein dimerisation region containing protein,
Traes_7BL_5D7135D39	0	2.33932	9.00058e-05	Inf	up	singletonB23641	LOC_Os09g32330.1	expressed protein
Traes_6BS_B26FD03C8	0.356922	23.0873	0.0149829	6.63397	up	singletonB23643	LOC_Os03g52860.1	lipoxygenase, putative, expressed
Traes_5BL_1A0C6449C	0.964772	5.37744	0.000272185	3.12646	up	singletonB23662	LOC_Os04g33530.1	Ser/Thr protein phosphatase family protein, putative,
Traes_1BS_3968DE2E3	0	1.84471	2.89733e-06	Inf	up	singletonB23692	LOC_Os11g44580.1	go35 NBS-LRR, putative, expressed
Traes_4BL_58D8AC69C	0.411337	6.50696	0.0304631	4.60653	up	singletonB23933	LOC_Os08g41880.1	nucleotide pyrophosphatase/phosphodiesterase, putative,
Traes_1BL_C81B12EC9	3.60282	14.0542	7.44585e-06	2.62371	up	singletonB24085	LOC_Os01g58730.1	glycosyl hydrolases family 17, putative, expressed
Traes_4BL_8B3E9186C	99.826	198.713	0.00906908	1.65194	up	singletonB24232	LOC_Os05g46480.1	late embryogenesis abundant protein, group 3, putative,
Traes_6BS_3343D8C16	50.4136	83.3071	0.0245567	1.39984	up	singletonB24285	LOC_Os01g41710.1	chlorophyll A-B binding protein, putative, expressed
Traes_3B_F227310FD	0.0536526	2.23962	0.00026573	6.02525	up	singletonB24491	LOC_Os03g63660.1	expressed protein
Traes_6BL_EF428EFF2	2.45826	8.15424	0.0212679	2.36668	up	singletonB24623	LOC_Os02g44980.1	transmembrane amino acid transporter protein, putative,
Traes_5BL_8BAA498F1	0.0353986	3.14269	5.18839e-08	7.12867	up	singletonB24688	LOC_Os06g42520.1	transposon protein, putative, unclassified, expressed
Traes_7BL_A184A669E	0.636113	3.59555	0.0026316	3.18078	up	singletonB24896	LOC_Os08g36630.1	bifunctional monodehydroascorbate reductase and carbonic
Traes_7BL_22BD62116	0.170072	1.88865	0.00880638	4.15732	up	singletonB24995	LOC_Os11g25454.1	cytokinin-N-glucosyltransferase 1, putative, expressed
Traes_5BL_C6F2BCE60	8.26948	44.307	0.0371467	3.05203	up	singletonB25083	LOC_Os05g41610.1	glycosyl hydrolases family 17, putative, expressed
Traes_3B_0B36CB0D3	0.869876	23.4486	4.05504e-16	5.42362	up	singletonB25171	LOC_Os01g61044.1	transmembrane amino acid transporter protein, putative,
Traes_2BS_9BF5FC105	5.62672	9.40819	0.0240544	1.41197	up	singletonB25214	LOC_Os07g43370.1	amine oxidase family protein, putative, expressed
Traes_2BS_6B52BCC54	0	2.51984	1.38104e-05	Inf	up	singletonB25252	LOC_Os07g04160.1	peptidyl-prolyl cis-trans isomerase, FKBP-type, putative,
Traes_1BL_B0FD45910	5.0398	11.75	0.0261809	1.9011	up	singletonB25341	LOC_Os02g52610.2	xyloglucan fucosyltransferase, putative, expressed
Traes_2BL_D671CC30D	1.01071	35.4895	0.00321604	5.76051	up	singletonB25479	LOC_Os02g41580.1	CAMK_CAMK_like.14 - CAMK includes calcium/calmodulin
Traes_2BL_AFEA4A7DD	10.2785	17.2374	0.0250942	1.41348	up	singletonB25634	LOC_Os04g54560.1	transferase family protein, putative, expressed
Traes_5BL_D20CD7D08	4.11295	10.1128	0.00957486	1.97606	up	singletonB25658	LOC_Os12g01360.1	expressed protein
Traes_2BL_DE8AF64BB	11.5023	46.1822	1.79077e-05	2.67993	up	singletonB25700	LOC_Os02g41860.2	aquaporin protein, putative, expressed
Traes_4BS_F9C7C2530	1.09182	4.82012	0.0282179	2.77616	up	singletonB25703	LOC_Os06g45970.1	OsSAUR26 - Auxin-responsive SAUR gene family member,
Traes_6BL_AE67DA6A0	1.52645	12.5073	2.59972e-06	3.70449	up	singletonB25736	LOC_Os02g54820.2	trehalose-6-phosphate synthase, putative, expressed
Traes_2BL_148046057	3.81218	12.2872	0.0109939	2.32708	up	singletonB25776	LOC_Os02g41840.1	DUF584 domain containing protein, putative, expressed
Traes_5BL_9AA59B2EB	0.0551776	2.06774	0.000168638	5.9144	up	singletonB25892	LOC_Os03g08610.1	leucine-rich repeat family protein, putative, expressed
Traes_6BS_BA8489C46	0.196892	10.3799	2.10568e-08	6.38116	up	singletonB26055	LOC_Os12g25200.1	chloride transporter, chloride channel family, putative,
Traes_5BL_D4C452B20	14.1897	22.2542	0.0353024	1.30002	up	singletonB26120	LOC_Os07g09040.1	peptidyl-prolyl cis-trans isomerase, FKBP-type, putative,
Traes_5BL_0EE106456	9.3113	39.8827	0.00420001	2.78014	up	singletonB26418	LOC_Os04g58564.2	GA18008-PA, putative, expressed
Traes_5BS_4A820ABB2	17.672	35.81	0.00505059	1.67915	up	singletonB26506	LOC_Os12g43490.1	thaumatin, putative, expressed
Traes_1BL_E7A59AA9C	485.979	846.311	0.0250836	1.44597	up	singletonB26554	LOC_Os09g17740.1	chlorophyll A-B binding protein, putative, expressed
Traes_5BL_E3ED26EAF1	0.0427923	3.65242	0.00324379	7.04065	up	singletonB26582	LOC_Os10g05660.1	thaumatin, putative, expressed
Traes_3B_F8A2A38DB	0.438375	1.66958	0.00478522	2.58403	up	singletonB26587	LOC_Os02g57910.1	OsFBX73 - F-box domain containing protein, expressed
Traes_3B_A2B248D03	9.29561	25.0884	0.00373337	2.08144	up	singletonB26657	LOC_Os01g13070.1	expressed protein
Traes_3B_D50E986EC	0	4.38581	2.7561e-08	Inf	up	singletonB26747	LOC_Os01g09384.1	ankyrin repeat domain containing protein, putative,
Traes_3B_559A3ED5F	0	4.38629	0.0431898	Inf	up	singletonB26935	LOC_Os01g14100.1	BT1 family protein, putative, expressed
Traes_4BL_FBA9B0C69	168.999	451.183	0.000690195	2.0728	up	singletonB27034	LOC_Os01g74450.1	aquaporin protein, putative, expressed
Traes_6BL_8115FDC31	0	7.14719	3.45807e-09	Inf	up	singletonB27376	LOC_Os02g52710.1	alpha-amylase precursor, putative, expressed
Traes_2BS_0AF61748C	409.258	1299.98	0.0056185	2.34694	up	singletonB27524	LOC_Os12g19381.1	ribulose bisphosphate carboxylase small chain, chloroplast
Traes_7BL_A7120C76A	1.71584	7.12396	2.57872e-05	2.72787	up	singletonB27566	LOC_Os08g05570.4	monodehydroascorbate reductase, putative, expressed
Traes_5BL_082C825BB	8.27744	97.0354	4.29617e-11	4.20055	up	singletonB27572	LOC_Os03g63950.1	plastid-specific 30S ribosomal protein 1, chloroplast
Traes_5BL_6240DE6BA	9.91701	16.9269	0.0268989	1.43521	up	singletonB27580	LOC_Os03g55240.1	cytochrome P450, putative, expressed
Traes_7BL_DE9710474	1.33584	15.8996	1.48909e-06	4.25126	up	singletonB27644	LOC_Os09g38239.1	sulfotransferase domain containing protein, expressed
Traes_2BS_95EBFD9F6	0	16.1752	1.79786e-13	Inf	up	singletonB27828	LOC_Os04g47220.1	aquaporin protein, putative, expressed
Traes_1BS_ABD495014	104.733	181.029	0.0462881	1.46081	up	singletonB27867	LOC_Os10g35840.1	shikimate/quinate 5-dehydrogenase, putative, expressed
Traes_4BL_99574CDAC	0.47804	18.3992	0.00162324	5.89601	up	singletonB28027	LOC_Os08g41880.1	nucleotide pyrophosphatase/phosphodiesterase, putative,
Traes_4BL_BBB156FD7	2.90913	6.09887	0.0481584	1.73207	up	singletonB28075	LOC_Os03g01760.1	exostosin family domain containing protein, expressed
Traes_7BL_EE72D8712	0.64832	2.84889	0.0017429	2.81544	up	singletonB28142	LOC_Os03g43840.1	LSD1 zinc finger domain containing protein, expressed
Traes_3B_6EA05085F	14.7814	27.8933	0.0188397	1.59283	up	singletonB28197	LOC_Os10g08026.1	lecithin:cholesterol acyltransferase, putative, expressed
Traes_3B_F6BA4106A	1.43537	4.85779	0.00494956	2.40737	up	singletonB28251	LOC_Os09g32960.1	expressed protein
Traes_3B_57229A1EB	19.6991	44.5483	0.00202097	1.84795	up	singletonB28362	LOC_Os04g48460.1	cytochrome P450, putative, expressed
Traes_6BS_34C603530	38.277	67.6421	0.0163467	1.48873	up	singletonB28433	LOC_Os01g41710.1	chlorophyll A-B binding protein, putative, expressed
Traes_3B_0BA89B2AC	4.37665	15.085	2.69204e-05	2.43256	up	singletonB28434	LOC_Os01g56810.1	cytokinin dehydrogenase precursor, putative, expressed
Traes_3B_1A55F707B	0	3.18663	3.17806e-05	Inf	up	singletonB28522	LOC_Os01g72460.1	NADPH quinone oxidoreductase, putative, expressed
Traes_3B_AFF6C9474	1.08212	2.98958	0.0268657	2.1463	up	singletonB28710	LOC_Os01g47780.1	fasciclin domain containing protein, expressed
Traes_3B_9A5FA4417	0.787335	2.14617	0.00387118	2.12421	up	singletonB28798	LOC_Os01g70800.2	mitochondrial carrier protein, putative, expressed
Traes_2BS_DF7826E9C	1.88095	7.25505	0.000203791	2.6047	up	singletonB28945	LOC_Os04g10350.1	1-aminocyclopropane-1-carboxylate oxidase homolog 2,
Traes_1BL_01F7D02E2	24.5376	157.772	0.00892756	3.37114	up	singletonB29036	LOC_Os05g31140.1	glycosyl hydrolases family 17, putative, expressed
Traes_2BS_24273473D	16.053	24.386	0.0469699	1.26411	up	singletonB29183	LOC_Os07g46350.1	OsSCP40 - Putative Serine Carboxypeptidase homologue,
Traes_3B_A0B505DFD	4.10286	12.1975	0.00330858	2.24993	up	singletonB29283	LOC_Os07g29240.1	expressed protein
Traes_2BL_4E4B55DC2	0.0495911	1.47987	0.0149865	5.52578	up	singletonB29322	LOC_Os04g18090.1	histone H1, putative, expressed
Traes_3B_22D20610B	8.22127	15.1657	0.0109431	1.52955	up	singletonB29516	LOC_Os11g04720.2	OsRR10 type-A response regulator, expressed
Traes_3B_2FF6D99AA	0	9.95288	0.00161558	Inf	up	singletonB29606	LOC_Os01g11880.1	DJ-1 family protein, putative, expressed
Traes_7BS_FD4D967E5	0.360969	8.80845	0.0146496	5.28525	up	singletonB29637	LOC_Os07g23570.1	cytochrome P450 72A1, putative, expressed
Traes_5BL_691C79CF8	0	2.61175	0.000280221	Inf	up	singletonB29661	LOC_Os01g53790.1	stress-induced protein, putative, expressed
Traes_1BL_5838C5EE4	1.77111	10.4393	0.0102209	3.19334	up	singletonB29667	LOC_Os08g31700.1	UNE2, putative, expressed
Traes_7BS_5FE261AAA	14.0947	40.0081	0.000294832	2.16469	up	singletonB29794	LOC_Os11g25454.1	cytokinin-N-glucosyltransferase 1, putative, expressed
Traes_5BL_E8C17429F	28.1073	56.0255	0.0206434	1.65421	up	singletonB29820	LOC_Os05g33840.1	transketolase, putative, expressed
Traes_1BS_DD55B7D8F	0.274935	11.1387	9.8363e-09	5.99827	up	singletonB29841	LOC_Os04g47220.1	aquaporin protein, putative, expressed
Traes_5BL_4AB318AA4	5.23626	10.4908	0.00838406	1.65317	up	singletonB29879	LOC_Os04g18380.1	cytochrome P450, putative, expressed
Traes_3B_DDA4A7673	7.722	13.5497	0.0201097	1.47153	up	singletonB29982	LOC_Os01g16310.1	glycosyl hydrolase, family 31, putative, expressed
Traes_5BL_94F42F9A7	0.162821	2.74185	6.25334e-11	4.73095	up	singletonB30000	LOC_Os09g23350.1	trehalose synthase, putative, expressed
Traes_5BL_4140098CB	0.847643	17.4567	6.51905e-07	5.0394	up	singletonB30053	LOC_Os08g31700.1	UNE2, putative, expressed
Traes_6BS_143FEF476	5.26437	9.97267	0.0399639	1.59216	up	singletonB30183	LOC_Os05g28460.1	MEE12, putative, expressed
Traes_3B_321F60236	0.190872	40.4322	1.16902e-05	8.35716	up	singletonB30593	LOC_Os01g01340.1	light-induced protein 1-like, putative, expressed
Traes_5BL_9CFA979D61	0.415633	4.04675	5.75746e-05	3.93192	up	singletonB30598	LOC_Os09g35010.1	dehydration-responsive element-binding protein, putative,
Traes_5BL_8B9B2D843	0.602983	2.55964	0.027202	2.71958	up	singletonB30761	LOC_Os12g29400.1	GRAM domain containing protein, expressed
Traes_3B_E23F2C86F	1.60018	9.77365	0.0142539	3.24316	up	singletonB30796	LOC_Os11g40590.2	DUF1399 containing protein, putative, expressed
Traes_1BL_BE03D01EF	5.42416	10.6453	0.0292289	1.62755	up	singletonB30875	LOC_Os04g33590.1	hydrolase, alpha/beta fold family protein, putative,
Traes_3B_B3B5602A2	2.13336	6.65186	0.00206432	2.30863	up	singletonB30876	LOC_Os12g29990.1	O-sialoglycoprotein endopeptidase, putative, expressed
Traes_2BL_985C16D8A	1.59975	3.2778	0.0121802	1.68985	up	singletonB30929	LOC_Os04g59600.2	pentatricopeptide, putative, expressed
Traes_1BS_BB2203477	0.405057	2.1407	0.0374571	3.03277	up	singletonB30990	LOC_Os05g05820.1	pro-resilin precursor, putative, expressed
Traes_4BS_98CE54365	3.68273	11.6652	0.0368612	2.29875	up	singletonB31030	LOC_Os01g50200.1	UDP-glucoronosyl and UDP-glucosyl transferase domain
Traes_3B_9B0036260	0.676817	4.08629	0.000460278	3.25144	up	singletonB31162	LOC_Os01g48750.1	aspartic proteinase nepenthesin-2 precursor, putative,
Traes_2BS_A1A28A527	0	11.4681	0.00157541	Inf	up	singletonB31166	ChrSy.fgenesh.mRNA.37	expressed protein
Traes_4BL_5C52625BF1	10.8827	27.2902	0.045656	2.00878	up	singletonB31190	LOC_Os10g41550.1	beta-amylase, putative, expressed
Traes_1BL_5ECD11656	0.968293	6.2211	0.0292158	3.36844	up	singletonB31197	LOC_Os05g42250.1	cyclic nucleotide-gated ion channel 2, putative, expressed
Traes_3B_6E80576BE	0.900891	3.18073	0.00165156	2.47492	up	singletonB31228	LOC_Os03g59030.1	UDP-rhamnose rhamnosyltransferase, putative, expressed
Traes_2BS_6A8179706	0.16428	3.18202	0.00142287	4.92788	up	singletonB31444	LOC_Os02g36830.1	cytokinin-O-glucosyltransferase 2, putative, expressed
Traes_2BS_D89C56A09	1.34009	4.98227	0.036355	2.58024	up	singletonB31588	LOC_Os04g12970.1	UDP-glucoronosyl/UDP-glucosyl transferase, putative,
Traes_5BL_0663965E9	1.5557	4.10461	0.0112229	2.07879	up	singletonB31644	LOC_Os09g37270.1	ATROPGEF7/ROPGEF7, putative, expressed
Traes_5BL_DB6E9FDB9	250.724	519.12	0.0101563	1.71228	up	singletonB31652	LOC_Os09g06464.1	CCT/B-box zinc finger protein, putative, expressed
Traes_5BS_F128385EB	5.11584	9.80939	0.00764829	1.5998	up	singletonB31853	LOC_Os12g40510.1	calcineurin B, putative, expressed
Traes_5BL_885C2757D	40.8865	66.7141	0.0276827	1.37567	up	singletonB31929	LOC_Os09g28720.1	alpha/beta hydrolase fold, putative, expressed
Traes_4BS_7A7699CF1	5.66466	10.0883	0.0152642	1.48147	up	singletonB32039	LOC_Os11g02200.1	expressed protein
Traes_1BL_EAC2B15DB	60.6779	193.539	0.00845572	2.35372	up	singletonB32053	LOC_Os11g25454.1	cytokinin-N-glucosyltransferase 1, putative, expressed
Traes_5BL_B3B9DFFD0	3.3164	8.49446	0.0364048	2.01872	up	singletonB32110	LOC_Os03g58250.1	bZIP transcription factor domain containing protein,
Traes_3B_D767EA9FE	4.98014	10.4768	0.012423	1.71537	up	triplet1083	LOC_Os11g43960.1	mitochondrial carrier protein, putative, expressed
Traes_2BS_F89A2D2FC1	0.152303	4.39473	6.41049e-09	5.49699	up	triplet1136	LOC_Os07g47400.1	SRC2 protein, putative, expressed
Traes_5BS_36C5B305D	0	18.6416	5.33917e-16	Inf	up	triplet1149	LOC_Os12g35330.1	OsGrx_C12 - glutaredoxin subgroup III, expressed
Traes_2BS_A1909D302	0.336339	4.03872	0.0306382	4.21078	up	triplet1312	LOC_Os07g35940.1	beta-amylase, putative, expressed
Traes_5BL_1292E81B3	3.17389	5.87708	0.0155709	1.54005	up	triplet1448	LOC_Os03g63730.1	RNA recognition motif containing protein, putative,
Traes_1BS_E68807072	2.65656	29.9574	4.34379e-10	4.14031	up	triplet1458	LOC_Os05g03040.1	AP2 domain containing protein, expressed
Traes_4BS_3BCDF0612	0.158002	18.6698	5.52943e-21	7.55806	up	triplet1526	LOC_Os07g40000.1	DUF260 domain containing protein, putative, expressed
Traes_7BS_848EB07AD	0.0933103	0.914874	5.36296e-05	3.93824	up	triplet1730	LOC_Os06g42020.1	CSLA9 - cellulose synthase-like family A, expressed
Traes_6BL_64BE631DF	0.423652	3.37547	0.000774402	3.65468	up	triplet176	LOC_Os12g40279.1	protein kinase domain containing protein, expressed
Traes_4BL_0726DD6EC	0.509128	2.76129	2.56353e-05	3.11279	up	triplet1848	LOC_Os03g06970.1	tetratricopeptide repeat domain containing protein,
Traes_1BL_722A8B838	3.88591	6.59094	0.0203723	1.43366	up	triplet2087	LOC_Os05g45210.3	respiratory burst oxidase, putative, expressed
Traes_1BL_A4F8B229A	0	3.5261	5.19709e-07	Inf	up	triplet2155	LOC_Os09g36700.1	ribonuclease T2 family domain containing protein, expressed
Traes_3B_AE0A8F5D4	1.22393	2.73376	0.0102598	1.8223	up	triplet2240	LOC_Os01g58640.1	nucleotide pyrophosphatase/phosphodiesterase, putative,
Traes_7BL_0CD3BD38C	1.67856	4.28347	0.00721936	2.01121	up	triplet2266	LOC_Os08g34790.1	AMP-binding domain containing protein, expressed
Traes_2BL_0BFFA7C8F	0.922825	10.1072	4.12624e-05	4.0922	up	triplet228	LOC_Os02g45930.1	expressed protein
Traes_5BS_9F043AE17	0.873645	2.52201	0.00172048	2.17567	up	triplet2305	LOC_Os12g41680.1	No apical meristem protein, putative, expressed
Traes_5BS_1AC8D3009	66.7578	123.085	0.0268834	1.53927	up	triplet2335	LOC_Os12g42980.1	cysteine synthase, putative, expressed
Traes_3B_600FC81DA	0.302309	4.15608	0.000121949	4.41781	up	triplet2437	LOC_Os01g03730.1	nuclease PA3, putative, expressed
Traes_1BL_872B95FED	0.705931	2.14531	0.0120621	2.2589	up	triplet2443	LOC_Os05g31040.1	cytokinin dehydrogenase precursor, putative, expressed
Traes_2BL_034DED9D2	31.6699	64.8226	0.0491306	1.67266	up	triplet276	LOC_Os04g50110.1	RNA recognition motif containing protein, putative,
Traes_6BL_919F8C482	1.06882	3.4145	0.000323116	2.34211	up	triplet2845	LOC_Os02g37590.1	glycerophosphoryl diester phosphodiesterase family protein,
Traes_4BS_CFBE34E84	1.63948	3.24787	0.0228318	1.65426	up	triplet3125	LOC_Os03g48010.1	exostosin, putative, expressed
Traes_2BS_466607233	2.06969	12.9087	0.00142642	3.32303	up	triplet3178	LOC_Os04g05050.1	pectate lyase precursor, putative, expressed
Traes_5BL_1AE458202	3.81589	19.121	1.06949e-06	2.99281	up	triplet323	LOC_Os03g55590.1	MYB family transcription factor, putative, expressed
Traes_3B_80B2632B4	16.2734	36.6439	0.00757915	1.84792	up	triplet3272	LOC_Os01g70520.1	Os1bglu5 - beta-glucosidase homologue, similar to G. max
Traes_2BL_C80835336	0.149577	1.87799	4.12201e-08	4.29888	up	triplet3332	LOC_Os04g43390.2	Os4bglu16 - monolignol beta-glucoside homologue, expressed
Traes_3B_8CD8AD716	4.32218	7.71519	0.0146645	1.48186	up	triplet3461	LOC_Os01g12220.1	uncharacterized protein family UPF0016 domain containing
Traes_1BS_2F6DD776E	12.0928	23.7381	0.01336	1.63521	up	triplet3680	LOC_Os05g01500.1	tubulin-specific chaperone E, putative, expressed
Traes_2BS_D7F40DF36	20.724	41.3182	0.00689643	1.65452	up	triplet3730	LOC_Os04g02900.1	dehydrogenase E1 component domain containing protein,
Traes_1BL_5B701E71D	4.0598	7.88689	0.00740664	1.61908	up	triplet3735	LOC_Os05g31680.1	expressed protein
Traes_4BS_913A67B0E	5.32209	45.5536	1.31319e-09	3.75508	up	triplet3761	LOC_Os10g39810.1	fatty acid hydroxylase, putative, expressed
Traes_7BS_3285CDC24	1.44471	3.56142	0.0122667	1.95092	up	triplet3887	LOC_Os06g06050.1	OsFBL27 - F-box domain and LRR containing protein,
Traes_1BS_5ACFA11B3	111.408	346.333	0.000418869	2.30385	up	triplet3968	LOC_Os05g01950.1	expressed protein
Traes_2BL_11A381E97	0.833442	2.39099	0.00190175	2.17167	up	triplet3977	LOC_Os06g08110.1	nodulin, putative, expressed
Traes_4BS_7F31CC8A1	2.34254	6.1057	0.000857727	2.04672	up	triplet4065	LOC_Os02g08270.1	class I glutamine amidotransferase, putative, expressed
Traes_1BS_E72B7E4BF	0.0866609	1.53723	1.1658e-08	4.82291	up	triplet4126	LOC_Os10g22520.1	cellulase, putative, expressed
Traes_2BS_4AC449580	3.06635	7.87884	0.000778294	2.00629	up	triplet4271	LOC_Os07g49040.1	protein phosphotase protein, putative, expressed
Traes_1BL_67EBDF570	21.2715	34.2727	0.0347042	1.33346	up	triplet4295	LOC_Os05g33270.1	GDSL-like lipase/acylhydrolase, putative, expressed
Traes_1BL_D20749C1D	0.545842	5.19918	0.000154244	3.88989	up	triplet4306	LOC_Os10g41490.1	CAMK_CAMK_like.41 - CAMK includes calcium/calmodulin
Traes_1BL_FD7FF84B6	1.39766	2.90492	0.0217038	1.71283	up	triplet4425	LOC_Os10g37260.1	fringe-related protein, putative, expressed
Traes_2BL_2C28188FF	18.7017	31.5122	0.0211525	1.42135	up	triplet4453	LOC_Os04g53680.1	cyclin, putative, expressed
Traes_5BL_B4537ED84	0.738278	2.27383	0.00110389	2.27938	up	triplet4496	LOC_Os09g20820.1	enolase, putative, expressed
Traes_2BL_EED456A17	2.4004	14.6115	5.44817e-08	3.25408	up	triplet452	LOC_Os07g02800.2	MYB family transcription factor, putative, expressed
Traes_1BS_9B4425943	6.67957	20.4828	0.000107668	2.2783	up	triplet4731	LOC_Os05g02060.1	mitochondrial import inner membrane translocase subunit
Traes_3B_111E84A65	1.03392	2.80891	0.000770537	2.09798	up	triplet480	LOC_Os01g65650.1	receptor-like protein kinase HAIKU2 precursor, putative,
Traes_1BL_A5B67A114	0.461287	1.74484	0.00177116	2.56308	up	triplet4807	LOC_Os10g35150.1	expressed protein
Traes_5BS_83CDABBCF	4.64736	8.96189	0.00771357	1.61043	up	triplet4853	LOC_Os12g41390.1	homocysteine S-methyltransferase protein, putative,
Traes_5BL_4B4BEC652	3.5639	7.72882	0.00325217	1.78278	up	triplet4882	LOC_Os09g04160.1	expressed protein
Traes_4BS_099BBC8381	25.5515	39.0942	0.0482544	1.28887	up	triplet5017	LOC_Os10g26990.1	OsFBK23 - F-box domain and kelch repeat containing protein,
Traes_1BL_262B745D1	0.0890808	1.11584	0.00397831	4.28389	up	triplet5168	LOC_Os09g36680.1	ribonuclease T2 family domain containing protein, expressed
Traes_3B_4327DC7AB	0.136994	3.20168	0.00179065	5.17694	up	triplet5253	LOC_Os06g14324.1	caleosin related protein, putative, expressed
Traes_3B_673A3A22E	1.1026	3.67435	0.00399546	2.41573	up	triplet5314	LOC_Os01g43060.1	expressed protein
Traes_1BS_84EDDA66B	6.18397	19.169	8.68883e-05	2.28291	up	triplet5346	LOC_Os05g08770.1	uncharacterized protein At4g06744 precursor, putative,
Traes_2BS_EF1490FF1	1.38184	2.5331	0.0477071	1.5378	up	triplet5475	LOC_Os07g48160.1	alpha-galactosidase precursor, putative, expressed
Traes_4BL_5AF52F028	5.76372	13.435	0.00570353	1.86371	up	triplet5478	LOC_Os03g13950.1	actin-depolymerizing factor, putative, expressed
Traes_2BL_35E5FE202	1.09456	4.59975	0.0400633	2.70371	up	triplet5493	LOC_Os07g02460.1	expressed protein
Traes_1BL_5492EFDDC	15.8438	32.1638	0.00556112	1.69298	up	triplet5581	LOC_Os05g38570.1	riboflavin biosynthesis protein ribAB, chloroplast
Traes_1BL_3431E1CF5	0.668581	5.3311	5.71364e-08	3.66223	up	triplet5779	LOC_Os10g31850.1	RING finger and CHY zinc finger domain-containing protein
Traes_4BL_DB3FB1622	7.33363	11.4923	0.0348841	1.314	up	triplet5959	LOC_Os03g04169.1	ATP phosphoribosyltransferase, putative, expressed
Traes_1BL_1314058E4	1.02907	4.0531	0.000710272	2.65567	up	triplet6018	LOC_Os05g38040.4	expressed protein
Traes_1BS_27996A726	8.09602	28.6005	0.00281004	2.46112	up	triplet6049	LOC_Os05g08420.1	expressed protein
Traes_3B_7A8BEDB00	5.49236	11.6621	0.00315046	1.73277	up	triplet620	LOC_Os01g04190.2	transporter family protein, putative, expressed
Traes_5BS_B2CD001D1	7.15846	21.8394	0.000124059	2.2581	up	triplet6281	LOC_Os12g40920.1	bZIP transcription factor domain containing protein,
Traes_5BL_F367A99A7	3.81104	8.25194	0.00345823	1.78099	up	triplet6376	LOC_Os03g58250.1	bZIP transcription factor domain containing protein,
Traes_1BL_F1640B356	17.4452	39.9337	0.00314637	1.83951	up	triplet6380	LOC_Os10g35810.1	thylakoid lumenal protein, putative, expressed
Traes_4BL_641B9F914	2.37815	10.0438	0.000139251	2.7228	up	triplet642	LOC_Os03g13870.1	expressed protein
Traes_5BL_3882BC657	2.14691	3.62313	0.0335035	1.40683	up	triplet6489	LOC_Os09g33820.2	lecithine cholesterol acyltransferase, putative, expressed
Traes_4BS_282818F64	7.51157	12.1513	0.0345757	1.37007	up	triplet6682	LOC_Os03g22270.1	auxin-repressed protein, putative, expressed
Traes_1BL_D2EDF576B	176.701	365.818	0.0163722	1.71884	up	triplet6729	LOC_Os01g41710.1	chlorophyll A-B binding protein, putative, expressed
Traes_3B_2F5D73D6F	228.21	538.483	0.0072087	1.90772	up	triplet6826	LOC_Os01g17170.1	magnesium-protoporphyrin IX monomethyl ester
Traes_4BL_726FB6CF1	0.467063	1.53839	0.0263282	2.35608	up	triplet6828	LOC_Os03g20640.1	expressed protein
Traes_4BL_D39667E47	3.72566	31.0982	1.22299e-09	3.72097	up	triplet7006	LOC_Os03g04100.1	expressed protein
Traes_7BL_22471AB45	0.439831	1.25302	0.0220797	2.18348	up	triplet7014	LOC_Os08g28540.1	resistance protein LR10, putative, expressed
Traes_4BL_FF6954EC1	1.31213	6.1291	7.0515e-06	2.88129	up	triplet704	LOC_Os03g09060.1	prenyltransferase, putative, expressed
Traes_2BL_363CA4ED8	0.656714	5.51697	0.00014263	3.72802	up	triplet7149	LOC_Os04g33630.1	2Fe-2S iron-sulfur cluster binding domain containing
Traes_5BL_F48317F91	0.923583	6.18982	2.00396e-07	3.39686	up	triplet7281	LOC_Os09g37620.1	flavin-containing monooxygenase family protein, putative,
Traes_1BL_917AB0D4B	6.13319	18.3228	0.000793913	2.22588	up	triplet7296	LOC_Os11g29400.1	6-phosphogluconate dehydrogenase, decarboxylating,
Traes_3B_EC4C29900	29.1323	59.8929	0.0259994	1.71819	up	triplet7318	LOC_Os01g59090.1	thylakoid lumenal 20 kDa protein, putative, expressed
Traes_5BS_409B24307	0	11.6426	2.63777e-07	Inf	up	triplet7320	ChrUn.fgenesh.mRNA.94	expressed protein
Traes_5BL_617E63A47	5.53925	8.49502	0.0399639	1.2786	up	triplet7342	LOC_Os03g56420.1	expressed protein
Traes_2BL_58357578A	13.6305	25.1718	0.0296656	1.56244	up	triplet76	LOC_Os04g33080.2	protein phosphatase 2C, putative, expressed
Traes_3B_9FBB57C64	0.378307	1.5884	0.00415969	2.74135	up	triplet7647	LOC_Os01g44970.1	polygalacturonase, putative, expressed
Traes_4BL_B181F1FD2	22.8284	42.4777	0.0106345	1.54742	up	triplet7685	LOC_Os03g13310.1	MYB family transcription factor, putative, expressed
Traes_3B_D5B791086	1.06744	2.31575	0.011925	1.76899	up	triplet7800	LOC_Os01g43480.1	AAA-type ATPase family protein, putative, expressed
Traes_2BL_AFF8E770F	69.9026	143.004	0.0100736	1.68591	up	triplet7806	LOC_Os04g47220.1	aquaporin protein, putative, expressed
Traes_7BL_EDD1A215E	1.46241	4.94998	0.0431209	2.39317	up	triplet7999	LOC_Os12g18630.1	expressed protein
Traes_2BL_A44B7F146	1.41944	10.8228	6.09109e-09	3.57813	up	triplet8050	LOC_Os04g56790.1	TLD family protein, putative, expressed
Traes_6BL_0D20315E2	5.53723	21.2944	1.16406e-05	2.60781	up	triplet8059	LOC_Os02g51410.1	shikimate kinase, putative, expressed
Traes_2BL_0CD946351	0.766699	1.69169	0.0215666	1.79036	up	triplet8078	LOC_Os04g55220.1	C2 domain containing protein, expressed
Traes_3B_6F66064EA	1.72391	3.75627	0.00389036	1.78973	up	triplet8083	LOC_Os12g29990.1	O-sialoglycoprotein endopeptidase, putative, expressed
Traes_6BL_92B298585	5.23656	8.25684	0.0322869	1.30116	up	triplet8142	LOC_Os02g52940.1	soluble inorganic pyrophosphatase, putative, expressed
Traes_4BL_BB0FC3BD3	0.138424	2.52595	0.000140185	4.86999	up	triplet8253	LOC_Os03g19427.1	nicotianamine synthase, putative, expressed
Traes_4BS_47C0E033A	0.265312	2.87933	9.104e-07	4.09678	up	triplet863	LOC_Os12g02200.1	CAMK_KIN1/SNF1/Nim1_like.6 - CAMK includes
Traes_5BL_4D05C5BDB	0.566	1.60304	0.0167651	2.14581	up
Traes_3B_98C1D3185	0.425453	1.34717	0.0145112	2.33855	up
Traes_4BS_1DE42ACC4	1.7266	3.56775	0.0377333	1.6871	up
Traes_3B_18AB2AE1C	0	2.5833	0.00205707	Inf	up
Traes_5BL_53B6EC351	0.598224	2.81159	0.0160117	2.91641	up
Traes_1BS_4028632BE1	0.503644	3.31741	0.00298456	3.40294	up
Traes_5BL_F234544EF	1.86621	4.67101	0.0414493	1.97712	up
Traes_2BL_89ECD3465	1.54123	4.21974	0.0174086	2.12883	up
Traes_4BL_5AAB1AD7D	3.76176	8.17382	0.010901	1.76372	up
Traes_1BL_3A4091BAE	1.51607	9.60981	0.0101653	3.29837	up
Traes_5BL_F855CAEFF	1.1327	9.45919	0.00121102	3.6984	up
Traes_5BL_305405311	2.42715	8.7217	0.00372723	2.5127	up
Traes_2BL_B9557ED2D	0.97661	20.5523	2.16849e-09	5.05907	up
Traes_7BL_7A7BC0D15	12.2478	27.0563	0.0388814	1.78253	up
Traes_3B_056FFB8BA	16.6688	35.6142	0.0319282	1.73931	up
Traes_5BL_6DAC11BA3	19.8936	38.2724	0.00722275	1.59387	up
Traes_4BS_44688AEC8	10.0868	35.5109	2.27747e-05	2.48277	up
Traes_3B_6C03993CC	19.4958	108.191	0.00124445	3.11074	up
Traes_3B_90723E3D9	21.5545	91.5968	2.94997e-06	2.75607	up
Traes_3B_3F0ACA839	0	93.5025	5.02045e-31	Inf	up
Traes_4BL_876BEF008	26.2696	129.101	5.20502e-07	2.96003	up
Traes_1BL_A3BAAF327	14.1988	126.18	4.45148e-10	3.82397	up
aSignificance by Benjamini-Hchberg multiple test correction ((P < 0.05)

## Sheet: D homoeologous
List of differentially expressed D-homoeologs between F1 and AS60 in LDN x AS60a
Gene ID	FPKM for AS60	FPKM for F1	FDR	log2(AS60/F1)	Regulated	Classical of gene type	Rice best homologous gene	Description
Traes_5DL_84C49FB59	27.5633	6.01016	0.00735502	-1.29592	down	dupletAD2371	LOC_Os12g07950.1	transcriptional regulator Sir2 family protein, putative,
Traes_5DS_8E1A958DB	24.2809	3.97981	0.000475074	-1.70849	down	dupletAD2380	LOC_Os12g37360.1	miro, putative, expressed
Traes_4DL_4589C3D64	10.6072	1.19766	2.20987e-05	-2.2268	down	dupletAD2383	LOC_Os03g10800.1	BTBN4 - Bric-a-Brac, Tramtrack, Broad Complex BTB domain
Traes_4DS_DD3831DB9	247.474	67.887	0.0487627	-0.981213	down	dupletAD2393	LOC_Os11g16550.1	uncharacterized protein ycf53, putative, expressed
Traes_3DL_116693163	23.298	3.55916	0.00207459	-1.83467	down	dupletAD2395	LOC_Os01g36860.2	DEAD-box ATP-dependent RNA helicase 40, putative, expressed
Traes_1DL_A0E21D8B9	157.325	34.2548	0.00837409	-1.2832	down	dupletAD2397	LOC_Os11g14220.1	tubulin/FtsZ domain containing protein, putative, expressed
Traes_7DS_D2378E14E	1.70182	0.157517	0.000317935	-2.49811	down	dupletAD2399	LOC_Os06g04920.1	zinc finger family protein, putative, expressed
Traes_6DS_03A7F991C	3.61617	0.884836	0.0255597	-1.1421	down	dupletAD2411	LOC_Os01g51200.1	CK1_CaseinKinase_1.3 - CK1 includes the casein kinase 1
Traes_7DL_1301BE896	4.58855	0.229665	0.000166456	-3.31311	down	dupletAD2414	LOC_Os12g13940.1	DNA-binding storekeeper protein-related, putative,
Traes_7DS_B5FBEEE92	5.72357	0.568597	1.02363e-05	-2.472	down	dupletAD2426	LOC_Os06g05090.1	methyltransferase domain containing protein, expressed
Traes_7DS_FCD57EBB0	22.9019	2.53966	3.37012e-06	-2.2753	down	dupletAD2431	LOC_Os06g06440.1	ABC transporter, ATP-binding protein, putative, expressed
Traes_2DL_49AA3F1D1	11.1071	0.103235	1.18739e-11	-5.84741	down	dupletAD2433	LOC_Os02g37000.1	mitochondrial prohibitin complex protein 1, putative,
Traes_7DS_7CE5D9F71	1.8736	0.180849	0.00135315	-2.49603	down	dupletAD2442	LOC_Os05g15140.1	expressed protein
Traes_2DS_7EED3DA96	1.12174	0.105256	0.00183243	-2.58644	down	dupletAD2445	LOC_Os11g36060.1	THUMP domain-containing protein, putative, expressed
Traes_3DL_ED2167268	4.05624	0.330981	0.00146819	-2.69054	down	dupletAD2456	LOC_Os01g70210.1	CRAL/TRIO domain containing protein, expressed
Traes_5DS_669F20907	5.18704	0.31174	1.62759e-09	-3.20537	down	dupletAD2458	LOC_Os02g04710.1	cycloartenol synthase, putative, expressed
Traes_7DS_21E77A387	1.68816	0.231914	0.00667524	-1.97902	down	dupletAD2461	LOC_Os06g03682.1	calcium-dependent protein kinase isoform AK1, putative,
Traes_7DS_04247D27E	1.32891	0.226098	0.0422152	-1.66845	down	dupletAD2463	LOC_Os08g22864.2	sec8 exocyst complex component specific domain containing
Traes_4DL_FFF7A4E01	0.81742	0.0588572	0.0415403	-2.99607	down	dupletAD2469	LOC_Os08g32160.1	oxidoreductase, 2OG-FeII oxygenase domain containing
Traes_1DL_049082DFC	2.77481	0.340051	0.000920819	-2.12233	down	dupletAD2471	LOC_Os06g15420.1	asparagine synthetase, putative, expressed
Traes_3DL_92D59112E	11.9962	0.367064	1.81768e-06	-4.17728	down	dupletAD2474	LOC_Os05g35140.1	nodulin MtN3 family protein, putative, expressed
Traes_5DS_4D101E56F	3.30864	0.605492	0.00901323	-1.56866	down	dupletAD2479	LOC_Os08g43050.1	disease resistance protein RGA2, putative, expressed
Traes_7DL_DBC637F81	1.87879	0.233143	0.00389026	-2.13015	down	dupletAD2481	LOC_Os06g38670.1	receptor-like protein kinase precursor, putative, expressed
Traes_3DL_9F783D300	2.68046	0.606599	0.0342922	-1.23025	down	dupletAD2486	LOC_Os01g53700.1	mitochondrial-processing peptidase subunit, mitochondrial
Traes_6DS_11E957F4D	33.7441	4.59538	6.23648e-05	-1.97852	down	dupletAD2490	LOC_Os02g08420.1	cinnamoyl CoA reductase, putative, expressed
Traes_5DL_872BFB63D	10.1272	0.64045	3.76298e-07	-3.06177	down	dupletAD2492	LOC_Os01g61560.1	phosphatidate cytidylyltransferase, putative, expressed
Traes_1DL_EA273E434	11.3217	2.34527	0.0111811	-1.42783	down	dupletAD2499	LOC_Os05g50900.1	helix-loop-helix DNA-binding protein, putative, expressed
Traes_2DS_724FFE15E	50.3095	8.86565	0.00165326	-1.61707	down	dupletAD2508	LOC_Os05g27590.1	wound-induced protein WI12, putative, expressed
Traes_5DL_7DB30B711	10.5442	1.67937	0.000415084	-1.72931	down	dupletAD2510	LOC_Os09g31230.2	expressed protein
Traes_7DL_9256F6D94	61.041	14.9502	0.0201489	-1.15055	down	dupletAD2512	LOC_Os02g15885.1	expressed protein
Traes_7DS_54CA0C586	2.34685	0.495045	0.0347173	-1.35581	down	dupletAD2514	LOC_Os09g24250.1	ubiquitin carboxyl-terminal hydrolase domain containing
Traes_6DL_A4492DF02	43.4875	7.22153	0.00117972	-1.70863	down	dupletAD2529	LOC_Os06g12610.1	auxin efflux carrier component, putative, expressed
Traes_2DS_5E922783C	1.52105	0.237628	0.026789	-1.75736	down	dupletAD2534	LOC_Os07g19530.1	peptidase, putative, expressed
Traes_1DS_8CA54B2AF	117.258	15.6165	4.28648e-05	-2.04044	down	dupletAD2535	LOC_Os05g02750.1	ABC transporter, membrane-spanning/permease subunit,
Traes_6DS_972C7F490	4.1296	0.127105	3.70989e-09	-4.09668	down	dupletAD2538	LOC_Os02g02320.1	OsSCP6 - Putative Serine Carboxypeptidase homologue,
Traes_1DS_248F1A4C2	8.55607	1.58074	0.00178799	-1.56426	down	dupletAD2539	LOC_Os01g28680.1	WD domain, G-beta repeat domain containing protein,
Traes_7DS_92077F7E5	42.2402	2.56701	4.71864e-08	-3.13211	down	dupletAD2540	LOC_Os06g27560.1	glycosyltransferase protein, putative, expressed
Traes_5DL_7CC12693F	6.18868	0.532273	2.63584e-06	-2.66457	down	dupletAD2542	LOC_Os09g37760.1	bromodomain domain containing protein, expressed
Traes_4DL_5EEE1CABA	20.0701	4.9402	0.0212924	-1.12574	down	dupletAD2554	LOC_Os01g34480.1	NAD dependent epimerase/dehydratase family protein,
Traes_7DS_EB10DBA07	1.26703	0.086387	0.000114105	-3.01938	down	dupletAD2571	LOC_Os05g37540.1	transposon protein, putative, unclassified, expressed
Traes_1DL_348BE3DB6	4.70381	1.03972	0.0305169	-1.26654	down	dupletAD2586	LOC_Os10g36780.1	OsProCP4 - Putative Lysosomal Pro-x Carboxypeptidase
Traes_5DS_7B68553BE	2.14199	0.301299	0.0037479	-1.91409	down	dupletAD2589	LOC_Os12g35560.1	kelch repeat protein, putative, expressed
Traes_7DL_D7EE48057	11.9365	0.281382	3.57117e-09	-4.47739	down	dupletAD2595	LOC_Os03g25440.1	expressed protein
Traes_3DS_4651321BC	2.59911	0	1.41522e-05	#NAME?	down	dupletAD2605	LOC_Os01g13730.1	WD domain, G-beta repeat domain containing protein,
Traes_7DS_967C54D2A	8.89561	1.48734	0.000901706	-1.75884	down	dupletAD2606	LOC_Os08g27070.1	co-chaperone protein SBA1, putative, expressed
Traes_3DL_4EF2BFCFA	10.2046	2.3611	0.0306252	-1.20622	down	dupletAD2607	LOC_Os07g07194.1	MAC/Perforin domain containing protein, putative, expressed
Traes_2DL_4E6206DA9	13.0849	2.30861	0.00303197	-1.59668	down	dupletAD2608	LOC_Os04g46730.1	thioesterase family protein, putative, expressed
Traes_2DS_41297DAF8	7.41106	0.945231	0.000989482	-2.024	down	dupletAD2610	LOC_Os04g27400.1	terpene synthase, putative, expressed
Traes_4DS_10DE4ADAE	1.6286	0.209672	0.00568038	-2.03703	down	dupletAD2616	LOC_Os03g52430.1	mitochondrial carrier protein, putative, expressed
Traes_2DS_96B438D92	7.36228	0.983706	0.00230846	-1.94831	down	dupletAD2634	LOC_Os07g10890.1	transcription factor, putative, expressed
Traes_6DL_EFE15BC3E	12.0002	2.01642	0.00544861	-1.68842	down	dupletAD2636	LOC_Os08g34150.1	OsTIL-2 Temperature-induced lipocalin-2, expressed
Traes_1DL_CD63A9CDD	0.971903	0.175166	0.0476191	-1.60133	down	dupletAD2639	LOC_Os05g42210.1	serine/threonine-protein kinase receptor precursor,
Traes_1DL_A2274582B	493.92	115.397	0.0158782	-1.20089	down	dupletAD2646	LOC_Os10g42780.1	lrgB-like family protein, expressed
Traes_4DS_DCB44D21B	7.91196	1.67465	0.0108781	-1.35663	down	dupletAD2648	LOC_Os11g41140.1	zinc finger, C3HC4 type domain containing protein,
Traes_3DL_F6C6B9B14	26.5408	4.01809	0.0116493	-1.79284	down	dupletAD2657	LOC_Os01g67540.1	AMP-binding domain containing protein, expressed
Traes_7DS_64B00DC40	2.03692	0.170156	0.00206818	-2.74637	down	dupletAD2658	LOC_Os08g40430.1	mTERF domain containing protein, expressed
Traes_7DS_EF953E374	2.69341	0.499381	0.0209324	-1.50279	down	dupletAD2665	LOC_Os02g54580.1	serine esterase family protein, putative, expressed
Traes_6DS_8F684013D	57.932	10.2339	0.00362715	-1.62828	down	dupletAD2670	LOC_Os06g44010.1	WRKY28, expressed
Traes_4DS_EF6A259FC	1.30252	0.168388	0.0166076	-2.05513	down	dupletAD2676	LOC_Os03g47990.1	OB-fold nucleic acid binding domain containing protein,
Traes_4DS_FCCB20EC5	1.68315	0.23789	0.0151777	-1.90183	down	dupletAD2677	LOC_Os03g51670.2	serine esterase family protein, putative, expressed
Traes_5DL_AAC8A7F75	3.21044	0.247618	0.0344659	-2.77544	down	dupletAD2678	LOC_Os03g63280.1	regulatory protein, putative, expressed
Traes_2DL_750D4CB3B	6.02165	0.618507	1.25365e-05	-2.39454	down	dupletAD2679	LOC_Os04g57700.3	expressed protein
Traes_5DL_BA62E6F06	3.55758	0.510647	0.0111723	-1.85119	down	dupletAD2681	LOC_Os03g21140.2	RNA-binding zinc finger protein, putative, expressed
Traes_6DL_CC76E71CB	2.85682	0.271352	0.00137871	-2.44626	down	dupletAD2690	LOC_Os04g59340.1	RNA-binding region RNP-1, putative, expressed
Traes_2DL_45F0B52C7	49.3031	8.06648	0.000646353	-1.75145	down	dupletAD2698	LOC_Os05g34270.1	inactive receptor kinase At1g27190 precursor, putative,
Traes_6DL_5A6BA7845	3.44192	0.509447	0.00633849	-1.90251	down	dupletAD2701	LOC_Os02g39180.1	expressed protein
Traes_5DL_E732F76EA	11.2583	2.61423	0.0284175	-1.23709	down	dupletAD2715	LOC_Os05g24560.1	NC domain-containing protein, putative, expressed
Traes_5DL_D28FDA903	2.87397	0.171283	2.03034e-05	-3.10594	down	dupletAD2720	LOC_Os09g01690.1	expressed protein
Traes_6DL_D365660F9	10.4147	1.50621	0.00439952	-1.89455	down	dupletAD2722	LOC_Os02g55590.1	expressed protein
Traes_6DL_F1DBDEAD5	2.14572	0.171941	0.000138489	-2.80005	down	dupletAD2740	LOC_Os02g37120.1	expressed protein
Traes_6DL_664A2AB5C	1.04191	0.0476876	2.57505e-05	-3.45296	down	dupletAD2751	LOC_Os04g48330.1	ethylene-responsive transcription factor ERF027, putative,
Traes_7DS_659C88744	7.57508	0.451099	4.30144e-08	-3.22236	down	dupletAD2752	LOC_Os05g46230.1	NAP domain containing protein, putative, expressed
Traes_5DS_22BA27E02	1.58462	0.266391	0.03963	-1.68789	down	dupletAD2757	LOC_Os12g37770.1	RGH1A, putative, expressed
Traes_2DS_270EB3BAE	22.9544	5.34528	0.0229567	-1.17584	down	dupletAD2760	LOC_Os07g38620.1	pyridoxamine 5'-phosphate oxidase family protein, putative,
Traes_3DS_3F1246B99	131.698	32.0678	0.0188198	-1.14742	down	dupletAD2761	LOC_Os01g73910.2	peptidase, putative, expressed
Traes_4DL_FE62796BF	11.0402	1.97215	0.00244381	-1.59269	down	dupletAD2765	LOC_Os03g04270.1	OsFBL10 - F-box domain and LRR containing protein,
Traes_6DL_0190C4818	70.0992	10.9997	0.000234831	-1.76806	down	dupletAD2767	LOC_Os02g42310.1	OsSCP8 - Putative Serine Carboxypeptidase homologue,
Traes_2DL_8CEB98016	314.035	37.4563	0.00281886	-2.12999	down	dupletAD2769	LOC_Os06g04030.1	histone H3, putative, expressed
Traes_6DS_E6CCD9F0C	7.98296	1.9068	0.0205944	-1.19518	down	dupletAD2773	LOC_Os07g31540.1	ubiquitin family protein, putative, expressed
Traes_6DL_54CC23E58	10.7103	2.59274	0.032408	-1.18291	down	dupletAD2776	LOC_Os02g47570.1	phosphatase, putative, expressed
Traes_5DL_DD21FF614	2.19186	0.207033	0.00245394	-2.63811	down	dupletAD2780	LOC_Os09g36770.2	NTMC2Type1.2 protein, putative, expressed
Traes_4DL_23DEFF069	15.0993	2.75247	0.00252757	-1.5712	down	dupletAD2788	LOC_Os03g20870.1	zinc finger, C3HC4 type domain containing protein,
Traes_6DL_75417C63D	13.8939	3.40961	0.0233453	-1.16551	down	dupletAD2789	LOC_Os02g57240.1	oxidoreductase, aldo/keto reductase family protein,
Traes_3DS_A121DBF39	37.394	10.1134	0.0492227	-0.975286	down	dupletAD2792	LOC_Os01g01720.2	pex14, putative, expressed
Traes_5DS_438FF99FC	39.5875	8.64793	0.0077312	-1.32771	down	dupletAD2798	LOC_Os12g42550.1	methyl-CpG binding domain containing protein, putative,
Traes_6DL_55B74A2AF	21.6205	3.33387	0.0220209	-1.8247	down	dupletAD2802	LOC_Os03g45420.1	armadillo/beta-catenin repeat family protein, putative,
Traes_5DL_DC05BBB89	1.00099	0.0401037	0.00100172	-3.65462	down	dupletAD2832	LOC_Os09g32700.1	expressed protein
Traes_2DS_73C1FB8E6	1.42173	0.191494	0.00519262	-1.96203	down	dupletAD2839	LOC_Os01g56580.1	CK1_CaseinKinase_1a.3 - CK1 includes the casein kinase 1
Traes_6DL_359607E93	1.26791	0.130755	0.00505212	-2.31003	down	dupletAD2846	LOC_Os11g32210.1	jacalin-like lectin domain containing protein, expressed
Traes_5DL_9F128B9DC	2.44538	0.063243	1.15991e-09	-4.41872	down	dupletAD2847	LOC_Os09g33680.1	Os9bglu31 - beta-glucosidase, dhurrinase, similar to G. max
Traes_4DL_64710FAF6	3.19704	0.424773	0.00103193	-2.05006	down	dupletAD2849	LOC_Os03g02480.1	inner membrane protein, putative, expressed
Traes_1DS_E59B519C1	6.87708	0.936046	0.00490898	-2.0064	down	dupletAD2856	LOC_Os08g40630.2	mTERF domain containing protein, expressed
Traes_7DS_9073D0928	4.37871	0.547878	0.00137838	-2.07432	down	dupletAD2858	LOC_Os08g38620.1	expressed protein
Traes_4DL_7660AF066	1.42062	0.0728821	0.00022088	-3.29143	down	dupletAD2863	LOC_Os03g08100.1	hydrolase, alpha/beta fold family protein, putative,
Traes_5DL_DFE47E78E	2.66578	0.548217	0.0077505	-1.3626	down	dupletAD2864	LOC_Os07g04210.1	Ser/Thr protein phosphatase family protein, putative,
Traes_7DS_E9F7EDB03	22.8404	5.46136	0.0186443	-1.17684	down	dupletAD2866	LOC_Os06g01630.1	2-oxo acid dehydrogenases acyltransferase domain containing
Traes_1DL_F122253A3	8.2458	1.17784	0.0002197	-1.91938	down	dupletAD2868	LOC_Os05g48390.1	ubiquitin conjugating enzyme protein, putative, expressed
Traes_6DL_38A6EBEC3	56.6782	14.7603	0.0342858	-1.07851	down	dupletAD2883	LOC_Os06g51240.2	expressed protein
Traes_1DL_5F386480B	2.55927	0.468319	0.0167342	-1.56631	down	dupletAD2884	LOC_Os05g32430.1	NLI interacting factor-like phosphatase, putative,
Traes_2DL_7399173C7	12.2684	1.41382	2.22664e-05	-2.23835	down	dupletAD2898	LOC_Os08g32870.1	aldehyde dehydrogenase, putative, expressed
Traes_2DS_429A0A31E	17.0321	1.46193	2.63464e-05	-2.64509	down	dupletAD2900	LOC_Os01g34700.1	dienelactone hydrolase family protein, expressed
Traes_7DL_B1B41F171	13.9499	2.3952	0.000916189	-1.68534	down	dupletAD2906	LOC_Os06g39760.1	WD domain, G-beta repeat domain containing protein,
Traes_2DL_B03D94E42	1.64089	0.2759	0.0183403	-1.6662	down	dupletAD2908	LOC_Os01g53720.2	expressed protein
Traes_7DS_BD4883F4A	3.31805	0.181749	0.000247657	-3.37179	down	dupletAD2909	LOC_Os04g46620.1	T-complex protein, putative, expressed
Traes_3DS_54EADDCF3	14.8085	2.87209	0.00593465	-1.4849	down	dupletAD2922	LOC_Os12g01140.1	AGC_PVPK_like_kin82y.2 - ACG kinases include homologs to
Traes_7DS_6F75765C6	3.68083	0.812388	0.0324201	-1.28004	down	dupletAD2925	LOC_Os06g04660.2	oxidoreductase, 2OG-Fe oxygenase family protein, putative,
Traes_3DS_4172D514D	3.67623	0.428984	0.00377206	-2.19329	down	dupletAD2927	LOC_Os01g14020.2	expressed protein
Traes_2DS_EAD1BE315	4.80393	0.807768	0.0107793	-1.71306	down	dupletAD2930	LOC_Os07g38800.1	lectin-like receptor kinase, putative, expressed
Traes_1DL_70CCAB0EF	49.1731	4.19424	8.46027e-07	-2.64426	down	dupletAD2949	LOC_Os05g50340.1	MYB family transcription factor, putative, expressed
Traes_4DL_C4C764B3B	1.15286	0.163377	0.018482	-1.95096	down	dupletAD2953	LOC_Os03g12460.1	conserved oligomeric complex COG6 family protein, expressed
Traes_5DL_C6660197E	3.21203	0.122834	5.55695e-05	-3.85951	down	dupletAD2961	LOC_Os08g42380.1	mitochondrial import inner membrane translocase subunit
Traes_6DL_90AF91F23	13.4756	1.96968	0.000297995	-1.90158	down	dupletAD2964	LOC_Os02g30210.1	OsFBK7 - F-box domain and kelch repeat containing protein,
Traes_2DL_EC8C5E66B	172.37	21.4878	1.91505e-05	-2.14084	down	dupletAD2966	LOC_Os04g45070.1	remorin, putative, expressed
Traes_7DS_1CD8342FF	33.8038	7.68407	0.0109886	-1.24923	down	dupletAD2972	LOC_Os06g01390.1	acyl-coenzyme A oxidase 1.2, peroxisomal, putative,
Traes_1DL_A4D8B7FA8	1.20221	0.173626	0.0147114	-1.87928	down	dupletAD2975	LOC_Os05g09410.1	histidine-containing phosphotransfer protein 4, putative,
Traes_5DL_B68F9C403	4.09085	0.744911	0.0427559	-1.60131	down	dupletAD2976	LOC_Os09g21000.1	potassium transporter, putative, expressed
Traes_6DS_174B3738E	3.82005	0.39508	0.00349167	-2.33664	down	dupletAD2980	LOC_Os03g30830.1	X8 domain containing protein, expressed
Traes_7DS_A1850C730	10.3568	2.6127	0.0312647	-1.12963	down	dupletAD2983	LOC_Os06g01170.1	PHD-finger domain containing protein, expressed
Traes_1DL_184DB11A0	26.5019	5.83045	0.00984995	-1.30446	down	dupletAD2988	LOC_Os05g40260.1	acetyltransferase, GNAT family, putative, expressed
Traes_6DL_82FB7DA8B	19.109	3.43852	0.00804172	-1.57178	down	dupletAD2991	LOC_Os06g12250.1	sphingolipid C4-hydroxylase SUR2, putative, expressed
Traes_4DS_5810B88C4	8.23106	0.277501	2.10969e-05	-4.1283	down	dupletAD2993	LOC_Os03g15230.1	DUF292 domain containing protein, expressed
Traes_5DL_11F618A4D	17.6284	4.26243	0.0393424	-1.16047	down	dupletAD3013	LOC_Os05g39960.1	40S ribosomal protein S26, putative, expressed
Traes_6DS_06B4C6D8B	7.77163	1.58	0.0122955	-1.3816	down	dupletAD3015	LOC_Os02g09340.1	expressed protein
Traes_7DS_177C0FF73	19.5003	3.05614	0.000600875	-1.79205	down	dupletAD3031	LOC_Os06g08110.1	nodulin, putative, expressed
Traes_6DL_F65355E99	51.178	7.18415	0.000128061	-1.97154	down	dupletAD3053	LOC_Os02g47580.1	expressed protein
Traes_5DL_6A497D966	3.75987	0.838055	0.0430192	-1.32319	down	dupletAD3061	LOC_Os03g42220.1	T-complex protein, putative, expressed
Traes_7DL_8CDB785C0	6.22353	1.13335	0.0104242	-1.56971	down	dupletAD3066	LOC_Os08g05640.2	DUF1336 domain containing protein, expressed
Traes_3DL_0C5007990	14.0668	1.19345	6.18806e-05	-2.67069	down	dupletAD3076	LOC_Os01g61070.1	heavy metal-associated domain containing protein,
Traes_1DS_EF9196501	18.0094	2.39157	0.00177856	-1.9785	down	dupletAD3079	LOC_Os05g01300.1	expressed protein
Traes_3DL_8A02BA37B	11.6905	1.87132	0.0211456	-1.75797	down	dupletAD3080	LOC_Os01g58470.1	expressed protein
Traes_4DS_93EA7B2DD	3.38341	0.283027	0.0111576	-2.58436	down	dupletAD3085	LOC_Os11g04174.1	expressed protein
Traes_7DS_4F5B30113	4.43172	0.393075	0.000274973	-2.54841	down	dupletAD3093	LOC_Os06g01966.1	auxin-induced protein 5NG4, putative, expressed
Traes_7DL_C22FC0677	23.5537	3.41419	0.00827501	-1.90691	down	dupletAD3096	LOC_Os01g13080.1	60S acidic ribosomal protein, putative, expressed
Traes_4DL_EBA1DEFCF	17.897	4.49704	0.0456925	-1.08351	down	dupletAD3100	LOC_Os03g04390.1	pentatricopeptide, putative, expressed
Traes_6DL_BA1A4060C	67.6973	16.0436	0.0180192	-1.18835	down	dupletAD3104	LOC_Os06g21530.1	expressed protein
Traes_4DL_C78813F15	33.127	3.8861	1.47201e-05	-2.2309	down	dupletAD3119	LOC_Os07g39350.1	transporter family protein, putative, expressed
Traes_4DL_56122574F	13.4653	2.87954	0.0249583	-1.30515	down	dupletAD3125	LOC_Os03g15690.1	phosphate carrier protein, mitochondrial precursor,
Traes_2DS_1CCC6EE72	30.5796	4.80776	0.000354785	-1.75953	down	dupletAD3128	LOC_Os07g38360.2	expressed protein
Traes_7DS_DF3CFF776	1.60473	0.024684	1.98408e-06	-5.00824	down	dupletAD3129	LOC_Os07g34190.1	chalcone and stilbene synthases, putative, expressed
Traes_4DL_2090F9613	187.91	29.5657	0.000235352	-1.78092	down	dupletAD3134	LOC_Os03g14570.1	expressed protein
Traes_7DL_B90A5A309	4.25463	0.480009	0.0323951	-2.31347	down	dupletAD3142	LOC_Os06g43020.1	expressed protein
Traes_6DS_D6F9F10D8	1.74824	0.215423	0.00678696	-2.13884	down	dupletAD3156	LOC_Os02g05692.1	zinc finger, C3HC4 type domain containing protein,
Traes_7DS_EEB7F909A	170.967	39.8387	0.0130614	-1.19794	down	dupletAD3177	LOC_Os08g42590.3	mtN19, putative, expressed
Traes_7DL_AED69AC3F	1.42835	0.294972	0.0132036	-1.3855	down	dupletAD3183	LOC_Os11g37540.1	protein phosphatase 2C, putative, expressed
Traes_7DL_671DB4DA4	1.00604	0.03028	0.0169641	-4.01649	down	dupletAD3191	LOC_Os03g41460.1	CAMK_CAMK_like.20 - CAMK includes calcium/calmodulin
Traes_2DL_D0B92E21B	4.68005	1.02886	0.0205221	-1.26396	down	dupletAD3195	LOC_Os04g18200.1	dihydrodipicolinate synthase, chloroplast precursor,
Traes_4DL_4972F5748	9.50392	2.12871	0.0190625	-1.27462	down	dupletAD3204	LOC_Os02g49980.1	ADP-ribosylation factor, putative, expressed
Traes_7DS_24F7E6DB0	4.89233	1.22528	0.0389784	-1.11018	down	dupletAD3220	LOC_Os06g03940.1	spastin, putative, expressed
Traes_3DS_D21ADCD24	20.8485	1.37933	2.56953e-05	-3.02726	down	dupletAD3224	LOC_Os01g02920.1	glycosyltransferase protein, putative, expressed
Traes_6DS_9E854E701	2.33273	0.286551	0.00676478	-2.19348	down	dupletAD3231	LOC_Os04g51300.1	peroxidase precursor, putative, expressed
Traes_6DL_7FA31D442	3.06676	0.332865	0.00569716	-2.24915	down	dupletAD3233	LOC_Os01g16900.2	dehydrogenase, putative, expressed
Traes_4DL_1DC92566F	7.93031	1.49172	0.00376024	-1.56652	down	dupletAD3236	LOC_Os03g05280.1	ras-related protein, putative, expressed
Traes_5DL_3685C6B34	1.46638	0.216495	0.0237006	-1.9339	down	dupletAD3240	LOC_Os03g58900.1	galactosyltransferase family protein, putative, expressed
Traes_4DL_C32B898CF	8.89602	1.05325	8.27005e-05	-2.26007	down	dupletAD3250	LOC_Os03g12560.1	expressed protein
Traes_7DS_D0996C347	21.2678	2.31447	0.0238484	-2.27935	down	dupletAD3252	LOC_Os06g08023.1	flavonol synthase/flavanone 3-hydroxylase, putative,
Traes_6DS_D5C85F1AD	1.64471	0.0530219	1.65938e-05	-3.94359	down	dupletAD3256	LOC_Os02g11130.1	cytokinin-O-glucosyltransferase 3, putative, expressed
Traes_6DL_88F2BD911	11.5307	1.86067	0.0156913	-1.76587	down	dupletAD3258	LOC_Os02g50010.1	APO, putative, expressed
Traes_6DL_5EDB25BE1	105.718	28.6282	0.0479367	-1.01828	down	dupletAD3259	LOC_Os03g05390.2	Citrate transporter protein, putative, expressed
Traes_7DS_A277A6C8F	6.33487	1.51784	0.0362911	-1.19845	down	dupletAD3261	LOC_Os06g01650.1	expressed protein
Traes_7DS_82EB82727	5.36031	0.86403	0.00555124	-1.786	down	dupletAD3263	LOC_Os06g04780.1	coiled-coil domain-containing protein 97, putative,
Traes_6DS_185723D1E	1.22329	0.0458653	1.46316e-05	-3.97008	down	dupletAD3272	LOC_Os02g08240.1	STE_PAK_Ste20_STLK.1 - STE kinases include homologs to
Traes_5DS_B794DCAD0	1.26794	0.0734778	0.000106987	-3.13228	down	dupletAD3274	LOC_Os12g43840.1	ankyrin repeat domain-containing protein, putative,
Traes_1DL_88D2ACD05	199.806	50.942	0.027596	-1.0874	down	dupletAD3277	LOC_Os05g33570.2	pyruvate, phosphate dikinase, chloroplast precursor,
Traes_7DS_6F06042BE	4.97142	0.529111	0.0052042	-2.26278	down	dupletAD3285	LOC_Os09g08890.1	mitochondrial 60S ribosomal protein L5, putative, expressed
Traes_4DS_D9E2E0DFC	1.35296	0.213574	0.0319968	-1.8216	down	dupletAD3288	LOC_Os03g46660.1	glucan endo-1,3-beta-glucosidase precursor, putative,
Traes_4DL_C3B650F31	30.5537	5.00083	0.000499215	-1.73241	down	dupletAD3293	LOC_Os01g06660.1	thiamine pyrophosphate enzyme, C-terminal TPP binding
Traes_6DL_BE7D0E630	6.74354	0.36441	0.0129061	-3.22713	down	dupletAD3294	LOC_Os02g45110.1	MT-A70 domain containing protein, expressed
Traes_7DS_5A5420706	4.81124	0.839143	0.00470486	-1.6232	down	dupletAD3300	LOC_Os08g34190.1	stromal cell-derived factor 2-like protein precursor,
Traes_6DL_5A98CC8B5	8.85614	2.09736	0.0374935	-1.22673	down	dupletAD3310	LOC_Os04g50100.1	RING-H2 finger protein ATL5G, putative, expressed
Traes_7DS_59F2895DE	4.44771	0.720248	0.00807393	-1.77155	down	dupletAD3311	LOC_Os06g05550.1	GDSL-like lipase/acylhydrolase, putative, expressed
Traes_1DL_440290AF1	8.37543	1.30693	0.000445976	-1.84402	down	dupletAD3316	LOC_Os10g28610.1	KIP1, putative, expressed
Traes_3DL_FC5B76CEE	3.95862	0.593736	0.024794	-1.81694	down	dupletAD3319	LOC_Os01g42120.1	expressed protein
Traes_4DL_253F18B56	8.90521	1.04109	0.00143419	-2.19231	down	dupletAD3323	LOC_Os03g16040.1	hsp20/alpha crystallin family protein, putative, expressed
Traes_4DS_57F2E371B	6.08369	1.48478	0.0383507	-1.16903	down	dupletAD3329	LOC_Os12g38430.1	SR repressor protein, putative, expressed
Traes_2DL_2CAFF52C8	1.56293	0.177095	0.0064871	-2.22008	down	dupletAD3336	LOC_Os04g44110.1	hydrolase, putative, expressed
Traes_6DL_39D7DE564	3.28382	0.661384	0.0339938	-1.36326	down	dupletAD3353	LOC_Os02g37080.1	ASC1, putative, expressed
Traes_7DL_66D74F5C1	4.66728	0.772337	0.00267988	-1.73996	down	dupletAD3356	LOC_Os03g38050.1	galactosyltransferase, putative, expressed
Traes_1DL_F9C63990D	1.15007	0.132473	0.0049559	-2.14573	down	dupletAD3357	LOC_Os07g10820.1	transporter-related, putative, expressed
Traes_4DL_BE626C4731	16.5333	1.54849	8.4706e-05	-2.49259	down	dupletAD3362	LOC_Os10g30620.1	expressed protein
Traes_1DS_CCB0E5EE7	10.1013	2.20313	0.0294688	-1.24685	down	dupletAD3372	LOC_Os01g24070.1	GATA zinc finger domain containing protein, expressed
Traes_4DL_7F3B9550D	24.199	0.74664	0.003414	-4.08878	down	dupletAD3380	LOC_Os03g10810.1	HLS, putative, expressed
Traes_6DL_5C12D3124	43.7544	6.22366	0.000138217	-1.91918	down	dupletAD3384	LOC_Os02g52720.1	peroxisomal multifunctional enzyme type 2, putative,
Traes_6DS_2D5421B49	90.0861	21.8375	0.0198933	-1.1699	down	dupletAD3402	LOC_Os06g48355.1	expressed protein
Traes_5DL_CA819E71C	22.1471	3.55438	0.00112596	-1.74351	down	dupletAD3403	LOC_Os09g28600.1	expressed protein
Traes_1DL_0C8C2A7DD	51.4046	7.69443	0.00447796	-1.88182	down	dupletAD3410	LOC_Os05g39800.1	NFD4, putative, expressed
Traes_1DL_B3B5D7203	34.6323	4.98861	0.00406252	-1.92917	down	dupletAD3412	LOC_Os05g43930.1	O-methyltransferase, putative, expressed
Traes_4DL_7E9674F73	1.15229	0.148456	0.0133402	-2.06216	down	dupletAD3417	LOC_Os06g41990.1	M16 domain containing zinc peptidase, putative, expressed
Traes_2DS_FC99E619D	4.8363	0.51491	0.000332559	-2.33918	down	dupletAD3427	LOC_Os07g45920.1	retrotransposon protein, putative, unclassified, expressed
Traes_6DL_57E6C7277	4.2651	0.278171	0.0229904	-3.0897	down	dupletAD3428	LOC_Os02g43870.1	inactive receptor kinase At2g26730 precursor, putative,
Traes_5DS_45B42608B	3.19842	0.464699	0.00520956	-1.86788	down	dupletAD3433	LOC_Os12g32650.1	expressed protein
Traes_7DS_5547E3F22	5.97317	1.10562	0.0301655	-1.49597	down	dupletAD3450	LOC_Os09g24230.1	haloacid dehalogenase-like hydrolase family protein,
Traes_7DS_62CE25101	18.4985	4.67903	0.0294427	-1.10105	down	dupletAD3451	LOC_Os06g12560.1	zinc finger, C3HC4 type, domain containing protein,
Traes_2DS_8F350C908	2.91964	0.0961021	0.00219058	-3.89488	down	dupletAD3454	LOC_Os07g37510.1	organic cation transporter-related, putative, expressed
Traes_5DL_41989F37D	1.9289	0.256337	0.0113455	-2.09382	down	dupletAD3458	LOC_Os01g50960.1	RNA polymerase II transcriptional coactivator KELP,
Traes_1DL_5F63CA081	33.4297	2.8622	2.34531e-07	-2.6821	down	dupletAD3462	LOC_Os05g45810.1	calcineurin B, putative, expressed
Traes_6DS_92A158DAE	2.026	0.293735	0.0222147	-1.90262	down	dupletAD3465	LOC_Os01g32640.1	OsFBX9 - F-box domain containing protein, expressed
Traes_3DL_DB4F4CB29	28.6891	4.736	0.000559478	-1.73001	down	dupletAD3471	LOC_Os01g69920.1	histidine kinase, putative, expressed
Traes_1DL_A1B33D26C	54.1626	11.5077	0.00855383	-1.35677	down	dupletAD3481	LOC_Os03g58630.1	thioredoxin, putative, expressed
Traes_3DS_B0B7437A6	7.14419	0.962083	0.0114012	-1.99761	down	dupletAD3490	LOC_Os07g25710.1	myb-like DNA-binding domain containing protein, expressed
Traes_1DL_9F998F9D7	22.2271	4.30852	0.00390479	-1.49064	down	dupletAD3496	LOC_Os05g47660.1	lipid phosphatase protein, putative, expressed
Traes_7DS_AACF6A2F8	12.8582	2.49259	0.00573797	-1.51109	down	dupletAD3500	LOC_Os06g01770.2	expressed protein
Traes_2DL_82CCFEF57	5.19268	0.696215	0.00889567	-2.09046	down	dupletAD3504	LOC_Os07g06450.1	RNA recognition motif containing protein, putative,
Traes_3DL_A4519D667	35.6041	4.63326	0.00252366	-1.9726	down	dupletAD3508	LOC_Os10g38110.1	cytochrome P450, putative, expressed
Traes_1DL_39D8D1ECA	1.66629	0.225056	0.0289707	-2.02518	down	dupletAD3509	LOC_Os01g51120.1	vesicle transport v-SNARE protein, putative, expressed
Traes_2DL_D3309A00A	3.78414	0.722746	0.0366588	-1.5622	down	dupletAD3514	LOC_Os04g37710.1	serine hydrolase domain containing protein, expressed
Traes_4DS_F53830B2B	10.4606	1.98413	0.00383959	-1.46336	down	dupletAD3518	LOC_Os11g03380.1	expressed protein
Traes_1DL_5CFDC2A24	4.79218	0.555392	0.00012924	-2.16818	down	dupletAD3528	LOC_Os05g44560.1	kinesin motor domain containing protein, expressed
Traes_7DS_42CD93DB6	8.60151	1.95582	0.0223273	-1.26185	down	dupletAD3530	LOC_Os06g05720.1	expressed protein
Traes_4DS_E34636546	85.2562	10.0019	1.21082e-05	-2.21828	down	dupletAD3536	LOC_Os03g17084.1	Core histone H2A/H2B/H3/H4 domain containing protein,
Traes_2DL_B58BE9AB0	10.8285	1.34104	0.000379281	-2.10633	down	dupletAD3540	LOC_Os04g56654.1	BSD domain-containing protein, putative, expressed
Traes_6DL_7F2175923	124.619	27.0004	0.00784157	-1.37705	down	dupletAD3541	LOC_Os06g30400.1	expressed protein
Traes_2DL_C2E57765F	24.4232	5.337	0.0301574	-1.36175	down	dupletAD3543	LOC_Os04g26841.1	importin-8, putative, expressed
Traes_4DS_572E5C579	1.97638	0.314178	0.00774497	-1.71772	down	dupletAD3545	LOC_Os07g08170.1	ruvB-like, putative, expressed
Traes_7DS_DA11E7020	33.7727	8.13354	0.022422	-1.19621	down	dupletAD3555	LOC_Os06g03660.2	peroxisomal biogenesis factor 11, putative, expressed
Traes_2DS_5AA2EEDB7	34.0923	8.82272	0.0291314	-1.04423	down	dupletAD3564	LOC_Os07g49400.1	OsAPx2 - Cytosolic Ascorbate Peroxidase encoding gene
Traes_7DS_86586E87F	47.0681	7.27735	0.00022133	-1.78855	down	dupletAD3565	LOC_Os06g01934.1	homeobox domain containing protein, expressed
Traes_4DL_A9F1EF3C8	5.72294	0.589554	0.0138799	-2.4698	down	dupletAD3578	LOC_Os10g40580.1	expressed protein
Traes_7DS_7525CE596	3.67371	0.300018	0.000751294	-2.67187	down	dupletAD3588	LOC_Os06g01500.3	IQ calmodulin-binding motif family protein, putative,
Traes_1DL_1D9958B1E	12.8088	0.92895	0.0201777	-2.86319	down	dupletAD3589	LOC_Os05g44560.1	kinesin motor domain containing protein, expressed
Traes_1DL_956CCDEC9	13.5169	2.88925	0.0135096	-1.34586	down	dupletAD3592	LOC_Os05g50220.1	pex14, putative, expressed
Traes_6DL_4CD7E2BBE	1.24711	0.157376	0.0122324	-2.10075	down	dupletAD3596	LOC_Os02g22650.2	glycosyltransferase, putative, expressed
Traes_4DL_967152326	9.78326	0.996831	3.3504e-06	-2.37521	down	dupletAD3597	LOC_Os03g19120.1	MYB family transcription factor, putative, expressed
Traes_7DS_595FB94A0	176.03	24.4993	0.0125192	-1.93434	down	dupletAD3599	LOC_Os08g06550.1	acyl CoA binding protein, putative, expressed
Traes_7DL_4B936BD0A	5.36055	0.904226	0.0291843	-1.65774	down	dupletAD3603	LOC_Os06g50420.1	plastocyanin-like domain containing protein, putative,
Traes_2DL_C5A0BDC60	2.63688	0.0649784	4.84835e-10	-4.52655	down	dupletAD3605	LOC_Os04g59000.1	protein kinase family protein, putative, expressed
Traes_6DL_E534517F1	7.39396	0.582328	8.38992e-06	-2.7944	down	dupletAD3608	LOC_Os02g43194.1	aldehyde dehydrogenase, putative, expressed
Traes_6DL_E8A06D3F7	13.6038	3.03367	0.0215879	-1.28927	down	dupletAD3610	LOC_Os02g50600.1	glycosyl transferase 8 domain containing protein, putative,
Traes_5DL_D8FDF8CF2	10.8782	1.94065	0.00171541	-1.60808	down	dupletAD3631	LOC_Os07g01130.1	pentatricopeptide containing protein, putative, expressed
Traes_7DS_AF0B73B2C	3.72623	0.0248005	2.10901e-06	-6.24241	down	dupletAD3632	LOC_Os08g44540.1	expressed protein
Traes_7DL_27B8097A7	17.3804	3.35553	0.00458938	-1.55952	down	dupletAD3633	LOC_Os08g30820.1	cleavage and polyadenylation specificity factor subunit 5,
Traes_1DL_F6968A58B	1.11631	0.136906	0.0107643	-2.17613	down	dupletAD3635	LOC_Os10g42400.1	expressed protein
Traes_1DS_FAE249779	10.2932	1.83184	0.0021718	-1.62069	down	dupletAD3658	LOC_Os03g26460.1	CS domain containing protein, putative, expressed
Traes_7DL_C74533563	146.273	16.112	3.49118e-06	-2.29063	down	dupletAD3661	LOC_Os03g52910.1	uncharacterized UPF0114 domain containing protein,
Traes_2DL_6BF9DB918	6.48815	1.07853	0.0023688	-1.71455	down	dupletAD3668	LOC_Os04g23180.1	cation efflux family protein, putative, expressed
Traes_3DL_295AE3C47	17.5613	1.00194	0.000269924	-3.17323	down	dupletAD3670	LOC_Os01g74350.1	soluble inorganic pyrophosphatase, putative, expressed
Traes_7DL_24FDB01F2	6.63413	0.71475	0.000595851	-2.32699	down	dupletAD3674	LOC_Os06g48060.1	ABC transporter, ATP-binding protein, putative, expressed
Traes_7DL_4ABBF0B9B	1.13072	0.217448	0.0314938	-1.43138	down	dupletAD3688	LOC_Os08g01270.1	protein kinase family protein, putative, expressed
Traes_3DL_62979AA6E	12.9257	1.48099	0.000888321	-2.21849	down	dupletAD3695	LOC_Os05g51140.2	expressed protein
Traes_7DS_A994EAC97	39.8735	7.1827	0.00384351	-1.59521	down	dupletAD3700	LOC_Os07g22600.1	spermidine synthase, putative, expressed
Traes_7DS_1690B1EC2	2.48824	0.0849636	3.81243e-05	-3.8643	down	dupletAD3703	LOC_Os08g43670.1	RING-H2 finger protein ATL2B, putative, expressed
Traes_1DL_92BCA55C0	9.53274	0.734752	0.008849	-2.81981	down	dupletAD3706	LOC_Os05g43920.1	auxin response factor 14, putative, expressed
Traes_6DS_20842B86F	14.2915	0.969777	1.95331e-05	-3.01563	down	dupletAD3709	LOC_Os02g32970.1	hydrolase, alpha/beta fold family protein, putative,
Traes_5DL_AC9BA594F	3.74689	0.762662	0.010531	-1.37005	down	dupletAD3711	LOC_Os04g33060.1	NAD dependent epimerase/dehydratase family protein,
Traes_7DL_DF8D467AA	133.049	36.6301	0.0446184	-0.957812	down	dupletAD3715	LOC_Os06g41010.3	zinc finger A20 and AN1 domain-containing stress-associated
Traes_3DL_D450A177E	2.70176	0.31533	0.00416767	-2.17309	down	dupletAD3734	LOC_Os01g65350.1	deoxynucleoside kinase family, putative, expressed
Traes_5DL_6F6CAB092	9.26286	1.90619	0.00853857	-1.40015	down	dupletAD3737
Traes_6DL_604AFCFEF	31.1674	6.8709	0.0101569	-1.32254	down	dupletAD3752	LOC_Os04g45650.2	expressed protein
Traes_5DL_7F04E547A	126.321	13.3325	2.00451e-06	-2.32112	down	dupletAD3761	LOC_Os03g56950.2	phytochrome-interacting factor 4, putative, expressed
Traes_2DL_29F5567E6	1.82983	0.284842	0.0246229	-1.83836	down	dupletAD3762	LOC_Os04g57230.1	regulatory protein RecX family protein, putative, expressed
Traes_6DL_B506A186D	13.9006	1.95837	0.00778663	-1.94104	down	dupletAD3763	LOC_Os10g40830.1	metalloendoproteinase 1 precursor, putative, expressed
Traes_1DL_43ABB09A7	4.31513	0.0777212	1.62692e-05	-4.76641	down	dupletAD3765	LOC_Os09g39580.1	calmodulin-binding heat-shock protein, putative, expressed
Traes_3DL_5337BF8B7	7.44337	0.941529	0.000247657	-2.04264	down	dupletAD3767	LOC_Os01g38990.1	mitochondrial carrier protein, putative, expressed
Traes_7DS_359D0C1FB	37.7389	2.60783	8.01929e-05	-2.85806	down	dupletAD3768	LOC_Os06g18010.1	UDP-glucoronosyl and UDP-glucosyl transferase domain
Traes_5DL_B835B25B7	5.75129	1.16129	0.00688862	-1.46705	down	dupletAD3778	LOC_Os03g55570.1	upstream activation factor subunit spp27, putative,
Traes_7DL_57390D251	3.34121	0.133929	0.000713116	-3.87763	down	dupletAD3783	LOC_Os06g36840.1	cysteine synthase, putative, expressed
Traes_7DS_1710648CC	58.8006	7.56805	4.01372e-05	-2.09909	down	dupletAD3795	LOC_Os04g25490.1	cytokinin-O-glucosyltransferase 2, putative, expressed
Traes_3DL_A6030B9BF	24.4537	5.9618	0.0199001	-1.14266	down	dupletAD3797	LOC_Os05g45880.1	phosphotransferase, putative, expressed
Traes_2DL_80BB9F72E	6.70479	0.462095	0.00258992	-2.83141	down	dupletAD3803	LOC_Os04g55360.1	ubiquitin carboxyl-terminal hydrolase domain containing
Traes_4DL_DFEE153B4	17.3456	2.25626	0.016534	-2.01459	down	dupletAD3806	LOC_Os11g36340.1	lymphoid organ expressed yellow head virus receptor
Traes_6DS_B856A1DFE	285.041	66.4585	0.0294024	-1.23696	down	dupletAD3814	LOC_Os02g09420.1	cyclase family protein, putative, expressed
Traes_7DS_51E4B75F7	18.1836	3.08375	0.00107174	-1.71144	down	dupletAD3823	LOC_Os08g09760.1	OsFBX275 - F-box domain containing protein, expressed
Traes_6DL_C95EE9941	4.01627	0.930497	0.0431264	-1.17613	down	dupletAD3827	LOC_Os02g48964.1	WD-40 repeat family protein, putative, expressed
Traes_1DL_8B2DB7951	16.1669	2.28704	0.0407307	-1.91727	down	dupletAD3845	LOC_Os10g41410.2	nucleoside diphosphate kinase, putative, expressed
Traes_7DL_C5116E2D4	41.8694	8.83908	0.006386	-1.35918	down	dupletAD3846	LOC_Os06g35160.1	CAMK_KIN1/SNF1/Nim1_like.26 - CAMK includes
Traes_4DS_75DE54E94	1.23001	0.125341	0.00297157	-2.45127	down	dupletAD3847	LOC_Os12g03822.1	WD domain, G-beta repeat domain containing protein,
Traes_4DL_1E4700E3F	11.6327	1.8639	0.00194934	-1.76089	down	dupletAD3850	LOC_Os03g19220.2	expressed protein
Traes_1DL_F536913A8	1.65967	0.0237004	8.33178e-06	-5.13867	down	dupletAD3859	LOC_Os05g49230.1	ribosomal RNA large subunit methyltransferase J, putative,
Traes_2DS_1BE65F97A	3.0125	0.371773	0.0033102	-2.12036	down	dupletAD3870	LOC_Os07g40940.1	X8 domain containing protein, expressed
Traes_3DS_9B89BAD5A	7.00519	1.45032	0.00613132	-1.36952	down	dupletAD3875	LOC_Os08g20660.2	sucrose-phosphate synthase, putative, expressed
Traes_7DS_86C512854	15.8598	3.57367	0.0131489	-1.27273	down	dupletAD3877	LOC_Os06g04280.1	3-phosphoshikimate 1-carboxyvinyltransferase, chloroplast
Traes_1DL_B3EC916BB	21.5678	5.78573	0.043358	-1.0123	down	dupletAD3886	LOC_Os01g53930.1	hexokinase, putative, expressed
Traes_6DL_78FEA1922	8.34905	0.986298	0.000685417	-2.18805	down	dupletAD3889	LOC_Os02g56900.1	thioredoxin family protein, putative, expressed
Traes_6DL_4485BF035	15.1754	3.06278	0.00931676	-1.43602	down	dupletAD3892	LOC_Os02g41710.1	cyclic nucleotide-gated ion channel, putative, expressed
Traes_7DL_E14B4063D	1.5147	0.0604545	0.0132764	-3.77011	down	dupletAD3894	LOC_Os02g05470.1	CCT motif family protein, expressed
Traes_7DS_D59F7887E	3.60573	0.824312	0.0344208	-1.24966	down	dupletAD3896	LOC_Os06g02620.1	chaperone protein dnaJ, putative, expressed
Traes_7DL_6566D9181	5.02437	1.10417	0.0453471	-1.26627	down	dupletAD3897	LOC_Os06g48960.1	AIG2-like family domain containing protein, expressed
Traes_7DL_C351A98B2	11.2454	1.59502	0.00926941	-1.96136	down	dupletAD3905	LOC_Os06g44420.1	GDU1, putative, expressed
Traes_7DS_A5AA9BACB	16.8225	2.33809	0.00965015	-1.95944	down	dupletAD3909	LOC_Os06g03840.1	H-BTB4 - Bric-a-Brac, Tramtrack, Broad Complex BTB domain
Traes_6DL_0F2393F8E	9.85717	0.845301	0.00161898	-2.68858	down	dupletAD3918	LOC_Os12g43670.1	ergosterol biosynthetic protein 28, putative, expressed
Traes_5DL_4A0A6443E	25.0305	5.35196	0.00663895	-1.31688	down	dupletAD3930	LOC_Os12g05000.1	expressed protein
Traes_5DL_91EFA6E79	7.89183	1.53031	0.00726752	-1.49635	down	dupletAD3948	LOC_Os03g30890.1	S-locus-like receptor protein kinase, putative, expressed
Traes_4DL_FA5E12311	3.94091	0.281294	7.42232e-06	-2.87607	down	dupletAD3950	LOC_Os01g08020.1	boron transporter protein, putative, expressed
Traes_4DS_227115BEB	44.9385	6.83486	0.000202214	-1.83582	down	dupletAD3955	LOC_Os01g10960.1	peptide-N4-asparagine amidase A, putative, expressed
Traes_2DL_DECB6FBDB	49.5051	6.05775	0.0256819	-2.13005	down	dupletAD3964	LOC_Os04g42930.1	OsGrx_C2.2 - glutaredoxin subgroup I, expressed
Traes_3DL_BF18BFDA7	7.40483	1.94146	0.0439775	-1.03831	down	dupletAD3969	LOC_Os01g69130.2	dynamin family protein, putative, expressed
Traes_4DL_55C81CB52	6.83645	0.727116	0.000782168	-2.32139	down	dupletAD3971	LOC_Os03g10200.1	ethylene-responsive element-binding protein, putative,
Traes_5DL_5DAC58E1F	118	22.1189	0.00180578	-1.51439	down	dupletAD3972	LOC_Os09g33680.1	Os9bglu31 - beta-glucosidase, dhurrinase, similar to G. max
Traes_1DL_849DCF7F1	1.52063	0.0557904	0.0439758	-3.84281	down	dupletAD3974	LOC_Os10g41190.1	transporter family protein, putative, expressed
Traes_1DL_2CBDC7CEA	11.134	1.08454	0.000383228	-2.45536	down	dupletAD3977	LOC_Os10g38980.1	expressed protein
Traes_1DS_AD8E7646F	6.2383	1.57132	0.0412137	-1.10601	down	dupletAD3978	LOC_Os05g01710.1	transcription initiation factor IIA gamma chain, putative,
Traes_1DS_A6CE0B5FB	0.962666	0.0206631	0.0243911	-4.56868	down	dupletAD3992	LOC_Os07g25500.1	pentatricopeptide, putative, expressed
Traes_4DS_499BFBA36	8.87722	2.12752	0.0180284	-1.1836	down	dupletAD3997	LOC_Os03g57620.1	expressed protein
Traes_6DL_18E00F8E4	1.91253	0.0924834	0.000142501	-3.3937	down	dupletAD3999	LOC_Os04g45690.1	B-box zinc finger family protein, putative, expressed
Traes_2DL_E0924B893	14.5956	1.05209	0.0200943	-2.86023	down	dupletAD4001	LOC_Os04g43310.1	expressed protein
Traes_5DS_4A308315B	4.97671	0.550513	3.04273e-05	-2.2209	down	dupletAD4012	LOC_Os12g43720.1	early-responsive to dehydration protein-related, putative,
Traes_3DL_E92CE748D	2.15632	0.385221	0.0345957	-1.58698	down	dupletAD4015	LOC_Os05g44922.1	6-phosphofructokinase, putative, expressed
Traes_4DS_DBE3AAFF7	16.1264	1.36323	0.00437514	-2.73841	down	dupletAD4021	LOC_Os03g45370.1	sodium/calcium exchanger protein, putative, expressed
Traes_3DS_81565F023	13.2958	1.72337	0.00689114	-2.09895	down	dupletAD4035	LOC_Os04g01310.1	serine/threonine-protein kinase receptor precursor,
Traes_4DS_BDB03ED9C	99.1652	15.0547	0.00668874	-1.86028	down	dupletAD4047	LOC_Os03g54100.2	potassium channel protein, putative, expressed
Traes_1DL_0A5A3D558	2.4672	0.40071	0.0257607	-1.79478	down	dupletAD4049	LOC_Os05g41160.1	expressed protein
Traes_1DL_B99FFF4BD	2.45233	0.435708	0.0446184	-1.66247	down	dupletAD4060	LOC_Os05g37450.1	starch binding domain containing protein, putative,
Traes_5DS_009991B35	5.4819	1.36362	0.0397892	-1.09098	down	dupletAD4071	LOC_Os10g26570.1	phosphofructokinase, putative, expressed
Traes_3DL_A46119F9F	53.7963	2.76078	1.5292e-06	-3.40804	down	dupletAD4073	LOC_Os01g51210.1	uncharacterized protein PA4923, putative, expressed
Traes_4DL_D96E9236F	4.07807	0.11119	1.5528e-06	-4.30506	down	dupletAD4078	LOC_Os03g08470.1	AP2 domain containing protein, expressed
Traes_5DL_5597A11EC	120.195	14.1327	3.01812e-05	-2.16004	down	dupletAD4083	LOC_Os04g28620.1	male sterility protein, putative, expressed
Traes_1DL_46C25B511	3.61151	0.544712	0.004879	-1.82166	down	dupletAD4093	LOC_Os05g43582.1	tRNA methyltran, putative, expressed
Traes_3DS_726EBDEDB	97.3706	14.4248	0.022612	-1.84655	down	dupletAD4094	LOC_Os01g01450.1	stress responsive protein, putative, expressed
Traes_6DL_5BACA3AAF	4.95411	0.85203	0.0161936	-1.67107	down	dupletAD4097	LOC_Os02g52900.1	glutaredoxin 2, putative, expressed
Traes_7DL_EE8CB71B9	4.75099	1.00604	0.0138288	-1.38901	down	dupletAD4105	LOC_Os06g50120.1	novel plant SNARE 11, putative, expressed
Traes_5DS_A195DC99C	3.76076	0.941637	0.0413571	-1.13077	down	dupletAD4108	LOC_Os12g40880.1	phosphoribulokinase/Uridine kinase family protein,
Traes_3DL_E7ACE67D7	18.5161	4.3522	0.0195555	-1.22372	down	dupletAD4109	LOC_Os01g74530.2	protein phosphatase 2C, putative, expressed
Traes_1DL_0616D9443	10.7707	1.83084	0.00123904	-1.67809	down	dupletAD4117	LOC_Os05g48600.1	glycosyltransferase family 43 protein, putative, expressed
Traes_1DL_BB8DFF843	3.04303	0.365607	0.00796865	-2.22964	down	dupletAD4119	LOC_Os05g48422.1	60S ribosomal protein-related, putative, expressed
[truncated: 4,762 more rows]
