# Supplementary material for: The abundance of homoeologue transcripts is disrupted by hybridization and is partially restored by genome doubling in synthetic hexaploid wheat
Source: BMC Genomics. 2017 Feb 10;18:149. doi: 10.1186/s12864-017-3558-0 (PMC5303294; doi:10.1186/s12864-017-3558-0)
Supplement: Additional file 4: — Dataset S3. List of differentially expressed homoeologs between S1 and F1 in LDN × AS60. (XLSX 83 kb) [file 12864_2017_3558_MOESM4_ESM.xlsx]

## Sheet: A homoeologous
Dataset S3. List of differentially expressed A-homoeologs between S1 and F1 in LDN × AS60a
Gene ID	FPKM for F1	FPKM for S1	FDR	log2(S1/F1)	Regulated	Classical of gene type	Rice best homologous gene	Description
Traes_2AL_F1AB3D45A	2.80093	0.601933	0.000234693	-2.61437	down	dupletAB104	LOC_Os04g39610.1	glycerophosphoryl diester phosphodiesterase family protein,
Traes_1AL_EDC40742C	2.63071	0.526526	0.00121333	-2.79845	down	dupletAB133	LOC_Os01g65480.1	dnaJ domain containing protein, expressed
Traes_5AL_C14B0076E	20.1072	7.11748	0.0473088	-1.92664	down	dupletAB444	LOC_Os03g56869.1	ribose-5-phosphate isomerase A, putative, expressed
Traes_2AS_6CAD77868	1.83972	0.490127	0.0283721	-2.29703	down	dupletAB624	LOC_Os07g41650.1	pectinesterase, putative, expressed
Traes_2AL_5E2E7E600	2.49446	0.70428	0.00434733	-2.41961	down	dupletAB662	LOC_Os04g54830.1	expressed protein
Traes_1AL_6E5BA9C6F	463.72	162.448	0.0142571	-1.91938	down	dupletAB944	LOC_Os01g41710.1	chlorophyll A-B binding protein, putative, expressed
Traes_2AL_6C0963A18	11.2706	1.88336	5.06127e-05	-2.99831	down	dupletAB958	LOC_Os04g59020.1	integral membrane protein, putative, expressed
Traes_6AS_F2455A764	97.9721	41.6373	0.0408414	-1.69556	down	dupletAB979	LOC_Os04g02910.1	membrane related protein CP5, putative, expressed
Traes_4AL_BBCC88533	1.59852	0.539704	0.0250827	-1.95884	down	dupletAB1247	LOC_Os02g45380.1	MATE domain containing protein, expressed
Traes_4AL_4E9796DCB	6.58938	2.9079	0.042757	-1.69726	down	dupletAB1282	LOC_Os03g43010.1	expressed protein
Traes_2AL_B7FC2C090	57.5994	19.0437	0.00402194	-2.02138	down	dupletAB1293	LOC_Os03g58170.1	stem-specific protein TSJT1, putative, expressed
Traes_1AL_762DB7548	27.1619	1.22798	1.3874e-08	-4.88079	down	dupletAB1406	LOC_Os05g44140.1	non-symbiotic hemoglobin 2, putative, expressed
Traes_2AS_67222868A	6.67612	1.3873	0.00141116	-2.8423	down	dupletAB1645	LOC_Os07g22350.1	glucose-6-phosphate 1-dehydrogenase, chloroplast precursor,
Traes_2AL_BFDE7BB3E	1.30472	0.116672	0.00514282	-3.82355	down	dupletAB1912	LOC_Os04g50710.1	pathogenesis-related Bet v I family protein, putative,
Traes_2AL_13CBA4FEA	18.3961	5.29827	0.00201079	-2.21559	down	dupletAB1963	LOC_Os02g30650.1	heavy metal-associated domain containing protein, expressed
Traes_1AL_C67577AB2	3.77708	0.838377	0.00520567	-2.66665	down	dupletAB2127	LOC_Os05g32590.1	methyltransferase, putative, expressed
Traes_2AL_DEDAB0A34	3.13616	0.207239	0.000834563	-4.27172	down	dupletAB2273	LOC_Os06g07220.1	LTPL128 - Protease inhibitor/seed storage/LTP family
Traes_6AS_0F6151540	7.54654	1.9589	0.00348051	-2.39713	down	dupletAB2281	LOC_Os12g25200.1	chloride transporter, chloride channel family, putative,
Traes_6AL_23B31796F	40.3789	10.5731	0.000412158	-2.49482	down	dupletAB2308	LOC_Os02g41860.2	aquaporin protein, putative, expressed
Traes_6AS_4C413AC53	38.722	9.94371	0.000337356	-2.40175	down	dupletAB2311	LOC_Os02g26700.1	cation transport regulator-like protein 1, putative,
Traes_6AL_788D30C76	16.2876	0.0668743	1.85527e-13	-8.31061	down	dupletAD2444	LOC_Os02g48850.1	plant-specific domain TIGR01615 family protein, expressed
Traes_6AL_33F25980E	9.2687	3.51168	0.014309	-1.85529	down	dupletAD2572	LOC_Os04g52130.1	coproporphyrinogen III oxidase, chloroplast precursor,
Traes_6AS_58D403D66	37.3714	11.398	0.018153	-2.10901	down	dupletAD2763	LOC_Os01g41710.1	chlorophyll A-B binding protein, putative, expressed
Traes_6AS_28752C23C	5.73741	1.45678	0.000634791	-2.40487	down	dupletAD3179	LOC_Os04g55210.1	chloride channel protein, putative, expressed
Traes_6AS_F061F607E	5.32952	0.136239	1.5802e-06	-5.76728	down	dupletAD3223	LOC_Os02g09220.1	cytochrome P450, putative, expressed
Traes_1AS_AEED1F1D7	150.715	58.0501	0.0228687	-1.81184	down	dupletAD3421	LOC_Os10g35840.1	shikimate/quinate 5-dehydrogenase, putative, expressed
Traes_6AS_9AC3A8369	3.35478	0.350058	0.000491814	-3.60408	down	dupletAD3506	LOC_Os12g24020.2	rhodanese-like domain containing protein, putative,
Traes_7AS_F4C078D51	30.3576	6.761	0.000141983	-2.63663	down	dupletAD3795	LOC_Os04g25490.1	cytokinin-O-glucosyltransferase 2, putative, expressed
Traes_4AL_E5FEC54B3	152.857	56.4159	0.0114989	-2.00023	down	dupletAD3963	LOC_Os03g05290.1	aquaporin protein, putative, expressed
Traes_6AS_E114D6D5B	1.6456	0.296791	0.00305508	-2.92796	down	dupletAD3983	LOC_Os06g49110.1	delta-aminolevulinic acid dehydratase, chloroplast
Traes_6AL_168121E7E	1.97095	0.280904	0.00204685	-3.38027	down	dupletAD4841	LOC_Os02g46460.1	peptide transporter PTR2, putative, expressed
Traes_6AS_709C99BD1	16.2152	2.77359	2.74297e-05	-2.94944	down	dupletAD5042	LOC_Os05g09580.1	expressed protein
Traes_5AS_F5FE1307A	6.28989	0.350918	3.83729e-06	-4.51854	down	dupletAD5422	LOC_Os12g35330.1	OsGrx_C12 - glutaredoxin subgroup III, expressed
Traes_1AL_4490ED4C6	5.1895	0.734169	0.00155398	-3.25229	down	dupletAD5646	LOC_Os05g50340.1	MYB family transcription factor, putative, expressed
Traes_2AL_BB7692067	4.00359	1.39686	0.0178705	-1.94765	down	singletonA333	LOC_Os02g39950.1	EF hand family protein, putative, expressed
Traes_2AL_219852336	10.8449	0.914091	6.30912e-07	-3.9501	down	singletonA854	LOC_Os04g38680.1	transmembrane amino acid transporter protein, putative,
Traes_6AS_148C79718	242.383	64.7066	0.000662032	-2.39525	down	singletonA1091	LOC_Os08g36480.1	nitrate reductase, putative, expressed
Traes_6AS_447C71E5B	5.21325	1.04589	0.0444813	-2.70516	down	singletonA1554	LOC_Os04g21350.2	flowering promoting factor-like 1, putative, expressed
Traes_5AL_C309589A2	64.6594	18.2233	0.0497805	-2.3008	down	singletonA2386	LOC_Os03g03720.1	glyceraldehyde-3-phosphate dehydrogenase, putative,
Traes_3AL_4D1597590	2.52609	0.263188	0.00441461	-3.65898	down	singletonA2509	LOC_Os07g13634.1	cytokinin-N-glucosyltransferase 1, putative, expressed
Traes_7AS_BD89877A1	18.1801	5.59728	0.0269519	-2.09489	down	singletonA2768	LOC_Os06g05700.1	cysteine synthase, putative, expressed
Traes_2AL_8405143FD	126.046	48.0977	0.0135533	-1.88563	down	singletonA2841	LOC_Os10g20090.1	CSLH1 - cellulose synthase-like family H, expressed
Traes_6AL_1F8480C1B	48.5698	8.23685	2.51273e-06	-3.01738	down	singletonA2957	LOC_Os02g41580.1	CAMK_CAMK_like.14 - CAMK includes calcium/calmodulin
Traes_7AL_9F9713A6D	12.0469	4.3568	0.0434497	-1.87417	down	singletonA3095	LOC_Os07g37350.1	armadillo/beta-catenin repeat family protein, putative,
Traes_1AL_501B5BEAE	2.94522	0.582966	0.0149654	-2.85476	down	singletonA3259	LOC_Os05g50080.1	zinc finger C-x8-C-x5-C-x3-H type family protein, expressed
Traes_3AS_5C7F2C739	3.87574	0.107041	0.000850798	-5.5822	down	singletonA3277	LOC_Os01g01770.1	ZOS1-01 - C2H2 zinc finger protein, expressed
Traes_2AL_83E46E0BD	1.62597	0.202941	0.00638282	-3.51241	down	singletonA3417	LOC_Os10g37860.1	expressed protein
Traes_2AS_E32866864	148.548	41.6849	0.00446437	-2.36615	down	singletonA3861	LOC_Os07g32570.1	OsAPRL1 adenosine 5'-phosphosulfate reductase-like
Traes_7AL_7B5ACA69E	1.60854	0.505102	0.0327968	-2.12106	down	singletonA4388	LOC_Os02g17780.1	ent-kaurene synthase, chloroplast precursor, putative,
Traes_7AL_74239EBEC	19.169	5.70628	0.00155372	-2.29668	down	singletonA4695	LOC_Os02g14770.2	phosphoenolpyruvate carboxylase, putative, expressed
Traes_7AS_35615909F	6.4567	1.35337	0.0108764	-2.68162	down	singletonA4850	LOC_Os06g02040.1	late embryogenesis abundant group 1, putative, expressed
Traes_6AL_EA44363F1	11.7423	3.84422	0.0417045	-1.98626	down	singletonA5047	LOC_Os02g54820.2	trehalose-6-phosphate synthase, putative, expressed
Traes_5AS_A94AC1C61	14.5136	0.670719	4.74711e-05	-4.79799	down	singletonA5151	ChrUn.fgenesh.mRNA.94	expressed protein
Traes_1AL_C8A2D7C80	6.01528	2.2961	0.0206466	-1.85989	down	singletonA5505	LOC_Os01g39290.1	harpin-induced protein 1 domain containing protein,
Traes_4AS_8A64DBE8E	15.232	5.18962	0.00715911	-2.05689	down	singletonA5700	LOC_Os03g08500.1	AP2 domain containing protein, expressed
Traes_2AS_C475CC0F9	2.48411	0.241335	4.21141e-05	-3.80091	down	singletonA5914	LOC_Os02g01100.2	transmembrane amino acid transporter protein, putative,
Traes_2AS_C849DE54E	1547.44	448.452	0.0164245	-2.22295	down	singletonA6055	LOC_Os12g19381.1	ribulose bisphosphate carboxylase small chain, chloroplast
Traes_3AS_E61C3A374	22.6687	9.56626	0.0415316	-1.77176	down	singletonA6336	LOC_Os01g03730.1	nuclease PA3, putative, expressed
Traes_5AL_E146DDEBF	9.55944	2.25172	0.000194721	-2.60647	down	singletonA6716	LOC_Os09g12290.1	bifunctional aspartokinase/homoserine dehydrogenase,
Traes_3AL_1C500A535	4.8456	0	2.39254e-10	#NAME?	down	singletonA6747	LOC_Os01g53450.1	aminotransferase, classes I and II, domain containing
Traes_5AL_EDF2DD187	4.37537	1.48027	0.0283165	-1.94766	down	singletonA6884	LOC_Os04g23440.1	helix-loop-helix DNA-binding domain containing protein,
Traes_6AS_4D5775944	1.11328	0.118809	0.00351263	-3.68007	down	singletonA7071	LOC_Os02g12820.1	helix-loop-helix DNA-binding domain containing protein,
Traes_3AL_E5520535A	23.4706	10.0248	0.0496912	-1.72849	down	singletonA7352	LOC_Os01g63190.1	laccase precursor protein, putative, expressed
Traes_6AS_E5254BC5B	414.653	124.647	0.0439338	-2.14626	down	singletonA7426	LOC_Os01g41710.1	chlorophyll A-B binding protein, putative, expressed
Traes_2AL_3E4F9254A	3.45722	1.20694	0.00875727	-1.99924	down	singletonA7501	LOC_Os04g54810.1	beta-D-xylosidase, putative, expressed
Traes_6AS_B03B32977	14.013	5.2778	0.046022	-1.82164	down	singletonA7965	LOC_Os02g03840.2	expressed protein
Traes_2AL_6DEEE3C3E	14.2314	6.3984	0.0473088	-1.62711	down	singletonA7989	LOC_Os04g33740.1	glycosyl hydrolases, putative, expressed
Traes_4AL_94E76D27B	61.5829	13.4762	0.0070219	-2.60427	down	singletonA8067	LOC_Os08g35190.1	auxin-repressed protein, putative, expressed
Traes_7AL_3ACEF0277	30.2834	0.851894	6.1789e-17	-5.53784	down	singletonA8254	LOC_Os06g50930.1	rhodanese-like domain containing protein, putative,
Traes_6AS_F205EE33F	1.44095	0.147355	0.00401633	-3.6409	down	singletonA8479	LOC_Os06g49110.1	delta-aminolevulinic acid dehydratase, chloroplast
Traes_3AS_B6D33E1BE	6.045	2.13223	0.00829514	-1.93965	down	singletonA8507	LOC_Os11g07260.1	expressed protein
Traes_2AL_1CC5CC248	39.3465	9.53299	0.000164946	-2.47602	down	singletonA8663	LOC_Os05g02060.1	mitochondrial import inner membrane translocase subunit
Traes_2AL_8CBEE2F6B	49.2706	13.6167	0.027563	-2.22339	down	singletonA8829	LOC_Os04g54320.1	expressed protein
Traes_3AL_434B2B508	5.32132	0	2.11871e-08	#NAME?	down	singletonA8838	LOC_Os01g53450.1	aminotransferase, classes I and II, domain containing
Traes_7AS_227CBF93D	12.3891	1.05915	1.16296e-06	-3.92128	down	singletonA8876	LOC_Os08g39870.1	Os8bglu28 - beta-glucosidase homologue, similar to
Traes_3AL_3619D5B88	54.6824	10.6143	0.0168465	-2.89254	down	singletonA8984	LOC_Os01g44050.1	siroheme synthase, putative, expressed
Traes_7AS_53D56950A	11.0645	3.30021	0.010483	-2.33698	down	singletonA9158	LOC_Os08g31200.1	cytokinin-O-glucosyltransferase 2, putative, expressed
Traes_4AL_A4FE91330	5.26801	0.923664	0.000133626	-2.89434	down	singletonA9571	LOC_Os12g02880.1	E2F-related protein, putative, expressed
Traes_2AS_1F35CBAEE	219.09	60.6399	0.00241878	-2.24628	down	singletonA10328	LOC_Os12g19381.1	ribulose bisphosphate carboxylase small chain, chloroplast
Traes_4AL_AA6783CC4	163.889	58.1949	0.010732	-1.91226	down	singletonA10457	LOC_Os03g63950.1	plastid-specific 30S ribosomal protein 1, chloroplast
Traes_2AL_A0A36D568	116.037	9.2694	3.59553e-05	-4.04694	down	singletonA10720	LOC_Os04g58200.1	protochlorophyllide reductase A, chloroplast precursor,
Traes_6AS_ADF96853B	16.1755	2.35048	1.41175e-06	-3.33729	down	singletonA10806	LOC_Os02g14430.1	peroxidase precursor, putative, expressed
Traes_2AS_57126A6E5	3.28198	0.506429	2.74297e-05	-3.11572	down	singletonA11028	LOC_Os04g05050.1	pectate lyase precursor, putative, expressed
Traes_5AL_F1FCC41BA	31.1768	12.1527	0.031048	-1.90456	down	singletonA11873	LOC_Os03g60580.1	actin-depolymerizing factor, putative, expressed
Traes_1AL_DC43D6836	4.29991	0.648419	0.000232294	-3.24063	down	singletonA12062	LOC_Os05g44900.1	expressed protein
Traes_4AL_56EE69795	14.2578	1.68437	1.54816e-06	-3.52521	down	singletonA12128	LOC_Os06g02040.1	late embryogenesis abundant group 1, putative, expressed
Traes_4AL_B6D1BAF0D	41.2582	6.7722	2.11777e-06	-3.02839	down	singletonA12911	LOC_Os03g63330.1	aspartokinase, chloroplast precursor, putative, expressed
Traes_7AL_50C6E1770	12.0869	3.48959	0.0242401	-2.18716	down	singletonA12973	LOC_Os06g49300.1	glycosyltransferase protein, putative, expressed
Traes_7AL_60828B26D	107.051	47.7525	0.0495966	-1.62501	down	singletonA13543	LOC_Os12g43130.1	phytoene synthase, chloroplast precursor, putative,
Traes_5AL_DC975C4DB	29.4352	7.61442	0.0324127	-2.42167	down	singletonA13678	LOC_Os03g60580.1	actin-depolymerizing factor, putative, expressed
Traes_7AL_373698996	10.6803	2.18115	0.000285704	-2.68028	down	singletonA13729	LOC_Os06g37560.1	beta-galactosidase precursor, putative, expressed
Traes_7AS_312C4C1761	4.07734	0.608593	0.00915615	-3.31813	down	singletonA13873	LOC_Os06g36400.1	HAD superfamily phosphatase, putative, expressed
Traes_2AS_94A93A30A	37.186	13.0838	0.00820379	-1.98232	down	singletonA13895	LOC_Os07g47620.1	universal stress protein domain containing protein,
Traes_7AS_64449CE5F	22.0769	5.56491	0.000418737	-2.49	down	singletonA14017	LOC_Os08g35190.1	auxin-repressed protein, putative, expressed
Traes_4AL_BC54910D5	6.32328	2.27836	0.013666	-1.92654	down	singletonA14351	LOC_Os09g29130.1	ZF-HD protein dimerisation region containing protein,
Traes_6AS_B5351634D1	58.0601	11.2616	0.00506765	-2.73168	down	singletonA14392	LOC_Os09g17740.1	chlorophyll A-B binding protein, putative, expressed
Traes_7AS_A51CFDF26	5.64517	0.593193	0.00213451	-3.71586	down	singletonA14402	LOC_Os06g36400.1	HAD superfamily phosphatase, putative, expressed
Traes_2AS_4BE07943E	247.961	76.7717	0.00304117	-2.15996	down	singletonA14591	LOC_Os12g17600.1	ribulose bisphosphate carboxylase small chain, chloroplast
Traes_5AS_ABB2B2684	10.4968	0.858126	1.54772e-06	-4.00547	down	triplet1149	LOC_Os12g35330.1	OsGrx_C12 - glutaredoxin subgroup III, expressed
Traes_7AL_6D1591847	1.45826	0.416281	0.00411517	-2.21479	down	triplet119	LOC_Os08g07480.1	DNA-directed RNA polymerase subunit, putative, expressed
Traes_2AS_61CA61AD3	11.763	2.62271	6.89406e-05	-2.60613	down	triplet1312	LOC_Os07g35940.1	beta-amylase, putative, expressed
Traes_4AS_02B607421	2.6154	0.910848	0.0240994	-2.00473	down	triplet1423	LOC_Os03g12370.3	HSF-type DNA-binding domain containing protein, expressed
Traes_4AL_2EC6083D7	2.63471	0.985663	0.0281098	-1.90612	down	triplet1440	LOC_Os11g02450.1	elongation factor P, putative, expressed
Traes_1AS_90F3120F8	9.45606	2.71553	0.00121333	-2.29264	down	triplet1458	LOC_Os05g03040.1	AP2 domain containing protein, expressed
Traes_3AL_8D5EB3C7F	9.45269	1.67652	0.0070219	-2.91928	down	triplet1479	LOC_Os01g61120.1	expressed protein
Traes_4AL_7241716B6	14.4199	1.16039	1.22537e-08	-4.10757	down	triplet1526	LOC_Os07g40000.1	DUF260 domain containing protein, putative, expressed
Traes_4AL_DA9C64489	18.7404	8.09708	0.0341698	-1.71015	down	triplet2180	LOC_Os03g51010.1	hydrolase, alpha/beta fold family domain containing
Traes_5AS_EAE5D853B	58.131	20.1005	0.00677369	-2.06141	down	triplet2335	LOC_Os12g42980.1	cysteine synthase, putative, expressed
Traes_4AL_D3DC00F7F	2.19976	0.441282	0.0390116	-2.72618	down	triplet2692	LOC_Os11g33270.1	glycosyl hydrolases family 16, putative, expressed
Traes_5AL_B33C7B80F	2.88247	1.06598	0.0361696	-1.89152	down	triplet2972	LOC_Os03g03470.3	expressed protein
Traes_4AL_F86AA1EB8	16.7424	2.84748	2.54216e-06	-3.01144	down	triplet3125	LOC_Os03g48010.1	exostosin, putative, expressed
Traes_5AL_D98C7CE92	9.62528	1.79347	0.00794673	-2.91776	down	triplet323	LOC_Os03g55590.1	MYB family transcription factor, putative, expressed
Traes_1AL_CEA78C84D	16.3075	1.85415	1.13141e-06	-3.60699	down	triplet3238	LOC_Os05g43040.1	tetratricopeptide repeat domain containing protein,
Traes_5AS_2743D6D23	11.393	0.0770985	7.91095e-05	-7.53983	down	triplet3263	LOC_Os12g35330.1	OsGrx_C12 - glutaredoxin subgroup III, expressed
Traes_5AL_CA4D25841	6.78653	2.70926	0.0225086	-1.82744	down	triplet3408	LOC_Os12g06100.2	TLD family protein, putative, expressed
Traes_5AL_EAE1A5561	4.1844	1.07353	0.00079589	-2.43833	down	triplet342	LOC_Os09g12290.1	bifunctional aspartokinase/homoserine dehydrogenase,
Traes_7AS_1839BE651	110.159	42.1033	0.0139208	-1.83134	down	triplet3536	LOC_Os08g39430.1	thylakoid lumenal 19 kDa protein, chloroplast precursor,
Traes_2AS_C3EF3A27F	1139.48	377.979	0.0203351	-2.05344	down	triplet3751	LOC_Os12g17600.1	ribulose bisphosphate carboxylase small chain, chloroplast
Traes_7AL_1BC53C605	7.31172	1.4477	0.0251442	-2.79023	down	triplet3930	LOC_Os06g36560.1	inositol oxygenase, putative, expressed
Traes_1AS_10A0B5BBF	437.067	150.738	0.0142571	-1.95425	down	triplet3968	LOC_Os05g01950.1	expressed protein
Traes_4AL_B616E1A74	7.10669	1.67604	0.000260427	-2.62402	down	triplet4065	LOC_Os02g08270.1	class I glutamine amidotransferase, putative, expressed
Traes_2AS_59A09FAE0	8.31153	3.39919	0.0271675	-1.78548	down	triplet4271	LOC_Os07g49040.1	protein phosphotase protein, putative, expressed
Traes_2AL_92939B028	28.2894	12.3257	0.0355855	-1.69247	down	triplet452	LOC_Os07g02800.2	MYB family transcription factor, putative, expressed
Traes_1AS_A4B0D42DF	26.9158	6.04904	8.31784e-05	-2.58867	down	triplet4731	LOC_Os05g02060.1	mitochondrial import inner membrane translocase subunit
Traes_1AL_B691CBF6F	3.65179	1.40568	0.0217968	-1.8041	down	triplet4807	LOC_Os10g35150.1	expressed protein
Traes_1AL_1DC9BD199	83.9133	31.6215	0.0142571	-1.88606	down	triplet5400	LOC_Os05g49800.1	ketol-acid reductoisomerase, chloroplast precursor,
Traes_6AS_E89EE5F07	4.40641	0.965502	0.000200482	-2.58218	down	triplet5413	LOC_Os02g35230.1	expressed protein
Traes_4AS_811353465	21.8602	5.64136	0.000329542	-2.42354	down	triplet5478	LOC_Os03g13950.1	actin-depolymerizing factor, putative, expressed
Traes_5AL_10F82280C	2.35165	0.295258	0.00107604	-3.38304	down	triplet5543	LOC_Os12g02200.1	CAMK_KIN1/SNF1/Nim1_like.6 - CAMK includes
Traes_1AL_7D7FC9503	37.4147	15.0356	0.0202687	-1.76662	down	triplet5581	LOC_Os05g38570.1	riboflavin biosynthesis protein ribAB, chloroplast
Traes_1AL_4820D80E2	3.17008	0.876845	0.00469975	-2.47518	down	triplet5779	LOC_Os10g31850.1	RING finger and CHY zinc finger domain-containing protein
Traes_4AS_B5D20D324	12.8218	4.86635	0.0123861	-1.86241	down	triplet5919	LOC_Os03g12530.1	cation efflux family protein, putative, expressed
Traes_4AS_A760C0F1F	2.94868	0.084255	2.37579e-06	-5.52026	down	triplet5976	LOC_Os03g17200.1	plant-specific domain TIGR01589 family protein, expressed
Traes_1AS_A3DCEEB591	67.3173	17.459	0.000657378	-2.46731	down	triplet6049	LOC_Os05g08420.1	expressed protein
Traes_5AS_2F996234C	24.1785	9.90585	0.0236408	-1.80442	down	triplet6281	LOC_Os12g40920.1	bZIP transcription factor domain containing protein,
Traes_2AL_E6C429BE0	87.3181	34.9522	0.0235072	-1.79538	down	triplet6799	LOC_Os10g20090.1	CSLH1 - cellulose synthase-like family H, expressed
Traes_5AL_B4B3A41C8	23.8287	7.29801	0.00675648	-2.09761	down	triplet7006	LOC_Os03g04100.1	expressed protein
Traes_2AL_688678052	2.64376	0.838613	0.0235495	-2.14538	down	triplet7149	LOC_Os04g33630.1	2Fe-2S iron-sulfur cluster binding domain containing
Traes_5AL_EA74144D2	2.17915	0.777102	0.0134175	-1.9867	down	triplet7281	LOC_Os09g37620.1	flavin-containing monooxygenase family protein, putative,
Traes_3AL_302AF461E	1.79452	0.455532	0.00586268	-2.48442	down	triplet7314	LOC_Os01g62900.1	amino acid kinase, putative, expressed
Traes_5AS_653E5B343	10.1769	0	0.00765724	#NAME?	down	triplet7320	ChrUn.fgenesh.mRNA.94	expressed protein
Traes_2AL_BD1BD7A55	7.0527	2.1546	0.00478652	-2.21902	down	triplet7340	LOC_Os04g53490.1	OsCHL Chloroplastic lipocalin, expressed
Traes_1AS_E9D3DE49C	1.61902	0.50629	0.0486866	-2.1463	down	triplet7459	LOC_Os05g11950.1	GDSL-like lipase/acylhydrolase, putative, expressed
Traes_2AL_534E2A595	281.712	110.266	0.0296644	-1.87873	down	triplet7806	LOC_Os04g47220.1	aquaporin protein, putative, expressed
Traes_3AL_224FB10D3	0.981575	0.133895	0.00832751	-3.42724	down	triplet8140	LOC_Os01g52130.1	sulfate transporter, putative, expressed
Traes_2AS_744F6C927	256.716	99.2889	0.0199106	-1.86861	down	triplet8190	LOC_Os08g35760.1	Cupin domain containing protein, expressed
Traes_4AL_A8EEBE537	2.99159	0.541879	0.000307084	-2.92724	down	triplet863	LOC_Os12g02200.1	CAMK_KIN1/SNF1/Nim1_like.6 - CAMK includes
Traes_3AL_C363BAADA	2.27106	0.0506282	0.00279287	-5.89699	down
Traes_1AS_A5C40BF58	11.2751	2.5765	0.00185532	-2.71883	down
Traes_1AL_04C9CFE29	87.9277	6.55885	5.27028e-11	-4.21829	down
Traes_4AS_AA3629BB5	62.0093	15.3622	0.000217192	-2.47301	down
Traes_3AL_52C4F020E	0.560516	5.41138	0.0207546	2.64092	up	dupletAB768	LOC_Os11g43200.1	tropinone reductase 2, putative, expressed
Traes_2AL_21264B272	0.84171	4.91071	0.0441122	1.92687	up	dupletAB860	LOC_Os04g51580.2	leucine rich repeat containing protein, expressed
Traes_7AS_113EAE23E	0.11052	1.17164	0.0457334	2.78673	up	dupletAB1144	LOC_Os08g38410.3	RNA recognition motif containing protein, putative,
Traes_2AS_0EA2792B8	0.615819	4.73014	0.0242723	2.37505	up	dupletAB1818	LOC_Os11g32650.1	chalcone synthase, putative, expressed
Traes_1AL_9912FD7F9	9.70541	82.5431	0.00110333	2.55847	up	dupletAB2363	LOC_Os05g35930.1	expressed protein
Traes_4AL_1D8055E75	0.237165	4.08259	3.25913e-05	3.53824	up	dupletAD4398	LOC_Os06g04390.1	expressed protein
Traes_7AL_65F481DB9	0.305785	2.62593	0.0401406	2.46256	up	dupletAD4804	LOC_Os08g02400.1	40S ribosomal protein S13, putative, expressed
Traes_3AS_7E7217B1B	0.0640704	0.98327	0.0405412	3.33825	up	dupletAD5505	LOC_Os06g05880.1	profilin domain containing protein, expressed
Traes_6AL_989DD9AA1	1.21211	10.0653	0.0044834	2.49752	up	dupletAD5648	LOC_Os07g07410.2	oxidoreductase, 2OG-Fe oxygenase family protein, putative,
Traes_5AL_9697E163B	10.6173	60.3803	0.0125109	1.91294	up	singletonA10247	LOC_Os08g37432.2	MATE efflux family protein, putative, expressed
Traes_5AL_D24A24C13	0.543422	7.97756	0.00439684	3.27265	up	singletonA10925	LOC_Os11g03290.1	nucleoside-triphosphatase, putative, expressed
Traes_6AS_9557563D1	68.4585	801.581	8.50593e-05	3.04131	up	singletonA11261	LOC_Os03g52860.1	lipoxygenase, putative, expressed
Traes_3AS_82DCD8C20	1.10516	18.6007	9.14937e-07	3.48629	up	singletonA11987	LOC_Os11g03290.1	nucleoside-triphosphatase, putative, expressed
Traes_7AL_7D53CD449	3.14492	34.644	0.00314674	2.85349	up	singletonA12012	LOC_Os06g37450.1	GATA zinc finger domain containing protein, expressed
Traes_6AL_F382C352B	0	6.47354	0.00223928	Inf	up	singletonA12886	LOC_Os10g38160.1	glutathione S-transferase, putative, expressed
Traes_2AS_7E47A2541	11.2269	57.7574	0.0359451	1.76233	up	singletonA13904	LOC_Os10g03360.1	transferase family protein, putative, expressed
Traes_4AL_418B81394	12.4599	137.163	0.0331844	2.87123	up	singletonA14616	LOC_Os05g10330.1	HAD superfamily phosphatase, putative, expressed
Traes_7AS_4DEF89578	9.62564	90.7809	9.1528e-05	2.67398	up	singletonA2552	LOC_Os05g09740.1	HAD superfamily phosphatase, putative, expressed
Traes_2AL_DC3904667	2.18648	14.7422	0.00301959	2.22296	up	singletonA2989	LOC_Os03g03034.1	flavonol synthase/flavanone 3-hydroxylase, putative,
Traes_2AS_4F704ECD3	0.25608	2.80117	0.00409305	3.02706	up	singletonA4326	LOC_Os07g45510.1	expressed protein
Traes_6AL_BFB21AE09	6.54393	44.3336	0.00334179	2.19727	up	singletonA4471	LOC_Os10g29470.1	dehydrogenase, putative, expressed
Traes_3AL_883B2E9AC	0.141941	1.48417	0.011154	2.90797	up	singletonA4865	LOC_Os04g24220.1	OsWAK32 - OsWAK receptor-like protein kinase, expressed
Traes_4AL_7506D5E7E	0.109343	4.20393	0.0153637	4.58885	up	singletonA5943	LOC_Os12g17160.1	flavonol sulfotransferase, putative, expressed
Traes_3AS_8AA1AA169	0.642379	8.1969	0.0123861	3.08441	up	singletonA6077	LOC_Os11g03290.1	nucleoside-triphosphatase, putative, expressed
Traes_2AL_A16EC1B9E	0.937902	15.3958	0.00284703	3.41416	up	singletonA737	LOC_Os07g32620.1	anthocyanidin 5,3-O-glucosyltransferase, putative,
Traes_1AS_AA023B6B2	0.13962	5.24995	0.00718785	4.73162	up	singletonA7746	LOC_Os05g05030.1	expressed protein
Traes_7AL_FF5852F09	0.181626	1.60962	0.0444813	2.54543	up	singletonA8390	LOC_Os06g42020.1	CSLA9 - cellulose synthase-like family A, expressed
Traes_2AL_9CFB1E502	8.16528	68.5377	0.000328097	2.56613	up	singletonA8933	LOC_Os04g37760.1	expressed protein
Traes_2AL_D2A088242	0.152394	2.74989	0.0200084	3.50971	up	singletonA9002	LOC_Os07g03070.1	tetratricopeptide repeat containing protein, putative,
Traes_6AS_318DA417A	0.666531	6.87835	0.0289162	2.83758	up	singletonA9596	LOC_Os02g42150.2	OsWAK14 - OsWAK receptor-like protein kinase, expressed
Traes_4AL_FCD202B4A	0	3.08118	5.06127e-05	Inf	up	singletonA9895	LOC_Os02g57760.1	O-methyltransferase, putative, expressed
Traes_2AL_D5D935586	2.27632	25.1409	1.56322e-05	2.88617	up	triplet227	LOC_Os04g52210.1	terpene synthase, putative, expressed
Traes_5AL_32EE6B2E9	0.639705	9.91743	0.005775	3.31538	up	triplet2362	LOC_Os09g34190.1	acyl-coenzyme A thioesterase 10, mitochondrial precursor,
Traes_2AS_82EA1C8C3	0.0935377	10.4721	0.00846388	6.26994	up	triplet2797	LOC_Os07g36750.1	CSLF3 - cellulose synthase-like family F; beta1,3;1,4
Traes_7AL_9F8C57492	0.61427	6.37942	0.0323794	2.80007	up	triplet346	LOC_Os08g03350.1	amino acid transporter, putative, expressed
Traes_5AL_6975CE193	0.0416215	1.18381	0.0121512	4.37334	up	triplet3717	LOC_Os04g09770.1	Ser/Thr protein kinase, putative, expressed
Traes_4AS_E52C5D2A7	0.0116965	1.14471	0.022147	5.87762	up	triplet393	LOC_Os07g27180.1	tetratricopeptide repeat domain containing protein,
Traes_3AL_EEC97C32A	4.66114	43.9964	8.61848e-05	2.7477	up	triplet5253	LOC_Os06g14324.1	caleosin related protein, putative, expressed
Traes_1AL_C67A37ED9	1.5836	9.26113	0.0116449	2.00207	up	triplet8053	LOC_Os07g04850.2	pre-mRNA-processing factor 31, putative, expressed
Traes_2AL_3C7815CD5	1.3203	10.8098	0.00428085	2.43659	up
Traes_3AS_9A8B4C51B	51.5491	267.412	0.0296644	1.79314	up
aSignificance by Benjamini-Hchberg multiple test correction (P < 0.05)

## Sheet: B homoeologous
List of differentially expressed B-homoeologs between S1 and F1 in LDN × AS60a
Gene ID	FPKM for F1	FPKM for S1	FDR	log2(S1/F1)	Regulated	Classical of gene type	Rice best homologous gene	Description
Traes_1BL_FC293B3EE	1.24869	0.376182	0.0235908	-2.15955	down	dupletAB133	LOC_Os01g65480.1	dnaJ domain containing protein, expressed
Traes_2BS_7DF366FE1	8.1854	3.59424	0.0467495	-1.69323	down	dupletAB371	LOC_Os07g37320.1	transporter family protein, putative, expressed
Traes_5BS_31F189259	22.9052	1.57251	1.22537e-08	-4.22856	down	dupletAB409	ChrUn.fgenesh.mRNA.94	expressed protein
Traes_5BL_063A12847	25.6332	9.81594	0.013025	-1.81841	down	dupletAB444	LOC_Os03g56869.1	ribose-5-phosphate isomerase A, putative, expressed
Traes_2BL_D195BD715	2.72749	1.01869	0.0429637	-1.93241	down	dupletAB485	LOC_Os01g57510.1	receptor protein kinase, putative, expressed
Traes_2BS_06BA9F0D9	3.46438	1.25247	0.0301102	-1.93192	down	dupletAB624	LOC_Os07g41650.1	pectinesterase, putative, expressed
Traes_1BL_E38BBC0DA1	366.188	132.892	0.0300828	-1.86013	down	dupletAB944	LOC_Os01g41710.1	chlorophyll A-B binding protein, putative, expressed
Traes_2BL_B877F41B8	10.4823	2.40389	0.000459078	-2.59847	down	dupletAB958	LOC_Os04g59020.1	integral membrane protein, putative, expressed
Traes_6BS_86336D977	111.078	42.7447	0.0198643	-1.82557	down	dupletAB979	LOC_Os04g02910.1	membrane related protein CP5, putative, expressed
Traes_2BL_D274D68D2	103.745	44.0161	0.0382839	-1.8006	down	dupletAB1183	LOC_Os02g41860.2	aquaporin protein, putative, expressed
Traes_4BS_C5CEFAE83	6.3369	1.95909	0.00735063	-2.15738	down	dupletAB1282	LOC_Os03g43010.1	expressed protein
Traes_2BL_172F729A7	50.134	10.3677	7.12209e-05	-2.67448	down	dupletAB1293	LOC_Os03g58170.1	stem-specific protein TSJT1, putative, expressed
Traes_1BL_6C39CF535	11.8688	0.05617	4.15747e-12	-8.08296	down	dupletAB1406	LOC_Os05g44140.1	non-symbiotic hemoglobin 2, putative, expressed
Traes_2BL_31D4D0A2C	23.4867	6.83551	0.0099075	-2.20416	down	dupletAB1963	LOC_Os02g30650.1	heavy metal-associated domain containing protein, expressed
Traes_1BL_6FD27DB24	6.85632	1.18491	1.3582e-05	-3.0396	down	dupletAB2127	LOC_Os05g32590.1	methyltransferase, putative, expressed
Traes_7BL_C5D2C17B3	20.5611	5.87654	0.00298215	-2.22172	down	dupletAB2164	LOC_Os09g25460.1	transferase family protein, putative, expressed
Traes_2BL_0B6B429A5	1.07166	0.207455	0.0375035	-2.78058	down	dupletAB2165	LOC_Os12g08920.1	peroxidase precursor, putative, expressed
Traes_5BL_FDBE12171	2.44749	0.372026	0.00213451	-3.25824	down	dupletAB2204	LOC_Os12g09300.1	amino acid transporter, putative, expressed
Traes_2BL_4E9192B22	40.7376	10.8625	0.00304117	-2.32001	down	dupletAB2273	LOC_Os06g07220.1	LTPL128 - Protease inhibitor/seed storage/LTP family
Traes_6BS_A679AA5FF	54.8282	14.8234	0.00499704	-2.33524	down	dupletAB2311	LOC_Os02g26700.1	cation transport regulator-like protein 1, putative,
Traes_3B_5D7382024	16.2912	3.91795	0.00017722	-2.43178	down	dupletAB2343	LOC_Os01g73910.2	peptidase, putative, expressed
Traes_7BS_0997D563B	110.879	25.0305	9.51986e-05	-2.51428	down	dupletBD5972	LOC_Os06g50930.1	rhodanese-like domain containing protein, putative,
Traes_5BS_B27249405	19.5741	4.09267	8.85225e-05	-2.61818	down	dupletBD5999	ChrUn.fgenesh.mRNA.94	expressed protein
Traes_4BS_27D3A6FE4	7.98212	1.36177	1.0466e-05	-2.97576	down	dupletBD6105	LOC_Os12g02880.1	E2F-related protein, putative, expressed
Traes_5BL_28CCE5325	708.102	252.716	0.026415	-1.91065	down	dupletBD6191	LOC_Os10g01044.1	isoflavone reductase, putative, expressed
Traes_4BL_265B4B877	7.44724	2.72968	0.0375472	-1.92217	down	dupletBD6295	LOC_Os06g50940.1	GDSL-like lipase/acylhydrolase, putative, expressed
Traes_5BS_DF2486215	9.59811	0.278552	3.54502e-08	-5.45863	down	dupletBD6576	ChrUn.fgenesh.mRNA.94	expressed protein
Traes_3B_21DEF07D2	17.2168	2.68806	2.73559e-06	-3.18949	down	dupletBD6625	LOC_Os01g44050.1	siroheme synthase, putative, expressed
Traes_5BL_E16E15CFB	18.8008	2.00808	1.22537e-08	-3.62668	down	dupletBD7112	LOC_Os09g37958.1	cupin domain containing protein, expressed
Traes_2BL_7C72BEACE	10.1989	0.650915	4.33024e-08	-4.3203	down	dupletBD7257	LOC_Os04g55600.1	expressed protein
Traes_4BL_2D489C711	2.71052	0.595062	0.040671	-2.64064	down	dupletBD7421	LOC_Os03g03860.2	expressed protein
Traes_3B_84DD55C12	2.99974	1.03635	0.0139153	-2.04429	down	dupletBD7493	LOC_Os11g38010.1	targeting protein for Xklp2, putative, expressed
Traes_5BS_B3834F8C0	23.0477	0	2.38585e-14	#NAME?	down	dupletBD7708	ChrUn.fgenesh.mRNA.94	expressed protein
Traes_2BS_A70DA4BBF	26.0407	3.8195	5.56459e-07	-3.19094	down	dupletBD8232	LOC_Os02g01100.2	transmembrane amino acid transporter protein, putative,
Traes_3B_2F12EE7CD	4.5491	0.787905	0.0243908	-2.95283	down	singletonB15075	LOC_Os01g24750.1	Ser/Thr protein phosphatase family protein, putative,
Traes_2BS_640D008BF	1783.83	577.318	0.0210586	-2.07322	down	singletonB15098	LOC_Os12g17600.1	ribulose bisphosphate carboxylase small chain, chloroplast
Traes_5BS_2C2072466	17.8093	0.466288	1.22775e-09	-5.60195	down	singletonB15510	ChrUn.fgenesh.mRNA.94	expressed protein
Traes_4BL_F2CBFEC51	69.3343	13.4214	8.97373e-05	-2.94687	down	singletonB15583	LOC_Os03g05290.1	aquaporin protein, putative, expressed
Traes_7BL_847A22B0A	14.1211	3.27326	0.0123214	-2.62681	down	singletonB16017	LOC_Os04g01710.1	cysteine proteinase At4g11310 precursor, putative,
Traes_1BS_870E90515	23.5171	1.97037	4.66517e-06	-3.96844	down	singletonB16271	LOC_Os05g08420.1	expressed protein
Traes_7BL_188975B53	342.261	133.514	0.014915	-1.81543	down	singletonB16292	LOC_Os06g51290.2	phytoene synthase, chloroplast precursor, putative,
Traes_2BL_6C005030A	5.46533	0.345884	3.80053e-08	-4.36676	down	singletonB16883	LOC_Os04g38680.1	transmembrane amino acid transporter protein, putative,
Traes_7BS_512DAD90D	2.46962	0.847872	0.0377583	-2.00654	down	singletonB16969	LOC_Os02g47744.2	MYB family transcription factor, putative, expressed
Traes_1BL_EBB3D5E4B	3.2262	0.85719	0.0127086	-2.33088	down	singletonB17039	LOC_Os05g33080.1	serine/threonine-protein kinase, putative, expressed
Traes_5BL_B8C3AE4A5	14.2662	5.20985	0.00935994	-1.97356	down	singletonB17077	LOC_Os08g20570.1	chloride channel protein, putative, expressed
Traes_3B_160ACD32F	62.3678	18.5351	0.00374219	-2.25153	down	singletonB17282	LOC_Os01g63190.1	laccase precursor protein, putative, expressed
Traes_7BS_7DF55ECFE	88.9495	33.8315	0.0123861	-1.883	down	singletonB17451	LOC_Os06g09610.1	peroxiredoxin, putative, expressed
Traes_6BS_DA8DF3904	4.04574	0.8756	0.0326514	-2.64168	down	singletonB17517	LOC_Os12g24020.2	rhodanese-like domain containing protein, putative,
Traes_3B_6A80CB298	2.65025	0.319229	0.00509389	-3.50836	down	singletonB17760	LOC_Os01g54620.1	CESA4 - cellulose synthase, expressed
Traes_6BL_920CC7E80	8.26936	2.46657	0.00544065	-2.18762	down	singletonB18739	LOC_Os04g52130.1	coproporphyrinogen III oxidase, chloroplast precursor,
Traes_3B_58821849B	9.60396	3.06807	0.00409305	-2.09871	down	singletonB18793	LOC_Os01g16450.1	peroxidase precursor, putative, expressed
Traes_3B_0CBE4D0C0	112.723	34.7345	0.00221617	-2.14818	down	singletonB19818	LOC_Os01g01340.1	light-induced protein 1-like, putative, expressed
Traes_3B_74A673B19	12.2954	1.76689	9.23708e-07	-3.30948	down	singletonB19853	LOC_Os01g43420.1	expressed protein
Traes_4BL_D7CBE73A4	41.6857	17.3603	0.0247311	-1.72856	down	singletonB20091	LOC_Os03g17170.1	zinc finger, C3HC4 type domain containing protein,
Traes_4BL_D05623E45	680.351	239.305	0.0328699	-1.94532	down	singletonB20218	LOC_Os03g10620.2	hydrolase, alpha/beta fold family domain containing
Traes_4BS_9CF0B2235	32.741	13.0769	0.0223546	-1.78828	down	singletonB20713	LOC_Os11g16550.1	uncharacterized protein ycf53, putative, expressed
Traes_3B_3A3B7A34B	2.96185	0.93659	0.039605	-2.16648	down	singletonB20847	LOC_Os01g16950.1	zinc finger, C3HC4 type domain containing protein,
Traes_2BS_A594778DC	25.1676	10.5888	0.0283721	-1.70917	down	singletonB21651	LOC_Os07g43925.1	expressed protein
Traes_5BL_199A847E4	1.49464	0.224187	0.0289162	-3.10738	down	singletonB21909	LOC_Os09g35010.1	dehydration-responsive element-binding protein, putative,
Traes_2BL_3EDC425A7	11.7745	4.33138	0.0100233	-1.93678	down	singletonB22128	LOC_Os04g33740.1	glycosyl hydrolases, putative, expressed
Traes_5BL_0BB2827C7	2.19562	0.353958	0.0404613	-2.99992	down	singletonB22345	LOC_Os11g05390.1	transporter, major facilitator family, putative, expressed
Traes_5BL_8E0EA70D9	2.3644	0.038073	1.1501e-07	-6.49681	down	singletonB22453	LOC_Os09g31430.1	Os9bglu30 - beta-glucosidase, similar to Os4bglu12
Traes_7BL_75C016CF7	43.0827	13.6331	0.020661	-2.04626	down	singletonB22470	LOC_Os09g38239.1	sulfotransferase domain containing protein, expressed
Traes_2BL_C1D1054B1	98.3356	39.4732	0.0202867	-1.79742	down	singletonB22740	LOC_Os02g41860.2	aquaporin protein, putative, expressed
Traes_3B_4CF024A5F	1.72293	0.459164	0.0114989	-2.30937	down	singletonB22767	LOC_Os01g52710.1	glycosyl transferase 8 domain containing protein, putative,
Traes_5BL_ECB893794	1.85938	0.0222187	1.86108e-06	-6.76512	down	singletonB23253	LOC_Os03g16670.1	haloacid dehalogenase-like hydrolase family protein,
Traes_2BS_F2193201C	48.4048	18.5327	0.0142571	-1.83425	down	singletonB23354	LOC_Os11g39450.1	cysteine-rich receptor-like protein kinase 7 precursor,
Traes_7BL_A85EC2311	5.5637	1.21658	0.0283721	-2.76389	down	singletonB23531	LOC_Os02g14770.2	phosphoenolpyruvate carboxylase, putative, expressed
Traes_2BS_23E094F33	2209.6	664.375	0.0188095	-2.16671	down	singletonB23556	LOC_Os12g19381.1	ribulose bisphosphate carboxylase small chain, chloroplast
Traes_5BL_A20F4C525	57.361	22.8378	0.0189868	-1.91122	down	singletonB24669	LOC_Os03g43440.1	CAMK_KIN1/SNF1/Nim1_like.17 - CAMK includes
Traes_3B_8AA5B86EB	11.4948	0.932411	0.00585486	-4.03224	down	singletonB24933	LOC_Os05g11250.1	lachrymatory factor synthase, putative, expressed
Traes_3B_0B36CB0D3	23.4888	7.79285	0.0161414	-2.00529	down	singletonB25171	LOC_Os01g61044.1	transmembrane amino acid transporter protein, putative,
Traes_5BL_D20CD7D08	10.13	3.31185	0.00576982	-2.08446	down	singletonB25658	LOC_Os12g01360.1	expressed protein
Traes_2BL_DE8AF64BB	46.2611	15.2205	0.00545707	-2.06964	down	singletonB25700	LOC_Os02g41860.2	aquaporin protein, putative, expressed
Traes_4BS_F9C7C2530	4.82878	0.959066	0.0301755	-2.99715	down	singletonB25703	LOC_Os06g45970.1	OsSAUR26 - Auxin-responsive SAUR gene family member,
Traes_2BL_148046057	12.3091	3.55495	0.00349696	-2.24125	down	singletonB25776	LOC_Os02g41840.1	DUF584 domain containing protein, putative, expressed
Traes_6BS_BA8489C46	10.398	3.08254	0.0265864	-2.17585	down	singletonB26055	LOC_Os12g25200.1	chloride transporter, chloride channel family, putative,
Traes_1BL_E7A59AA9C	847.81	231.28	0.00253868	-2.26041	down	singletonB26554	LOC_Os09g17740.1	chlorophyll A-B binding protein, putative, expressed
Traes_6BL_8115FDC31	7.15988	0	2.94741e-10	#NAME?	down	singletonB27376	LOC_Os02g52710.1	alpha-amylase precursor, putative, expressed
Traes_2BS_0AF61748C	1302.19	324.494	0.00217156	-2.44379	down	singletonB27524	LOC_Os12g19381.1	ribulose bisphosphate carboxylase small chain, chloroplast
Traes_5BL_082C825BB	97.2066	32.4867	0.00515173	-2.0396	down	singletonB27572	LOC_Os03g63950.1	plastid-specific 30S ribosomal protein 1, chloroplast
Traes_2BS_95EBFD9F6	16.204	2.79276	0.000140555	-3.03086	down	singletonB27828	LOC_Os04g47220.1	aquaporin protein, putative, expressed
Traes_7BL_EE72D8712	2.85373	0.907608	0.0315508	-2.10254	down	singletonB28142	LOC_Os03g43840.1	LSD1 zinc finger domain containing protein, expressed
Traes_1BL_A64CEC09F	15.1367	5.37045	0.0115509	-1.94002	down	singletonB29039	LOC_Os05g32960.1	expressed protein
Traes_3B_22D20610B	15.1926	5.41594	0.034361	-1.88955	down	singletonB29516	LOC_Os11g04720.2	OsRR10 type-A response regulator, expressed
Traes_2BS_45D4BEB63	0.919755	0.129837	0.0189858	-3.24998	down	singletonB29536	LOC_Os07g14590.1	hydrolase, putative, expressed
Traes_1BS_DD55B7D8F	11.1581	2.50159	0.00402194	-2.66747	down	singletonB29841	LOC_Os04g47220.1	aquaporin protein, putative, expressed
Traes_4BL_80A2BD9E8	1.80934	0.24685	0.0139208	-3.2981	down	singletonB29905	LOC_Os03g27120.1	ICE-like protease p20 domain containing protein, putative,
Traes_5BL_94F42F9A7	2.74664	0.604439	0.000203697	-2.55703	down	singletonB30000	LOC_Os09g23350.1	trehalose synthase, putative, expressed
Traes_3B_321F60236	40.5052	6.66156	0.0126488	-2.96772	down	singletonB30593	LOC_Os01g01340.1	light-induced protein 1-like, putative, expressed
Traes_3B_B3B5602A2	6.66332	1.80526	0.00478652	-2.34384	down	singletonB30876	LOC_Os12g29990.1	O-sialoglycoprotein endopeptidase, putative, expressed
Traes_1BS_BB2203477	2.14456	0.458307	0.0142571	-2.73686	down	singletonB30990	LOC_Os05g05820.1	pro-resilin precursor, putative, expressed
Traes_3B_9B0036260	4.09342	0.867659	0.00701817	-2.61608	down	singletonB31162	LOC_Os01g48750.1	aspartic proteinase nepenthesin-2 precursor, putative,
Traes_2BS_A1A28A527	11.4889	1.47196	0.0178705	-3.30363	down	singletonB31166	ChrSy.fgenesh.mRNA.37	expressed protein
Traes_2BS_6A8179706	3.18761	0.368844	0.00537312	-3.47398	down	singletonB31444	LOC_Os02g36830.1	cytokinin-O-glucosyltransferase 2, putative, expressed
Traes_5BL_0663965E9	4.11159	1.31126	0.00953155	-2.15353	down	singletonB31644	LOC_Os09g37270.1	ATROPGEF7/ROPGEF7, putative, expressed
Traes_5BS_36C5B305D	18.6744	1.07492	1.65205e-09	-4.48143	down	triplet1149	LOC_Os12g35330.1	OsGrx_C12 - glutaredoxin subgroup III, expressed
Traes_2BS_A1909D302	4.04605	0.391345	0.0102781	-3.7761	down	triplet1312	LOC_Os07g35940.1	beta-amylase, putative, expressed
Traes_2BS_ADC2F0EB8	2071.48	748.188	0.049444	-1.90792	down	triplet1313	LOC_Os12g19381.1	ribulose bisphosphate carboxylase small chain, chloroplast
Traes_1BS_E68807072	30.0105	9.4837	0.00292992	-2.11954	down	triplet1458	LOC_Os05g03040.1	AP2 domain containing protein, expressed
Traes_4BS_3BCDF0612	18.7018	1.21429	2.15211e-11	-4.3498	down	triplet1526	LOC_Os07g40000.1	DUF260 domain containing protein, putative, expressed
Traes_4BL_0726DD6EC	2.76601	0.206093	5.76868e-08	-4.29973	down	triplet1848	LOC_Os03g06970.1	tetratricopeptide repeat domain containing protein,
Traes_1BL_722A8B838	6.60225	2.66376	0.020661	-1.80291	down	triplet2087	LOC_Os05g45210.3	respiratory burst oxidase, putative, expressed
Traes_5BS_9F043AE17	2.52648	0.328531	4.53658e-06	-3.43507	down	triplet2305	LOC_Os12g41680.1	No apical meristem protein, putative, expressed
Traes_1BL_872B95FED	2.14907	0.467942	0.00788856	-2.56499	down	triplet2443	LOC_Os05g31040.1	cytokinin dehydrogenase precursor, putative, expressed
Traes_6BL_919F8C482	3.4204	1.19673	0.0120435	-2.00647	down	triplet2845	LOC_Os02g37590.1	glycerophosphoryl diester phosphodiesterase family protein,
Traes_4BS_CFBE34E84	3.25347	0.888808	0.00365868	-2.42207	down	triplet3125	LOC_Os03g48010.1	exostosin, putative, expressed
Traes_2BS_466607233	12.9305	2.0346	0.000211098	-3.07731	down	triplet3178	LOC_Os04g05050.1	pectate lyase precursor, putative, expressed
Traes_5BL_1AE458202	19.1539	7.76791	0.0247227	-1.86827	down	triplet323	LOC_Os03g55590.1	MYB family transcription factor, putative, expressed
Traes_1BL_6741F0C8B	21.4907	3.63793	0.00417347	-3.04454	down	triplet3238	LOC_Os05g43040.1	tetratricopeptide repeat domain containing protein,
Traes_5BS_D4CADA887	3.89398	0	0.00556271	#NAME?	down	triplet3263	LOC_Os12g35330.1	OsGrx_C12 - glutaredoxin subgroup III, expressed
Traes_4BS_6BF4D4096	4.5162	0.901564	0.00984825	-2.80189	down	triplet36	LOC_Os03g49440.1	phosphatase, putative, expressed
Traes_1BS_5ACFA11B3	346.93	136.029	0.0242637	-1.79924	down	triplet3968	LOC_Os05g01950.1	expressed protein
Traes_2BL_11A381E97	2.3952	0.94087	0.0387263	-1.81194	down	triplet3977	LOC_Os06g08110.1	nodulin, putative, expressed
Traes_4BS_7F31CC8A1	6.11627	1.27505	6.64913e-05	-2.72166	down	triplet4065	LOC_Os02g08270.1	class I glutamine amidotransferase, putative, expressed
Traes_1BS_E72B7E4BF	1.53986	0.438259	0.00590868	-2.22433	down	triplet4126	LOC_Os10g22520.1	cellulase, putative, expressed
Traes_2BS_4AC449580	7.89281	1.57504	3.27202e-05	-2.74685	down	triplet4271	LOC_Os07g49040.1	protein phosphotase protein, putative, expressed
Traes_1BL_D20749C1D	5.20848	0.60891	7.62741e-07	-3.58952	down	triplet4306	LOC_Os10g41490.1	CAMK_CAMK_like.41 - CAMK includes calcium/calmodulin
Traes_5BL_B4537ED84	2.2778	0.662536	0.0051128	-2.38303	down	triplet4496	LOC_Os09g20820.1	enolase, putative, expressed
Traes_2BL_EED456A17	14.6373	5.2446	0.00818124	-1.93672	down	triplet452	LOC_Os07g02800.2	MYB family transcription factor, putative, expressed
Traes_1BS_9B4425943	20.5184	5.04958	0.000233654	-2.50245	down	triplet4731	LOC_Os05g02060.1	mitochondrial import inner membrane translocase subunit
Traes_5BS_83CDABBCF	8.97744	2.89601	0.00355527	-2.11109	down	triplet4853	LOC_Os12g41390.1	homocysteine S-methyltransferase protein, putative,
Traes_4BL_E43C1BB11	9.04955	3.65985	0.0495372	-1.80811	down	triplet4862	LOC_Os05g39580.1	bet v I allergen family protein, putative, expressed
Traes_3B_673A3A22E	3.68059	0.880793	0.00411517	-2.50177	down	triplet5314	LOC_Os01g43060.1	expressed protein
Traes_1BS_84EDDA66B	19.2027	7.41136	0.0142571	-1.83016	down	triplet5346	LOC_Os05g08770.1	uncharacterized protein At4g06744 precursor, putative,
Traes_1BL_3431E1CF5	5.3403	0.979696	3.54564e-05	-3.02095	down	triplet5779	LOC_Os10g31850.1	RING finger and CHY zinc finger domain-containing protein
Traes_1BL_1314058E4	4.05999	1.04234	0.00211924	-2.53163	down	triplet6018	LOC_Os05g38040.4	expressed protein
Traes_1BS_27996A726	28.6515	8.62564	0.00223928	-2.30874	down	triplet6049	LOC_Os05g08420.1	expressed protein
Traes_5BS_B2CD001D1	21.8779	6.72846	0.00213451	-2.20874	down	triplet6281	LOC_Os12g40920.1	bZIP transcription factor domain containing protein,
Traes_4BL_641B9F914	10.0616	1.95402	0.000227499	-2.83195	down	triplet642	LOC_Os03g13870.1	expressed protein
Traes_2BL_3F498BBF2	0.902207	0.221898	0.0464054	-2.54438	down	triplet6536	LOC_Os04g56750.1	zinc finger C-x8-C-x5-C-x3-H type family protein, expressed
Traes_4BL_D62825306	203.43	70.5908	0.0497805	-1.95519	down	triplet6906	LOC_Os03g10620.2	hydrolase, alpha/beta fold family domain containing
Traes_4BL_FF6954EC1	6.1398	1.55495	0.000657378	-2.39134	down	triplet704	LOC_Os03g09060.1	prenyltransferase, putative, expressed
Traes_2BL_363CA4ED8	5.5266	0.753325	0.000886908	-3.33015	down	triplet7149	LOC_Os04g33630.1	2Fe-2S iron-sulfur cluster binding domain containing
Traes_5BL_F48317F91	6.2007	1.54602	0.000584833	-2.53355	down	triplet7281	LOC_Os09g37620.1	flavin-containing monooxygenase family protein, putative,
Traes_5BS_409B24307	11.6634	0.0477528	2.15211e-11	-8.6278	down	triplet7320	ChrUn.fgenesh.mRNA.94	expressed protein
Traes_3B_9FBB57C64	1.59113	0.369803	0.0155423	-2.50787	down	triplet7647	LOC_Os01g44970.1	polygalacturonase, putative, expressed
Traes_2BL_AFF8E770F	143.255	48.0399	0.00655418	-2.04207	down	triplet7806	LOC_Os04g47220.1	aquaporin protein, putative, expressed
Traes_2BL_A44B7F146	10.8419	2.52173	0.000152507	-2.56126	down	triplet8050	LOC_Os04g56790.1	TLD family protein, putative, expressed
Traes_3B_6F66064EA	3.76276	1.27588	0.00655418	-2.05018	down	triplet8083	LOC_Os12g29990.1	O-sialoglycoprotein endopeptidase, putative, expressed
Traes_2BL_038AD2792	1.56631	0.349883	0.0189868	-2.54856	down	triplet8219	LOC_Os06g14420.1	hydrolase, NUDIX family, domain containing protein,
Traes_4BS_47C0E033A	2.88436	0.780153	0.00637385	-2.42904	down	triplet863	LOC_Os12g02200.1	CAMK_KIN1/SNF1/Nim1_like.6 - CAMK includes
Traes_3B_AF1377E5A	9.13564	0.119856	4.50042e-06	-6.63582	down
Traes_5BL_53B6EC351	2.81634	0.575631	0.0283571	-2.6844	down
Traes_5BL_F855CAEFF	9.47613	1.99502	0.00411517	-2.70973	down
Traes_3B_3F0ACA839	93.6636	1.91869	7.38233e-19	-5.98755	down
Traes_2BL_B9557ED2D	20.5879	5.84454	0.00545236	-2.35877	down
Traes_1BL_A3BAAF327	126.397	13.9052	1.22537e-08	-3.695	down
Traes_4BL_876BEF008	129.325	33.4017	0.00032952	-2.41932	down
Traes_7BS_777909F81	0	1.87849	0.0202867	Inf	up	dupletAB60	LOC_Os08g42920.1	60S ribosomal protein L7, putative, expressed
Traes_3B_C11E333EC	0.961791	10.8713	1.56322e-05	2.89864	up	dupletAB784	LOC_Os03g37640.1	MATE efflux family protein, putative, expressed
Traes_2BL_1A433BFF1	2.89206	19.5955	0.0247311	2.10747	up	dupletAB1280	LOC_Os04g49680.1	DUF581 domain containing protein, expressed
Traes_4BL_840A609C1	24.5686	140.497	0.0168465	2.02118	up	dupletAB1822	LOC_Os08g41880.1	nucleotide pyrophosphatase/phosphodiesterase, putative,
Traes_2BS_4CD78C69A	0.263086	26.5813	6.1789e-17	6.05535	up	dupletBD6352	LOC_Os10g07040.1	chalcone synthase, putative, expressed
Traes_2BS_665918AB4	1.06245	17.5386	1.1501e-07	3.46675	up	dupletBD6433	LOC_Os11g33300.1	O-methyltransferase, putative, expressed
Traes_2BL_281306FE9	5.59087	28.4569	0.0293999	1.87304	up	dupletBD7005	LOC_Os04g37760.1	expressed protein
Traes_6BL_71EDD11A7	0	1.86322	0.00305508	Inf	up	singletonB15034	LOC_Os06g29220.1	erythronate-4-phosphate dehydrogenase domain containing
Traes_3B_7756F8B2D1	12.604	333.302	0.0125109	4.16904	up	singletonB15815	LOC_Os05g32380.1	phospholipase, putative, expressed
Traes_4BL_B024907E7	0.240586	2.87224	0.0190294	3.00482	up	singletonB15857	LOC_Os01g08020.1	boron transporter protein, putative, expressed
Traes_4BL_035616BA0	2.73602	18.4043	0.00959214	2.22908	up	singletonB17378	LOC_Os11g03290.1	nucleoside-triphosphatase, putative, expressed
Traes_2BS_26ED8506D	0.810408	18.086	1.8726e-07	3.85962	up	singletonB17665	LOC_Os08g01510.1	cytochrome P450, putative, expressed
Traes_2BL_D6C2A9BC3	1.75909	14.7748	0.000654911	2.50925	up	singletonB19478	LOC_Os01g50200.1	UDP-glucoronosyl and UDP-glucosyl transferase domain
Traes_7BL_5F0CEA1BF	0	1.77321	0.000285704	Inf	up	singletonB20608	LOC_Os04g28620.1	male sterility protein, putative, expressed
Traes_2BL_FE3AD6919	0.0608816	1.19531	0.00715911	3.68883	up	singletonB21422	LOC_Os02g40180.1	receptor-like protein kinase 5 precursor, putative, expressed
Traes_6BL_F89E084AE	0.149974	1.41317	0.0408414	2.56956	up	singletonB21625	LOC_Os03g24870.1	transporter family protein, putative, expressed
Traes_5BL_7D86C5969	0.0359622	1.13052	0.00204685	4.29796	up	singletonB22420	LOC_Os09g29560.1	OsWAK83 - OsWAK pseudogene, expressed
Traes_3B_06B147B13	0.385489	3.26272	0.0243908	2.52327	up	singletonB23660	LOC_Os01g06790.1	disease resistance protein, putative, expressed
Traes_3B_4972EB925	0.0597184	2.09062	0.00478241	4.56279	up	singletonB23737	LOC_Os01g73250.1	abscisic stress-ripening, putative, expressed
Traes_3B_8655FEE7C	3.34788	21.5516	0.00718785	2.15236	up	singletonB23805
Traes_5BS_91164D10E	0.226461	4.94422	0.0051128	3.73106	up	singletonB24208	LOC_Os07g18990.1	LTPL40 - Protease inhibitor/seed storage/LTP family protein
Traes_4BL_41F1D5034	2.18542	14.4956	0.0127086	2.24771	up	singletonB24907	LOC_Os02g33420.1	ATPase, AAA family protein, expressed
Traes_4BL_65EF527FF	0.156082	2.70678	0.00947658	3.49196	up	singletonB25074	LOC_Os11g36150.1	receptor-like protein kinase 2 precursor, putative, expressed
Traes_3B_5FFBA7E88	1.04283	18.7303	0.000578013	3.50718	up	singletonB25099	LOC_Os03g37640.1	MATE efflux family protein, putative, expressed
Traes_1BL_7643DD713	0.14807	3.62005	0.000846941	3.97384	up	singletonB25840	LOC_Os11g38160.1	transporter family protein, putative, expressed
Traes_2BL_781BA1506	2.38716	15.2314	0.0166959	2.1583	up	singletonB25976	LOC_Os04g49194.1	naringenin,2-oxoglutarate 3-dioxygenase, putative,
Traes_3B_A16C8EC7C	0.0190663	0.914289	0.00870337	4.87512	up	singletonB26224	LOC_Os05g32380.1	phospholipase, putative, expressed
Traes_3B_CE31EE51C	0.0179454	0.998831	0.00478652	5.15605	up	singletonB26436	LOC_Os07g03000.1	receptor-like protein kinase precursor, putative, expressed
Traes_1BS_C4B727779	2.0931	13.0746	0.00675648	2.14087	up	singletonB27152	LOC_Os10g02720.1	OsWAK99 - OsWAK receptor-like protein kinase, expressed
Traes_4BL_1C9103753	3.06179	23.1842	0.00204685	2.3456	up	singletonB27863	LOC_Os03g15050.2	phosphoenolpyruvate carboxykinase, putative, expressed
Traes_5BS_C5ED3EE63	0.155735	2.82489	0.00694273	3.5606	up	singletonB28978	LOC_Os10g09620.1	OsWAK108 - OsWAK receptor-like protein kinase, expressed
Traes_4BL_15527602D	0.113328	1.46047	0.0188889	3.09615	up	singletonB29542	LOC_Os10g33080.1	leucine-rich repeat receptor protein kinase EXS precursor,
Traes_4BS_8C44AD0EB	0.891805	9.16293	0.0390116	2.68289	up	singletonB29559	LOC_Os04g27860.1	40S ribosomal protein S27, putative, expressed
Traes_2BS_AF733E06F	1.3428	6.70633	0.0444242	1.77226	up	singletonB29728	LOC_Os05g41290.1	disease resistance RPP13-like protein 1, putative, expressed
Traes_3B_AB077D149	0.329821	1.93296	0.0480294	1.98701	up	singletonB29917	LOC_Os01g18220.1	expressed protein
Traes_3B_AA6C9BCE8	1.38602	9.2855	0.0263778	2.075	up	singletonB31447	LOC_Os05g34980.1	amino acid transporter, putative, expressed
Traes_4BS_467F3D8E0	0.303043	1.96886	0.0309	2.14874	up	triplet1572	LOC_Os03g49210.1	BRCA1 C Terminus domain containing protein, expressed
Traes_5BL_C046C2E8D	1.38131	9.02677	0.00521551	2.10963	up	triplet1819	LOC_Os03g62680.1	expressed protein
Traes_5BL_FCDAFE3CC	0.792865	4.67441	0.0153519	1.9478	up	triplet2362	LOC_Os09g34190.1	acyl-coenzyme A thioesterase 10, mitochondrial precursor,
Traes_3B_8B1D508E2	0.10079	0.811371	0.0264579	2.38102	up	triplet26	LOC_Os01g13730.1	WD domain, G-beta repeat domain containing protein,
Traes_4BL_E12685B691	0.288642	4.57846	0.022504	3.41547	up	triplet2751	LOC_Os03g19940.1	expressed protein
Traes_2BS_F0846FCC2	3.98561	45.4484	1.02812e-05	3.02163	up	triplet2797	LOC_Os07g36750.1	CSLF3 - cellulose synthase-like family F; beta1,3;1,4
Traes_5BL_F6CACDC32	1.12997	13.4935	0.000370134	2.92814	up	triplet4129	LOC_Os10g33900.1	possible lysine decarboxylase domain containing protein,
Traes_3B_99FBBED38	0	0.914546	0.00959214	Inf	up	triplet4884	LOC_Os01g16290.1	DNA gyrase subunit B, chloroplast/mitochondrial precursor,
Traes_3B_28D0C95D2	0.334175	1.86569	0.0396276	1.9044	up	triplet4929	LOC_Os01g57073.1	insulin-degrading enzyme, putative, expressed
Traes_3B_4327DC7AB	3.20746	76.837	0.000408064	4.01097	up	triplet5253	LOC_Os06g14324.1	caleosin related protein, putative, expressed
Traes_1BL_E21FFD5DB	0.0266845	1.23621	0.00953901	5.06963	up	triplet5743	LOC_Os07g07020.2	mediator of RNA polymerase II transcription subunit 31,
Traes_1BL_921B59F2E	1.11951	6.78783	0.0136748	2.02092	up	triplet5902	LOC_Os05g45880.1	phosphotransferase, putative, expressed
Traes_4BL_0C898C5C8	2.30685	11.4045	0.0387263	1.68108	up	triplet6097	LOC_Os03g06520.1	sulfate transporter, putative, expressed
Traes_4BL_2CD045152	1.51427	7.40382	0.0467495	1.76508	up	triplet7033	LOC_Os03g11900.1	transporter family protein, putative, expressed
Traes_7BS_5BD5329A6	0.350274	4.00213	0.022147	2.89986	up	triplet7124	LOC_Os07g01920.1	nucleolar GTP-binding protein 1, putative, expressed
Traes_2BL_740D59BE4	1.40583	11.7923	0.00211924	2.4452	up
aSignificance by Benjamini-Hchberg multiple test correction (P < 0.05)

## Sheet: D homoeologous
List of differentially expressed D-homoeologs between S1 and F1 in LDN × AS60a
Gene ID	FPKM for F1	FPKM for S1	FDR	log2(S1/F1)	Regulated	Classical of gene type	Rice best homologous gene	Description
Traes_4DS_DD3831DB9	67.6838	28.2015	0.0303816	-1.71364	down	dupletAD2393	LOC_Os11g16550.1	uncharacterized protein ycf53, putative, expressed
Traes_6DL_BAD5B9DD2	11.9673	0	3.31581e-17	#NAME?	down	dupletAD2444	LOC_Os02g48850.1	plant-specific domain TIGR01615 family protein, expressed
Traes_6DL_8AFCDA0CB	19.1634	6.72171	0.00645459	-1.94228	down	dupletAD2572	LOC_Os04g52130.1	coproporphyrinogen III oxidase, chloroplast precursor,
Traes_6DS_69570DBE2	141.43	42.0992	0.00434733	-2.23702	down	dupletAD2705	LOC_Os08g36480.1	nitrate reductase, putative, expressed
Traes_4DL_65CDCF95A	15.2176	6.00006	0.0196577	-1.85471	down	dupletAD2721	LOC_Os03g21040.2	stress responsive protein, putative, expressed
Traes_2DL_D77CB3766	1.89345	0.385274	0.0154032	-2.75727	down	dupletAD2829	LOC_Os04g48270.2	OsFBX148 - F-box domain containing protein, expressed
Traes_1DL_28FE5EC92	21.9243	7.18394	0.0497805	-2.05421	down	dupletAD2834	LOC_Os12g25490.1	O-methyltransferase, putative, expressed
Traes_7DL_F87358368	21.8202	4.88057	0.000533076	-2.55021	down	dupletAD3089	LOC_Os07g19210.1	cytochrome P450, putative, expressed
Traes_6DS_E026AFC49	1.96278	0.027058	7.09655e-06	-6.55603	down	dupletAD3223	LOC_Os02g09220.1	cytochrome P450, putative, expressed
Traes_5DL_0F6F2E607	98.026	44.1432	0.0495275	-1.62127	down	dupletAD3234	LOC_Os02g17920.1	glyoxalase family protein, putative, expressed
Traes_7DS_D0996C347	2.30765	0.60345	0.0179188	-2.44597	down	dupletAD3252	LOC_Os06g08023.1	flavonol synthase/flavanone 3-hydroxylase, putative,
Traes_6DS_F3077393C	5.83247	1.43588	0.00246856	-2.43027	down	dupletAD3506	LOC_Os12g24020.2	rhodanese-like domain containing protein, putative,
Traes_6DL_5B16A599A	51.9844	22.872	0.0385637	-1.64644	down	dupletAD4123	LOC_Os09g32540.1	expressed protein
Traes_6DL_3EF3193D0	13.3096	5.1309	0.0144116	-1.87812	down	dupletAD4131	LOC_Os01g28030.1	peroxidase precursor, putative, expressed
Traes_6DL_D38E15362	7.36219	3.03913	0.0330995	-1.7342	down	dupletAD4149	LOC_Os07g32590.1	peptidase, M24 family protein, putative, expressed
Traes_6DL_0A59B823C	6.81533	2.29046	0.00716713	-2.14968	down	dupletAD4841	LOC_Os02g46460.1	peptide transporter PTR2, putative, expressed
Traes_6DS_345C62BE6	31.4555	13.7726	0.0409976	-1.68936	down	dupletAD5042	LOC_Os05g09580.1	expressed protein
Traes_5DS_16CAD53F3	10.5864	0.0815306	3.0495e-13	-7.38146	down	dupletAD5422	LOC_Os12g35330.1	OsGrx_C12 - glutaredoxin subgroup III, expressed
Traes_5DL_640A0E637	2.23893	0.442179	0.00484603	-2.86136	down	dupletAD5647	LOC_Os09g31502.1	dehydrogenase, putative, expressed
Traes_6DS_4B08992E2	6.03526	0.305131	0.000540337	-4.64426	down	dupletAD5754	LOC_Os12g24020.2	rhodanese-like domain containing protein, putative,
Traes_5DS_44EE488FC	32.7869	3.73046	5.85522e-06	-3.48778	down	dupletBD5999	ChrUn.fgenesh.mRNA.94	expressed protein
Traes_4DS_AFE4F1440	5.59443	1.86431	0.0131116	-2.03978	down	dupletBD6105	LOC_Os12g02880.1	E2F-related protein, putative, expressed
Traes_5DL_EF8A013FC	167.308	47.5921	0.00109374	-2.21651	down	dupletBD6191	LOC_Os10g01044.1	isoflavone reductase, putative, expressed
Traes_5DL_7C5517ADE	6.69615	1.93133	0.0049821	-2.24385	down	dupletBD6210	LOC_Os03g63330.1	aspartokinase, chloroplast precursor, putative, expressed
Traes_7DL_0DAA7085B	2.23763	0.668675	0.0168196	-2.1896	down	dupletBD6318	LOC_Os06g47930.1	expressed protein
Traes_5DL_91B56C21D	2.89919	0.848622	0.0380882	-2.32987	down	dupletBD6435	LOC_Os08g36900.1	alpha-amylase precursor, putative, expressed
Traes_5DS_7FD4F7284	25.3763	0.323565	1.22672e-13	-6.64216	down	dupletBD6576	ChrUn.fgenesh.mRNA.94	expressed protein
Traes_5DS_5A72A7F18	2.63178	0.580797	0.00414648	-2.5835	down	dupletBD6732	LOC_Os12g37660.1	pectinesterase, putative, expressed
Traes_7DS_A088D07E7	14.0048	4.94225	0.0210578	-1.95137	down	dupletBD7099	LOC_Os06g14050.1	membrane attack complex component/perforin/complement C9,
Traes_2DL_A8E86AEE7	13.136	0	1.8726e-07	#NAME?	down	dupletBD7257	LOC_Os04g55600.1	expressed protein
Traes_4DL_6647E014F	2.19636	0.505774	0.010483	-2.60187	down	dupletBD7421	LOC_Os03g03860.2	expressed protein
Traes_5DS_3186C8F7D	42.3386	0.106873	1.33943e-07	-8.96586	down	dupletBD7708	ChrUn.fgenesh.mRNA.94	expressed protein
Traes_4DL_713359F28	3.64045	0.228922	3.78066e-07	-4.34391	down	dupletBD7928	LOC_Os06g03830.1	retinol dehydrogenase, putative, expressed
Traes_5DS_67EAF18A6	3.92024	1.12218	0.0121512	-2.25612	down	dupletBD8075	LOC_Os11g43200.1	tropinone reductase 2, putative, expressed
Traes_2DS_8E5665A3E	15.044	1.53739	3.80053e-08	-3.7396	down	dupletBD8232	LOC_Os02g01100.2	transmembrane amino acid transporter protein, putative,
Traes_6DS_8E81EA463	8.30371	3.26732	0.0166288	-1.78106	down	singletonD32900	LOC_Os02g03840.2	expressed protein
Traes_1DS_47C1F4DAB	7.40746	1.64116	0.0281681	-2.59681	down	singletonD32921	LOC_Os10g25400.1	GDSL-like lipase/acylhydrolase, putative, expressed
Traes_5DL_B979F9A05	11.2882	1.75959	0.000367914	-3.05296	down	singletonD33008	LOC_Os03g63330.1	aspartokinase, chloroplast precursor, putative, expressed
Traes_3DL_DD407E97D	70.3153	27.2275	0.0356613	-1.80952	down	singletonD34038	LOC_Os01g53730.1	expressed protein
Traes_7DL_90CD3809F	5.5491	1.01714	0.000211098	-2.83936	down	singletonD34585	LOC_Os06g37560.1	beta-galactosidase precursor, putative, expressed
Traes_4DL_2C8040E15	6.40775	2.6515	0.0258176	-1.71839	down	singletonD34686	LOC_Os01g65780.2	glycosyl transferase, putative, expressed
Traes_7DL_2006F1262	2.40996	0.699279	0.0223262	-2.22185	down	singletonD36006	LOC_Os06g46500.1	monocopper oxidase, putative, expressed
Traes_4DL_EF1CA6705	12.6164	5.14537	0.0388121	-1.77933	down	singletonD36201	LOC_Os08g37950.1	copper-transporting ATPase PAA1, putative, expressed
Traes_5DS_CCCDA48421	11.7303	0	1.56322e-05	#NAME?	down	singletonD36416	LOC_Os12g35330.1	OsGrx_C12 - glutaredoxin subgroup III, expressed
Traes_7DL_F842DB269	3.68678	0.730714	0.000413977	-2.7199	down	singletonD36468	LOC_Os06g37560.1	beta-galactosidase precursor, putative, expressed
Traes_4DL_A6041E3DC	0.871887	0.180011	0.0164245	-2.77911	down	singletonD36779	LOC_Os03g02939.1	peroxidase precursor, putative, expressed
Traes_5DL_9425B1DC1	55.434	15.8723	0.000964695	-2.24952	down	singletonD37198	LOC_Os03g63950.1	plastid-specific 30S ribosomal protein 1, chloroplast
Traes_7DS_406604D9E	3.84557	0.475171	0.0134326	-3.46874	down	singletonD37391	LOC_Os08g39870.1	Os8bglu28 - beta-glucosidase homologue, similar to
Traes_2DL_1B3AD9F4E	4.90481	0.64878	0.00015673	-3.34634	down	singletonD37608	LOC_Os04g33740.1	glycosyl hydrolases, putative, expressed
Traes_6DL_1946B1DAA	72.3347	15.8327	5.79695e-05	-2.64552	down	singletonD38110	LOC_Os02g41580.1	CAMK_CAMK_like.14 - CAMK includes calcium/calmodulin
Traes_1DL_C420A4A4E	4.12455	0	5.42091e-08	#NAME?	down	singletonD38606	LOC_Os05g44140.1	non-symbiotic hemoglobin 2, putative, expressed
Traes_2DL_08ED30064	71.806	24.5001	0.00562302	-2.11831	down	singletonD39246	LOC_Os07g26690.1	aquaporin protein, putative, expressed
Traes_3DL_05F89BD43	28.2581	3.38669	1.56322e-05	-3.50659	down	singletonD39522	LOC_Os01g44050.1	siroheme synthase, putative, expressed
Traes_1DL_84C15D335	268.93	72.9978	0.00123524	-2.26998	down	singletonD40341	LOC_Os01g41710.1	chlorophyll A-B binding protein, putative, expressed
Traes_5DL_F89ECCA1B	19.3639	2.87215	0.0470518	-3.12148	down	singletonD40705	LOC_Os07g02800.2	MYB family transcription factor, putative, expressed
Traes_6DL_5C536D720	667.745	114.797	0.00029284	-3.00784	down	singletonD40763	LOC_Os01g25484.2	ferredoxin--nitrite reductase, putative, expressed
Traes_3DS_57C9F64DC	5.72254	2.34124	0.0349603	-1.71192	down	singletonD40931	LOC_Os11g07260.1	expressed protein
Traes_6DL_61AA02A3D	4.22423	1.76447	0.0492217	-1.67931	down	singletonD40965	LOC_Os11g47350.1	beta-D-xylosidase, putative, expressed
Traes_4DS_041CECF9D	6.55116	0.433802	0.00590868	-4.25131	down	singletonD41389	LOC_Os12g35340.1	OsGrx_C11 - glutaredoxin subgroup III, expressed
Traes_1DL_BFC8EE998	24.452	8.84006	0.0165767	-1.97087	down	singletonD41472	LOC_Os10g42780.1	lrgB-like family protein, expressed
Traes_4DL_64E445D4A	2.29606	0.359848	0.0144564	-3.18633	down	singletonD41640	LOC_Os04g45750.1	expressed protein
Traes_7DL_BBAFCA51F	19.7554	5.47171	0.000794233	-2.30269	down	singletonD41713	LOC_Os06g46284.1	glycosyl hydrolase, family 31, putative, expressed
Traes_7DL_672A0BF13	43.2005	16.8297	0.0321666	-1.82716	down	singletonD41908	LOC_Os06g46284.1	glycosyl hydrolase, family 31, putative, expressed
Traes_5DS_2177C8BF4	7.64545	0	0.00564806	#NAME?	down	singletonD42672	ChrUn.fgenesh.mRNA.94	expressed protein
Traes_2DL_CA1EAD2A3	5.47428	1.73394	0.0191896	-2.07974	down	singletonD42994	LOC_Os04g36040.1	peptide transporter PTR2, putative, expressed
Traes_3DL_9066FAFC8	3.61164	1.18625	0.0187781	-2.09581	down	singletonD43108	LOC_Os01g66600.1	rhodanese-like, putative, expressed
Traes_1DS_3D9B9CDB1	11.8024	2.23534	0.000229236	-2.87711	down	singletonD43204	LOC_Os10g25400.1	GDSL-like lipase/acylhydrolase, putative, expressed
Traes_7DL_490B84F12	2.18251	0.361476	0.0130098	-2.98943	down	singletonD43349	LOC_Os06g48160.1	glycosyl hydrolases family 16, putative, expressed
Traes_5DL_1F44EFC2C	218.294	66.0058	0.0337399	-2.14659	down	singletonD43431	LOC_Os01g41710.1	chlorophyll A-B binding protein, putative, expressed
Traes_7DS_9FEB16F96	1.14896	0.296774	0.0407192	-2.37283	down	singletonD43851	LOC_Os03g09060.1	prenyltransferase, putative, expressed
Traes_1DS_0D10FE51D	53.6627	12.5587	0.000120199	-2.57557	down	singletonD44001	LOC_Os05g02060.1	mitochondrial import inner membrane translocase subunit
Traes_4DS_24F6CC544	3.09107	0.486681	0.00377233	-3.02775	down	singletonD44161	LOC_Os07g46280.1	Os7bglu26 - beta-mannosidase/glucosidase/exoglucanase,
Traes_7DL_64905FA8B	254.53	29.61	5.99677e-08	-3.52381	down	singletonD44185	LOC_Os04g01710.1	cysteine proteinase At4g11310 precursor, putative,
Traes_7DS_3C4C064AA	5.09218	0.678433	1.00003e-05	-3.32819	down	singletonD44670	LOC_Os08g39870.1	Os8bglu28 - beta-glucosidase homologue, similar to
Traes_6DL_41CBE9959	8.06051	2.34484	0.00562302	-2.28934	down	singletonD44708	LOC_Os02g42870.1	MYB family transcription factor, putative, expressed
Traes_7DL_1211AEDF2	332.505	65.4792	2.98774e-05	-2.884	down	singletonD44935	LOC_Os02g14770.2	phosphoenolpyruvate carboxylase, putative, expressed
Traes_2DL_7B1FE2F5B	3.44206	0.325434	6.46909e-05	-3.90442	down	singletonD45328	LOC_Os04g56990.1	Myb-like DNA-binding domain containing protein, putative,
Traes_1DL_18BBECFD8	290.521	87.1569	0.00583992	-2.15185	down	singletonD45522	LOC_Os09g17740.1	chlorophyll A-B binding protein, putative, expressed
Traes_2DL_BD7C8DE17	9.34444	3.82858	0.0337057	-1.86701	down	singletonD45585	LOC_Os04g54830.1	expressed protein
Traes_6DL_878B1A04B	64.1298	19.6357	0.00213451	-2.18088	down	singletonD45662	LOC_Os02g41580.1	CAMK_CAMK_like.14 - CAMK includes calcium/calmodulin
Traes_1DL_E2F8387A4	29.6421	8.31649	0.000850798	-2.2793	down	singletonD45804	LOC_Os05g43910.1	cytochrome P450, putative, expressed
Traes_6DS_ABB94E840	15.1894	4.64068	0.00918817	-2.14111	down	singletonD45809	LOC_Os08g01510.1	cytochrome P450, putative, expressed
Traes_4DL_DC6A55EEE	5.36393	1.21226	0.00434733	-2.53482	down	singletonD46107	LOC_Os03g02240.1	AT-GTL1, putative, expressed
Traes_2DL_C7CEEBC5C1	90.1203	33.7389	0.0139161	-2.01717	down	singletonD46275	LOC_Os02g41860.2	aquaporin protein, putative, expressed
Traes_2DL_9E060D0BB	20.6609	6.99258	0.010329	-2.00038	down	singletonD46539	LOC_Os02g30650.1	heavy metal-associated domain containing protein, expressed
Traes_7DL_BDD45DB24	35.1323	10.518	0.0211034	-2.13129	down	singletonD46955	LOC_Os08g10080.1	no apical meristem protein, putative, expressed
Traes_6DL_134445958	38.2906	2.53206	0.000391991	-4.33949	down	singletonD46966
Traes_4DS_48742B11D	26.611	3.01627	2.05894e-08	-3.55947	down	singletonD47185	LOC_Os03g48030.1	integral membrane HPP family protein, putative, expressed
Traes_5DS_5143441CB	6.05532	0.0911352	4.25997e-08	-6.44245	down	triplet1149	LOC_Os12g35330.1	OsGrx_C12 - glutaredoxin subgroup III, expressed
Traes_2DS_D14ABD1DB	8.52599	0.908337	4.25997e-08	-3.59776	down	triplet1312	LOC_Os07g35940.1	beta-amylase, putative, expressed
Traes_1DS_2BB06F54C	16.523	5.11893	0.00296407	-2.15043	down	triplet1458	LOC_Os05g03040.1	AP2 domain containing protein, expressed
Traes_4DS_9575221BB	24.2547	2.94304	5.76868e-08	-3.43806	down	triplet1526	LOC_Os07g40000.1	DUF260 domain containing protein, putative, expressed
Traes_5DS_511F35A45	2.90481	0.391612	0.00578697	-3.39271	down	triplet2305	LOC_Os12g41680.1	No apical meristem protein, putative, expressed
Traes_3DS_0166803C6	40.6555	9.93728	0.000192623	-2.4881	down	triplet2437	LOC_Os01g03730.1	nuclease PA3, putative, expressed
Traes_4DS_395D59B13	2.08204	0.480442	0.0283263	-2.53468	down	triplet2767	LOC_Os03g27210.1	LOL3, putative, expressed
Traes_4DS_5ED986632	1.89232	0.44518	0.028456	-2.50428	down	triplet2978	LOC_Os11g14000.1	ANTH domain containing protein, expressed
Traes_5DL_B2F166A31	18.9692	3.69467	2.36065e-05	-2.81337	down	triplet323	LOC_Os03g55590.1	MYB family transcription factor, putative, expressed
Traes_1DL_36CEA53FD	18.5968	4.10909	0.00217156	-2.64936	down	triplet3238	LOC_Os05g43040.1	tetratricopeptide repeat domain containing protein,
Traes_5DS_C7223E644	3.45937	0.0442065	3.5576e-06	-6.63591	down	triplet3263	LOC_Os12g35330.1	OsGrx_C12 - glutaredoxin subgroup III, expressed
Traes_5DL_268762B41	5.61707	2.25142	0.0209434	-1.84534	down	triplet3408	LOC_Os12g06100.2	TLD family protein, putative, expressed
Traes_5DL_A159814E1	28.6354	5.02212	9.74231e-06	-2.94517	down	triplet342	LOC_Os09g12290.1	bifunctional aspartokinase/homoserine dehydrogenase,
Traes_7DS_D4832745D	61.7669	22.5562	0.0467495	-1.88256	down	triplet3536	LOC_Os08g39430.1	thylakoid lumenal 19 kDa protein, chloroplast precursor,
Traes_2DS_FA532168A	867.317	221.606	0.00195079	-2.41689	down	triplet3751	LOC_Os12g17600.1	ribulose bisphosphate carboxylase small chain, chloroplast
Traes_1DS_C3F67FDFB	394.29	88.2391	0.000137802	-2.54889	down	triplet3968	LOC_Os05g01950.1	expressed protein
Traes_4DS_70CD809D5	4.20514	0.666403	1.20645e-05	-3.20859	down	triplet4065	LOC_Os02g08270.1	class I glutamine amidotransferase, putative, expressed
Traes_2DL_335763656	1.27516	0.497581	0.0435043	-1.94529	down	triplet4085	LOC_Os04g35060.1	nicotinate phosphoribosyltransferase family domain
Traes_2DS_B0068A919	10.7816	3.8102	0.00776694	-1.95912	down	triplet4271	LOC_Os07g49040.1	protein phosphotase protein, putative, expressed
Traes_1DL_E331E6071	3.26504	0.259318	0.0142571	-4.08021	down	triplet4306	LOC_Os10g41490.1	CAMK_CAMK_like.41 - CAMK includes calcium/calmodulin
Traes_2DL_64EAA3388	15.0487	6.59281	0.0409435	-1.65662	down	triplet452	LOC_Os07g02800.2	MYB family transcription factor, putative, expressed
Traes_7DL_3CFC9FA82	16.8549	6.50628	0.0144763	-1.91729	down	triplet4721	LOC_Os08g05570.4	monodehydroascorbate reductase, putative, expressed
Traes_1DS_C2DACDAF1	11.9352	2.84519	0.000428253	-2.55246	down	triplet4731	LOC_Os05g02060.1	mitochondrial import inner membrane translocase subunit
Traes_5DL_A98953CFA	4.7664	1.56066	0.011676	-2.08138	down	triplet4840	LOC_Os03g54100.2	potassium channel protein, putative, expressed
Traes_2DL_07AA4B79F	3.06787	0.570527	0.0210586	-2.91829	down	triplet5521	LOC_Os07g01780.1	GTPase activating protein, putative, expressed
Traes_1DL_B4C48740B	34.7734	12.0476	0.0060842	-1.98697	down	triplet5581	LOC_Os05g38570.1	riboflavin biosynthesis protein ribAB, chloroplast
Traes_1DL_7066DD73B	3.21059	0.557864	0.000115644	-3.07673	down	triplet5779	LOC_Os10g31850.1	RING finger and CHY zinc finger domain-containing protein
Traes_1DS_D1B39A182	9.13872	2.08195	0.0326514	-2.59011	down	triplet5940	LOC_Os05g02060.1	mitochondrial import inner membrane translocase subunit
Traes_5DS_6E33F5034	27.254	8.45946	0.00241878	-2.15354	down	triplet6281	LOC_Os12g40920.1	bZIP transcription factor domain containing protein,
Traes_2DS_122AEE879	1.00112	0.154296	0.0492217	-3.16084	down	triplet6306	LOC_Os12g24550.1	expressed protein
Traes_4DL_E5353056A1	22.813	4.70724	3.27202e-05	-2.72315	down	triplet642	LOC_Os03g13870.1	expressed protein
Traes_1DL_DDBE5CFA9	364.739	144.3	0.0394782	-1.75539	down	triplet6729	LOC_Os01g41710.1	chlorophyll A-B binding protein, putative, expressed
Traes_5DS_50846FD0C	1.6667	0.14855	2.81348e-07	-3.95783	down	triplet6730	LOC_Os12g41860.1	START domain containing protein, expressed
Traes_5DS_610F46B5A	2.98402	0.700471	0.0212586	-2.61156	down	triplet6747	LOC_Os12g34500.1	expressed protein
Traes_6DL_1B0E4477D	1.42127	0.264746	0.0030393	-3.00942	down	triplet6895	LOC_Os02g44900.1	expressed protein
Traes_7DS_05CD633ED	5.39143	1.7748	0.0200084	-2.06206	down	triplet698	LOC_Os08g42850.1	peptidyl-prolyl cis-trans isomerase, FKBP-type, putative,
Traes_4DL_300A4A216	4.34356	1.41098	0.018434	-2.04293	down	triplet7006	LOC_Os03g04100.1	expressed protein
Traes_7DL_3E770E98B	11.9345	4.4179	0.0116676	-1.866	down	triplet712	LOC_Os06g49300.1	glycosyltransferase protein, putative, expressed
Traes_5DL_F24D69A49	3.09569	0.687486	0.000956844	-2.72218	down	triplet7281	LOC_Os09g37620.1	flavin-containing monooxygenase family protein, putative,
Traes_1DL_B4E0DFCC9	18.1973	6.35335	0.0141951	-2.07238	down	triplet7296	LOC_Os11g29400.1	6-phosphogluconate dehydrogenase, decarboxylating,
Traes_5DS_286CDF1FE1	9.15105	0.424729	1.05547e-06	-4.7866	down	triplet7320	ChrUn.fgenesh.mRNA.94	expressed protein
Traes_3DL_7D8E5D381	2.48049	0.545508	0.00881599	-2.61083	down	triplet7647	LOC_Os01g44970.1	polygalacturonase, putative, expressed
Traes_4DS_084803084	5.69645	0.604829	1.52023e-07	-3.63154	down	triplet7737	LOC_Os03g49600.1	Os3bglu7 - beta-glucosidase, exo-beta-glucanse, expressed
Traes_5DL_FAD9C2941	158.346	59.168	0.0125345	-1.85885	down	triplet7739	LOC_Os03g53270.1	stem-specific protein TSJT1, putative, expressed
Traes_2DL_6196F8454	12.0958	3.5327	0.00213451	-2.22355	down	triplet8050	LOC_Os04g56790.1	TLD family protein, putative, expressed
Traes_4DS_DBAA2CC451	3.34325	0.332723	9.14937e-07	-3.73496	down	triplet863	LOC_Os12g02200.1	CAMK_KIN1/SNF1/Nim1_like.6 - CAMK includes
Traes_3DL_8650F4F85	7.57126	2.02482	0.00213451	-2.47176	down
Traes_6DL_F61CE2224	12.6808	3.50442	0.00629209	-2.28194	down
Traes_7DS_83A5C3EFC	14.5153	5.04524	0.0293999	-1.91532	down
Traes_3DL_F5930F58D	0.766458	10.6895	0.0417045	3.2825	up	dupletAD4218	LOC_Os01g71670.1	glycosyl hydrolases family 17, putative, expressed
Traes_3DL_EC50304CF	0.978815	10.2601	0.029227	2.69871	up	dupletAD5383	LOC_Os05g43840.1	CAMK_KIN1/SNF1/Nim1_like.25 - CAMK includes
Traes_5DS_E8892706A	40.782	623.435	0.0206466	3.38487	up	dupletBD6110	LOC_Os12g37260.1	lipoxygenase 2.1, chloroplast precursor, putative,
Traes_2DL_033AD95A5	8.63802	43.1584	0.0361247	1.8356	up	dupletBD7005	LOC_Os04g37760.1	expressed protein
Traes_6DL_0BD10BBA7	0.160001	2.39656	0.04536	3.25565	up	dupletBD7354	LOC_Os02g53180.2	1-aminocyclopropane-1-carboxylate oxidase protein,
Traes_7DL_502FB0818	2.33888	19.9274	0.0036452	2.53991	up	singletonD32186	LOC_Os01g50820.1	transporter, major facilitator family, putative, expressed
Traes_7DL_03E44563A	1.80395	24.7652	0.00385408	3.10065	up	singletonD32432	LOC_Os01g50820.1	transporter, major facilitator family, putative, expressed
Traes_7DS_0592095C8	0.46071	4.34659	0.020661	2.66008	up	singletonD32559	LOC_Os05g10330.1	HAD superfamily phosphatase, putative, expressed
Traes_5DL_383D5A71F	0	2.29216	0.00141116	Inf	up	singletonD32854	LOC_Os11g10310.1	receptor-like protein kinase 2 precursor, putative, expressed
Traes_2DL_152129A1A	0.0192767	1.05009	0.00514282	5.0943	up	singletonD32966	LOC_Os04g23760.1	lectin protein kinase family protein, putative, expressed
Traes_7DL_75339D8B2	0.312838	13.0454	0.00200046	4.72388	up	singletonD35517	LOC_Os02g02190.1	transporter, major facilitator family, putative, expressed
Traes_2DL_C2B4A3001	0.373848	4.14246	0.0350273	2.95303	up	singletonD36490	LOC_Os04g39010.1	heavy metal associated domain containing protein, expressed
Traes_5DL_39A62425E	0.0882327	1.57331	0.0372016	3.50719	up	singletonD36510	LOC_Os04g02820.3	elongation factor, putative, expressed
Traes_7DS_D30E3957B	3.60751	40.7	1.56322e-05	2.89764	up	singletonD36986	LOC_Os05g09740.1	HAD superfamily phosphatase, putative, expressed
Traes_1DL_F3FEF6A99	0.784142	4.59402	0.0327968	2.07041	up	singletonD37923	LOC_Os02g40180.1	receptor-like protein kinase 5 precursor, putative, expressed
Traes_2DS_629ABEF42	0.0327162	2.09347	0.00253845	5.3034	up	singletonD38321	LOC_Os01g62760.1	protein phosphatase 2C, putative, expressed
Traes_7DL_C7F2FBF6C	0.138503	6.37362	0.010483	4.87899	up	singletonD39740	LOC_Os03g62090.1	CESA5 - cellulose synthase, expressed
Traes_2DS_E75C5D4AC	0.110874	1.44993	0.040829	3.06417	up	singletonD40240	LOC_Os07g41190.1	WD domain, G-beta repeat domain containing protein,
Traes_1DS_07AD88BDA	2.88531	20	0.0049675	2.18408	up	singletonD42110
Traes_7DS_AEC15FBB7	0.0740518	0.98211	0.0283571	3.04162	up	singletonD42646	LOC_Os07g01920.1	nucleolar GTP-binding protein 1, putative, expressed
Traes_5DL_5071F6CF2	0.122326	2.41395	0.000341013	3.72344	up	singletonD42948	LOC_Os09g29510.1	OsWAK80 - OsWAK receptor-like protein kinase, expressed
Traes_1DS_6333D4806	5.56454	34.5815	0.0286995	2.08133	up	singletonD42988	LOC_Os05g04550.1	CAMK_KIN1/SNF1/Nim1_like.3 - CAMK includes
Traes_7DL_C02223E00	0.517451	5.21012	0.0418582	2.75134	up	singletonD43080	LOC_Os03g25920.1	amino acid permease family protein, putative, expressed
Traes_7DS_63055C6BA	31.3441	170.704	0.0168465	1.91881	up	singletonD43722	LOC_Os05g09740.1	HAD superfamily phosphatase, putative, expressed
Traes_7DL_339C9EB3A	0	3.20166	0.00304369	Inf	up	singletonD44411	LOC_Os06g08460.1	exo70 exocyst complex subunit, putative, expressed
Traes_3DL_A0E15CFEA	0.072928	1.31451	0.00718785	3.59715	up	singletonD46299	LOC_Os11g17380.1	protein kinase domain containing protein, expressed
Traes_7DS_9B1077F7D	7.0868	237.583	1.19181e-11	4.58412	up	singletonD46646	LOC_Os12g09700.1	Jacalin-like lectin domain containing protein, putative,
Traes_1DL_9B3CB7027	0.485532	4.63338	0.0183844	2.65491	up	singletonD47502	LOC_Os01g58240.1	OsSub6 - Putative Subtilisin homologue, expressed
Traes_2DL_4B6AF5FCA	0.0357276	0.876423	0.0228687	3.92122	up	triplet1727	LOC_Os04g31000.1	methyltransferase domain containing protein, expressed
Traes_3DS_90057C657	0.345556	4.97505	0.0247311	3.31885	up	triplet2206	LOC_Os05g32320.1	integral membrane transporter family protein, putative,
Traes_2DS_3C9BB1430	1.16568	43.3717	0.00134881	4.64479	up	triplet2797	LOC_Os07g36750.1	CSLF3 - cellulose synthase-like family F; beta1,3;1,4
Traes_3DL_55F9808E8	0.238413	1.67189	0.0290153	2.21336	up	triplet4929	LOC_Os01g57073.1	insulin-degrading enzyme, putative, expressed
Traes_3DL_3778722EF	2.51256	52.9351	0.0118028	3.84418	up	triplet5253	LOC_Os06g14324.1	caleosin related protein, putative, expressed
Traes_2DS_8EA143F67	0.0787324	1.07372	0.0459253	3.14123	up	triplet5975	LOC_Os07g48602.1	EMB1011, putative, expressed
Traes_4DL_ECEE169A7	2.16162	14.1428	0.015083	2.09244	up	triplet6097	LOC_Os03g06520.1	sulfate transporter, putative, expressed
Traes_1DS_470DA9B46	0.166149	1.68886	0.0330995	2.764	up	triplet7167	LOC_Os05g07680.2	KIP1, putative, expressed
aSignificance by Benjamini-Hchberg multiple test correction (P < 0.05)
