# Supplementary material for: The abundance of homoeologue transcripts is disrupted by hybridization and is partially restored by genome doubling in synthetic hexaploid wheat
Source: BMC Genomics. 2017 Feb 10;18:149. doi: 10.1186/s12864-017-3558-0 (PMC5303294; doi:10.1186/s12864-017-3558-0)
Supplement: Additional file 5: — Dataset S4. List of nonadditively expressed genes in F1 hybrids derived from LDN × AS60. (XLSX 83 kb) [file 12864_2017_3558_MOESM5_ESM.xlsx]

## Sheet: F1
Dataset S4. List of nonadditively expression genes in F1 hybrid derived from LDN x AS60a
Gene ID	FPKM for MPVb	FPKM for F1	FDR	log2(F1/MPV)	Regulated	A-genome homoeologous locus	B-genome homoeologous locus	D-genome homoeologous locus	Rice best homologous gene	Description
triplet863	1.25374	49.833	1.39486e-15	5.9141	up	Traes_4AL_A8EEBE537	Traes_4BS_47C0E033A	Traes_4DS_DBAA2CC451	LOC_Os12g02200.1	CAMK_KIN1/SNF1/Nim1_like.6 - CAMK includes
triplet8318	64.7765	136.231	0.0241961	1.65061	up	Traes_6AL_727AEFCD4	Traes_6BL_0A6B5575F	Traes_6DL_0A287E82E1	LOC_Os02g47590.1	ornithine carbamoyltransferase, putative, expressed
triplet8257	906.453	1634.15	0.0224976	1.46195	up	Traes_2AL_C6F2FA817	Traes_2BL_E6F86DAFA	Traes_2DL_4AA8E1AA9	LOC_Os02g33450.1	peroxiredoxin, putative, expressed
triplet8253	0.417913	13.5279	0.000520079	5.6406	up	Traes_6AS_5D0B8CF891	Traes_4BL_BB0FC3BD3	Traes_4DL_AF0869DDB	LOC_Os03g19427.1	nicotianamine synthase, putative, expressed
triplet8229	130.807	218.659	0.0291059	1.34525	up	Traes_5AL_AE2EF1F20	Traes_5BL_3212A5875	Traes_5DL_CB059AB1D	LOC_Os03g52460.1	glucose-1-phosphate adenylyltransferase large subunit,
triplet8219	2.92539	8.79524	0.0445324	2.16576	up	Traes_2AL_79026224C	Traes_2BL_038AD2792	Traes_2DL_086BFEA76	LOC_Os06g14420.1	hydrolase, NUDIX family, domain containing protein,
triplet8216	162.15	295.057	0.0137464	1.47232	up	Traes_6AS_E2498176A	Traes_6BL_2077548C0	Traes_6DL_2DED4D360	LOC_Os02g18450.1	GTP-binding protein typA/bipA, putative, expressed
triplet8214	61.0153	112.86	0.0115946	1.4808	up	Traes_5AL_C26099CEE	Traes_5BL_66571C27E	Traes_5DL_61509ABD3	LOC_Os09g09790.1	Fe-S metabolism associated domain containing protein,
triplet8132	15.8807	28.9422	0.0278316	1.45051	up	Traes_5AL_ED21C722B	Traes_5BL_CA33BB947	Traes_5DL_64F27292C	LOC_Os03g55090.1	alpha-glucan phosphorylast isozyme, putative, expressed
triplet8106	44.2988	81.6841	0.012317	1.46531	up	Traes_6AL_91F3E548F	Traes_6BL_798EC1015	Traes_6DL_E4582581B	LOC_Os08g33710.1	ribonuclease T2 family domain containing protein, expressed
triplet8083	31.7614	51.4979	0.0413647	1.30532	up	Traes_3AS_386C22B1E	Traes_3B_6F66064EA	Traes_3DS_5A7507F94	LOC_Os12g29990.1	O-sialoglycoprotein endopeptidase, putative, expressed
triplet8078	3.3433	16.7506	0.0428463	2.89363	up	Traes_2AL_DE6894419	Traes_2BL_0CD946351	Traes_2DL_64E7BAD60	LOC_Os04g55220.1	C2 domain containing protein, expressed
triplet8076	723.825	1459.23	0.0178948	1.62746	up	Traes_7AL_2328547FB	Traes_7BL_76462D577	Traes_7DL_186A707C8	LOC_Os06g49120.1	Complex I intermediate-associated protein 30 domain
triplet8059	130.807	283.728	0.00231763	1.70989	up	Traes_6AL_F290776E4	Traes_6BL_0D20315E2	Traes_6DL_C593A4982	LOC_Os02g51410.1	shikimate kinase, putative, expressed
triplet8050	49.7316	164.273	1.1484e-05	2.31158	up	Traes_2AL_807825189	Traes_2BL_A44B7F146	Traes_2DL_6196F8454	LOC_Os04g56790.1	TLD family protein, putative, expressed
triplet7916	168.001	271.791	0.0392758	1.28841	up	Traes_1AL_68A9B5A25	Traes_1BL_1B2B3806B	Traes_1DL_27447A67F	LOC_Os05g46460.1	hydrolase, alpha/beta fold family domain containing
triplet7806	1238.69	2323.87	0.0196202	1.49803	up	Traes_2AL_534E2A595	Traes_2BL_AFF8E770F	Traes_6DL_368E5ECD5	LOC_Os04g47220.1	aquaporin protein, putative, expressed
triplet7800	13.3732	33.7708	0.00133213	1.92008	up	Traes_3AL_7A4CFB9D2	Traes_3B_D5B791086	Traes_3DL_5F16AA2AC	LOC_Os01g43480.1	AAA-type ATPase family protein, putative, expressed
triplet7739	590.511	1821.2	8.48689e-05	2.22409	up	Traes_5AL_E9AC6E437	Traes_5BL_72CF62D05	Traes_5DL_FAD9C2941	LOC_Os03g53270.1	stem-specific protein TSJT1, putative, expressed
triplet7737	1.25374	34.3024	3.29355e-11	5.38769	up	Traes_4AL_0BE08D907	Traes_4BS_DE9B5B1AB	Traes_4DS_084803084	LOC_Os03g49600.1	Os3bglu7 - beta-glucosidase, exo-beta-glucanse, expressed
triplet7685	97.7916	236.423	0.000657343	1.86127	up	Traes_4AS_759D8DDBB	Traes_4BL_B181F1FD2	Traes_4DL_ADB23D42F	LOC_Os03g13310.1	MYB family transcription factor, putative, expressed
triplet7681	9.19408	21.4833	0.00788341	1.82466	up	Traes_6AL_9E570F325	Traes_7BS_A11163BB8	Traes_7DL_6B7E731051	LOC_Os12g10604.1	retrotransposon protein, putative, unclassified
triplet7582	83.5825	133.773	0.0412174	1.27576	up	Traes_6AS_DF6C22BF3	Traes_6BS_2B746261B	Traes_6DS_E7BB82C74	LOC_Os02g05840.1	VIL2 protein, putative, expressed
triplet755	15.8807	30.417	0.0177637	1.53855	up	Traes_2AL_BCE7C0010	Traes_2BL_4FE7EF03D	Traes_2DL_C29D744FC	LOC_Os07g02780.1	STE_MEKK_ste11_MAP3K.20 - STE kinases include homologs to
triplet7340	59.3436	93.9828	0.04479	1.26548	up	Traes_2AL_BD1BD7A55	Traes_2BL_5D4B181A0	Traes_2DL_AF5EE3AB7	LOC_Os04g53490.1	OsCHL Chloroplastic lipocalin, expressed
triplet7320	0.835825	168.516	4.54451e-05	8.21843	up	Traes_5AS_653E5B343	Traes_5BS_409B24307	Traes_5DS_286CDF1FE1	ChrUn.fgenesh.mRNA.94	expressed protein
triplet7318	457.197	837.994	0.0153744	1.4866	up	Traes_3AL_84EE0045F	Traes_3B_EC4C29900	Traes_3DL_49C0AAC79	LOC_Os01g59090.1	thylakoid lumenal 20 kDa protein, putative, expressed
triplet7314	23.821	49.8699	0.00452051	1.66239	up	Traes_3AL_302AF461E	Traes_3B_C4683D0FA	Traes_3DL_3E215D878	LOC_Os01g62900.1	amino acid kinase, putative, expressed
triplet7296	121.195	220.472	0.0137318	1.46446	up	Traes_1AL_F1BBE97D5	Traes_1BL_917AB0D4B	Traes_1DL_B4E0DFCC9	LOC_Os11g29400.1	6-phosphogluconate dehydrogenase, decarboxylating,
triplet7289	10.0299	19.584	0.0327206	1.56852	up	Traes_6AL_7F230329F	Traes_6BL_116641644	Traes_6DL_9F682FEF2	LOC_Os02g39950.1	EF hand family protein, putative, expressed
triplet7281	11.2836	61.6738	3.09562e-08	3.05343	up	Traes_5AL_EA74144D2	Traes_5BL_F48317F91	Traes_5DL_F24D69A49	LOC_Os09g37620.1	flavin-containing monooxygenase family protein, putative,
triplet725	50.9854	91.0683	0.015859	1.43859	up	Traes_5AL_BBE7EF2E1	Traes_5BL_2BADE5845	Traes_5DL_15F753E51	LOC_Os09g38060.1	nicotinate-nucleotide pyrophosphorylase, putative,
triplet7149	16.2986	49.6299	8.38433e-05	2.1891	up	Traes_2AL_688678052	Traes_2BL_363CA4ED8	Traes_2DL_317A97496	LOC_Os04g33630.1	2Fe-2S iron-sulfur cluster binding domain containing
triplet7128	5.85078	16.8079	0.00432666	2.13624	up	Traes_2AL_AAD8D4641	Traes_2BL_4A529675B	Traes_2DL_5BAEF2531	LOC_Os04g46280.1	hydrolase, NUDIX family, domain containing protein,
triplet712	61.4332	124.837	0.00452051	1.62892	up	Traes_7AL_42AE56678	Traes_7BL_5C9F16270	Traes_7DL_3E770E98B	LOC_Os06g49300.1	glycosyltransferase protein, putative, expressed
triplet7073	202.27	345.003	0.0244283	1.37254	up	Traes_1AL_A161D2D44	Traes_1BL_9284AD17C	Traes_1DL_B7AF8F4C5	LOC_Os10g36550.2	CRP3 - Cysteine-rich family protein precursor, expressed
triplet704	6.6866	41.5712	3.87676e-08	3.23968	up	Traes_4AL_70D393C3B	Traes_4BL_FF6954EC1	Traes_4DL_80F9D8740	LOC_Os03g09060.1	prenyltransferase, putative, expressed
triplet7006	37.1942	321.467	3.30595e-12	3.71368	up	Traes_5AL_B4B3A41C8	Traes_4BL_D39667E47	Traes_4DL_300A4A216	LOC_Os03g04100.1	expressed protein
triplet6990	2.08956	9.42284	0.0127	2.79376	up	Traes_2AL_EF9549D16	Traes_2BL_02479C76A	Traes_2DL_67F1183B2	LOC_Os04g46350.1	homeobox associated leucine zipper, putative, expressed
triplet698	249.076	415.217	0.0308617	1.33769	up	Traes_7AS_8E09FE045	Traes_7BS_EBA7E60AE	Traes_7DS_05CD633ED	LOC_Os08g42850.1	peptidyl-prolyl cis-trans isomerase, FKBP-type, putative,
triplet6920	47.6421	83.1129	0.0197865	1.4086	up	Traes_4AS_6D7CDA716	Traes_4BL_3AA55AD10	Traes_4DL_350C0974E	LOC_Os03g16110.3	Ser/Thr protein phosphatase family protein, putative,
triplet6906	885.139	2755.12	0.00452051	2.21505	up	Traes_4AS_0C9282F0B	Traes_4BL_D62825306	Traes_4DL_357EA96FB1	LOC_Os03g10620.2	hydrolase, alpha/beta fold family domain containing
triplet6893	20.4777	36.6927	0.023975	1.42638	up	Traes_3AL_37E5C60AF	Traes_3B_1FB722923	Traes_3DL_2DC4FC4C3	LOC_Os01g55650.1	phospholipase, patatin family, putative, expressed
triplet6864	82.7467	195.177	0.0384861	1.85752	up	Traes_4AL_351DA9BAE	Traes_4BS_1D859B3D3	Traes_4DS_9179FF158	LOC_Os12g03470.1	alpha-N-arabinofuranosidase A, putative, expressed
triplet686	108.239	179.717	0.0305353	1.33998	up	Traes_2AL_5BDE410D1	Traes_2BL_86DB8964C	Traes_2DL_ACE701219	LOC_Os04g56320.1	AAA-type ATPase family protein, putative, expressed
triplet6844	64.3586	113.956	0.01684	1.41408	up	Traes_1AS_8524B5BF9	Traes_1BS_CF0E26C4F	Traes_1DS_1CB9D2681	LOC_Os05g05690.1	DTA2, putative, expressed
triplet6826	2532.97	5437.91	0.0118139	1.71762	up	Traes_3AS_7D0D8B4BA	Traes_3B_2F5D73D6F	Traes_3DS_595A961E9	LOC_Os01g17170.1	magnesium-protoporphyrin IX monomethyl ester
triplet6757	46.3883	121.238	0.000250309	1.98233	up	Traes_2AS_BE8D336DB	Traes_2BS_2E4E870EF	Traes_2DS_867D0797A	LOC_Os07g38300.1	ribosome recycling factor, putative, expressed
triplet6489	20.8956	40.3585	0.0118135	1.55477	up	Traes_5AL_E42DCF414	Traes_5BL_3882BC657	Traes_5DL_431C235B2	LOC_Os09g33820.2	lecithine cholesterol acyltransferase, putative, expressed
triplet6329	1087.83	1805.82	0.0465062	1.327	up	Traes_2AL_85270A404	Traes_2BL_F3D782EF8	Traes_2DL_217C5814F	LOC_Os10g38340.1	glutathione S-transferase GSTU6, putative, expressed
triplet6281	246.986	397.735	0.0413647	1.27848	up	Traes_5AS_2F996234C	Traes_5BS_B2CD001D1	Traes_5DS_6E33F5034	LOC_Os12g40920.1	bZIP transcription factor domain containing protein,
triplet6217	30.0897	48.2549	0.0465062	1.28699	up	Traes_3AL_5CF90868A	Traes_3B_FC09F8277	Traes_3DL_7D65F22F1	LOC_Os01g51280.1	5-nucleotidase surE, putative, expressed
triplet620	61.4332	168.245	0.000142959	2.04747	up	Traes_3AS_C082CDCFE	Traes_3B_7A8BEDB00	Traes_3DS_BA1FCA793	LOC_Os01g04190.2	transporter family protein, putative, expressed
triplet6049	98.2095	537.446	0.000139406	3.02894	up	Traes_1AS_A3DCEEB591	Traes_1BS_27996A726	Traes_1DS_E56599925	LOC_Os05g08420.1	expressed protein
triplet6037	28.4181	56.764	0.0091146	1.6126	up	Traes_2AL_F9D41513C	Traes_2BL_570C1CAA7	Traes_2DL_D7F247191	LOC_Os04g28020.1	expressed protein
triplet6018	50.9854	102.719	0.00498892	1.61441	up	Traes_1AL_480E5DC12	Traes_1BL_1314058E4	Traes_1DL_B1E80D67C	LOC_Os05g38040.4	expressed protein
triplet5882	672.422	1136.64	0.0341295	1.36398	up	Traes_1AL_1F1744680	Traes_1BL_A192B4948	Traes_1DL_D3209EB84	LOC_Os05g47560.1	serine/threonine-protein kinase SNT7, chloroplast
triplet5873	2.50748	8.09384	0.0462542	2.2777	up	Traes_7AS_C8C2CACD2	Traes_7BS_EF0C06C5F	Traes_7DS_5A98193E8	LOC_Os08g44660.1	EF hand family protein, putative, expressed
triplet580	66.866	106.905	0.0412866	1.27694	up	Traes_3AS_E01675F4E	Traes_3B_5D4221643	Traes_3DS_E1D759A90	LOC_Os01g13540.1	NIN, putative, expressed
triplet5779	12.9553	62.9955	1.32064e-07	2.89017	up	Traes_1AL_4820D80E2	Traes_1BL_3431E1CF5	Traes_1DL_7066DD73B	LOC_Os10g31850.1	RING finger and CHY zinc finger domain-containing protein
triplet5581	232.359	565.451	0.000663513	1.89504	up	Traes_1AL_7D7FC9503	Traes_1BL_5492EFDDC	Traes_1DL_B4C48740B	LOC_Os05g38570.1	riboflavin biosynthesis protein ribAB, chloroplast
triplet5478	107.404	244.275	0.00133213	1.77501	up	Traes_4AS_811353465	Traes_4BL_5AF52F028	Traes_4DL_FBD6BAD10	LOC_Os03g13950.1	actin-depolymerizing factor, putative, expressed
triplet5475	28.0002	52.8804	0.0115802	1.5029	up	Traes_2AS_BA96EE8B5	Traes_2BS_EF1490FF1	Traes_2DS_7F07924BE	LOC_Os07g48160.1	alpha-galactosidase precursor, putative, expressed
triplet5446	61.8511	153.178	0.000480443	1.92128	up	Traes_6AS_DAF6516B9	Traes_6BS_E8E4596FF	Traes_6DS_917F37B6F	LOC_Os08g08860.1	CRS2-associated factor 2, mitochondrial precursor,
triplet5413	3.76121	24.9239	5.89353e-07	3.32762	up	Traes_6AS_E89EE5F07	Traes_6BS_1FA5BD206	Traes_6DS_8D7872B5B	LOC_Os02g35230.1	expressed protein
triplet5400	516.54	1131.61	0.00613881	1.71137	up	Traes_1AL_1DC9BD199	Traes_1BL_FE986890F	Traes_1DL_3B1A895B8	LOC_Os05g49800.1	ketol-acid reductoisomerase, chloroplast precursor,
triplet5398	11.2836	27.3271	0.0032593	1.87623	up	Traes_5AL_636F300F6	Traes_5BL_1F4D63F12	Traes_5DL_37162D107	LOC_Os11g02180.1	dual specificity protein phosphatase, putative, expressed
triplet5346	83.1646	209.604	0.000398032	1.93076	up	Traes_1AS_93074CFEA	Traes_1BS_84EDDA66B	Traes_1DS_F5BFD47AA1	LOC_Os05g08770.1	uncharacterized protein At4g06744 precursor, putative,
triplet5133	35.1047	64.3189	0.0137318	1.46964	up	Traes_7AL_08B2A7BB2	Traes_7BL_CA6B7C9E6	Traes_7DL_26A2F4353	LOC_Os06g46310.1	metal transporter Nramp6, putative, expressed
triplet505	6.6866	14.975	0.0291523	1.7535	up	Traes_4AL_E7397A416	Traes_4BS_5D683AEC1	Traes_4DS_F8096F2C2	LOC_Os01g56050.1	MATE efflux family protein, putative, expressed
triplet5017	178.867	355.288	0.0137318	1.60535	up	Traes_4AL_7C6CAB5FF	Traes_4BS_099BBC8381	Traes_4DS_8E97156B8	LOC_Os10g26990.1	OsFBK23 - F-box domain and kelch repeat containing protein,
triplet4904	151.702	262.338	0.0215852	1.38435	up	Traes_4AS_1D24D36C4	Traes_4BL_BB500A981	Traes_4DL_7D5AF81A6	LOC_Os03g21550.2	eukaryotic translation initiation factor 2 subunit beta,
triplet4882	87.3438	177.308	0.00466538	1.62385	up	Traes_5AL_B17551C7F	Traes_5BL_4B4BEC652	Traes_5DL_B1DDA0330	LOC_Os09g04160.1	expressed protein
triplet4853	71.881	128.959	0.0151103	1.44045	up	Traes_5AS_9DEE71A2C	Traes_5BS_83CDABBCF	Traes_5DS_9C45AD986	LOC_Os12g41390.1	homocysteine S-methyltransferase protein, putative,
triplet4807	16.7165	56.9117	1.57344e-05	2.36492	up	Traes_1AL_B691CBF6F	Traes_1BL_A5B67A114	Traes_1DL_1E92FA677	LOC_Os10g35150.1	expressed protein
triplet4731	48.4779	321.414	2.43158e-10	3.33577	up	Traes_1AS_A4B0D42DF	Traes_1BS_9B4425943	Traes_1DS_C2DACDAF1	LOC_Os05g02060.1	mitochondrial import inner membrane translocase subunit
triplet4721	45.5525	120.118	0.000226605	2.00933	up	Traes_7AL_570C9BD7F	Traes_7BL_360608806	Traes_7DL_3CFC9FA82	LOC_Os08g05570.4	monodehydroascorbate reductase, putative, expressed
triplet4679	25.9106	53.436	0.00651607	1.62507	up	Traes_6AL_AA4DC0068	Traes_6BL_7C3E7D081	Traes_6DL_98DC00BA3	LOC_Os03g26820.1	LTPL52 - Protease inhibitor/seed storage/LTP family protein
triplet4668	71.881	130.321	0.0181753	1.43887	up	Traes_2AS_1D5D72A92	Traes_2BS_F448BEEA9	Traes_2DS_62AF704FC	LOC_Os07g41710.2	expressed protein
triplet4622	78.1497	124.092	0.0433343	1.27615	up	Traes_3AL_2EA5CF879	Traes_3B_4D61EE715	Traes_3DL_4C800D7B4	LOC_Os01g67720.1	ABC1 family domain containing protein, putative, expressed
triplet452	178.031	314.527	0.0180935	1.41027	up	Traes_2AL_92939B028	Traes_2BL_EED456A17	Traes_2DL_64EAA3388	LOC_Os07g02800.2	MYB family transcription factor, putative, expressed
triplet4453	305.076	482.161	0.048864	1.26653	up	Traes_2AL_9A1BB2C26	Traes_2BL_2C28188FF	Traes_2DL_E793A6FA8	LOC_Os04g53680.1	cyclin, putative, expressed
triplet4425	22.1494	52.6516	0.0016442	1.86322	up	Traes_1AL_D775CC15D	Traes_1BL_FD7FF84B6	Traes_1DL_99A04DF9C	LOC_Os10g37260.1	fringe-related protein, putative, expressed
triplet4393	83.1646	224.049	0.000176598	2.03689	up	Traes_2AL_1FDA0035F	Traes_2BL_6C8DFB778	Traes_2DL_50C732D78	LOC_Os04g40520.1	uncharacterized glycosyltransferase, putative, expressed
triplet4306	3.3433	49.748	0.00356972	4.46215	up	Traes_1AL_E1701918C	Traes_1BL_D20749C1D	Traes_1DL_E331E6071	LOC_Os10g41490.1	CAMK_CAMK_like.41 - CAMK includes calcium/calmodulin
triplet4305	33.8509	72.385	0.00296669	1.67841	up	Traes_2AS_B1248A84D	Traes_2BS_456235DA9	Traes_2DS_B3C9C072E	LOC_Os07g49210.1	helicase conserved C-terminal domain containing protein,
triplet4295	97.3737	192.728	0.0104833	1.5653	up	Traes_1AL_271C3CC28	Traes_1BL_67EBDF570	Traes_1DL_7C1539354	LOC_Os05g33270.1	GDSL-like lipase/acylhydrolase, putative, expressed
triplet4271	52.2391	146.149	0.000109028	2.07392	up	Traes_2AS_59A09FAE0	Traes_2BS_4AC449580	Traes_2DS_B0068A919	LOC_Os07g49040.1	protein phosphotase protein, putative, expressed
triplet4264	67.284	143.958	0.0458416	1.71606	up	Traes_5AL_9B37C7CDB	Traes_5BL_2CFEA62C0	Traes_5DL_206E807A4	LOC_Os12g01240.1	mitochondrial substrate carrier family protein, putative,
triplet4252	8.35825	35.1146	6.2237e-06	2.66095	up	Traes_5AL_AF0091B7D	Traes_5BL_6D2126519	Traes_5DL_8A39C1525	LOC_Os11g05410.1	Ser/Thr protein phosphatase family protein, putative,
triplet420	157.553	328.156	0.00367601	1.66435	up	Traes_5AL_89F608111	Traes_5BL_6E109E397	Traes_5DL_FAF23C705	LOC_Os11g05110.2	pyruvate kinase, putative, expressed
triplet413	3.76121	12.9151	0.00525091	2.36722	up	Traes_3AS_73BA34B1D	Traes_3B_C71EA2DEC	Traes_3DS_CEB6ACFB1	LOC_Os01g15340.1	flowering promoting factor-like 1, putative, expressed
triplet4126	1.25374	11.3369	0.000157502	3.78055	up	Traes_1AS_C261D2216	Traes_1BS_E72B7E4BF	Traes_1DS_CFB835F0E	LOC_Os10g22520.1	cellulase, putative, expressed
triplet4090	5.43287	23.953	2.9131e-05	2.72316	up	Traes_4AS_C5AE1BBDD	Traes_1BS_2CDDD5B91	Traes_2DL_194C61EBA	LOC_Os03g18850.1	pathogenesis-related Bet v I family protein, putative,
triplet4065	36.3584	93.9459	0.000305055	1.97429	up	Traes_4AL_B616E1A74	Traes_4BS_7F31CC8A1	Traes_4DS_70CD809D5	LOC_Os02g08270.1	class I glutamine amidotransferase, putative, expressed
triplet4039	361.912	768.673	0.00365316	1.67444	up	Traes_1AL_A13F33DFA	Traes_1BL_BF3A1FE7A	Traes_1DL_C91636A55	LOC_Os02g26860.1	START domain containing protein, putative, expressed
triplet3977	19.224	32.8055	0.0396046	1.37544	up	Traes_2AL_2654C3629	Traes_2BL_11A381E97	Traes_2DL_1F68B0E02	LOC_Os06g08110.1	nodulin, putative, expressed
triplet3968	1796.61	6395.69	9.96788e-05	2.43131	up	Traes_1AS_10A0B5BBF	Traes_1BS_5ACFA11B3	Traes_1DS_C3F67FDFB	LOC_Os05g01950.1	expressed protein
triplet3887	33.0151	97.6947	6.04772e-05	2.16037	up	Traes_7AS_34AF6845D1	Traes_7BS_3285CDC24	Traes_7DS_E82758F16	LOC_Os06g06050.1	OsFBL27 - F-box domain and LRR containing protein,
triplet3856	614.75	1067.8	0.0262913	1.40102	up	Traes_3AL_30C75BD01	Traes_3B_3B8AE232D	Traes_3DL_118AA75CF	LOC_Os01g40710.1	high light inducible protein, putative, expressed
triplet3761	236.957	1549.73	1.06153e-09	3.31022	up	Traes_4AL_96EF1A5FF	Traes_4BS_913A67B0E	Traes_4DS_542118A8D	LOC_Os10g39810.1	fatty acid hydroxylase, putative, expressed
triplet3735	72.2989	118.68	0.0327206	1.31966	up	Traes_1AL_4758CB01C	Traes_1BL_5B701E71D	Traes_1DL_4BDFFEE0C	LOC_Os05g31680.1	expressed protein
triplet3730	252.419	617.322	0.000663513	1.88701	up	Traes_2AS_F485758C1	Traes_2BS_D7F40DF36	Traes_2DS_1966D084E	LOC_Os04g02900.1	dehydrogenase E1 component domain containing protein,
triplet373	68.1198	110.235	0.0377169	1.30077	up	Traes_4AS_757DD8D72	Traes_4BL_536016EDD	Traes_4DL_6EBF0647F	LOC_Os03g16950.1	cysteine-rich repeat secretory protein 55 precursor,
triplet3680	49.3137	129.221	0.00024381	1.99114	up	Traes_1AS_0D320EF1F	Traes_1BS_2F6DD776E	Traes_1DS_3D2619C10	LOC_Os05g01500.1	tubulin-specific chaperone E, putative, expressed
triplet3650	51.8212	91.7384	0.0299404	1.43913	up	Traes_5AL_CA4323CE1	Traes_5BL_177EB593A	Traes_5DL_AC5E58001	LOC_Os09g37230.1	protein kinase family protein, putative, expressed
triplet36	15.8807	39.1606	0.00123728	1.90652	up	Traes_4AL_0D6C3F8F2	Traes_4BS_6BF4D4096	Traes_4DS_D70F0E360	LOC_Os03g49440.1	phosphatase, putative, expressed
triplet3536	380.301	1111.2	0.00010551	2.13342	up	Traes_7AS_1839BE651	Traes_7BS_1A1F101B1	Traes_7DS_D4832745D	LOC_Os08g39430.1	thylakoid lumenal 19 kDa protein, chloroplast precursor,
triplet342	42.2092	196.763	0.000325148	2.83891	up	Traes_5AL_EAE1A5561	Traes_5BL_19BA8437B	Traes_5DL_A159814E1	LOC_Os09g12290.1	bifunctional aspartokinase/homoserine dehydrogenase,
triplet3408	34.2688	95.7511	0.00012031	2.08114	up	Traes_5AL_CA4D25841	Traes_5BL_AA72FE5C0	Traes_5DL_268762B41	LOC_Os12g06100.2	TLD family protein, putative, expressed
triplet3332	35.9405	73.6531	0.00452051	1.64224	up	Traes_2AL_490129FAB	Traes_2BL_C80835336	Traes_2DL_24AC58D40	LOC_Os04g43390.2	Os4bglu16 - monolignol beta-glucoside homologue, expressed
triplet3272	530.331	1105.77	0.00500491	1.67256	up	Traes_3AL_6B2120DEC	Traes_3B_80B2632B4	Traes_3DL_1EBA52CC3	LOC_Os01g70520.1	Os1bglu5 - beta-glucosidase homologue, similar to G. max
triplet3263	0.835825	101.792	0.0118017	7.48036	up	Traes_5AS_2743D6D23	Traes_5BS_D4CADA887	Traes_5DS_C7223E644	LOC_Os12g35330.1	OsGrx_C12 - glutaredoxin subgroup III, expressed
triplet323	135.404	258.459	0.0087437	1.54661	up	Traes_5AL_D98C7CE92	Traes_5BL_1AE458202	Traes_5DL_B2F166A31	LOC_Os03g55590.1	MYB family transcription factor, putative, expressed
triplet3125	18.3882	108.657	3.07266e-09	3.17124	up	Traes_4AL_F86AA1EB8	Traes_4BS_CFBE34E84	Traes_4DS_6FA01281C	LOC_Os03g48010.1	exostosin, putative, expressed
triplet2604	37.1942	74.1792	0.00593584	1.60207	up	Traes_2AS_1D11E82B5	Traes_2BS_225093E70	Traes_2DS_688A8FD96	LOC_Os04g13470.1	expressed protein
triplet248	288.778	456.775	0.0482958	1.25993	up	Traes_4AS_2596A6FF4	Traes_4BL_C336491A71	Traes_4DL_D12D780CB	LOC_Os03g17580.1	ribosomal protein L10, putative, expressed
triplet2437	58.9257	244.303	3.92375e-07	2.64513	up	Traes_3AS_973D815AE	Traes_3B_600FC81DA	Traes_3DS_0166803C6	LOC_Os01g03730.1	nuclease PA3, putative, expressed
triplet2402	45.5525	71.8202	0.0473447	1.2589	up	Traes_3AS_76A815719	Traes_3B_5AAD28F95	Traes_3DS_DEE36BCD2	LOC_Os01g15020.1	lissencephaly type-1-like homology motif, putative, expressed
triplet2379	13.3732	25.677	0.0223834	1.52368	up	Traes_4AL_C431C9ACF	Traes_4BS_6859C6ECE	Traes_4DS_77170C64A	LOC_Os11g12650.1	PHD-finger domain containing protein, putative, expressed
triplet235	14.209	27.3271	0.0199262	1.54366	up	Traes_7AL_843851AC9	Traes_7BL_2C634F736	Traes_7DL_F2481C047	LOC_Os02g10650.1	CRAL/TRIO domain containing protein, expressed
triplet2335	460.54	1178.53	0.000534997	1.95369	up	Traes_5AS_EAE5D853B	Traes_5BS_1AC8D3009	Traes_5DS_581AB88F8	LOC_Os12g42980.1	cysteine synthase, putative, expressed
triplet2305	19.6419	36.3051	0.019016	1.47899	up	Traes_5AS_E5FD82E36	Traes_5BS_9F043AE17	Traes_5DS_511F35A45	LOC_Os12g41680.1	No apical meristem protein, putative, expressed
triplet228	7.52243	106.757	0.00344145	4.39345	up	Traes_2AL_53AA8A76A	Traes_2BL_0BFFA7C8F	Traes_2DL_7E49B6C8E	LOC_Os02g45930.1	expressed protein
triplet2266	13.3732	52.8343	2.88907e-06	2.59476	up	Traes_7AL_772A49098	Traes_7BL_0CD3BD38C	Traes_7DL_E6D396B42	LOC_Os08g34790.1	AMP-binding domain containing protein, expressed
triplet2202	115.762	224.677	0.00740413	1.56552	up	Traes_4AS_85366656C	Traes_4BL_E694C5BEF	Traes_4DL_78CCFC45F	LOC_Os03g07990.1	acetyltransferase, GNAT family, putative, expressed
triplet2155	33.8509	239.113	0.000848828	3.44273	up	Traes_1AL_A785A010E	Traes_1BL_A4F8B229A	Traes_1DL_DF8F3A1CA	LOC_Os09g36700.1	ribonuclease T2 family domain containing protein, expressed
triplet2096	124.956	216.686	0.0209894	1.40072	up	Traes_3AS_187E068C9	Traes_3B_3B9A1D360	Traes_3DS_9C9E4D8E3	LOC_Os11g08980.1	preprotein translocase secA family protein, putative,
triplet2009	21.7315	38.6862	0.0238595	1.4295	up	Traes_2AL_61D6AD5D6	Traes_2BL_FD3F9F600	Traes_2DL_0BE2C95D6	LOC_Os01g53370.1	anthocyanidin 5,3-O-glucosyltransferase, putative,
triplet1801	20.8956	52.958	0.0196202	1.96015	up	Traes_4AL_64F3A317D	Traes_4BS_9D4398CB8	Traes_4DS_9935AC14B	LOC_Os03g40930.1	expressed protein
triplet176	10.8657	37.599	0.0035692	2.36793	up	Traes_6AL_BE01FF849	Traes_6BL_64BE631DF	Traes_6DL_8B885617C	LOC_Os12g40279.1	protein kinase domain containing protein, expressed
triplet1746	304.24	635.213	0.00408526	1.67113	up	Traes_4AL_30166AE64	Traes_5BL_6E095245A	Traes_5DL_E0E16700E	LOC_Os04g01690.3	pyridoxal-dependent decarboxylase protein, putative,
triplet1730	8.35825	40.6519	5.93485e-07	2.86746	up	Traes_7AS_C2A2CFC22	Traes_7BS_848EB07AD	Traes_7DS_94B1934E7	LOC_Os06g42020.1	CSLA9 - cellulose synthase-like family A, expressed
triplet1722	78.9855	125.993	0.0419096	1.27314	up	Traes_4AL_CF854A8E8	Traes_4BS_28D2F8459	Traes_4DS_73E62EF87	LOC_Os03g46440.1	BTBA4 - Bric-a-Brac,Tramtrack, Broad Complex BTB domain
triplet1636	10.8657	23.8718	0.00943669	1.74058	up	Traes_7AS_1E2FE9F98	Traes_7BS_9927262C2	Traes_7DS_E848BACC2	LOC_Os06g01260.1	glutathione gamma-glutamylcysteinyltransferase 1, putative,
triplet1526	22.9852	310.247	6.02373e-08	4.37231	up	Traes_4AL_7241716B6	Traes_4BS_3BCDF0612	Traes_4DS_9575221BB	LOC_Os07g40000.1	DUF260 domain containing protein, putative, expressed
triplet1479	4.17913	91.013	0.00176172	5.07493	up	Traes_3AL_8D5EB3C7F	Traes_3B_F3F7FF5111	Traes_3DL_30C4D36A5	LOC_Os01g61120.1	expressed protein
triplet1458	49.7316	304.1	4.43969e-07	3.19242	up	Traes_1AS_90F3120F8	Traes_1BS_E68807072	Traes_1DS_2BB06F54C	LOC_Os05g03040.1	AP2 domain containing protein, expressed
triplet1448	33.0151	74.8012	0.00149969	1.77671	up	Traes_4AL_6AC76F7EE	Traes_5BL_1292E81B3	Traes_5DL_F27846651	LOC_Os03g63730.1	RNA recognition motif containing protein, putative,
triplet1440	11.2836	22.2216	0.0240931	1.56289	up	Traes_4AL_2EC6083D7	Traes_4BS_BE237BA4F	Traes_4DS_1AEC18863	LOC_Os11g02450.1	elongation factor P, putative, expressed
triplet1438	28.836	67.68	0.00106129	1.81781	up	Traes_1AS_C7A81EC64	Traes_1BS_DB8D9CE41	Traes_1DS_872621F69	LOC_Os10g10170.1	PPR repeat domain containing protein, putative, expressed
triplet1312	24.2389	131.744	8.74821e-09	3.02926	up	Traes_2AS_61CA61AD3	Traes_2BS_A1909D302	Traes_2DS_D14ABD1DB	LOC_Os07g35940.1	beta-amylase, putative, expressed
triplet1205	169.673	265.927	0.0499987	1.23878	up	Traes_5AS_91BEB6A34	Traes_5BS_2A3494CEF	Traes_5DS_1BE0927E1	LOC_Os12g35630.1	elongation factor TS family protein, expressed
triplet119	1.67165	7.92587	0.0152405	2.82888	up	Traes_7AL_6D1591847	Traes_7BL_530E9D7561	Traes_7DL_222F95DC4	LOC_Os08g07480.1	DNA-directed RNA polymerase subunit, putative, expressed
triplet1149	0.835825	190.792	1.03028e-26	8.44001	up	Traes_5AS_ABB2B2684	Traes_5BS_36C5B305D	Traes_5DS_5143441CB	LOC_Os12g35330.1	OsGrx_C12 - glutaredoxin subgroup III, expressed
triplet1136	20.4777	45.2536	0.00301325	1.73655	up	Traes_2AS_89048AA8B	Traes_2BS_F89A2D2FC1	Traes_2DS_8B6DB2397	LOC_Os07g47400.1	SRC2 protein, putative, expressed
triplet1099	2.92539	35.6923	3.37162e-07	4.1877	up	Traes_2AL_F3FB21AE1	Traes_2BL_E858BADD2	Traes_2DL_8A956E922	LOC_Os01g62980.1	LTPL101 - Protease inhibitor/seed storage/LTP family
triplet982	31.7614	8.06432	0.039049	-1.36658	down	Traes_4AL_CE6489E9E	Traes_4BS_5222C50FC	Traes_4DS_818BD92BC	LOC_Os03g51459.1	expressed protein
triplet970	32.1793	4.62374	0.0002513	-2.17538	down	Traes_4AS_C4001163C	Traes_4BL_7F0860AB5	Traes_4DL_CBD89C78D	LOC_Os03g11590.1	integral membrane protein, putative, expressed
triplet911	13.7911	1.37328	0.0057413	-2.71996	down	Traes_3AS_ECAACF24F	Traes_3B_AA48C0F6F	Traes_3DS_681EEFE57	LOC_Os01g10130.1	RNA-dependent RNA polymerase, putative, expressed
triplet906	55.5824	13.2584	0.00697253	-1.47975	down	Traes_2AS_B5A77CE31	Traes_2BS_41613B19C	Traes_2DS_29961A077	LOC_Os07g31720.1	GTPase activating protein, putative, expressed
triplet870	68.1198	7.6047	4.23287e-08	-2.60003	down	Traes_4AS_36CB7931F	Traes_4BL_47A020E26	Traes_4DL_92CE4A8D1	LOC_Os03g17480.1	IN2-1 protein, putative, expressed
triplet8312	238.628	63.1191	0.0106161	-1.3052	down	Traes_6AS_A86274C4F	Traes_6BS_F6E31BEA9	Traes_6DS_20F275E2C	LOC_Os02g12760.1	integral membrane protein, putative, expressed
triplet8294	76.8959	19.9347	0.0116205	-1.34681	down	Traes_3AL_D94A9E39F	Traes_3B_156E739C0	Traes_3DL_277FBB400	LOC_Os01g66970.1	zinc finger, C3HC4 type domain containing protein,
triplet8286	7.52243	0.34332	0.014049	-3.84549	down	Traes_2AL_C005A0CFE	Traes_2BL_9F4897513	Traes_2DL_3F7338024	LOC_Os03g44420.1	tubulin/FtsZ domain containing protein, putative, expressed
triplet8233	71.0452	14.9971	0.000966354	-1.66351	down	Traes_2AS_2C93BAE62	Traes_2BS_79A4D889F	Traes_2DS_B6D812EB3	LOC_Os07g41200.1	expressed protein
triplet8185	11.2836	1.37328	0.0305353	-2.43045	down	Traes_3AL_E18AB6051	Traes_3B_17FDD3A49	Traes_3DL_0A7ED5DE9	LOC_Os01g55270.1	SGS domain containing protein, expressed
triplet8064	25.0748	5.34729	0.0212915	-1.65313	down	Traes_1AL_FFF6708F9	Traes_1BL_0969418E1	Traes_1DL_4C1B57707	LOC_Os01g40700.1	expressed protein
triplet8051	16.2986	0.51867	1.25057e-05	-4.41287	down	Traes_2AL_A45F6AEBE	Traes_2BL_1B580814E	Traes_2DL_1C4C67BC8	LOC_Os04g59150.1	peroxidase precursor, putative, expressed
triplet8012	12.9553	1.35114	0.019016	-2.5501	down	Traes_7AS_838CF89DA	Traes_7BS_A6C43CFF9	Traes_7DS_C6112C4F5	LOC_Os06g22070.1	mitochondrial glycoprotein, putative, expressed
triplet8010	155.464	34.5424	0.00146522	-1.53718	down	Traes_2AL_956419DF5	Traes_2BL_D4DBD99CD	Traes_2DL_0DD946101	LOC_Os04g48390.1	uncharacterized membrane protein, putative, expressed
triplet7972	437.137	103.993	0.00282872	-1.4831	down	Traes_1AL_169CE67D8	Traes_1BL_FDBBC5E8F	Traes_1DL_E74A51BAE	LOC_Os05g50340.1	MYB family transcription factor, putative, expressed
triplet7940	22.9852	0	4.26779e-11	#NAME?	down	Traes_5AS_FAD05211F	Traes_5BS_91BD3E004	Traes_5DS_8F312CB951	LOC_Os12g36830.1	pathogenesis-related Bet v I family protein, putative,
triplet7929	17.1344	1.35114	0.000415135	-2.95346	down	Traes_4AS_70DF607CC	Traes_4BL_A8C6FBEB6	Traes_4DL_3140A8240	LOC_Os03g20550.1	WRKY55, expressed
triplet7906	34.6868	8.88941	0.0366798	-1.32932	down	Traes_5AS_BA57B5B56	Traes_5BS_E660355D6	Traes_5DS_E926DC301	LOC_Os12g40550.1	peptidase, putative, expressed
triplet789	124.956	16.3483	7.14866e-08	-2.34241	down	Traes_4AS_4B236E907	Traes_4BS_EC0B0446F	Traes_4DL_BBA5E7BFC	LOC_Os03g46490.1	40S ribosomal protein S21, putative, expressed
triplet7852	41.7913	3.24308	2.37054e-08	-3.04304	down	Traes_2AL_E89B6495A	Traes_2BL_7B8C3E668	Traes_2DL_641AE035B1	LOC_Os02g30600.1	expressed protein
triplet7827	113.254	30.7031	0.014049	-1.30673	down	Traes_4AS_98267C6F6	Traes_4BL_BF17A941B	Traes_4DL_C4877C20D	LOC_Os03g18570.1	40S ribosomal protein S7, putative, expressed
triplet7820	8.77617	0.854609	0.0401919	-2.72428	down	Traes_4AL_88CB7B650	Traes_4BL_554B7CDD0	Traes_4DL_0B1ABB56F	LOC_Os10g32550.1	T-complex protein, putative, expressed
triplet7770	31.7614	6.53045	0.00739303	-1.68132	down	Traes_1AS_CDFADEA22	Traes_1BS_14E4464D7	Traes_1DS_BA6EE3AED	LOC_Os03g18570.1	40S ribosomal protein S7, putative, expressed
triplet7763	3.76121	0	0.0393397	#NAME?	down	Traes_2AL_F289C5675	Traes_2BL_DE2EE6910	Traes_2DL_5C0F64E99	LOC_Os04g53950.2	glycosyl hydrolases family 16 protein, protein, expressed
triplet7671	519.466	87.8585	1.01608e-05	-1.9407	down	Traes_4AS_2FBDD5B23	Traes_4BL_7D37E7483	Traes_4DL_B84BC09CF	LOC_Os03g14915.1	expressed protein
triplet7601	888.9	208.985	0.00260214	-1.49908	down	Traes_4AL_9BCB37710	Traes_4BS_D94FACCE2	Traes_4DS_DAAEEC698	LOC_Os03g51080.1	glutamate decarboxylase, putative, expressed
triplet7598	114.926	27.9491	0.00381558	-1.46485	down	Traes_5AL_5710E25DF	Traes_5BL_928131264	Traes_5DL_D994DF96F	LOC_Os07g05580.1	ribosomal protein L7Ae, putative, expressed
triplet7526	30.5076	7.7579	0.0416331	-1.39554	down	Traes_4AS_C983F8C8B	Traes_4BL_FF5C84932	Traes_4DL_6CA7BA51C	LOC_Os03g16210.1	tropinone reductase, putative, expressed
triplet7403	35.9405	8.91155	0.0238595	-1.39302	down	Traes_7AL_4EFFD9BDF	Traes_7BL_0D3422654	Traes_7DL_DB32ADFAE	LOC_Os05g26660.1	NADH-ubiquinone oxidoreductase, mitochondrial precursor,
triplet7316	15.8807	2.91453	0.0428463	-1.82962	down	Traes_5AL_B705B3E6B	Traes_5BL_D94E58EB5	Traes_5DL_4FA97F8DC	LOC_Os09g32250.1	DNA repair ATPase-related, putative, expressed
triplet7312	18.3882	2.57121	0.00585839	-2.22085	down	Traes_3AL_DCC2E1DB4	Traes_3B_FAD49A22C	Traes_3DL_6103E4919	LOC_Os01g44250.1	CBS domain containing membrane protein, putative, expressed
triplet7303	8.35825	0	0.000407814	#NAME?	down	Traes_2AL_FC9127430	Traes_2BL_FF76F88DC	Traes_2DL_17CD1CEB6	LOC_Os04g58570.1	C2 domain containing protein, putative, expressed
triplet7294	197.673	5.95274	5.07086e-24	-4.38592	down	Traes_1AL_4476835E0	Traes_1BL_B30884E0E	Traes_1DL_10172C13A	LOC_Os05g49240.1	homeodomain-related, putative, expressed
triplet7167	22.5673	4.65327	0.0240205	-1.69593	down	Traes_1AS_4C5DB717C	Traes_1BS_0A4CE3B63	Traes_1DS_470DA9B46	LOC_Os05g07680.2	KIP1, putative, expressed
triplet7126	38.448	5.98964	0.000198618	-2.05433	down	Traes_5AL_0591A6D88	Traes_5BL_C956E11BB	Traes_5DL_0ED2854E2	LOC_Os05g01820.1	cytochrome b5-like Heme/Steroid binding domain containing
triplet7124	24.6569	5.84381	0.0451054	-1.47718	down	Traes_7AS_884E046B9	Traes_7BS_5BD5329A6	Traes_4DS_5BC6DC529	LOC_Os07g01920.1	nucleolar GTP-binding protein 1, putative, expressed
triplet7058	60.5973	15.0193	0.00890677	-1.44169	down	Traes_3AL_7C1A30BD2	Traes_5BL_8601EC2E0	Traes_3DL_2BC4CDDAA	LOC_Os02g27760.1	40S ribosomal protein S15a, putative, expressed
triplet7049	6.26869	0.167969	0.0154337	-4.47719	down	Traes_6AL_A80456176	Traes_6BL_CC93F0DA8	Traes_6DL_2E3280F2E	LOC_Os02g51730.1	dnaJ homolog subfamily C member 7, putative, expressed
triplet7016	33.0151	5.62418	0.0066196	-1.89901	down	Traes_4AS_906AA4054	Traes_4BL_77B0658B4	Traes_4DL_478BB6FEF	LOC_Os03g50030.1	phospholipase A2, putative, expressed
triplet7004	34.2688	8.95583	0.0399232	-1.34958	down	Traes_5AL_A7AAF9FAF	Traes_5BL_3023944A7	Traes_5DL_96739D4C9	LOC_Os09g02214.1	Citrate transporter protein, putative, expressed
triplet6983	208.956	26.7937	2.74678e-08	-2.35875	down	Traes_6AL_E2CC7BB46	Traes_6BL_B095FC217	Traes_6DL_11374490D	LOC_Os11g47760.1	DnaK family protein, putative, expressed
triplet692	35.5226	5.98964	0.000678659	-1.94016	down	Traes_4AS_9A27D0D78	Traes_4BL_2934F4CCF	Traes_4DL_184496971	LOC_Os08g42600.1	retinoblastoma-related protein-like, putative, expressed
triplet6882	7.10452	0.167969	0.00739303	-4.65777	down	Traes_1AS_004261C66	Traes_1BS_2F70D3EFB	Traes_1DS_F2A3DA31D	LOC_Os06g20354.1	PPR repeat domain containing protein, putative, expressed
triplet688	18.8061	3.60855	0.0297609	-1.78031	down	Traes_5AL_CFEF57F4A	Traes_5BL_19748672B	Traes_5DL_04016F876	LOC_Os09g30466.1	nuclear ribonuclease Z, putative, expressed
triplet6855	21.7315	0	1.78017e-10	#NAME?	down	Traes_1AS_FE4CF4197	Traes_1BS_0C3658B87	Traes_1DS_4E346A450	LOC_Os12g09500.1	cytochrome P450, putative, expressed
triplet6825	272.897	54.4107	0.00018208	-1.69723	down	Traes_4AL_8D0193195	Traes_4BS_C9070AEA4	Traes_4DS_D97A96AE5	LOC_Os12g42884.3	5-methyltetrahydropteroyltriglutamate--homocysteine
triplet6824	10.8657	1.0521	0.020952	-2.9046	down	Traes_2AS_D4BDFE8EC	Traes_2BS_2B483208E	Traes_2DS_9D2865871	LOC_Os01g50200.1	UDP-glucoronosyl and UDP-glucosyl transferase domain
triplet6804	111.583	15.1282	1.95836e-07	-2.2843	down	Traes_3AL_37C95DB9B	Traes_3B_331F91644	Traes_3DL_FEC95D73B	LOC_Os01g70710.1	heavy metal-associated domain containing protein, expressed
triplet6769	561.257	49.2517	2.57645e-12	-2.85569	down	Traes_4AS_D13EBCE43	Traes_4BL_C73920853	Traes_4DL_458D01B961	LOC_Os07g08160.1	early light-induced protein, chloroplast precursor,
triplet6745	19.224	3.26523	0.0139545	-1.95696	down	Traes_4AS_56B8F305C	Traes_4BL_69CCE3A33	Traes_4DL_427175FD6	LOC_Os03g18140.1	expressed protein
triplet6709	12.1195	1.53387	0.0262913	-2.32767	down	Traes_3AS_C8F0DE471	Traes_3B_4A1C1AD91	Traes_3DS_70A4D6626	LOC_Os05g43820.1	ras-related protein, putative, expressed
triplet6655	34.2688	7.72838	0.012417	-1.54369	down	Traes_5AL_6496FE9EB	Traes_5BL_41A447CB6	Traes_5DL_5F0417763	LOC_Os03g56540.3	heat shock protein DnaJ, putative, expressed
triplet6621	88.1796	18.3934	0.00059967	-1.66236	down	Traes_4AS_8F8B908D3	Traes_4BL_41FA8C663	Traes_4DL_FB5D1C901	LOC_Os03g08440.1	ribosomal protein S2, putative, expressed
triplet6528	134.986	30.0589	0.00105934	-1.56287	down	Traes_5AS_6BC554E7A	Traes_5BS_A8526991C	Traes_5DS_493945B9F	LOC_Os08g35160.1	heat shock protein DnaJ, putative, expressed
triplet6524	341.853	30.6753	2.76012e-12	-2.9335	down	Traes_2AL_225DFC16A	Traes_2BL_2D440C559	Traes_2DL_AC6931E3F1	LOC_Os04g41620.1	CHIT2 - Chitinase family protein precursor, expressed
triplet6474	1538.34	285.457	7.7928e-05	-1.84935	down	Traes_7AL_364A6E96F	Traes_7BL_F45C15FA2	Traes_7DL_0CEFCB39D	LOC_Os06g51220.4	HMG1/2, putative, expressed
triplet6428	14.209	1.89933	0.0160562	-2.33369	down	Traes_5AL_F0A8C7FE0	Traes_5BL_4C91C9D79	Traes_5DL_E8CDA4EE5	LOC_Os03g58540.1	spo0B-associated GTP-binding protein, putative, expressed
triplet6382	5.43287	0	0.00817355	#NAME?	down	Traes_2AL_69F4F11E2	Traes_3B_7F8E08668	Traes_2DL_77F25CE27	LOC_Os01g37460.1	zinc finger family protein, putative, expressed
triplet634	56.4182	14.4563	0.014049	-1.37312	down	Traes_3AL_194FF20FA	Traes_3B_0B4A5999D	Traes_3DL_0F4545281	LOC_Os10g11810.1	dehydrogenase, putative, expressed
triplet6259	15.0449	2.58597	0.0389148	-1.96061	down	Traes_3AL_1757DF638	Traes_3B_AF6FF0B5D	Traes_3DL_5D506A781	LOC_Os09g15370.1	expressed protein
triplet6235	11.2836	1.38066	0.0308096	-2.45801	down	Traes_5AL_3D95B5CF2	Traes_5BL_9E9DF847E	Traes_5DL_DA79842D9	LOC_Os03g57870.1	RFC3 - Putative clamp loader of PCNA, replication factor C
triplet6127	11.7016	1.70184	0.0499972	-2.11796	down	Traes_7AL_2693BEDC1	Traes_7BL_283BA99BA	Traes_7DL_F27BBA722	LOC_Os06g40850.1	IQ calmodulin-binding motif family protein, putative,
triplet6097	480.182	109.406	0.00155214	-1.50896	down	Traes_4AS_68B3D79A1	Traes_4BL_0C898C5C8	Traes_4DL_ECEE169A7	LOC_Os03g06520.1	sulfate transporter, putative, expressed
triplet6088	43.8808	8.89679	0.00208462	-1.67267	down	Traes_4AS_CE4C6A8A2	Traes_4BL_B11961C94	Traes_4DL_3995383DE	LOC_Os03g09970.1	sulfate transporter, putative, expressed
triplet6040	24.6569	1.69446	4.64238e-06	-3.17221	down	Traes_2AS_CD170CE8C	Traes_4BS_B03DE0CDA	Traes_2DS_C5E781C6C	LOC_Os07g17330.1	B12D protein, putative, expressed
triplet6030	469.316	49.5523	1.87169e-10	-2.69698	down	Traes_2AL_070E500D91	Traes_2BL_FCAE67A28	Traes_2DL_DF06C0849	LOC_Os04g49660.1	DUF581 domain containing protein, expressed
triplet5973	80.2392	14.6538	9.92449e-05	-1.87314	down	Traes_5AL_60839ECDF	Traes_5BL_0E5D3382F	Traes_5DL_8ED739DA2	LOC_Os09g35680.1	OsFBX339 - F-box domain containing protein, expressed
triplet5902	359.405	33.983	1.12241e-11	-2.82687	down	Traes_1AL_A37AB3144	Traes_1BL_921B59F2E	Traes_1DL_984DBD9C3	LOC_Os05g45880.1	phosphotransferase, putative, expressed
triplet5893	26.7464	6.53045	0.0441954	-1.4334	down	Traes_3AS_90F96442F	Traes_3B_6CA84E4D3	Traes_3DS_52299D2C5	LOC_Os01g12650.1	reticulon domain containing protein, putative, expressed
triplet5857	18.8061	3.79128	0.0391883	-1.72798	down	Traes_3AL_0EA11E640	Traes_3B_F77697ECC	Traes_3DL_B43BEF005	LOC_Os01g66520.1	serine/threonine-protein kinase RIO-like, putative,
triplet5660	8.77617	0.679258	0.0221264	-3.01429	down	Traes_5AL_2B7FB92CB	Traes_5BL_A5F7D3709	Traes_5DL_6493620F2	LOC_Os01g33030.1	Brix domain containing protein, putative, expressed
triplet555	25.4927	5.66846	0.0268472	-1.56522	down	Traes_4AL_552786FF7	Traes_4BS_E175EFCE9	Traes_4DS_0338DC118	LOC_Os11g03900.1	glucosamine--fructose-6-phosphate aminotransferase 1,
triplet5545	30.9255	6.36248	0.00806274	-1.68445	down	Traes_5AS_2A0329D5E	Traes_5BS_1A4DBC727	Traes_5DS_C7FABC0A3	LOC_Os12g44340.1	ATMAP70 protein, putative, expressed
triplet5462	30.9255	7.23185	0.0215852	-1.50839	down	Traes_5AL_F9D74ADB1	Traes_5BL_F361784D1	Traes_5DL_E4CC7D23D	LOC_Os11g31650.1	expressed protein
triplet5427	81.0751	21.9447	0.0215852	-1.32072	down	Traes_6AL_A544534A2	Traes_6BL_A45529C5F	Traes_6DL_132CCCDA3	LOC_Os08g39500.1	60S ribosomal protein L31, putative, expressed
triplet5424	52.657	10.307	0.000734219	-1.7496	down	Traes_7AL_A62B0137C	Traes_2BS_5436E8D29	Traes_7DL_01864B1A1	LOC_Os07g33860.1	60S ribosomal protein L44, putative, expressed
triplet5421	41.3734	1.20531	7.90501e-13	-4.51325	down	Traes_4AL_8845F411B	Traes_4BS_773925576	Traes_4DS_4C6846850	LOC_Os12g25690.1	UDP-glucose 6-dehydrogenase, putative, expressed
triplet5414	78.5676	22.7329	0.0341495	-1.2024	down	Traes_4AL_99A941299	Traes_4BL_ECD20BE67	Traes_4DL_9025BFBA1	LOC_Os03g08960.1	homeobox associated leucine zipper, putative, expressed
triplet5376	72.7168	4.50006	7.85036e-13	-3.46069	down	Traes_6AL_6378F9D26	Traes_6BL_585BEC5D5	Traes_6DL_41E77A3BA	LOC_Os02g57400.2	2-phosphoglycerate kinase-related, putative, expressed
triplet5339	77.3139	19.4677	0.00806274	-1.40525	down	Traes_1AS_00BD72553	Traes_1BS_6FEB6D656	Traes_1DS_1A966E69F	LOC_Os01g27210.1	glutathione S-transferase, putative, expressed
triplet5287	227.345	63.2446	0.0181753	-1.24541	down	Traes_7AL_BC00B0A9F	Traes_7BL_9A74957CA	Traes_7DL_0E95F6220	LOC_Os08g03640.1	60S acidic ribosomal protein P0, putative, expressed
triplet5261	37.6121	8.76572	0.0126983	-1.50143	down	Traes_5AL_E71BA1255	Traes_5BL_35735EEF7	Traes_5DL_46A01A4E2	LOC_Os11g03060.1	SNF7 domain containing protein, putative, expressed
triplet508	7.94034	0.51867	0.0221264	-3.3754	down	Traes_1AS_6D38B2DA2	Traes_1BS_D5E16C471	Traes_1DS_79B6C3D87	LOC_Os11g35040.1	aminotransferase, classes I and II, domain containing
triplet5007	58.5078	7.03436	3.92375e-07	-2.44464	down	Traes_3AS_965E2F790	Traes_3B_E63284755	Traes_3DS_61692C8F3	LOC_Os01g09280.1	myb-related transcription activator, putative, expressed
triplet4932	40.5375	1.37328	4.18725e-12	-4.27548	down	Traes_3AL_395E279C2	Traes_3B_81BCC122A	Traes_3DL_2CA837854	LOC_Os01g42690.1	OsPOP2 - Putative Prolyl Oligopeptidase homologue,
triplet484	30.0897	7.02698	0.0236098	-1.47997	down	Traes_4AS_C1C054318	Traes_4BL_FD212A495	Traes_4DL_EB308884D	LOC_Os03g21830.1	appr-1-p processing enzyme family protein, putative,
triplet4748	20.4777	3.26523	0.00739303	-2.04811	down	Traes_3AL_2BA57EDD6	Traes_3B_F269B5E46	Traes_3DL_4C255B900	LOC_Os01g70850.1	esterase, putative, expressed
triplet4720	27.1643	4.59422	0.0318787	-1.89923	down	Traes_2AL_008D8D401	Traes_2BL_5ED3EABCA	Traes_2DL_45AD229B2	LOC_Os04g50710.1	pathogenesis-related Bet v I family protein, putative,
triplet4660	141.255	8.83953	2.39819e-15	-3.45413	down	Traes_4AL_B6A2D4BBA	Traes_4BS_E502A9C54	Traes_4DS_F4A320B41	LOC_Os11g41600.2	expressed protein
triplet4623	28.836	7.00484	0.0405611	-1.40277	down	Traes_5AL_3BDFF976D	Traes_5BL_9B60212FA1	Traes_5DL_5ECA6F5B4	LOC_Os03g56900.1	reticulon domain containing protein, putative, expressed
triplet4614	1384.96	153.27	1.00623e-09	-2.58134	down	Traes_2AS_6345FCE27	Traes_2BS_0ABED462E	Traes_2DS_81BB5290E1	LOC_Os07g48100.1	CAMK_KIN1/SNF1/Nim1_like.31 - CAMK includes
triplet4566	14.6269	2.05992	0.0179338	-2.21989	down	Traes_2AL_3F1A87585	Traes_2BL_DD9CF6B84	Traes_2DL_D54054567	LOC_Os04g54390.1	nuclease PA3, putative, expressed
triplet449	30.9255	6.6689	0.0121368	-1.58015	down	Traes_7AL_B72D3D89F	Traes_7BL_D3C1A3D66	Traes_7DL_610287D0F	LOC_Os05g48320.1	60S ribosomal protein L37a, putative, expressed
triplet4467	22.9852	5.29562	0.0465062	-1.47828	down	Traes_3AS_E2CDA148F	Traes_3B_A4134C5CB	Traes_3DS_723315DDF	LOC_Os01g03110.1	expressed protein
triplet4422	11.7016	0.335939	0.00030155	-4.37766	down	Traes_2AL_A6788778F	Traes_2BL_36B344F6B	Traes_2DL_9FC19CCF8	LOC_Os04g55850.1	nuclease PA3, putative, expressed
triplet4382	15.4628	2.07468	0.0113006	-2.33692	down	Traes_2AS_0F2464DE7	Traes_1BL_282ACB9CF	Traes_2DS_B81752301	LOC_Os03g22880.1	nucleolar protein 5A, putative, expressed
triplet4380	614.332	151.663	0.00498892	-1.39178	down	Traes_1AL_03D760545	Traes_1BL_9F34D6307	Traes_1DL_6037FF246	LOC_Os12g25450.1	O-methyltransferase, putative, expressed
triplet4254	38.8659	5.303	4.4748e-05	-2.24302	down	Traes_7AL_A0B37A205	Traes_4BL_3DF1D5B2D	Traes_7DL_4593F74EF	LOC_Os04g27860.1	40S ribosomal protein S27, putative, expressed
triplet4202	10.0299	0.854609	0.0160337	-2.91692	down	Traes_5AL_8E3D68110	Traes_5BL_BB817148A	Traes_5DL_236BEFACA	LOC_Os09g12720.1	zinc finger, C3HC4 type domain containing protein,
triplet4186	65.1944	9.92675	1.09747e-05	-2.088	down	Traes_4AL_5EC1ABB77	Traes_4BL_93F9AAD9A	Traes_4DL_2922E43F6	LOC_Os03g08900.1	MATE efflux family protein, putative, expressed
triplet4135	44.7167	4.4853	2.36442e-07	-2.74202	down	Traes_2AL_608FCBC83	Traes_2BL_80A16ECFD	Traes_2DL_50F662E15	LOC_Os04g55720.1	D-3-phosphoglycerate dehydrogenase, chloroplast precursor,
triplet4129	100.299	24.1413	0.00391062	-1.4298	down	Traes_4AL_F4C83730F	Traes_5BL_F6CACDC32	Traes_5DL_385FA8772	LOC_Os10g33900.1	possible lysine decarboxylase domain containing protein,
triplet4064	5.85078	0.17535	0.0223821	-4.59647	down	Traes_5AL_534F40911	Traes_5BL_6E7A255A7	Traes_5DL_21529A726	LOC_Os09g20430.1	SCO1 protein homolog, mitochondrial precursor, putative,
triplet3999	26.7464	5.66108	0.0165833	-1.62787	down	Traes_5AL_3E27DA518	Traes_5BL_F4EC8CE12	Traes_5DL_F1E9188F2	LOC_Os08g40250.1	expressed protein
triplet3877	24.6569	1.69446	4.64238e-06	-3.17221	down	Traes_3AL_37C86BCBE	Traes_3B_5B60DC66A	Traes_3DL_A7709BD6A	LOC_Os01g53810.1	peptidase, putative, expressed
triplet3863	16.7165	3.07512	0.0370722	-1.8035	down	Traes_4AL_884E74F51	Traes_4BL_8E9618E24	Traes_4DL_1F8BA4DF8	LOC_Os03g09140.1	ras-related protein, putative, expressed
triplet3833	68.5377	20.2559	0.0465145	-1.15048	down	Traes_5AL_4DA57EEF6	Traes_4BL_89CE41009	Traes_4DL_49D7C179B	LOC_Os03g04460.1	outer mitochondrial membrane porin, putative, expressed
triplet383	141.255	5.01135	4.90571e-21	-4.25276	down	Traes_1AL_1D8244B27	Traes_1BL_C6ACA137C	Traes_1DL_A890AB24C	LOC_Os05g39770.1	aminotransferase, putative, expressed
triplet3722	41.3734	6.18713	8.37211e-05	-2.14108	down	Traes_1AS_868CEA71B	Traes_1BS_BC3B4E9881	Traes_1DS_AB1601C1C	LOC_Os01g07240.1	expressed protein
triplet3686	280.419	70.6279	0.00593584	-1.37236	down	Traes_2AL_0BD6646BA	Traes_2BL_5A885C3DE	Traes_2DL_DE2C47ADB	LOC_Os04g52450.2	aminotransferase, putative, expressed
triplet3677	16.2986	1.87719	0.00417149	-2.47206	down	Traes_3AL_CBC65A1FA	Traes_3B_BACA4D07E	Traes_3DL_E2DFB7A8A	LOC_Os05g48030.1	anti-silencing protein, ASF1-like domain containing
triplet3669	32.5972	7.42935	0.0151103	-1.5681	down	Traes_2AL_8B12E1146	Traes_2BL_EFADB3484	Traes_2DL_C4085D401	LOC_Os01g67134.1	ribosomal L18p/L5e family protein, putative, expressed
triplet3668	217.733	32.2665	5.05947e-07	-2.18033	down	Traes_2AL_550FAE185	Traes_2BL_9472831A4	Traes_2DL_8A589308A	LOC_Os06g04480.1	expressed protein
triplet3604	85.2542	21.4612	0.00752244	-1.38308	down	Traes_6AS_FEB8AED13	Traes_6BS_04456A8F7	Traes_6DS_B6E53FECE	LOC_Os10g37180.1	glycine cleavage system H protein, putative, expressed
triplet3584	17.5523	2.38848	0.00651607	-2.22966	down	Traes_5AL_197543F911	Traes_5BL_420974D47	Traes_5DL_BB02CB81C	LOC_Os12g03050.1	no apical meristem protein, putative, expressed
triplet3532	80.2392	15.1799	0.000163354	-1.82613	down	Traes_5AL_B4775DC13	Traes_5BL_BCBE66F1D	Traes_5DL_4211ABEC3	LOC_Os09g08430.1	ribosomal protein L22, putative, expressed
triplet3489	10.8657	0.34332	0.000663513	-4.37601	down	Traes_2AL_8D147E971	Traes_2BL_76D656110	Traes_2DL_629DE1ACC	LOC_Os04g55620.1	receptor kinase, putative, expressed
triplet3458	25.0748	5.68323	0.03203	-1.5547	down	Traes_3AL_67BEA8DDA	Traes_3B_81C936C24	Traes_3DL_8C6D663C5	LOC_Os05g46040.1	protein phosphatase 2C, putative, expressed
triplet340	260.778	59.8262	0.00151414	-1.52558	down	Traes_2AL_2325B74B1	Traes_2BL_F9F0350F3	Traes_2DL_4BB0ADC221	LOC_Os04g38525.1	expressed protein
triplet3361	11.7016	0.17535	8.37211e-05	-5.59647	down	Traes_6AL_710BC3192	Traes_6BL_6CD0AACFA	Traes_6DL_A388706AB	LOC_Os10g29470.1	dehydrogenase, putative, expressed
triplet3299	83.1646	9.01309	4.73295e-06	-2.53764	down	Traes_3AL_9F1E0BAE1	Traes_3B_08B6514B7	Traes_3DL_34EADFCED	LOC_Os01g45750.1	bile acid sodium symporter family protein, putative,
triplet3269	6.26869	0.17535	0.0155403	-4.69601	down	Traes_1AS_0A17777BA	Traes_1BS_BCC2C28A7	Traes_1DS_B42728A0A	LOC_Os01g28690.2	nucleoporin autopeptidase domain containing protein,
triplet3257	132.478	38.8689	0.0327206	-1.17342	down	Traes_6AS_D81ED78CF	Traes_6BS_8CB3E58AE	Traes_7DL_FAD36DCB8	LOC_Os06g02510.2	ribosomal protein L13, putative, expressed
triplet3214	38.8659	9.4376	0.0166744	-1.43138	down	Traes_4AL_9BC46EEBB	Traes_4BS_EF7E4C2CF	Traes_4DS_4D15B9A4C	LOC_Os11g32720.1	zinc knuckle domain containing protein, expressed
triplet3201	16.7165	2.24265	0.00752244	-2.32248	down	Traes_5AL_81745FA28	Traes_5BL_4FE938B74	Traes_5DL_E4168273F	LOC_Os03g38980.1	tRNA synthetases class II domain containing protein,
triplet3162	19.6419	3.28737	0.0116254	-2.02303	down	Traes_3AL_C0DE37B98	Traes_3B_ACC008FA9	Traes_3DL_5B2AC5149	LOC_Os10g27174.1	40S ribosomal protein S28, putative, expressed
triplet3159	137.075	39.0942	0.0244283	-1.19449	down	Traes_1AS_A8AD3BE99	Traes_1BS_4AC06222A	Traes_1DS_A7A785837	LOC_Os05g01600.1	actin, putative, expressed
triplet3093	10.4478	0	4.57693e-05	#NAME?	down	Traes_5AS_D62D1952A	Traes_5BS_B31394D11	Traes_5DS_888877D44	LOC_Os03g27210.1	LOL3, putative, expressed
triplet3082	26.3285	4.32471	0.00260214	-2.04885	down	Traes_2AL_D12464ADB	Traes_2BL_33FB99EED	Traes_2DL_C141AAB8D	LOC_Os04g44230.1	cytokinin dehydrogenase precursor, putative, expressed
triplet3046	43.045	9.56866	0.0092716	-1.5315	down	Traes_3AL_DBED56B67	Traes_3B_B82EF20251	Traes_3DL_FEE854899	LOC_Os01g57510.1	receptor protein kinase, putative, expressed
triplet300	152.538	6.37725	8.84481e-20	-3.99867	down	Traes_4AS_1EA23DE08	Traes_4BL_BE10705D5	Traes_4DL_4798D0BBD	LOC_Os03g10210.1	homeobox domain containing protein, expressed
triplet2980	19.224	3.7839	0.0317244	-1.74966	down	Traes_2AL_2FF604DA9	Traes_2BL_616F08780	Traes_2DL_6CD064E13	LOC_Os04g35240.1	CAMK_CAMK_like.25 - CAMK includes calcium/calmodulin
triplet2955	17.9702	1.89195	0.00131337	-2.65236	down	Traes_2AS_372AE3167	Traes_2BS_80CC51D52	Traes_2DS_114C3E73E	LOC_Os07g36750.1	CSLF3 - cellulose synthase-like family F; beta1,3;1,4
triplet2954	72.2989	17.8157	0.00728231	-1.39929	down	Traes_7AL_D45376F32	Traes_7BL_09DD5A1DC	Traes_7DL_090D0E08E	LOC_Os06g49040.1	Myb-like DNA-binding domain containing protein, putative,
triplet2922	18.8061	3.60117	0.0296602	-1.76991	down	Traes_4AS_031757A2A	Traes_4BL_DF7743A23	Traes_4DL_C823EF255	LOC_Os03g21510.1	inactive receptor kinase At2g26730 precursor, putative,
triplet2816	8.77617	0.167969	0.00144698	-4.96262	down	Traes_3AL_CE3238869	Traes_3B_A242B7A0C	Traes_3DL_CBB57F249	LOC_Os11g31540.1	BRASSINOSTEROID INSENSITIVE 1-associated receptor kinase 1
triplet2808	5.85078	0.167969	0.0222714	-4.37766	down	Traes_2AS_CD5F13D13	Traes_2BS_55F92674A	Traes_2DS_B013A562B	LOC_Os03g25440.1	expressed protein
triplet2797	115.762	28.0377	0.0499987	-1.49187	down	Traes_2AS_82EA1C8C3	Traes_2BS_F0846FCC2	Traes_2DS_3C9BB1430	LOC_Os07g36750.1	CSLF3 - cellulose synthase-like family F; beta1,3;1,4
triplet2764	11.2836	1.21269	0.0196728	-2.67067	down	Traes_5AL_2F5D59D02	Traes_5BL_64F4A84B3	Traes_5DL_B325E87E3	LOC_Os01g65950.1	thioesterase family protein, putative, expressed
triplet2622	62.269	5.63894	2.68404e-09	-2.82736	down	Traes_5AS_96A151FEB	Traes_5BL_BCA9D4B2F	Traes_5DL_A352668BD	LOC_Os12g08260.3	dehydrogenase E1 component domain containing protein,
triplet2612	22.9852	2.22789	0.000116596	-2.74811	down	Traes_3AL_9E0B84E84	Traes_3B_75C958395	Traes_3DL_598708C12	LOC_Os01g70490.1	potassium transporter, putative, expressed
triplet2594	17.1344	0.86937	4.91363e-05	-3.77824	down	Traes_2AS_7EEC0FD32	Traes_2BS_F19F39996	Traes_2DS_47717E715	LOC_Os07g44740.1	chaperonin, putative, expressed
triplet2532	412.48	89.3461	0.000663513	-1.61747	down	Traes_5AL_A9C9D731A	Traes_5BL_F04D996B2	Traes_5DL_AC7C885A0	LOC_Os09g27030.2	oryzain gamma chain precursor, putative, expressed
triplet2512	42.2092	4.6016	1.32799e-06	-2.54294	down	Traes_5AL_689B42D62	Traes_5BL_0DB47CE0A	Traes_5DL_A8D6AD482	LOC_Os09g38130.1	auxin efflux carrier component, putative, expressed
triplet2485	13.7911	1.02258	0.00165873	-3.09905	down	Traes_4AL_47DDDE0C1	Traes_4BS_D9A4219F2	Traes_4DS_DE6A13659	LOC_Os08g29110.1	thioredoxin, putative, expressed
triplet2470	43.045	4.08293	1.95615e-07	-2.73231	down	Traes_5AL_8300E4066	Traes_5BL_4B68B4F48	Traes_5DL_6584EB732	LOC_Os01g57050.1	expressed protein
triplet2451	8.77617	0	0.000257804	#NAME?	down	Traes_2AL_4264EC788	Traes_2BL_E0DA985A7	Traes_2DL_FBF685658	LOC_Os04g48870.1	nitrilase-associated protein, putative, expressed
triplet244	162.568	49.1039	0.0430429	-1.14327	down	Traes_7AS_6E2202D8C	Traes_7BS_96598995D	Traes_7DS_2C0B0D061	LOC_Os06g09320.1	expressed protein
triplet2362	88.1796	11.2631	1.62012e-07	-2.32279	down	Traes_5AL_32EE6B2E9	Traes_5BL_FCDAFE3CC	Traes_5DL_50FF484BD	LOC_Os09g34190.1	acyl-coenzyme A thioesterase 10, mitochondrial precursor,
triplet2294	63.5227	9.2032	0.000193504	-2.13266	down	Traes_6AL_C0E74F959	Traes_6BL_953171851	Traes_6DL_29F162FB2	LOC_Os02g53620.1	nuclear transcription factor Y subunit, putative, expressed
triplet2279	195.583	39.9432	0.000250309	-1.70309	down	Traes_4AL_6B540C95C	Traes_4BS_48D6F717D	Traes_4DS_A5BF2203B	LOC_Os12g07010.1	ribosomal protein L3, putative, expressed
triplet227	199.762	14.7923	4.08089e-14	-3.16036	down	Traes_2AL_D5D935586	Traes_2BL_B57FE39ED	Traes_2DL_BEDDAC0D4	LOC_Os04g52210.1	terpene synthase, putative, expressed
triplet2212	56.8361	2.23527	3.01262e-14	-4.07101	down	Traes_2AL_3983FD077	Traes_2BL_23F1C8743	Traes_2DL_96E58C1AB	LOC_Os04g52310.1	metal cation transporter, putative, expressed
triplet2206	233.613	11.8408	1.15151e-18	-3.69216	down	Traes_3AS_94EC9162E	Traes_3B_58717295D	Traes_3DS_90057C657	LOC_Os05g32320.1	integral membrane transporter family protein, putative,
triplet2088	31.3435	2.05254	1.57113e-07	-3.30134	down	Traes_5AL_BB55F989A	Traes_5BL_7A6C3831E	Traes_5DL_4186C5347	LOC_Os09g26780.1	zinc-finger protein, putative, expressed
triplet205	142.926	30.8471	0.000663513	-1.5931	down	Traes_4AS_9ECDC8629	Traes_4BL_CA5CB0414	Traes_4DL_A87BBFD01	LOC_Os03g06200.1	aminotransferase, putative, expressed
triplet2014	5.01495	0.167969	0.0465062	-4.15527	down	Traes_4AS_5ED019F20	Traes_4BL_D01E3A8D7	Traes_4DL_8883F7012	LOC_Os10g12750.1	expressed protein
triplet1986	61.0153	15.1134	0.0091146	-1.40844	down	Traes_4AS_2603E68AF	Traes_4BL_7DA93696E	Traes_4DL_8156B39DF	LOC_Os03g07880.1	nuclear transcription factor Y subunit, putative, expressed
triplet1892	336.42	24.3978	1.24529e-14	-3.18329	down	Traes_3AL_F97EA0BF0	Traes_3B_44DD5BA01	Traes_3DL_7F356ECFC	LOC_Os05g38680.1	plant-specific domain TIGR01589 family protein, expressed
triplet1870	108.657	17.2823	4.88944e-06	-2.0236	down	Traes_4AS_E41A94443	Traes_4BL_EEC5CDEB6	Traes_4DL_098691837	LOC_Os03g16090.1	LIM domain-containing protein, putative, expressed
triplet1826	28.4181	5.67584	0.00874675	-1.7286	down	Traes_7AS_DD24F4515	Traes_7BS_5ECCA936B	Traes_7DS_DFFC5FC96	LOC_Os09g32532.1	60S ribosomal protein L32, putative, expressed
triplet1806	22.5673	3.41105	0.0033778	-2.07613	down	Traes_2AL_4F7FDE075	Traes_2BL_406D6F376	Traes_2DL_25A725EB9	LOC_Os10g33920.2	transporter-related, putative, expressed
triplet1788	207.703	62.4435	0.040714	-1.15777	down	Traes_4AL_350F24589	Traes_4BS_1D0369514	Traes_4DS_1554E90CB	LOC_Os11g32240.1	cytochrome P450 51, putative, expressed
triplet1778	47.6421	8.63466	0.000392708	-1.8955	down	Traes_7AS_E62140C8E	Traes_7BS_0B7C600F6	Traes_7DS_476B785E6	LOC_Os08g41390.2	peptidyl-prolyl isomerase, putative, expressed
triplet1773	109.493	24.815	0.00146522	-1.55892	down	Traes_5AL_D9A4DFF71	Traes_5BL_FC55C864D	Traes_5DL_67A38E9B7	LOC_Os09g13575.1	expressed protein
triplet1749	229.434	61.7828	0.0129111	-1.28316	down	Traes_2AL_279C94831	Traes_2BL_56444264E	Traes_2DL_678E7B37A	LOC_Os04g57550.1	amine oxidase, flavin-containing, domain containing
triplet1689	4.17913	0	0.0260691	#NAME?	down	Traes_2AL_A4C327C58	Traes_2BL_07D76C6C7	Traes_2DL_6DC77BD74	LOC_Os04g47770.1	cis-zeatin O-glucosyltransferase, putative, expressed
triplet1668	828.721	215.182	0.00914392	-1.36104	down	Traes_5AL_14D9A9844	Traes_5BL_7F84602F3	Traes_5DL_26F3B188A	LOC_Os09g26420.4	AP2 domain containing protein, expressed
triplet1569	53.0749	13.4633	0.0137318	-1.40712	down	Traes_3AL_B2B40F351	Traes_3B_0A3FC53FE	Traes_3DL_8A64153C8	LOC_Os01g60650.1	non-green plastid inner envelope membrane protein,
triplet1564	32.1793	8.29872	0.0405611	-1.39426	down	Traes_2AS_913AEC4AD	Traes_2BS_6A0AB9DB5	Traes_2DS_61AE48DE4	LOC_Os03g07130.4	RING finger protein 13, putative, expressed
triplet1408	36.3584	6.02655	0.000505065	-2.00491	down	Traes_2AL_3F84846F1	Traes_2BL_309ED7C81	Traes_2DL_203C5F142	LOC_Os02g43470.1	glutamate dehydrogenase protein, putative, expressed
triplet1397	96.9558	20.4017	0.00060633	-1.63232	down	Traes_3AL_66EAB4B4F	Traes_3B_9A4CE9E73	Traes_3DL_CC7D579D5	LOC_Os01g60910.1	CAMK_KIN1/SNF1/Nim1_like.12 - CAMK includes
triplet1394	33.8509	7.20971	0.00797084	-1.6231	down	Traes_2AL_6D0E5791D	Traes_2BL_9113AEA63	Traes_2DL_6371DA8EA	LOC_Os04g49430.1	ZR1 protein, putative, expressed
triplet1385	50.1495	11.3517	0.0047989	-1.54802	down	Traes_7AL_976D6E1B9	Traes_7BL_313367AC4	Traes_7DL_26A711F5B	LOC_Os06g38960.2	expressed protein
triplet1334	5389.82	1507.53	0.0399232	-1.24872	down	Traes_4AL_CCB185362	Traes_4BS_BB26E5EE1	Traes_4DS_E2055C83D	LOC_Os11g06720.1	abscisic stress-ripening, putative, expressed
triplet1321	5.43287	0.167969	0.0324319	-4.27074	down	Traes_3AL_E72027F1C	Traes_3B_565426218	Traes_3DL_7411F0ABF	LOC_Os12g08800.1	las1-like family protein, putative, expressed
triplet1233	41.3734	8.26181	0.00206701	-1.73368	down	Traes_7AS_3A59419F1	Traes_7BS_FA8B7ADA7	Traes_7DS_598A2EC31	LOC_Os08g30020.2	membrane protein, putative, expressed
triplet1219	45.9704	10.8552	0.00881175	-1.49884	down	Traes_5AS_92EC9E805	Traes_5BS_CDBEA9E6B	Traes_5DS_1DB0686BC	LOC_Os12g38310.1	mitochondrial import inner membrane translocase subunit
triplet1215	66.4481	13.6755	0.00687132	-1.72817	down	Traes_3AL_D9BB988AF	Traes_3B_AAAD9F962	Traes_3DL_C23835989	LOC_Os01g66330.1	ATP-dependent Clp protease ATP-binding subunit clpX,
triplet1200	25.4927	5.47097	0.0215852	-1.58597	down	Traes_2AL_6FC0F441E	Traes_2BL_82FC435BF	Traes_2DL_6211E5495	LOC_Os02g35890.1	expressed protein
triplet1134	50.9854	9.93413	0.000787996	-1.73707	down	Traes_6AL_34361A609	Traes_6BL_246FD04F2	Traes_6DL_21613FF5F	LOC_Os03g51510.1	ribosomal protein L6, putative, expressed
triplet1121	239.046	26.6552	9.37708e-10	-2.5685	down	Traes_3AL_7FE1083A4	Traes_3B_1C1D702D1	Traes_3DL_CBD8FCDB3	LOC_Os01g66940.1	kinase, pfkB family, putative, expressed
triplet1055	15.0449	1.89933	0.00958704	-2.41615	down	Traes_2AL_00C0B0A20	Traes_2BL_26CA9BD3B	Traes_2DL_65004C5E2	LOC_Os08g33920.1	60S ribosomal protein L34, putative, expressed
dupletBD8232	161.851	1203.81	5.39921e-05	3.65756	up		Traes_2BS_A70DA4BBF	Traes_2DS_8E5665A3E	LOC_Os02g01100.2	transmembrane amino acid transporter protein, putative,
dupletBD7928	10.442	116.347	5.39921e-05	4.19485	up		Traes_4BL_027B40E49	Traes_4DL_713359F28	LOC_Os06g03830.1	retinol dehydrogenase, putative, expressed
dupletBD7708	13.0525	1942.41	0.000187731	7.90927	up		Traes_5BS_B3834F8C0	Traes_5DS_3186C8F7D	ChrUn.fgenesh.mRNA.94	expressed protein
dupletBD7403	221.893	1237.41	1.37853e-05	3.23812	up		Traes_5BS_9584239E51	Traes_5DS_A92D3B63C	LOC_Os12g35340.1	OsGrx_C11 - glutaredoxin subgroup III, expressed
dupletBD7257	5.22101	686.721	9.74017e-16	7.77551	up		Traes_2BL_7C72BEACE	Traes_2DL_A8E86AEE7	LOC_Os04g55600.1	expressed protein
dupletBD7112	26.105	554.92	1.18766e-10	5.15428	up		Traes_5BL_E16E15CFB	Traes_5DL_B3827B147	LOC_Os09g37958.1	cupin domain containing protein, expressed
dupletBD6813	0	63.0712	0.00134561	Inf	up		Traes_5BL_3AD658B7C	Traes_3DL_837A572E9	LOC_Os04g59600.2	pentatricopeptide, putative, expressed
dupletBD6576	7.83151	1035.23	1.50746e-09	7.75362	up		Traes_5BS_DF2486215	Traes_5DS_7FD4F7284	ChrUn.fgenesh.mRNA.94	expressed protein
dupletBD6435	5.22101	85.2259	0.000150713	4.75426	up		Traes_5BL_AC845F1C1	Traes_5DL_91B56C21D	LOC_Os08g36900.1	alpha-amylase precursor, putative, expressed
dupletBD6105	122.694	398.88	0.00173877	2.43797	up		Traes_4BS_27D3A6FE4	Traes_4DS_AFE4F1440	LOC_Os12g02880.1	E2F-related protein, putative, expressed
dupletBD6082	138.357	344.075	0.0170989	2.03488	up		Traes_5BL_06774BCC2	Traes_5DL_076449FF9	LOC_Os03g38470.1	GDSL-like lipase/acylhydrolase, putative, expressed
dupletBD5999	117.473	1549.76	5.4564e-08	4.43381	up		Traes_5BS_B27249405	Traes_5DS_44EE488FC	ChrUn.fgenesh.mRNA.94	expressed protein
dupletBD5972	0	3280.93	4.37549e-22	Inf	up		Traes_7BS_0997D563B	Traes_7DL_630534A5F	LOC_Os06g50930.1	rhodanese-like domain containing protein, putative,
dupletBD5795	60.0416	276.456	0.000186101	2.94093	up		Traes_1BS_F0520EC18	Traes_1DS_CFB76CDD4	LOC_Os05g04550.1	CAMK_KIN1/SNF1/Nim1_like.3 - CAMK includes
dupletAD5754	0	169.915	0.000301544	Inf	up	Traes_6AS_DE66A9B31		Traes_6DS_4B08992E2	LOC_Os12g24020.2	rhodanese-like domain containing protein, putative,
dupletAD5748	6.06915	80.3712	0.000551595	4.30386	up	Traes_6AL_B6CBC9B94		Traes_6DL_0B541496F	LOC_Os04g46600.1	zinc finger protein, putative, expressed
dupletAD5713	171.959	545.804	0.00347965	2.228	up	Traes_6AS_8B34965E8		Traes_6DL_06B964314	LOC_Os02g34560.1	plant neutral invertase domain containing protein,
dupletAD5620	4.0461	56.9223	0.00347965	4.37009	up	Traes_4AL_1B9C06032		Traes_7DS_26341EE29	LOC_Os12g09700.1	Jacalin-like lectin domain containing protein, putative,
dupletAD5464	50.5763	172.477	0.0102816	2.35928	up	Traes_7AS_3DE233BB0		Traes_7DS_F6BFF7F06	LOC_Os03g07350.1	CSLA4 - cellulose synthase-like family A; mannan synthase,
dupletAD5441	206.351	615.402	0.0427087	2.16895	up	Traes_6AL_10669329F		Traes_6DL_ADEC25E85	LOC_Os02g38820.1	expressed protein
dupletAD5422	2.02305	443.67	4.93414e-15	8.33668	up	Traes_5AS_F5FE1307A		Traes_5DS_16CAD53F3	LOC_Os12g35330.1	OsGrx_C12 - glutaredoxin subgroup III, expressed
dupletAD5267	119.36	350.773	0.00884091	2.12541	up	Traes_6AS_ADA60F1EA		Traes_6DS_E72FBC9FA	LOC_Os01g72460.1	NADPH quinone oxidoreductase, putative, expressed
dupletAD5241	244.789	4227.95	2.00819e-10	4.69043	up	Traes_1AL_AE0660A78		Traes_7DL_3A58BB1E2	LOC_Os05g31140.1	glycosyl hydrolases family 17, putative, expressed
dupletAD4841	38.438	231.057	0.000112019	3.15677	up	Traes_6AL_168121E7E		Traes_6DL_0A59B823C	LOC_Os02g46460.1	peptide transporter PTR2, putative, expressed
dupletAD4300	372.241	1136.03	0.00352937	2.17983	up	Traes_6AL_61AFCF7B0		Traes_7DS_F85BE60ED	LOC_Os08g35420.1	photosynthetic reaction center protein, putative, expressed
dupletAD4163	0	33.4813	0.00807296	Inf	up	Traes_2AS_6EAA248EE		Traes_2DS_7F2C9D066	LOC_Os07g43130.1	expressed protein
dupletAD3983	8.0922	87.8899	0.00415457	3.98769	up	Traes_6AS_E114D6D5B		Traes_6DS_5CD55B199	LOC_Os06g49110.1	delta-aminolevulinic acid dehydratase, chloroplast
dupletAD3963	3744.67	10597.4	0.0288248	2.07879	up	Traes_4AL_E5FEC54B3		Traes_4DL_A379ABAE9	LOC_Os03g05290.1	aquaporin protein, putative, expressed
dupletAD3843	50.5763	146.506	0.0351979	2.10703	up	Traes_7AL_ABCDD4F6C		Traes_7DL_0B4336C25	LOC_Os10g25780.1	FAD-linked oxidoreductase protein, putative, expressed
dupletAD3826	18.2075	95.4387	0.00687993	2.96317	up	Traes_1AL_D6B99979E		Traes_1DL_323B6EDD7	LOC_Os10g36200.2	heavy metal-associated domain containing protein, expressed
dupletAD3780	345.942	1751.32	3.33699e-05	2.9069	up	Traes_4AL_98EA87DFA1		Traes_7DS_C6BEE3896	LOC_Os01g34060.1	MYB family transcription factor, putative, expressed
dupletAD3694	30.3458	296.318	0.000427308	3.83629	up	Traes_5AL_331CE753D		Traes_4DL_55503B3CD	LOC_Os04g23440.1	helix-loop-helix DNA-binding domain containing protein,
dupletAD3506	18.2075	241.082	3.08673e-07	4.28231	up	Traes_6AS_9AC3A8369		Traes_6DS_F3077393C	LOC_Os12g24020.2	rhodanese-like domain containing protein, putative,
dupletAD3223	12.1383	191.745	0.00513693	4.58065	up	Traes_6AS_F061F607E		Traes_6DS_E026AFC49	LOC_Os02g09220.1	cytochrome P450, putative, expressed
dupletAD3179	8.0922	177.496	2.00455e-07	5.04074	up	Traes_6AS_28752C23C		Traes_6DS_7064F0E17	LOC_Os04g55210.1	chloride channel protein, putative, expressed
dupletAD3095	84.9681	314.803	0.00193875	2.47419	up	Traes_1AL_ADC801BEB		Traes_1DL_957F95999	LOC_Os05g49840.1	phospholipase, putative, expressed
dupletAD3073	137.567	324.813	0.0389565	1.80574	up	Traes_7AL_73FE321EC		Traes_7DL_7921C2DAB	LOC_Os06g37364.1	cytochrome P450, putative, expressed
dupletAD2829	12.1383	78.6981	0.00635206	3.2761	up	Traes_2AL_FE47D9C86		Traes_2DL_D77CB3766	LOC_Os04g48270.2	OsFBX148 - F-box domain containing protein, expressed
dupletAD2777	0	121.384	5.07683e-08	Inf	up	Traes_4AL_1D1FE2BF5		Traes_6DL_1D1FE2BF5	LOC_Os06g42520.1	transposon protein, putative, unclassified, expressed
dupletAD2721	335.826	817.027	0.0209396	1.84325	up	Traes_4AS_8B4BD912B		Traes_4DL_65CDCF95A	LOC_Os03g21040.2	stress responsive protein, putative, expressed
dupletAD2572	281.204	749.253	0.011507	1.9815	up	Traes_6AL_33F25980E		Traes_6DL_8AFCDA0CB	LOC_Os04g52130.1	coproporphyrinogen III oxidase, chloroplast precursor,
dupletAD2449	76.8759	216.818	0.0202179	2.0597	up	Traes_1AL_47D54EF1E		Traes_1DL_03D1DC620	LOC_Os05g41220.1	SNF1-related protein kinase regulatory subunit beta-1,
dupletAD2444	2.02305	746.002	8.16696e-15	9.1155	up	Traes_6AL_788D30C76		Traes_6DL_BAD5B9DD2	LOC_Os02g48850.1	plant-specific domain TIGR01615 family protein, expressed
dupletBD8280	268.882	34.8559	0.00629106	-2.12906	down		Traes_7BL_CF330AE96	Traes_7DL_CDF9DA3B7	LOC_Os06g49320.1	glycosyltransferase, putative, expressed
dupletBD8216	540.374	90.1236	0.0097407	-1.86957	down		Traes_7BS_1A6D16C6B	Traes_7DS_CB359539B	LOC_Os09g30412.1	heat shock protein, putative, expressed
dupletBD7894	449.006	81.3624	0.0293742	-1.73236	down		Traes_1BS_BA046E212	Traes_1DS_578ADDF80	LOC_Os10g02040.1	peroxidase precursor, putative, expressed
dupletBD7794	720.499	95.0376	0.000565993	-2.13	down		Traes_1BS_3FADAD34F	Traes_1DS_059B70BED	LOC_Os05g08480.1	cytokinin-O-glucosyltransferase 1, putative, expressed
dupletBD7774	221.893	4.82933	3.5069e-08	-4.94245	down		Traes_6BL_691123952	Traes_6DL_8D3AF7514	LOC_Os06g08032.1	flavonol synthase/flavanone 3-hydroxylase, putative,
dupletBD7757	430.733	66.7376	0.00765628	-1.91809	down		Traes_6BL_5799CD0CF	Traes_6DL_EEB916595	LOC_Os10g29470.1	dehydrogenase, putative, expressed
dupletBD7579	258.44	9.38502	1.50145e-07	-4.06751	down		Traes_6BL_5B613F9E5	Traes_6DL_94DCF0B70	LOC_Os06g11290.1	12-oxophytodienoate reductase, putative, expressed
dupletBD7500	67.8731	0.897457	0.00342386	-5.32894	down		Traes_5BL_5B9259D26	Traes_5DL_F745042D8	LOC_Os08g42590.3	mtN19, putative, expressed
dupletBD7418	10708.3	1000.12	4.68921e-05	-2.67335	down		Traes_5BL_EFE5243F4	Traes_5DL_4FAF0F3C2	LOC_Os03g54130.1	cysteine protease 1 precursor, putative, expressed
dupletBD7404	699.615	106.688	0.00281469	-1.98445	down		Traes_5BL_0F4F3F17F	Traes_5DL_B3D04CE3D	LOC_Os01g37910.1	vacuolar-processing enzyme precursor, putative, expressed
dupletBD7374	169.683	9.38502	0.000150713	-3.46052	down		Traes_5BL_51E443701	Traes_5DL_7738A243C	LOC_Os01g60170.1	DUF567 domain containing protein, putative, expressed
dupletBD7181	2093.62	154.245	4.44264e-08	-3.00158	down		Traes_5BL_557B0C330	Traes_5DL_6E2DD80321	LOC_Os03g55776.1	expressed protein
dupletBD6812	117.473	3.58983	0.000245512	-4.12035	down		Traes_5BL_F7F1834AA	Traes_5DL_7F92C0CB9	LOC_Os01g47370.1	MYB family transcription factor, putative, expressed
dupletBD6778	2754.08	16.9751	5.49843e-28	-6.64858	down		Traes_5BS_ECB15B15A	Traes_5DS_9031479C6	LOC_Os03g43440.1	CAMK_KIN1/SNF1/Nim1_like.17 - CAMK includes
dupletBD6433	1260.87	29.8816	2.83822e-16	-4.66026	down		Traes_2BS_665918AB4	Traes_2DS_E24DAA8E4	LOC_Os11g33300.1	O-methyltransferase, putative, expressed
dupletBD6352	2785.41	6.35061	3.58312e-33	-7.91075	down		Traes_2BS_4CD78C69A	Traes_2DS_CAFCB73DB	LOC_Os10g07040.1	chalcone synthase, putative, expressed
dupletBD6302	804.035	87.7814	4.68921e-05	-2.45673	down		Traes_5BL_8A4A33744	Traes_5DL_3A981CEF3	LOC_Os09g34200.1	OsFBX338 - F-box domain containing protein, expressed
dupletBD6218	806.645	159.751	0.0380644	-1.62621	down		Traes_5BL_3D4994647	Traes_5DL_6F331D85E	LOC_Os09g27410.1	expressed protein
dupletBD6044	535.153	24.2313	2.05061e-08	-3.55309	down		Traes_5BL_8DEB9794C	Traes_5DL_50D6A231C	LOC_Os01g47370.1	MYB family transcription factor, putative, expressed
dupletBD5998	1751.65	125.124	3.31055e-08	-3.03484	down		Traes_5BL_CBB9D7E7F	Traes_5DL_C15ECE24E	LOC_Os09g25810.2	nodulin, putative, expressed
dupletBD5853	851.024	152.579	0.0136602	-1.75194	down		Traes_2BL_FA727026F	Traes_2DL_7483DC7EC	LOC_Os02g47190.1	MYB family transcription factor, putative, expressed
dupletAD5762	34.3919	0	0.0154984	#NAME?	down	Traes_1AS_965429A92		Traes_2DS_B03B5FD14	LOC_Os03g47930.1	expressed protein
dupletAD5673	99.1295	12.5538	0.0389565	-2.45956	down	Traes_2AL_0922E2331		Traes_2DL_4294CD689	LOC_Os04g51180.1	GPR89A, putative, expressed
dupletAD5648	232.651	31.8107	0.00426609	-2.30869	down	Traes_6AL_989DD9AA1		Traes_6DL_C620B10AA	LOC_Os07g07410.2	oxidoreductase, 2OG-Fe oxygenase family protein, putative,
dupletAD5551	28.3227	0	0.0413956	#NAME?	down	Traes_2AL_EB8B19AB9		Traes_2DL_B57C32431	LOC_Os04g56110.1	protein kinase, putative, expressed
dupletAD5532	2035.19	6.69521	5.7802e-33	-7.73061	down	Traes_4AL_C9F401064		Traes_7DS_E488AA1F2	LOC_Os02g01590.1	glycosyl hydrolases, putative, expressed
dupletAD5512	72.8298	7.5357	0.0454628	-2.67666	down	Traes_2AL_8111BA8D1		Traes_2DL_B0BBBEE64	LOC_Os04g53994.1	kinase, putative, expressed
dupletAD5505	149.706	3.3476	6.82778e-07	-4.96565	down	Traes_3AS_7E7217B1B		Traes_3DS_652B75B8A	LOC_Os06g05880.1	profilin domain containing protein, expressed
dupletAD5495	34.3919	0.837882	0.0485929	-4.65574	down	Traes_7AL_44206BE21		Traes_7DL_2FE5181AF	LOC_Os06g48290.1	homeobox associated leucine zipper, putative, expressed
dupletAD5493	287.273	25.1142	4.14156e-05	-2.95081	down	Traes_7AL_2F53FC860		Traes_7DL_46A4DB1C5	LOC_Os06g42850.1	extracellular ligand-gated ion channel, putative, expressed
dupletAD5490	3764.9	824.51	0.0185037	-1.64058	down	Traes_2AL_322164EB3		Traes_2DL_47E335BA6	LOC_Os04g37490.1	oxidoreductase, aldo/keto reductase family protein,
dupletAD5331	402.587	0	1.09355e-19	#NAME?	down	Traes_4AS_6C0AB5E18		Traes_4DL_9D7A18BBC	LOC_Os03g12890.2	aminotransferase domain containing protein, putative,
dupletAD5282	64.7376	0	0.000112019	#NAME?	down	Traes_5AS_44322BC0E		Traes_5DS_E7FDA5B26	LOC_Os05g34325.1	cytochrome P450 51, putative, expressed
dupletAD5240	129.475	1.67315	5.05025e-07	-5.8247	down	Traes_6AL_879E9F693		Traes_6DL_4B69D3147	LOC_Os12g43600.1	RNA recognition motif containing protein, expressed
dupletAD5114	726.275	149.853	0.0147486	-1.70702	down	Traes_6AL_A69551CA61		Traes_6DL_3A44079B9	LOC_Os04g38525.1	expressed protein
dupletAD5002	28.3227	0	0.0413956	#NAME?	down	Traes_3AL_5755F3A87		Traes_3DL_744524CC5	LOC_Os09g15370.1	expressed protein
dupletAD4964	50.5763	1.67446	0.0132093	-4.33465	down	Traes_1AL_1C8AFCD57		Traes_1DL_F43403964	LOC_Os10g41060.1	expressed protein
dupletAD4941	746.506	115.549	0.000752662	-2.09317	down	Traes_6AS_AC24F31A6		Traes_6DS_204661A07	LOC_Os02g01590.1	glycosyl hydrolases, putative, expressed
dupletAD4869	36.4149	0.837882	0.0378019	-4.7382	down	Traes_3AL_30A7609B9		Traes_3DL_C19AFAC7D	LOC_Os01g69960.1	expressed protein
dupletAD4821	139.59	11.7199	0.00149431	-3.01035	down	Traes_4AS_A3160B01C		Traes_4DL_F6ECCBBB9	LOC_Os03g17470.1	IN2-1 protein, putative, expressed
dupletAD4813	58.6685	3.34891	0.0199899	-3.54878	down	Traes_7AS_3CB33B322		Traes_7DS_B46EBEC33	LOC_Os06g05120.2	expressed protein
dupletAD4735	327.734	38.5033	0.000382511	-2.54654	down	Traes_6AL_1798313E2		Traes_6DL_7CDC20F31	LOC_Os02g52840.1	flavonol synthase/flavanone 3-hydroxylase, putative,
dupletAD4686	244.789	27.6213	0.000840879	-2.60853	down	Traes_4AL_29542DF45		Traes_4DS_B6B5C6AAA	LOC_Os12g01030.1	monoglyceride lipase, putative, expressed
dupletAD4651	3431.09	50.2389	2.38741e-24	-5.49488	down	Traes_4AL_16456D1B6		Traes_7DS_5A68A26E9	LOC_Os02g01590.1	glycosyl hydrolases, putative, expressed
dupletAD4627	712.114	40.1817	8.0385e-10	-3.58674	down	Traes_4AS_E12DC4729		Traes_4DL_E479B6F4F	LOC_Os03g52410.1	expressed protein
dupletAD4526	30.3458	0	0.0306742	#NAME?	down	Traes_3AL_EBF7AE32E		Traes_3DL_64769AE73	LOC_Os01g56350.3	PTAC12, putative, expressed
dupletAD4494	76.8759	0	1.67995e-05	#NAME?	down	Traes_3AL_8DA632616		Traes_3DL_BDF897C28	LOC_Os01g65670.1	amino acid transporter, putative, expressed
dupletAD4406	8146.82	1.67315	2.72428e-52	-11.8002	down	Traes_7AS_BD45B6DF6		Traes_7DS_E373FDD65	LOC_Os02g01590.1	glycosyl hydrolases, putative, expressed
dupletAD4336	200.282	24.2789	0.00328816	-2.46659	down	Traes_4AL_4ABAD44F6		Traes_4DS_28BFE50C5	LOC_Os03g45720.1	glyoxalase family protein, putative, expressed
dupletAD4253	1802.54	377.558	0.0115208	-1.68706	down	Traes_4AL_BF13412D4		Traes_4DS_DA83A5E27	LOC_Os01g66120.1	No apical meristem protein, putative, expressed
dupletAD4218	224.559	25.9403	0.00149431	-2.62035	down	Traes_3AL_BCFD5F303		Traes_3DL_F5930F58D	LOC_Os01g71670.1	glycosyl hydrolases family 17, putative, expressed
dupletAD4203	135.544	20.0987	0.0340223	-2.12992	down	Traes_6AL_03A5B7087		Traes_6DL_3FB1763D4	LOC_Os02g44680.1	allantoin permease, putative, expressed
dupletAD4189	123.406	16.7485	0.0288248	-2.26175	down	Traes_2AL_1E1B67CF9		Traes_2DL_A1EA8F848	LOC_Os04g10160.1	cytochrome P450, putative, expressed
dupletAD4078	42.4841	1.67446	0.0378884	-4.08312	down	Traes_4AS_094442636		Traes_4DL_D96E9236F	LOC_Os03g08470.1	AP2 domain containing protein, expressed
dupletAD4073	647.376	100.467	0.000935245	-2.10584	down	Traes_3AL_883A4805C		Traes_3DL_A46119F9F	LOC_Os01g51210.1	uncharacterized protein PA4923, putative, expressed
dupletAD3881	2911.17	257.899	5.34038e-08	-2.89425	down	Traes_2AL_C97ED96AA		Traes_2DL_4FAEAF8AA	LOC_Os04g55710.1	transposon protein, putative, unclassified, expressed
dupletAD3744	121.383	15.0649	0.0199899	-2.48575	down	Traes_4AL_1F77AED931		Traes_2DL_D267A495A	LOC_Os12g43430.1	thaumatin, putative, expressed
dupletAD3605	58.6685	1.67446	0.0043308	-4.54878	down	Traes_2AL_0E43EBBB6		Traes_2DL_C5A0BDC60	LOC_Os04g59000.1	protein kinase family protein, putative, expressed
dupletAD3462	368.195	78.685	0.0389565	-1.67425	down	Traes_1AL_021B94DEB		Traes_1DL_5F63CA081	LOC_Os05g45810.1	calcineurin B, putative, expressed
dupletAD3380	368.195	76.2028	0.0303809	-1.65883	down	Traes_4AS_7FAF13F3B		Traes_4DL_7F3B9550D	LOC_Os03g10810.1	HLS, putative, expressed
dupletAD3224	250.858	41.864	0.0139806	-1.99094	down	Traes_3AS_8C23B7D7F		Traes_3DS_D21ADCD24	LOC_Os01g02920.1	glycosyltransferase protein, putative, expressed
dupletAD3076	1199.67	111.387	2.90568e-07	-2.79547	down	Traes_3AL_4979C1182		Traes_3DL_0C5007990	LOC_Os01g61070.1	heavy metal-associated domain containing protein,
dupletAD2993	84.9681	7.52916	0.0171921	-3.04709	down	Traes_4AL_D1B3210E0		Traes_4DS_5810B88C4	LOC_Os03g15230.1	DUF292 domain containing protein, expressed
dupletAD2949	714.137	133.975	0.00591672	-1.81019	down	Traes_1AL_A27146E34		Traes_1DL_70CCAB0EF	LOC_Os05g50340.1	MYB family transcription factor, putative, expressed
dupletAD2743	139.59	4.18548	5.92175e-06	-4.5032	down	Traes_3AL_9DF250DD8		Traes_3DL_E7E17D8A9	LOC_Os01g45640.1	tat pathway signal sequence family protein, expressed
dupletAD2678	95.0834	10.8872	0.0292005	-2.49658	down	Traes_4AL_DBE844EAA		Traes_5DL_AAC8A7F75	LOC_Os03g63280.1	regulatory protein, putative, expressed
dupletAD2661	46.5302	0	0.00208995	#NAME?	down	Traes_3AL_7E159B3E4		Traes_3DL_615BACC27	LOC_Os05g45750.1	ATP-dependent Clp protease ATP-binding subunit clpX,
dupletAD2610	3944.95	280.522	8.35743e-10	-3.20294	down	Traes_2AS_70A307642		Traes_2DS_41297DAF8	LOC_Os04g27400.1	terpene synthase, putative, expressed
dupletAD2595	119.36	6.70044	0.000427308	-3.51088	down	Traes_7AL_47204607A		Traes_7DL_D7EE48057	LOC_Os03g25440.1	expressed protein
dupletAD2530	103.176	5.02729	0.000551595	-3.65574	down	Traes_3AL_C3CBDFF42		Traes_3DL_FCBDD7175	LOC_Os05g43240.3	jacalin-like lectin domain containing protein, expressed
aSignificance by Benjamini-Hchberg multiple test correction (P < 0.05)
bMPVs are calculated as (AABB+DD)/2.

## Sheet: S1
List of nonadditively expression genes in S1 derived from LDN x AS60a
Gene ID	FPKM for MPVb	FPKM for S1	FDR	log2(S1/MPV)	Regulated	A-genome homoeologous locus	B-genome homoeologous locus	D-genome homoeologous locus	Rice best homologous gene	Description
triplet870	68.1157	5.01906	0.000777375	-3.96537	down	Traes_4AS_36CB7931F	Traes_4BL_47A020E26	Traes_4DL_92CE4A8D1	LOC_Os03g17480.1	IN2-1 protein, putative, expressed
triplet5253	1.25366	881.517	2.55375e-07	9.34287	up	Traes_3AL_EEC97C32A	Traes_3B_4327DC7AB	Traes_3DL_3778722EF	LOC_Os06g14324.1	caleosin related protein, putative, expressed
dupletBD7293	10.442	330.691	0.0447784	5.06617	up		Traes_4BS_76C23FE5A	Traes_4DS_1D6698102	LOC_Os02g28340.1	transferase family protein, putative, expressed
dupletBD7005	52.2101	2184.62	0.00645437	5.54803	up		Traes_2BL_281306FE9	Traes_2DL_033AD95A5	LOC_Os04g37760.1	expressed protein
dupletAD5620	4.0461	287.01	0.00137762	6.06614	up	Traes_4AL_1B9C06032		Traes_7DS_26341EE29	LOC_Os12g09700.1	Jacalin-like lectin domain containing protein, putative,
dupletBD7774	221.893	15.1555	0.0143207	-3.94284	down		Traes_6BL_691123952	Traes_6DL_8D3AF7514	LOC_Os06g08032.1	flavonol synthase/flavanone 3-hydroxylase, putative,
dupletAD5240	129.475	13.2392	0.0499233	-3.42208	down	Traes_6AL_879E9F693		Traes_6DL_4B69D3147	LOC_Os12g43600.1	RNA recognition motif containing protein, expressed
dupletAD5008	139.59	13.2392	0.0337734	-3.5306	down	Traes_4AL_89A8FEF73		Traes_5DL_EF79C675F	LOC_Os04g26910.1	oxidoreductase, aldo/keto reductase family protein,
dupletAD3252	218.489	15.6206	0.00152559	-3.8176	down	Traes_4AL_CCD48C37B		Traes_7DS_D0996C347	LOC_Os06g08023.1	flavonol synthase/flavanone 3-hydroxylase, putative,
aSignificance by Benjamini-Hchberg multiple test correction (P < 0.05)
bMPVs are calculated as (AABB+DD)/2.
