# Supplementary material for: The abundance of homoeologue transcripts is disrupted by hybridization and is partially restored by genome doubling in synthetic hexaploid wheat
Source: BMC Genomics. 2017 Feb 10;18:149. doi: 10.1186/s12864-017-3558-0 (PMC5303294; doi:10.1186/s12864-017-3558-0)
Supplement: Additional file 6: — Dataset S5. List of differentially expressed homoeologs between F1 and parental lines in AS2255 × AS60. (XLSX 793 kb) [file 12864_2017_3558_MOESM6_ESM.xlsx]

## Sheet: A homoeologous
Dataset S5. List of differentially expressed A-homoeologs between F1 and AS2255a
Gene ID	FPKM for AS2255	FPKM for F1	FDR	log2(F1/AS2255)	regulated	Classical of gene type	Best rice homologous gene	Description
Traes_2AS_3EDDFBB19	14.7742	6.39721	0.0278643	-1.15189	down	dupletAB75	LOC_Os07g43670.1	ribonuclease T2 family domain containing protein, expressed
Traes_3AL_AB2BAE660	3.87258	0.662887	2.17126e-05	-2.51739	down	dupletAB102	LOC_Os05g09020.1	WRKY67, expressed
Traes_3AL_DAE1A2E0F	22.0521	6.86315	0.000419338	-1.62406	down	dupletAB118	LOC_Os01g61230.1	dihydroflavonol-4-reductase, putative, expressed
Traes_7AS_C73EFD021	6.79444	1.04418	3.6538e-05	-2.67939	down	dupletAB143	LOC_Os10g34910.1	secretory protein, putative, expressed
Traes_7AS_0DFB95F18	2.6945	0.144868	1.71799e-08	-4.11482	down	dupletAB162	LOC_Os08g28860.1	hydrolase, NUDIX family, domain containing protein,
Traes_2AL_676E7830D	1.19439	0.413414	0.0106515	-1.49817	down	dupletAB238	LOC_Os08g21660.2	WD domain, G-beta repeat domain containing protein,
Traes_1AS_180C8DF63	3.27564	1.11571	0.0321242	-1.48128	down	dupletAB300	LOC_Os02g35830.1	extracellular ligand-gated ion channel, putative, expressed
Traes_2AL_C5E72A7C5	1.6136	0.320058	0.000398803	-2.27719	down	dupletAB566	LOC_Os05g45080.1	anthocyanidin 5,3-O-glucosyltransferase, putative,
Traes_2AS_9AEA9BDEA	4.88638	0.558419	0.00306034	-3.10643	down	dupletAB636	LOC_Os03g26210.1	helix-loop-helix DNA-binding domain containing protein,
Traes_2AS_6C64ACF95	1.51661	0.251602	8.30984e-05	-2.55139	down	dupletAB754	LOC_Os04g33900.1	ctr copper transporter family protein, putative, expressed
Traes_1AL_0F39673AF1	1720.02	432.918	0.00261603	-1.90995	down	dupletAB756	LOC_Os09g17740.1	chlorophyll A-B binding protein, putative, expressed
Traes_1AL_D7BDD58BD	1.61181	0.416463	0.0028491	-1.88423	down	dupletAB793	LOC_Os12g24320.1	ATPase 3, putative, expressed
Traes_1AL_6BB0848B9	1.79687	0.532289	0.00128958	-1.70842	down	dupletAB861	LOC_Os07g35410.1	TKL_IRAK_DUF26-lc.18 - DUF26 kinases have homology to DUF26
Traes_2AL_2618361EC	1.1267	0.361212	0.0354435	-1.55591	down	dupletAB1539	LOC_Os05g37250.1	cytochrome P450, putative, expressed
Traes_2AL_D06F639BF	2.00176	0.800805	0.0316922	-1.23742	down	dupletAB1687	LOC_Os04g33990.1	harpin-induced protein 1 domain containing protein,
Traes_5AS_067012FCD	16.1327	5.67758	0.00188433	-1.433	down	dupletAB1717	LOC_Os03g39650.1	cytochrome P450, putative, expressed
Traes_6AS_2C6AEE680	1.90023	0.711398	0.0419282	-1.33302	down	dupletAB1924	LOC_Os06g01500.3	IQ calmodulin-binding motif family protein, putative,
Traes_2AL_46F66BDCE	2.85848	1.03974	0.0331549	-1.42147	down	dupletAB2234	LOC_Os04g56530.1	STE_MEKK_ste11_MAP3K.1 - STE kinases include homologs to
Traes_5AS_EA7EF5450	4.38112	1.88364	0.0282766	-1.14635	down	dupletAD2797	LOC_Os12g40279.1	protein kinase domain containing protein, expressed
Traes_7AL_17CB3EC81	2.9156	1.17614	0.0135182	-1.25639	down	dupletAD3199	LOC_Os11g11780.1	cysteine-rich receptor-like protein kinase 21 precursor,
Traes_6AL_643CE8D7C	71.9151	30.9762	0.0475391	-1.13257	down	dupletAD3377	LOC_Os01g22010.4	S-adenosylmethionine synthetase, putative, expressed
Traes_5AS_96AB3E0C9	2.02696	0.572177	0.00229726	-1.7798	down	dupletAD3600	LOC_Os05g05330.1	expressed protein
Traes_6AS_25CB8EBCD	17.1622	7.31249	0.0180889	-1.16285	down	dupletAD3639	LOC_Os02g11960.1	ABC transporter, ATP-binding protein, putative, expressed
Traes_3AL_40CDC754A	6.16707	2.33118	0.0460206	-1.3327	down	dupletAD3640	LOC_Os09g10910.3	fiber protein Fb34, putative, expressed
Traes_7AS_15078CC8B	13.2044	5.48286	0.032175	-1.18791	down	dupletAD3646	LOC_Os08g41320.1	BHLH transcription factor, putative, expressed
Traes_6AL_9BEE2EAE1	3.83668	0.47193	5.41855e-05	-3.01163	down	dupletAD3689	LOC_Os06g19010.1	cadmium tolerance factor, putative, expressed
Traes_5AL_1C608F1B5	2.08234	0.897344	0.023849	-1.17004	down	dupletAD3733	LOC_Os09g15420.1	NAD dependent epimerase/dehydratase family protein,
Traes_1AL_479B78FFC	1.43801	0.52298	0.0184742	-1.42755	down	dupletAD3758	LOC_Os10g36680.1	ubiquitin carboxyl-terminal hydrolase, family 1, putative,
Traes_4AS_73EAE6633	35.206	15.4202	0.0397119	-1.1171	down	dupletAD3985	LOC_Os03g21230.1	leucine-rich repeat family protein, putative, expressed
Traes_7AL_F70DA9639	3.56678	0.743206	0.000261079	-2.17498	down	dupletAD4011	LOC_Os06g28194.1	expressed protein
Traes_7AS_FB4C9848D	38.6741	18.5563	0.0398667	-0.979536	down	dupletAD4456	LOC_Os08g43270.1	BAG domain-containing protein, putative, expressed
Traes_3AS_AB893B3F0	1.16784	0.273943	0.0383617	-2.08218	down	dupletAD4594	LOC_Os01g15540.1	kinesin motor domain containing protein, putative,
Traes_3AS_B45D1D4FC	4.67886	1.99708	0.0132218	-1.18523	down	dupletAD4738	LOC_Os01g04409.1	OsWAK1 - OsWAK receptor-like cytoplasmic kinase OsWAK-RLCK,
Traes_1AL_502E34D07	1.21545	0.280833	0.000746697	-2.08002	down	dupletAD4840	LOC_Os10g40490.1	U-box domain containing protein, expressed
Traes_4AS_068F25CBE	64.4847	25.1723	0.00990249	-1.28588	down	dupletAD5023	LOC_Os07g02460.1	expressed protein
Traes_5AS_6051215AE	1.95874	0.511806	0.00450516	-1.85284	down	dupletAD5034	LOC_Os12g34524.1	peroxidase precursor, putative, expressed
Traes_5AL_230E9CFDD	2.18256	0.660404	0.000900946	-1.65357	down	dupletAD5183	LOC_Os10g37420.2	cytochrome b5-like Heme/Steroid binding domain containing
Traes_1AL_F32957C4C	36.746	15.9853	0.0404544	-1.15393	down	dupletAD5185	LOC_Os05g48760.1	protein of unknown function DUF1421 domain containing
Traes_6AS_69909834A	2.66607	1.09451	0.0235434	-1.21002	down	dupletAD5321	LOC_Os02g09960.1	LYK8, putative, expressed
Traes_7AL_979B94E75	3.45304	1.15658	0.0276024	-1.52685	down	dupletAD5341	LOC_Os06g41450.1	VQ domain containing protein, putative, expressed
Traes_3AL_F46FDC4DD	22.0816	9.11468	0.0176556	-1.17775	down	dupletAD5383	LOC_Os05g43840.1	CAMK_KIN1/SNF1/Nim1_like.25 - CAMK includes
Traes_4AS_95C493717	1.69004	0.466914	0.0011841	-1.80475	down	dupletAD5527	LOC_Os03g16780.1	ankyrin repeat family protein, putative, expressed
Traes_6AL_3DEF1B023	24.853	7.56679	0.000484356	-1.62351	down	dupletAD5534	LOC_Os03g60560.1	ZOS3-21 - C2H2 zinc finger protein, expressed
Traes_1AL_99E2A853D	1.97389	0.732736	0.0365536	-1.34517	down	singletonA10081	LOC_Os05g46480.1	late embryogenesis abundant protein, group 3, putative,
Traes_2AL_54DB61AA5	0.988654	0.200105	0.00137086	-2.26118	down	singletonA10197	LOC_Os04g54180.1	serine/threonine-protein kinase receptor precursor,
Traes_2AS_BCEF3FFED	0.806183	0.243103	0.00577819	-1.6408	down	singletonA10225	LOC_Os04g15630.1	xa21, putative, expressed
Traes_3AL_16CB6F6E3	2.99364	0.969468	0.0255847	-1.58329	down	singletonA10396	LOC_Os01g44110.1	serine/threonine-protein kinase, putative, expressed
Traes_3AS_C738D643E	1.18644	0.341985	0.00616358	-1.76111	down	singletonA10565	LOC_Os04g49460.1	protein kinase domain containing protein, expressed
Traes_4AS_C26C94D1A	1.60091	0.667606	0.0412775	-1.19917	down	singletonA1067	LOC_Os07g49290.1	PHD finger family protein, putative, expressed
Traes_7AS_FE2971684	5.78201	0.906063	8.87952e-06	-2.59023	down	singletonA10717	LOC_Os06g08154.1	receptor-like protein kinase 5 precursor, putative,
Traes_7AL_871814FB8	22.0701	6.62653	0.00135542	-1.67824	down	singletonA1076	LOC_Os09g04310.1	expressed protein
Traes_6AL_2BD3C4987	21.9337	8.52595	0.0140107	-1.29391	down	singletonA10761	LOC_Os07g03000.1	receptor-like protein kinase precursor, putative, expressed
Traes_3AS_C3557EA19	8.65589	3.79624	0.0403476	-1.12131	down	singletonA1097	LOC_Os11g45180.1	NBS-LRR disease resistance protein, putative, expressed
Traes_6AS_A144A66D1	25.6658	10.6945	0.0198824	-1.20086	down	singletonA10985	LOC_Os02g02380.1	suppressor of phythchrome A, putative, expressed
Traes_5AL_F7649C79D	10.8039	4.87726	0.0359401	-1.1118	down	singletonA11036	LOC_Os05g49150.1	eukaryotic translation initiation factor 3 subunit D,
Traes_2AL_C07505E42	1.65742	0.54635	0.0302066	-1.53567	down	singletonA11127	LOC_Os04g43800.1	phenylalanine ammonia-lyase, putative, expressed
Traes_5AL_B4E8A3115	3.3772	1.23356	0.0139348	-1.35902	down	singletonA11156	LOC_Os05g40150.1	RGH2B, putative, expressed
Traes_2AL_E0AB32412	3.06311	1.07522	0.0475681	-1.43245	down	singletonA11163	LOC_Os02g17760.1	cytochrome P450, putative, expressed
Traes_1AL_2F272AE06	8.04256	2.94063	0.00252914	-1.40293	down	singletonA11170	LOC_Os05g33600.1	cytochrome P450 72A1, putative, expressed
Traes_7AS_677D047E51	1.6379	0.576802	0.0168131	-1.45022	down	singletonA11185	LOC_Os08g42020.2	zinc ion binding protein, putative, expressed
Traes_7AL_FB85CCB82	1.68722	0.21668	0.00104237	-2.93403	down	singletonA1138	LOC_Os06g14060.2	MBTB10 - Bric-a-Brac, Tramtrack, Broad Complex BTB domain
Traes_5AL_CC4FD30DA	5.12994	1.74963	0.0176011	-1.50348	down	singletonA1146	LOC_Os04g33740.1	glycosyl hydrolases, putative, expressed
Traes_2AS_64E0EF151	4.37166	1.25877	0.00118974	-1.70371	down	singletonA11499	LOC_Os07g42940.1	CAMK_CAMK_like.7 - CAMK includes calcium/calmodulin
Traes_2AL_F241A70EE	13.7477	4.83003	0.00803217	-1.45919	down	singletonA11570	LOC_Os11g02464.1	vacuolar-sorting receptor precursor, putative, expressed
Traes_6AS_C2EFD6D28	1.70136	0.612391	0.00215005	-1.39446	down	singletonA11625	LOC_Os08g10440.1	NBS-LRR disease resistance protein, putative, expressed
Traes_7AS_B0948CDD9	1.58193	0.577526	0.0116168	-1.37174	down	singletonA11697	LOC_Os11g35840.1	expressed protein
Traes_5AL_3C74F0AAC	3.6741	0.748658	1.82999e-06	-2.24716	down	singletonA11713	LOC_Os03g03034.1	flavonol synthase/flavanone 3-hydroxylase, putative,
Traes_7AL_7D53CD449	33.283	14.6449	0.0427603	-1.10457	down	singletonA12012	LOC_Os06g37450.1	GATA zinc finger domain containing protein, expressed
Traes_3AS_C88AF244E	0.892023	0.26186	0.0138515	-1.68466	down	singletonA12052	LOC_Os05g25450.1	TKL_IRAK_CrRLK1L-1.3 - The CrRLK1L-1 subfamily has homology
Traes_1AS_A2C4350B8	10.6624	2.55096	0.00432773	-2.03543	down	singletonA12164	LOC_Os05g05680.1	1-aminocyclopropane-1-carboxylate oxidase, putative,
Traes_4AL_21D75AE88	14.7522	6.97597	0.0393682	-1.01801	down	singletonA12201	LOC_Os06g01934.1	homeobox domain containing protein, expressed
Traes_6AL_1803AA65B	9.46717	4.15923	0.0299553	-1.12258	down	singletonA12310	LOC_Os02g56280.1	zinc finger family protein, putative, expressed
Traes_6AS_B3788388D1	1.08814	0.181444	0.000563977	-2.55058	down	singletonA12315	LOC_Os05g08770.1	uncharacterized protein At4g06744 precursor, putative,
Traes_7AL_E5C2A90B0	2.48701	0.273838	1.65805e-08	-3.13218	down	singletonA12335	LOC_Os06g38340.1	receptor-like protein kinase precursor, putative, expressed
Traes_3AL_911F0901D	2.5522	0.972697	0.0408735	-1.31166	down	singletonA1244	LOC_Os07g18570.1	expressed protein
Traes_3AL_19FAE85CE	0.984469	0.279395	0.00475001	-1.72893	down	singletonA12663	LOC_Os01g74330.1	pectinacetylesterase domain containing protein, expressed
Traes_2AS_96D993ED0	6.31607	2.81934	0.0368241	-1.07598	down	singletonA12964	LOC_Os03g29250.1	SPX domain-containing protein, putative, expressed
Traes_1AL_3C7BC48C5	5.51412	2.67063	0.0486058	-1.00851	down	singletonA13183	LOC_Os03g60400.1	40S ribosomal protein S23, putative, expressed
Traes_4AS_3A0BFEDF9	10.7623	4.18229	0.00584827	-1.3145	down	singletonA13508	LOC_Os03g25940.4	cystathionine gamma-synthase, putative, expressed
Traes_3AL_86662F669	3.85671	1.45533	0.00548662	-1.36291	down	singletonA13762	LOC_Os05g50170.2	ATPCME, putative, expressed
Traes_1AL_4F0745006	1.16993	0.269804	0.00176573	-2.07033	down	singletonA13824	LOC_Os10g35050.1	aquaporin protein, putative, expressed
Traes_7AL_E3F67A0861	3.34205	1.29434	0.0446683	-1.31015	down	singletonA13861	LOC_Os06g14060.2	MBTB10 - Bric-a-Brac, Tramtrack, Broad Complex BTB domain
Traes_5AL_FFA3A0686	16.5363	5.35749	0.000304959	-1.5853	down	singletonA13941	LOC_Os09g29510.1	OsWAK80 - OsWAK receptor-like protein kinase, expressed
Traes_3AS_4D98907FA	9.67935	3.7067	0.0382319	-1.28748	down	singletonA14035	LOC_Os01g07500.1	alliin lyase precursor, putative, expressed
Traes_5AL_7CA51731A	1.16566	0.358104	0.00518427	-1.65344	down	singletonA14109	LOC_Os09g27950.1	galactosyltransferase, putative, expressed
Traes_4AL_A4E2C0B22	4.15749	0.867125	0.00105972	-2.21442	down	singletonA14176	LOC_Os06g17880.1	NBS-LRR disease resistance protein, putative, expressed
Traes_6AS_4BC1DE504	23.2552	9.17452	0.0117645	-1.27631	down	singletonA14281	LOC_Os02g02380.1	suppressor of phythchrome A, putative, expressed
Traes_4AL_BC54910D5	7.38727	2.70717	0.00350828	-1.39624	down	singletonA14351	LOC_Os09g29130.1	ZF-HD protein dimerisation region containing protein,
Traes_4AL_90B074CAF	4.58885	0.967614	5.80177e-05	-2.18695	down	singletonA14647	LOC_Os12g03740.1	OsFBX438 - F-box domain containing protein, expressed
Traes_4AL_795326026	3.93805	1.40852	0.00353494	-1.43325	down	singletonA14656	LOC_Os06g02019.1	cytochrome P450, putative, expressed
Traes_6AS_3F8E3363E1	1.20235	0.35641	0.019822	-1.64351	down	singletonA1512	LOC_Os04g58850.1	harpin-induced protein 1 domain containing protein,
Traes_6AL_C733044BF	2.85097	1.03128	0.0261993	-1.38441	down	singletonA152	LOC_Os02g38120.1	BTBN3 - Bric-a-Brac, Tramtrack, Broad Complex BTB domain
Traes_4AL_AC0A9DC48	5.89267	1.87388	0.0163116	-1.57563	down	singletonA156	LOC_Os03g41419.1	serpin domain containing protein, putative, expressed
Traes_5AS_4A8CEC44A	10.2173	2.36279	0.00024616	-2.04418	down	singletonA157	LOC_Os12g44110.2	ligA, putative, expressed
Traes_3AS_49EDCD5BE	3.0395	0.999281	0.0126363	-1.53784	down	singletonA1680	LOC_Os01g02130.1	expressed protein
Traes_1AL_52DCB8DFD	13.5875	6.1174	0.028441	-1.09864	down	singletonA1742	LOC_Os10g35070.1	alpha-galactosidase precursor, putative, expressed
Traes_5AL_2A9F62419	2.19668	0.920741	0.0257716	-1.18356	down	singletonA1943	LOC_Os12g01370.1	fatty acid desaturase, putative, expressed
Traes_6AL_E10DDF041	1.96319	0.167023	0.00070001	-3.44513	down	singletonA203	LOC_Os02g56760.1	OsFBX66 - F-box domain containing protein, expressed
Traes_2AS_4195EE5F5	19.9332	9.20207	0.0373633	-1.05904	down	singletonA2215	LOC_Os07g23570.1	cytochrome P450 72A1, putative, expressed
Traes_6AL_31CD627F7	7.06385	2.53605	0.0430869	-1.45358	down	singletonA248	LOC_Os03g26820.1	LTPL52 - Protease inhibitor/seed storage/LTP family protein
Traes_1AS_581D331E0	1.12637	0.0543004	2.18954e-10	-4.31763	down	singletonA2482	LOC_Os01g02800.1	receptor-like kinase ARK1AS, putative, expressed
Traes_5AS_9DD695C5E	18.1371	4.8649	0.00022694	-1.86132	down	singletonA2523	LOC_Os12g44110.2	ligA, putative, expressed
Traes_4AL_CB8D23679	2.04223	0.895164	0.044857	-1.13852	down	singletonA2622	LOC_Os08g06200.1	stomatin-like protein 2, putative, expressed
Traes_2AL_0FE046DB8	2.0543	0.307693	3.53523e-06	-2.65284	down	singletonA2647	LOC_Os04g51030.1	wall-associated kinase 1, putative, expressed
Traes_3AL_1CCADA61B	12.4453	4.35535	0.0124528	-1.47465	down	singletonA2798	LOC_Os01g44069.1	glycerol-3-phosphate acyltransferase, putative, expressed
Traes_5AS_C4EDEEF2C	1.49365	0.626476	0.0429249	-1.17588	down	singletonA281	LOC_Os11g35840.1	expressed protein
Traes_2AS_352D59E22	3.27626	1.27622	0.00652876	-1.31857	down	singletonA3029	LOC_Os04g43390.2	Os4bglu16 - monolignol beta-glucoside homologue, expressed
Traes_5AL_A1776E9EA	4.95628	1.3837	0.0199399	-1.77296	down	singletonA3091	LOC_Os07g03260.1	CSLC10 - cellulose synthase-like family C, expressed
Traes_7AL_9F9713A6D	8.22424	1.46258	0.0193013	-2.47354	down	singletonA3095	LOC_Os07g37350.1	armadillo/beta-catenin repeat family protein, putative,
Traes_4AL_E1F53CF30	1.54776	0.254317	0.014904	-2.56739	down	singletonA3165	LOC_Os03g51440.1	LRR receptor-like protein kinase, putative, expressed
Traes_4AL_CD13F08C8	8.15833	1.58674	2.11079e-08	-2.30024	down	singletonA3359	LOC_Os07g35290.1	TKL_IRAK_DUF26-lc.10 - DUF26 kinases have homology to DUF26
Traes_3AS_B84C224B4	3.63829	1.67486	0.0333734	-1.07675	down	singletonA3416	LOC_Os11g11550.2	NBS-LRR disease resistance protein, putative, expressed
Traes_6AL_67ED9DB4D	14.5814	4.99475	0.000927248	-1.46438	down	singletonA3880	LOC_Os02g41630.2	phenylalanine ammonia-lyase, putative, expressed
Traes_7AL_1522CB55B	5.15562	2.11719	0.0152001	-1.23325	down	singletonA394	LOC_Os06g51360.1	lysM domain containing protein, putative, expressed
Traes_5AL_A39A63F43	3.97064	1.33458	0.0113867	-1.53078	down	singletonA40	LOC_Os09g16510.1	WRKY74, expressed
Traes_1AS_44004B205	2.57227	0.899608	0.0302855	-1.46854	down	singletonA4012	LOC_Os04g59520.1	anthranilate phosphoribosyltransferase, putative, expressed
Traes_5AL_9BB3D36D2	102.296	13.5494	0.000332585	-2.8872	down	singletonA4029	LOC_Os01g41710.1	chlorophyll A-B binding protein, putative, expressed
Traes_6AL_9BB9F3A48	1.56527	0.391841	0.000366427	-1.93045	down	singletonA4094	LOC_Os11g47030.1	receptor protein kinase, putative, expressed
Traes_6AL_3A0550225	23.9257	8.72182	0.00522784	-1.40866	down	singletonA4133	LOC_Os02g40180.1	receptor-like protein kinase 5 precursor, putative, expressed
Traes_3AS_24A330620	0.909213	0.234465	0.0104757	-1.90775	down	singletonA4288	LOC_Os04g30010.1	OsWAK45 - OsWAK receptor-like protein kinase, expressed
Traes_6AS_4478A363E	1.90424	0.748695	0.0292187	-1.27282	down	singletonA4323	LOC_Os08g03020.1	lectin-like receptor kinase 1, putative, expressed
Traes_2AS_4F704ECD3	2.00041	0.277467	7.74825e-07	-2.76649	down	singletonA4326	LOC_Os07g45510.1	expressed protein
Traes_6AS_E2FA0D8B2	18.9474	8.01985	0.0480302	-1.18984	down	singletonA4384	LOC_Os02g13960.1	spotted leaf 11, putative, expressed
Traes_6AL_0E7FCC158	194.205	85.5349	0.0374041	-1.13635	down	singletonA4493	LOC_Os02g48560.1	fatty acid desaturase, putative, expressed
Traes_3AS_FAF3FEF4C	11.8041	5.24492	0.0440647	-1.10913	down	singletonA4572	LOC_Os07g10840.1	uncharacterized glycosyltransferase, putative, expressed
Traes_7AL_BFD464685	3.19935	1.00819	0.013186	-1.57622	down	singletonA4591	LOC_Os11g34920.1	stripe rust resistance protein Yr10, putative, expressed
Traes_3AL_180A7D6EB	22.9875	10.1245	0.0455051	-1.10295	down	singletonA4784	LOC_Os05g41440.1	cytochrome P450, putative, expressed
Traes_3AS_67CF922EF	1.17607	0.324788	0.0341461	-1.83282	down	singletonA4894	LOC_Os06g08180.1	expressed protein
Traes_6AL_4577BCB83	149.62	53.3228	0.0029672	-1.44167	down	singletonA4925	LOC_Os06g15400.1	expressed protein
Traes_1AL_BBB7C1CEE	1.81472	0.763568	0.0408316	-1.17231	down	singletonA5490	LOC_Os04g28210.1	verticillium wilt disease resistance protein, putative,
Traes_3AS_6C0783D0A	3.08609	1.08079	0.0216451	-1.45673	down	singletonA5544	LOC_Os01g25540.1	RALFL6 - Rapid ALkalinization Factor RALF family protein
Traes_6AS_006C344A3	0.84666	0.153037	1.11206e-05	-2.382	down	singletonA5600	LOC_Os11g39450.1	cysteine-rich receptor-like protein kinase 7 precursor,
Traes_5AS_645C5F9F1	1.0261	0.3086	0.0167033	-1.66014	down	singletonA5963	LOC_Os03g06410.1	protein kinase domain containing protein, expressed
Traes_1AS_409F0176B	0.76801	0.026025	0.0193316	-4.8534	down	singletonA5998	LOC_Os10g22520.1	cellulase, putative, expressed
Traes_3AL_0E8B9B505	38.4312	16.8924	0.0203095	-1.13615	down	singletonA6067	LOC_Os06g22440.1	SAM dependent carboxyl methyltransferase, putative,
Traes_5AS_CAA688376	12.142	2.48785	0.000676672	-2.24957	down	singletonA6099	LOC_Os12g44110.2	ligA, putative, expressed
Traes_5AS_D54A38D41	28.115	5.29694	4.58644e-06	-2.35225	down	singletonA6189	LOC_Os12g44110.2	ligA, putative, expressed
Traes_5AL_30E203667	12.0853	3.28198	5.89438e-05	-1.78555	down	singletonA6240	LOC_Os09g38840.1	OsWAK90 - OsWAK receptor-like protein kinase, expressed
Traes_2AL_A2BB17CE1	3.14116	0.825295	0.00168086	-1.88337	down	singletonA6332	LOC_Os04g43800.1	phenylalanine ammonia-lyase, putative, expressed
Traes_5AL_0EF92377A	1.19229	0.342185	0.0249843	-1.7757	down	singletonA6396	LOC_Os01g15580.1	disease resistance protein RGA2, putative, expressed
Traes_1AS_214352043	3.09913	1.40099	0.0473607	-1.08549	down	singletonA6494	LOC_Os05g01490.1	ras-related protein, putative, expressed
Traes_5AL_F5DE61878	5.98389	1.08042	1.49312e-06	-2.42828	down	singletonA6645	LOC_Os09g12600.1	phosphate/phosphate translocator, putative, expressed
Traes_7AS_8A1CED9C7	3.01129	0.30284	0.00372471	-3.28862	down	singletonA676	LOC_Os06g08090.2	heparanase-like protein precursor, putative, expressed
Traes_5AL_03B1198FE	3.11503	0.952707	0.00361055	-1.66886	down	singletonA6764	LOC_Os08g42680.1	expressed protein
Traes_1AS_106ED8AD4	1.87646	0	0.00255354	#NAME?	down	singletonA6839	LOC_Os05g11414.1	OsMADS58 - MADS-box family gene with MIKCc type-box,
Traes_1AS_AAB89883E1	1.25717	0.102859	9.14267e-07	-3.5719	down	singletonA7074	LOC_Os11g12330.1	disease resistance protein RPM1, putative, expressed
Traes_6AL_BF1A559FF	44.1503	18.1134	0.0139931	-1.19612	down	singletonA71	LOC_Os02g41630.2	phenylalanine ammonia-lyase, putative, expressed
Traes_2AL_6FA87E31C	1.36972	0.5182	0.0282617	-1.37317	down	singletonA7168	LOC_Os02g34810.1	OsAPx8 - Thylakoid-bound Ascorbate Peroxidase encoding gene
Traes_1AL_E96C0662D	3.36221	0.495669	3.84725e-05	-2.6911	down	singletonA7197	LOC_Os10g39680.1	CHIT14 - Chitinase family protein precursor, expressed
Traes_1AS_45B444350	2.419	0.711674	0.00310673	-1.71567	down	singletonA7357	LOC_Os03g29930.1	expressed protein
Traes_5AL_CCE43116F	1.76981	0.554483	0.013346	-1.59079	down	singletonA7447	LOC_Os06g40620.1	SNF7 domain containing protein, putative, expressed
Traes_6AS_E2BC4706B	1.4413	0.185143	6.62348e-06	-2.90128	down	singletonA7456	LOC_Os09g38840.1	OsWAK90 - OsWAK receptor-like protein kinase, expressed
Traes_1AL_B6D253895	158.903	74.139	0.0425999	-1.05361	down	singletonA7557	LOC_Os02g36940.1	uncharacterized Cys-rich domain containing protein,
Traes_7AL_677F233CE	1.4491	0.424261	0.00725458	-1.7458	down	singletonA7617	LOC_Os08g18000.1	OsFBX283 - F-box domain containing protein, expressed
Traes_1AS_126301F41	2.03257	0.875257	0.0393635	-1.16811	down	singletonA7690	LOC_Os05g44970.1	senescence-induced receptor-like serine/threonine-protein
Traes_6AS_F38365849	2.22826	0.744145	0.0168727	-1.50767	down	singletonA8213	LOC_Os01g10960.1	peptide-N4-asparagine amidase A, putative, expressed
Traes_6AL_FEF586A96	17.9099	7.83823	0.0493136	-1.15786	down	singletonA8217	LOC_Os02g40180.1	receptor-like protein kinase 5 precursor, putative, expressed
Traes_6AL_A4BE97599	4.49281	1.17142	0.00832696	-1.90616	down	singletonA8493	LOC_Os06g19010.1	cadmium tolerance factor, putative, expressed
Traes_7AS_41F388401	16.1212	5.82585	0.0254465	-1.41021	down	singletonA8612	LOC_Os06g10770.1	peptidase, putative, expressed
Traes_5AL_4086A3AD9	1.06616	0.179094	0.000193616	-2.51143	down	singletonA8628	LOC_Os06g41480.1	vrga1, putative, expressed
Traes_5AS_3CB4237E3	1.63898	0.274055	6.79283e-05	-2.54233	down	singletonA8724	LOC_Os12g24320.1	ATPase 3, putative, expressed
Traes_2AL_0DDC60D6E	9.44944	2.42189	3.33938e-05	-1.91301	down	singletonA9009	LOC_Os04g43800.1	phenylalanine ammonia-lyase, putative, expressed
Traes_4AL_015A5C163	6.14821	1.71921	0.0296655	-1.80364	down	singletonA902	LOC_Os11g10640.1	protein kinase domain containing protein, expressed
Traes_3AS_B31608007	83.9773	35.9954	0.0157589	-1.18297	down	singletonA9028	LOC_Os07g10840.1	uncharacterized glycosyltransferase, putative, expressed
Traes_1AL_3CB7070FF	2.65326	0.951413	0.0109693	-1.41962	down	singletonA903	LOC_Os01g74350.1	soluble inorganic pyrophosphatase, putative, expressed
Traes_1AS_ECE644985	8.41082	2.69605	0.000630322	-1.59238	down	singletonA9117	LOC_Os01g72610.1	glycosyltransferase, putative, expressed
Traes_7AS_F9781012F	3.30277	1.29903	0.00991338	-1.30822	down	singletonA9120	LOC_Os10g04720.1	TKL_IRAK_DUF26-la.5 - DUF26 kinases have homology to DUF26
Traes_5AL_DD9559147	13.0528	5.86049	0.022583	-1.09462	down	singletonA919	LOC_Os05g25450.1	TKL_IRAK_CrRLK1L-1.3 - The CrRLK1L-1 subfamily has homology
Traes_3AS_C34605031	1.42419	0.260818	1.86559e-05	-2.40442	down	singletonA9248	LOC_Os11g38010.1	targeting protein for Xklp2, putative, expressed
Traes_7AL_6A3AC2A57	2.82157	0.984868	0.0273753	-1.49493	down	singletonA9325	LOC_Os06g38340.1	receptor-like protein kinase precursor, putative, expressed
Traes_3AL_A1904E759	14.3931	3.91963	0.00176683	-1.81587	down	singletonA9368	LOC_Os05g41130.1	OsFBX168 - F-box domain containing protein, expressed
Traes_1AL_34EA84D6C	7.39002	0.437631	1.43391e-10	-4.02091	down	singletonA9509	LOC_Os01g14590.1	pathogen-related protein, putative, expressed
Traes_2AL_1CD7A8BB8	6.41026	1.33479	1.06355e-05	-2.20206	down	singletonA9750	LOC_Os04g57200.1	heavy metal transport/detoxification protein, putative,
Traes_2AL_56F4960EB	4.40482	1.92775	0.0160867	-1.14725	down	singletonA9880	LOC_Os04g52190.1	vacuolar-sorting receptor precursor, putative, expressed
Traes_2AL_7246A04A6	8.49086	3.50651	0.0478668	-1.22006	down	singletonA9883	LOC_Os04g52970.1	NBS-LRR disease resistance protein, putative, expressed
Traes_6AS_0A4ECA583	2.93118	1.00294	0.0419538	-1.46357	down	singletonA9955	LOC_Os06g12100.1	mTERF family protein, expressed
Traes_2AL_D083FB67B	1.72369	0.262757	0.0263881	-2.68672	down	singletonA9980	LOC_Os04g33530.1	Ser/Thr protein phosphatase family protein, putative,
Traes_4AL_87DA40FD5	4.0143	1.43208	0.0226015	-1.4599	down	triplet1028	LOC_Os11g11780.1	cysteine-rich receptor-like protein kinase 21 precursor,
Traes_7AS_888AC8768	6.80182	2.98636	0.0299126	-1.09672	down	triplet127	LOC_Os10g35840.1	shikimate/quinate 5-dehydrogenase, putative, expressed
Traes_7AL_976D6E1B9	4.88985	1.42986	0.000575716	-1.69169	down	triplet1385	LOC_Os06g38960.2	expressed protein
Traes_2AL_FC76D3EB9	8.31087	3.95607	0.0404368	-1.03308	down	triplet1747	LOC_Os04g39280.1	ATPOT1, putative, expressed
Traes_2AS_5AE335254	7.46678	2.68895	0.0276495	-1.43082	down	triplet1820	LOC_Os03g26870.1	WD-40 repeat family protein, putative, expressed
Traes_2AS_C7813CD47	0.958081	0.370671	0.0446421	-1.3044	down	triplet1871	LOC_Os03g27260.1	40S ribosomal protein S6, putative, expressed
Traes_2AL_AC36CAF51	2.23578	0.905402	0.0143088	-1.24543	down	triplet2016	LOC_Os04g31700.1	methylisocitrate lyase 2, putative, expressed
Traes_7AL_7B680A58E	23.0763	10.6399	0.0281802	-1.06546	down	triplet2377	LOC_Os03g32580.1	BRASSINOSTEROID INSENSITIVE 1-associated receptor kinase 1
Traes_3AL_3474B3C6D	22.8158	10.5622	0.0309292	-1.07092	down	triplet2401	LOC_Os01g53060.1	peroxisomal membrane protein, putative, expressed
Traes_5AL_3505B85AB	17.3546	8.09802	0.0375385	-1.0237	down	triplet2544	LOC_Os04g15790.1	eukaryotic aspartyl protease domain containing protein,
Traes_5AL_781C8DD7C	18.1238	6.77143	0.0113651	-1.37881	down	triplet2670	LOC_Os09g32510.4	BHLH transcription factor, putative, expressed
Traes_4AS_5D090B0C6	8.15496	3.38274	0.0105158	-1.21616	down	triplet2989	LOC_Os03g16580.1	expressed protein
Traes_6AL_FECF23188	5.22973	2.52003	0.0465884	-0.97072	down	triplet3189	LOC_Os02g37830.1	protein kinase domain containing protein, expressed
Traes_4AS_3BF02DA54	1.41687	0.511956	0.0242224	-1.4379	down	triplet3291	LOC_Os03g15360.1	nmrA-like family domain containing protein, expressed
Traes_2AL_DF6889ED1	4.67304	1.83811	0.0095271	-1.30167	down	triplet3308	LOC_Os04g44870.1	C2 domain containing protein, putative, expressed
Traes_1AS_488596E82	6.4412	3.15266	0.0394283	-0.972556	down	triplet3379	LOC_Os05g06440.1	dnaJ homolog subfamily B member 11 precursor, putative,
Traes_6AL_38CA87B45	4.6799	1.95851	0.0122455	-1.22345	down	triplet3407	LOC_Os06g13600.1	HEAT repeat family protein, putative, expressed
Traes_2AL_1AE31EB64	1.70277	0.0395927	0.00650152	-5.43062	down	triplet3542	LOC_Os11g37950.1	WIP3 - Wound-induced protein precursor, expressed
Traes_1AS_CCE6BC20C	11.3224	5.34824	0.0471814	-1.0383	down	triplet3614	LOC_Os01g61170.1	prenylated rab acceptor, putative, expressed
Traes_4AS_757DD8D72	11.992	1.13595	0.0497721	-3.42365	down	triplet373	LOC_Os03g16950.1	cysteine-rich repeat secretory protein 55 precursor,
Traes_5AL_699E73832	4.80442	1.45001	0.00181987	-1.68243	down	triplet377	LOC_Os09g30280.1	glycosyl transferase 8 domain containing protein, putative,
Traes_5AL_099F2FB96	1.79427	0.366467	1.46096e-05	-2.23928	down	triplet3826	LOC_Os03g02670.2	transporter family protein, putative, expressed
Traes_1AS_94B6230FB1	11.1499	4.74107	0.0146291	-1.14481	down	triplet389	LOC_Os12g37415.1	expressed protein
Traes_1AS_A53D11A37	11.0712	5.29405	0.0364482	-1.02675	down	triplet4319	LOC_Os05g09440.1	NADP-dependent malic enzyme, chloroplast precursor,
Traes_2AS_329CCD131	143.31	28.1143	8.10713e-07	-2.26308	down	triplet4597	LOC_Os07g47450.1	flowering promoting factor-like 1, putative, expressed
Traes_1AS_37383FD3C	14.8102	5.6433	0.00449274	-1.34492	down	triplet5242	LOC_Os03g21000.1	thioredoxin, putative, expressed
Traes_7AS_249B59BA1	1.402	0.495659	0.0401391	-1.43461	down	triplet5318	LOC_Os08g42390.1	glycerophosphoryl diester phosphodiesterase family protein,
Traes_4AL_E1CB2AC89	1.19484	0.421938	0.0339525	-1.45484	down	triplet5319	LOC_Os03g38930.1	expressed protein
Traes_7AS_13E9B5D29	1.40664	0.573422	0.0168262	-1.2548	down	triplet5685	LOC_Os03g31690.1	GCN5-related N-acetyltransferase, putative, expressed
Traes_1AS_87B7A8114	9.11228	3.1908	0.0166515	-1.46909	down	triplet5935	LOC_Os05g01470.2	methionine S-methyltransferase, putative, expressed
Traes_4AS_A760C0F1F	4.25302	0.146391	0.00670107	-4.8255	down	triplet5976	LOC_Os03g17200.1	plant-specific domain TIGR01589 family protein, expressed
Traes_1AL_480E5DC12	3.76008	0.556311	1.09545e-05	-2.66375	down	triplet6018	LOC_Os05g38040.4	expressed protein
Traes_5AL_973AE97A2	7.99512	2.44874	0.00294449	-1.67524	down	triplet6085	LOC_Os09g12600.1	phosphate/phosphate translocator, putative, expressed
Traes_3AL_F15462452	17.3192	7.94495	0.0348023	-1.07318	down	triplet6343	LOC_Os01g56180.1	expressed protein
Traes_3AL_6D1917532	16.037	6.42915	0.00973703	-1.22976	down	triplet6667	LOC_Os01g59150.2	tubulin/FtsZ domain containing protein, putative, expressed
Traes_1AL_B77FFBAFC	409.364	32.6838	0.0128207	-3.6318	down	triplet6729	LOC_Os01g41710.1	chlorophyll A-B binding protein, putative, expressed
Traes_1AS_8524B5BF9	12.4354	5.40539	0.0288885	-1.14603	down	triplet6844	LOC_Os05g05690.1	DTA2, putative, expressed
Traes_2AL_5BDE410D1	10.3234	4.36415	0.0181558	-1.19211	down	triplet686	LOC_Os04g56320.1	AAA-type ATPase family protein, putative, expressed
Traes_5AS_8228740AB	2.28953	0.638211	0.00590488	-1.8218	down	triplet6993	LOC_Os12g24320.1	ATPase 3, putative, expressed
Traes_3AL_7199364DD	39.9163	13.0966	0.0142668	-1.56898	down	triplet7021	LOC_Os01g43220.1	chitinase domain-containing protein 1 precursor, putative,
Traes_7AS_1CA87C264	1.43418	0.562736	0.0223563	-1.28923	down	triplet708	LOC_Os06g17390.1	auxin-independent growth promoter protein, putative,
Traes_4AS_C8CB45702	14.6985	1.33215	3.68659e-09	-3.41182	down	triplet7196	LOC_Os07g48330.1	cytochrome P450, putative, expressed
Traes_5AL_EA74144D2	4.37368	1.33676	0.00511951	-1.65097	down	triplet7281	LOC_Os09g37620.1	flavin-containing monooxygenase family protein, putative,
Traes_1AL_859346448	6.93081	3.1611	0.028415	-1.05328	down	triplet7307	LOC_Os01g13030.2	OsIAA3 - Auxin-responsive Aux/IAA gene family member,
Traes_3AL_F03FB85C1	11.4637	4.28741	0.00229637	-1.36893	down	triplet7368	LOC_Os01g55799.2	exo70 exocyst complex subunit domain containing protein,
Traes_2AL_A2CF88756	3.29043	1.24705	0.0424262	-1.31597	down	triplet7485	LOC_Os04g46600.1	zinc finger protein, putative, expressed
Traes_1AL_EF7E5EF10	2.20952	0.685408	0.000955313	-1.63976	down	triplet7494	LOC_Os01g66510.1	MLO domain containing protein, putative, expressed
Traes_7AS_6C7117175	2.50231	1.08843	0.0365332	-1.15974	down	triplet7502	LOC_Os06g18830.1	AGC_PVPK_like_kin82y.13 - ACG kinases include homologs to
Traes_1AL_4D5CE6B62	69.6037	18.6014	8.4732e-05	-1.85171	down	triplet7512	LOC_Os05g38680.1	plant-specific domain TIGR01589 family protein, expressed
Traes_5AL_D05BE87FD	7.11181	3.03587	0.0157041	-1.17594	down	triplet7544	LOC_Os09g36350.1	endoglucanase, putative, expressed
Traes_2AL_BCE7C0010	1.6964	0.677784	0.0172279	-1.2652	down	triplet755	LOC_Os07g02780.1	STE_MEKK_ste11_MAP3K.20 - STE kinases include homologs to
Traes_7AS_21CEEB652	0.812166	0.252165	0.0083296	-1.61244	down	triplet7579	LOC_Os06g12250.1	sphingolipid C4-hydroxylase SUR2, putative, expressed
Traes_7AS_EC6BE9367	2.73258	0.847657	0.000985335	-1.64974	down	triplet7912	LOC_Os08g43400.2	kinesin motor domain containing protein, expressed
Traes_5AL_727C588D0	1.65858	0.371881	0.00012455	-2.09609	down	triplet7924	LOC_Os03g01600.1	aminotransferase domain containing protein, putative,
Traes_1AS_6D5C3AA87	14.0623	6.65344	0.0488824	-1.03042	down	triplet8236	LOC_Os05g01290.1	expressed protein
Traes_2AL_88EA29E6D	4.09062	1.11644	0.00268251	-1.81667	down	triplet8305	LOC_Os04g51030.1	wall-associated kinase 1, putative, expressed
Traes_3AS_ECAACF24F	1.49153	0.223281	0.00450196	-2.70808	down	triplet911	LOC_Os01g10130.1	RNA-dependent RNA polymerase, putative, expressed
Traes_7AL_278F88E19	1.76612	0.60819	0.00647886	-1.50868	down	triplet995	LOC_Os08g14850.1	resistance protein, putative, expressed
Traes_1AL_E596E2677	0.944097	0.280467	0.00922983	-1.69408	down
Traes_7AS_472AE172A	2.13834	0.641458	0.0196004	-1.67666	down
Traes_3AS_795BC5134	4.14598	0.421654	1.63054e-06	-3.27204	down
Traes_7AL_83AA31FDF	5.66479	1.93331	0.0314981	-1.45109	down
Traes_2AL_AA4A2A57D	4.92283	1.85512	0.0455124	-1.34841	down
Traes_4AL_A0ED75A26	7.75362	2.91098	0.0070582	-1.37157	down
Traes_7AS_9BD721C11	15.3296	4.15958	0.0137269	-1.85236	down
Traes_3AL_4EC74A033	20.1578	9.59551	0.0487912	-1.03871	down
Traes_4AS_508327B36	28.9019	12.6436	0.0199828	-1.14319	down
Traes_1AS_963184375	25.1594	12.2406	0.0495122	-0.973581	down
Traes_6AL_9540BE70A	41.1164	17.2689	0.0313845	-1.21514	down
Traes_5AL_BDC7126BD	412.225	83.6599	0.000430615	-2.25264	down
Traes_1AL_CA09A0580	0.901966	2.79121	0.0123977	1.64592	up	dupletAB11	LOC_Os04g33590.1	hydrolase, alpha/beta fold family protein, putative,
Traes_3AS_F2A40F97F	0.61618	2.2975	0.011895	2.07701	up	dupletAB48	LOC_Os03g64230.1	expressed protein
Traes_3AL_FB0A810A9	0	6.8545	3.73749e-16	Inf	up	dupletAB208	LOC_Os04g42250.4	transferase family protein, putative, expressed
Traes_2AL_5248D9125	0	1.42279	1.6259e-09	Inf	up	dupletAB210	LOC_Os01g37630.1	esterase, putative, expressed
Traes_6AS_920A35FA61	2.79179	6.90521	0.00364539	1.39096	up	dupletAB226	LOC_Os02g32430.1	WD domain, G-beta repeat domain containing protein,
Traes_2AL_DAA754093	0.349883	1.26363	0.00454407	2.0018	up	dupletAB317	LOC_Os03g05920.1	expressed protein
Traes_2AS_E158810C6	2.32075	4.73691	0.0231513	1.09333	up	dupletAB371	LOC_Os07g37320.1	transporter family protein, putative, expressed
Traes_3AS_31255652A	0.259434	1.22673	5.62613e-05	2.34574	up	dupletAB400	LOC_Os01g62870.1	oxidoreductase, aldo/keto reductase family protein,
Traes_2AL_B05A4E316	0.0244904	1.11006	1.72545e-08	5.71231	up	dupletAB479	LOC_Os01g55750.3	TCP family transcription factor, putative, expressed
Traes_5AL_B773B0536	0.271515	3.23566	2.44289e-06	3.70506	up	dupletAB587	LOC_Os03g04260.1	glutathione S-transferase, putative, expressed
Traes_3AL_84A266B0D	0.37068	1.21327	0.00562169	1.83684	up	dupletAB737	LOC_Os11g01200.1	senescence-induced receptor-like serine/threonine-protein
Traes_2AS_A9B2D6939	0.68796	2.75492	0.00183997	2.04239	up	dupletAB792	LOC_Os05g45100.1	anthocyanidin 5,3-O-glucosyltransferase, putative,
Traes_4AS_7DC625FF5	3.04452	8.27789	0.00183172	1.57025	up	dupletAB932	LOC_Os04g44150.1	gibberellin 2-beta-dioxygenase 7, putative, expressed
Traes_3AS_4DF357170	16.1299	35.9047	0.0330789	1.28615	up	dupletAB977	LOC_Os01g09640.1	Myb transcription factor, putative, expressed
Traes_2AS_D2DB0E357	0.299237	0.930305	0.000723432	1.6905	up	dupletAB1002	LOC_Os09g13630.1	ZOS9-03 - C2H2 zinc finger protein, expressed
Traes_2AS_315383305	0	4.07111	5.6031e-17	Inf	up	dupletAB1062	LOC_Os04g09590.1	transferase family protein, putative, expressed
Traes_2AS_BDB982457	5.64666	17.2175	0.0441089	1.68735	up	dupletAB1148	LOC_Os07g39350.1	transporter family protein, putative, expressed
Traes_7AL_E287CFFC5	0.331292	2.04306	0.000176434	2.69739	up	dupletAB1149	LOC_Os12g37770.1	RGH1A, putative, expressed
Traes_3AL_567C189B6	5.34186	11.8119	0.00965802	1.25515	up	dupletAB1165	LOC_Os01g37910.1	vacuolar-processing enzyme precursor, putative, expressed
Traes_2AL_024BC34B2	0.890412	2.59151	0.0144775	1.63376	up	dupletAB1173	LOC_Os04g38910.1	atypical receptor-like kinase MARK, putative, expressed
Traes_4AL_900AC3A03	0.342358	1.19472	0.00480115	1.90248	up	dupletAB1313	LOC_Os03g45194.1	oxidoreductase, short chain dehydrogenase/reductase family
Traes_2AS_BD096BA73	1.64223	3.60939	0.0180108	1.19281	up	dupletAB1355	LOC_Os07g34070.1	auxin-induced protein 5NG4, putative, expressed
Traes_3AL_7DE221CC2	0.683272	2.12713	0.014925	1.67174	up	dupletAB1619	LOC_Os05g45700.1	expressed protein
Traes_2AS_15D7300B6	1.42018	3.59689	0.00301475	1.34642	up	dupletAB1652	LOC_Os04g08740.2	ethylene receptor, putative, expressed
Traes_7AS_40DD3BBB4	0.483799	2.42134	0.046279	2.41504	up	dupletAB1844	LOC_Os06g13210.1	peptide transporter PTR2, putative, expressed
Traes_3AS_AAFBD5734	2.48322	6.30032	0.0246456	1.36482	up	dupletAB1877	LOC_Os01g16310.1	glycosyl hydrolase, family 31, putative, expressed
Traes_3AS_6606189EC	7.88697	16.8824	0.0295334	1.14804	up	dupletAB1885	LOC_Os01g43080.1	exonuclease, putative, expressed
Traes_3AS_0C2C53C45	2.41969	12.5853	1.48311e-07	2.48307	up	dupletAB2069	LOC_Os01g07590.1	universal stress protein domain containing protein,
Traes_3AL_8FC533F1A	0	2.54046	1.03179e-09	Inf	up	dupletAB2136	LOC_Os05g37540.1	transposon protein, putative, unclassified, expressed
Traes_3AS_23C329660	0.500655	3.67588	5.00187e-06	3.06337	up	dupletAB2169	LOC_Os01g04350.1	hsp20/alpha crystallin family protein, putative, expressed
Traes_5AS_776E1FEE4	0.414546	1.39743	0.0130124	1.82025	up	dupletAB2204	LOC_Os12g09300.1	amino acid transporter, putative, expressed
Traes_4AS_5D6957D15	0.799437	2.11902	0.00377298	1.48592	up	dupletAD2383	LOC_Os03g10800.1	BTBN4 - Bric-a-Brac, Tramtrack, Broad Complex BTB domain
Traes_4AL_A10225940	1.97071	4.80907	0.0312461	1.39056	up	dupletAD2412	LOC_Os08g20200.1	male sterility protein, putative, expressed
Traes_2AL_C97ED96AA	30.1733	74.0855	0.00723634	1.38556	up	dupletAD3881	LOC_Os04g55710.1	transposon protein, putative, unclassified, expressed
Traes_2AL_BC713610A	0.496827	1.9717	0.00176862	2.0645	up	dupletAD4026	LOC_Os02g55050.2	OsFBX64 - F-box domain containing protein, expressed
Traes_1AL_7C783DF2D	0.465629	1.66848	0.00644727	1.92525	up	dupletAD4403	LOC_Os10g33460.1	alcohol oxidase, putative, expressed
Traes_1AL_4FBAF0AAA	0.774973	2.54471	0.0106034	1.74785	up	dupletAD4517	LOC_Os05g31730.1	transporter, monovalent cation:proton antiporter-2 family,
Traes_4AL_29542DF45	2.02228	10.5569	8.59897e-05	2.5582	up	dupletAD4686	LOC_Os12g01030.1	monoglyceride lipase, putative, expressed
Traes_6AL_1798313E2	1.16737	3.13886	0.0123278	1.54328	up	dupletAD4735	LOC_Os02g52840.1	flavonol synthase/flavanone 3-hydroxylase, putative,
Traes_6AL_168121E7E	0.152644	1.44176	3.59096e-07	3.29273	up	dupletAD4841	LOC_Os02g46460.1	peptide transporter PTR2, putative, expressed
Traes_7AS_0535EFFBE	0.387875	1.29589	0.00678801	1.86252	up	dupletAD5440	LOC_Os02g47744.2	MYB family transcription factor, putative, expressed
Traes_5AL_047ABC9FC	2.94631	9.18066	0.0479964	1.73817	up	singletonA10027	LOC_Os12g42400.2	nuclear transcription factor Y subunit, putative, expressed
Traes_4AL_4532975BD	0.987302	4.17397	0.000985335	2.09035	up	singletonA102	LOC_Os08g03880.1	retrotransposon protein, putative, unclassified, expressed
Traes_2AL_C7E806D1A	124.226	334.805	0.00355447	1.52275	up	singletonA1024	LOC_Os04g55710.1	transposon protein, putative, unclassified, expressed
Traes_2AL_724D41F8C	0	7.81042	2.20026e-23	Inf	up	singletonA10665	LOC_Os05g05700.1	cullin, putative, expressed
Traes_1AL_6FAE29AD8	1.23487	3.74348	0.00183413	1.64652	up	singletonA11048	LOC_Os05g47930.3	OsQSOXL1 quiescin-sulfhydryl oxidase-like OsQSOXL1,
Traes_7AS_D8D99A6B1	0	2.24963	3.79495e-09	Inf	up	singletonA11134	LOC_Os11g37880.1	stripe rust resistance protein Yr10, putative, expressed
Traes_6AS_168653E1B	0.318733	1.45427	0.000463034	2.38418	up	singletonA11773	LOC_Os02g09400.1	cytochrome P450, putative, expressed
Traes_5AL_E79841D2F	0.0592245	2.15486	6.67767e-08	5.39335	up	singletonA11893	LOC_Os03g04260.1	glutathione S-transferase, putative, expressed
Traes_1AL_EC04B8096	0	1.14158	2.67416e-13	Inf	up	singletonA12043	LOC_Os02g17400.1	leucine rich repeat protein, putative, expressed
Traes_6AS_C9009F3CD	14.9552	31.7682	0.0141035	1.21359	up	singletonA12066	LOC_Os02g35970.1	BTBN2 - Bric-a-Brac, Tramtrack, Broad Complex BTB domain
Traes_3AL_A102D45EE	1.20885	3.05703	0.0414885	1.4351	up	singletonA12129	LOC_Os01g70860.1	esterase, putative, expressed
Traes_4AL_D7CEEBE8C	0.497753	1.14528	0.0306849	1.34491	up	singletonA12486	LOC_Os06g05160.1	sulfate transporter, putative, expressed
Traes_6AL_BD069D989	0.80709	2.97897	0.00604419	1.85326	up	singletonA12661	LOC_Os07g46410.1	bifunctional thioredoxin reductase/thioredoxin, putative,
Traes_5AL_87EBFF258	7.53452	16.2557	0.0439447	1.19317	up	singletonA12921	LOC_Os03g53860.1	periplasmic beta-glucosidase precursor, putative, expressed
Traes_2AL_CD1ED3C77	6.69013	20.9452	0.0036054	1.82613	up	singletonA13743	LOC_Os04g52210.1	terpene synthase, putative, expressed
Traes_1AL_7C54E2610	3.51983	8.97161	0.0453111	1.49009	up	singletonA13755	LOC_Os05g49840.1	phospholipase, putative, expressed
Traes_6AS_9E9307CF8	0.456644	1.68683	0.00288396	1.9491	up	singletonA13794	LOC_Os11g25454.1	cytokinin-N-glucosyltransferase 1, putative, expressed
Traes_2AL_E2EB5EF03	0.328068	4.82385	2.58256e-08	4.03966	up	singletonA13917	LOC_Os11g26850.2	erythronate-4-phosphate dehydrogenase, putative, expressed
Traes_3AL_DDBCC6696	0.255164	3.26262	4.74738e-06	3.70597	up	singletonA14133	LOC_Os01g65200.3	proton-dependent oligopeptide transport, putative,
Traes_4AL_0FE4AF9D9	2.5963	14.7135	0.0329587	2.60305	up	singletonA14144	LOC_Os12g42090.2	methyltransferase domain containing protein, putative,
Traes_1AL_9022E66BC	0.815675	1.7938	0.025726	1.24722	up	singletonA14437	LOC_Os08g27720.1	pirin, putative, expressed
Traes_4AS_627000E19	5.02926	14.9583	0.000244019	1.62293	up	singletonA1446	LOC_Os03g11670.1	pentatricopeptide repeat domain containing protein,
Traes_1AL_F4FE96E3B	20.4114	51.4803	0.0494656	1.4724	up	singletonA14609	LOC_Os05g51690.1	CCT motif family protein, expressed
Traes_3AS_771897131	16.1137	38.4728	0.00442385	1.27327	up	singletonA14681	LOC_Os05g09480.1	OsIAA16 - Auxin-responsive Aux/IAA gene family member,
Traes_5AL_922FE5C43	4.36821	48.8724	8.11045e-13	3.68898	up	singletonA1601	LOC_Os03g27120.1	ICE-like protease p20 domain containing protein, putative,
Traes_5AL_8D5A83BF8	2.07702	26.561	3.76768e-14	3.86082	up	singletonA1736	LOC_Os03g27120.1	ICE-like protease p20 domain containing protein, putative,
Traes_2AS_D2D7342B3	0	1.66219	3.27267e-10	Inf	up	singletonA1991	LOC_Os03g04660.1	cytochrome P450 86A1, putative, expressed
Traes_6AS_08A4C51E3	0	9.71609	1.51326e-14	Inf	up	singletonA2428	LOC_Os10g22484.1	RGH2B, putative, expressed
Traes_6AS_538AE20DC	0	2.11932	2.29632e-13	Inf	up	singletonA2470	LOC_Os10g22484.1	RGH2B, putative, expressed
Traes_2AS_E82763741	0	1.91188	7.19382e-10	Inf	up	singletonA2769	LOC_Os03g04660.1	cytochrome P450 86A1, putative, expressed
Traes_5AS_D2F308864	1.21814	4.39409	0.00737065	1.96116	up	singletonA2948	LOC_Os12g42420.1	DNA binding protein, putative, expressed
Traes_4AS_F516F49FA	0.395659	2.03401	0.00213594	2.4995	up	singletonA3071	LOC_Os05g27590.1	wound-induced protein WI12, putative, expressed
Traes_6AS_E011BC5BB	107.208	299.472	0.0062879	1.56603	up	singletonA3161	LOC_Os02g02830.1	ubiquitin-conjugating enzyme, putative, expressed
Traes_7AL_1D9152225	5.20566	12.0876	0.043757	1.26261	up	singletonA3175	LOC_Os01g45830.1	sulfate transporter, putative, expressed
Traes_3AL_789182F31	13.1747	43.4035	0.000714259	1.8326	up	singletonA3319	LOC_Os01g37910.1	vacuolar-processing enzyme precursor, putative, expressed
Traes_7AL_BB8AFF1E2	1.12217	2.24784	0.0362033	1.12352	up	singletonA3330	LOC_Os04g52450.2	aminotransferase, putative, expressed
Traes_2AL_CAC230AF4	0	14.4671	2.61354e-17	Inf	up	singletonA3431	LOC_Os11g05080.1	powdery mildew resistant protein 5, putative, expressed
Traes_3AL_25A5F6B55	0.930139	2.59325	0.0109693	1.62613	up	singletonA3526	LOC_Os05g34980.1	amino acid transporter, putative, expressed
Traes_7AS_887DBBF7D	0	8.72618	1.91336e-09	Inf	up	singletonA3559	LOC_Os06g04020.1	histone H1, putative, expressed
Traes_1AS_50323685E	0.111084	1.06025	6.03343e-07	3.37472	up	singletonA4014	LOC_Os05g10940.1	metal cation transporter, putative, expressed
Traes_5AS_3B57C3513	0.639905	1.62527	0.0419111	1.40729	up	singletonA4258	LOC_Os12g07060.1	chaperone protein dnaJ, putative, expressed
Traes_4AL_218912B49	1.12184	17.9186	9.19572e-18	4.11036	up	singletonA4382	LOC_Os06g05630.1	GDSL-like lipase/acylhydrolase, putative, expressed
Traes_2AL_F39CAB37B	0.185981	2.78271	9.24521e-07	4.00602	up	singletonA4446	LOC_Os05g05950.1	TOC159, putative, expressed
Traes_3AS_AB88DA388	18.2128	40.9825	0.0366694	1.319	up	singletonA4809	LOC_Os01g04950.2	peptide transporter PTR2, putative, expressed
Traes_2AS_A5F48DF2B	0.536826	2.66368	0.0034486	2.37252	up	singletonA5060	LOC_Os07g37510.1	organic cation transporter-related, putative, expressed
Traes_2AS_0CCE2137A	0.578277	1.2798	0.0409169	1.24246	up	singletonA5116	LOC_Os06g46940.2	Os6bglu25 - beta-glucosidase homologue, similar to
Traes_2AS_CC5366DA9	4.73839	13.2126	0.0115304	1.55865	up	singletonA5242	LOC_Os06g01304.2	spotted leaf 11, putative, expressed
Traes_1AL_0FC13ED9E	0.369977	1.29648	0.0320719	1.86836	up	singletonA5308	LOC_Os02g29160.1	ankyrin, putative, expressed
Traes_3AL_3DBFE1212	0	1.13203	3.42963e-09	Inf	up	singletonA5689	LOC_Os01g43160.1	polygalacturonase, putative, expressed
Traes_4AS_DBDA5E9C6	0.292382	4.48304	0.00178047	4.09588	up	singletonA5690	LOC_Os03g21060.1	No apical meristem protein, putative, expressed
Traes_1AL_806841ABC	0.207024	1.27735	0.0161571	2.80537	up	singletonA5714	LOC_Os10g35680.1	acetyltransferase, GNAT family, putative, expressed
Traes_4AS_D40C95693	0.532256	6.38539	2.1833e-06	3.71589	up	singletonA5716	LOC_Os01g11240.1	DUF538 domain containing protein, putative, expressed
Traes_1AL_B6D67577D	4.13607	8.76287	0.0394011	1.10101	up	singletonA5860	LOC_Os08g37874.1	2-nitropropane dioxygenase family, putative, expressed
Traes_3AL_E8C6D2761	0.246634	2.59783	2.60517e-06	3.39862	up	singletonA6163	LOC_Os01g70770.1	glutathione S-transferase, putative, expressed
Traes_3AS_970B910D4	0.712513	3.13333	0.00148979	2.16224	up	singletonA650	LOC_Os01g16950.1	zinc finger, C3HC4 type domain containing protein,
Traes_4AL_45CFFFB35	1.27218	16.0356	2.01684e-12	3.75372	up	singletonA6662	LOC_Os07g32880.1	ATP synthase gamma chain, putative, expressed
Traes_2AS_6AFBC4C3F	1.8969	7.44367	0.000122222	2.01949	up	singletonA6909	LOC_Os07g46830.1	sex determination protein tasselseed-2, putative, expressed
Traes_1AL_BCD7C5B8B	0.474061	1.28438	0.0137791	1.5251	up	singletonA7219	LOC_Os02g20360.1	tyrosine aminotransferase, putative, expressed
Traes_3AL_0B42A98E1	1.00685	3.14239	0.0169654	1.66877	up	singletonA7288	LOC_Os01g67980.1	cysteine proteinase EP-B 1 precursor, putative, expressed
Traes_2AL_50688E13F	6.134	48.5472	1.975e-11	3.0362	up	singletonA7429	LOC_Os04g55710.1	transposon protein, putative, unclassified, expressed
Traes_4AL_537D37E9D	0	5.69178	5.63258e-11	Inf	up	singletonA7632	LOC_Os11g10310.1	receptor-like protein kinase 2 precursor, putative, expressed
Traes_3AL_AAF026960	0.944638	4.72406	0.0114117	2.48278	up	singletonA7820	LOC_Os01g71740.1	amino acid permease family protein, putative, expressed
Traes_1AL_491DE5C2C	0	1.77766	2.54328e-15	Inf	up	singletonA7906	LOC_Os10g19160.1	receptor kinase, putative, expressed
Traes_3AL_910DB95A3	3.20753	21.3928	1.22205e-06	2.81736	up	singletonA8155	LOC_Os01g70210.1	CRAL/TRIO domain containing protein, expressed
Traes_6AL_A88A8489E	0.271011	5.90292	5.85034e-09	4.42637	up	singletonA8227	LOC_Os03g21240.1	myb-like DNA-binding domain containing protein, expressed
Traes_3AS_96A8C01A5	0	0.854854	4.53726e-05	Inf	up	singletonA8477	LOC_Os08g01450.1	cytochrome P450, putative, expressed
Traes_7AS_25F9FEF52	0.514926	1.28476	0.0473334	1.44708	up	singletonA8634	LOC_Os06g13720.1	dehydrogenase E1 component domain containing protein,
Traes_6AL_4815187D4	0	1.49385	1.50497e-11	Inf	up	singletonA873	LOC_Os11g47030.1	receptor protein kinase, putative, expressed
Traes_5AS_23EA62AFA	12.3829	38.0472	0.000392865	1.67761	up	singletonA8739	LOC_Os11g47970.1	AAA-type ATPase family protein, putative, expressed
Traes_5AL_5FAD186CB	0.0985344	1.88111	3.2345e-07	4.46951	up	singletonA8893	LOC_Os08g16260.1	cytochrome P450 protein, putative, expressed
Traes_3AS_0884C8870	10.7611	25.3041	0.00919495	1.35564	up	singletonA895	LOC_Os01g05810.1	gamma-glutamyltranspeptidase 1 precursor, putative,
Traes_7AL_50BCC8BA4	2.2382	5.57895	0.0477161	1.39124	up	singletonA8990	LOC_Os08g01120.1	sulfate transporter, putative, expressed
Traes_5AL_955AA0EDA	1.25046	2.70775	0.0343613	1.14962	up	singletonA9257	LOC_Os01g24980.1	naringenin,2-oxoglutarate 3-dioxygenase, putative,
Traes_3AL_5F20C0FB4	0.595151	3.36085	0.000303885	2.52917	up	singletonA9377	LOC_Os01g61460.1	leaf senescence related protein, putative, expressed
Traes_6AS_F88248906	29.421	70.0713	0.010701	1.3732	up	singletonA9527	LOC_Os08g03650.1	BTBN17 - Bric-a-Brac, Tramtrack, Broad Complex BTB domain
Traes_6AS_3AC3DD191	0.526208	1.23936	0.0353508	1.25525	up	singletonA9976	LOC_Os10g26990.1	OsFBK23 - F-box domain and kelch repeat containing protein,
Traes_3AL_60B2CFF36	2.95707	5.84737	0.0452537	1.0832	up	triplet1717	LOC_Os01g54050.1	histidine-containing phosphotransfer protein, putative,
Traes_1AL_26E629ECA	2.04419	8.8091	1.22953e-06	2.20305	up	triplet2406	LOC_Os01g47340.1	iron-sulfur cluster assembly enzyme ISCU, mitochondrial
Traes_3AL_B57F40836	0.113059	0.970104	1.66705e-05	3.16375	up	triplet2841	LOC_Os01g70100.1	zinc finger DHHC domain-containing protein, putative,
Traes_6AL_DEE69C6AC	0.82141	2.11878	0.0373711	1.4929	up	triplet2900	LOC_Os02g47744.2	MYB family transcription factor, putative, expressed
Traes_1AS_1BCCE78E0	0.734873	3.61732	0.00121467	2.4332	up	triplet2904	LOC_Os05g09410.1	histidine-containing phosphotransfer protein 4, putative,
Traes_5AL_8418B3FFA	0.451027	0.997833	0.0476521	1.24964	up	triplet3495	LOC_Os03g43850.1	recA protein, putative, expressed
Traes_1AS_868CEA71B	0.960453	2.78911	0.0342907	1.63832	up	triplet3722	LOC_Os01g07240.1	expressed protein
Traes_6AS_B28F01D5E	0.668023	1.43721	0.0336951	1.15917	up	triplet3925	LOC_Os02g01100.2	transmembrane amino acid transporter protein, putative,
Traes_1AS_EC8891094	0.645381	3.781	7.21269e-05	2.60846	up	triplet4710	LOC_Os05g10940.1	metal cation transporter, putative, expressed
Traes_2AS_992E876B0	0.450253	3.53456	0.000330867	3.0954	up	triplet5499	LOC_Os07g34110.1	integral membrane protein DUF6 containing protein,
Traes_6AS_E5666AE7C	0.160677	1.37568	4.07056e-06	3.23923	up	triplet558	LOC_Os02g01220.1	rhodanese-like domain containing protein, putative,
Traes_7AS_30F35F888	0.855843	5.71124	3.07084e-06	2.74103	up	triplet6175	LOC_Os06g13210.1	peptide transporter PTR2, putative, expressed
Traes_3AS_6AD1F4D961	5.35492	11.0361	0.0251403	1.11802	up	triplet6644	LOC_Os01g16670.1	BSD domain-containing protein, putative, expressed
Traes_4AS_D13EBCE43	38.8546	149.811	0.000715163	2.0912	up	triplet6769	LOC_Os07g08160.1	early light-induced protein, chloroplast precursor,
Traes_6AL_6152ECFF9	1.81252	5.46839	0.000798488	1.66053	up	triplet7391	LOC_Os02g57050.1	diphthamide biosynthesis protein, putative, expressed
Traes_1AL_169CE67D8	22.2907	50.3207	0.0375215	1.32482	up	triplet7972	LOC_Os05g50340.1	MYB family transcription factor, putative, expressed
Traes_5AS_163788599	0.0155886	1.38637	4.3507e-11	6.37736	up
Traes_1AS_E59F412BC	0	2.92499	1.21524e-09	Inf	up
Traes_4AL_0F0612B29	2.06169	5.24065	0.0456708	1.47375	up
Traes_3AS_8D29FEB56	4.30521	8.45132	0.0328357	1.01243	up
Traes_4AL_643946F0C	0	14.8789	1.70089e-14	Inf	up
Traes_6AL_0BCC7C4C8	3.98625	34.1483	0.0252904	3.04995	up
Traes_1AL_A310844D9	45.1298	89.8439	0.042746	1.06175	up
aSignificance by Benjamini-Hchberg multiple test correction (P < 0.05)

## Sheet: B homoeologous
List of differentially expressed B-homoeologs between F1 and AS2255a
Gene ID	FPKM for AS2255	FPKM for F1	FDR	log2(F1/AS2255)	Regulated	Classical of gene type	Best rice homologous gene	Description
Traes_3B_E408A7B56	5.99576	1.21318	6.04605e-06	-2.24158	down	dupletAB102	LOC_Os05g09020.1	WRKY67, expressed
Traes_2BL_600226046	8.98811	0.863763	2.88529e-09	-3.29798	down	dupletAB189	LOC_Os04g21350.2	flowering promoting factor-like 1, putative, expressed
Traes_3B_8262A4C67	2.19192	0.901808	0.032846	-1.23528	down	dupletAB268	LOC_Os01g74152.1	haloacid dehalogenase-like hydrolase family protein,
Traes_2BS_06BA9F0D9	3.73773	1.56493	0.0243228	-1.1654	down	dupletAB624	LOC_Os07g41650.1	pectinesterase, putative, expressed
Traes_7BS_6F6311F4E	6.36738	2.89009	0.0449303	-1.07784	down	dupletAB1146	LOC_Os06g10770.1	peptidase, putative, expressed
Traes_3B_84CF9EC68	1.38893	0.334043	0.00561244	-1.97009	down	dupletAB1624	LOC_Os01g71420.1	Ser/Thr protein phosphatase family protein, putative,
Traes_1BL_26FE40F0E	1.6912	0.603821	0.0306615	-1.38022	down	dupletAB1637	LOC_Os05g29030.2	protein phosphatase 2C, putative, expressed
Traes_3B_97C246983	9.67827	4.44622	0.0269876	-1.04117	down	dupletAB2123	LOC_Os01g59150.2	tubulin/FtsZ domain containing protein, putative, expressed
Traes_6BL_CB82A5A65	2.32491	0.724874	0.0439935	-1.5676	down	dupletAB2125	LOC_Os02g55560.1	protein phosphatase 2C, putative, expressed
Traes_2BL_96781E1E3	5.38167	1.44268	0.00276426	-1.8222	down	dupletAB2317	LOC_Os03g22230.1	POEI47 - Pollen Ole e I allergen and extensin family
Traes_5BL_3BBEA081F	1.49338	0.401984	0.00397514	-1.84976	down	dupletBD5919	LOC_Os09g21380.1	expressed protein
Traes_2BS_94C42CB70	55.9451	22.6211	0.00945147	-1.27027	down	dupletBD6024	LOC_Os07g34006.1	transporter family protein, putative, expressed
Traes_7BL_0B5D2BAF0	211.637	70.3946	0.00718062	-1.50813	down	dupletBD6035	LOC_Os08g01380.1	2Fe-2S iron-sulfur cluster binding domain containing
Traes_5BS_060785740	3.44256	0.902356	0.0119788	-1.84125	down	dupletBD6110	LOC_Os12g37260.1	lipoxygenase 2.1, chloroplast precursor, putative,
Traes_3B_12D4A73C9	3.43771	1.47999	0.0227634	-1.14881	down	dupletBD6153	LOC_Os01g51380.2	ATP synthase, putative, expressed
Traes_4BL_A3A77D643	1.95113	0.565043	0.00599507	-1.72988	down	dupletBD6172	LOC_Os11g26160.1	RNA polymerase sigma factor, putative, expressed
Traes_5BL_E319AAB91	2.18338	0.702989	0.00806576	-1.54957	down	dupletBD6238	LOC_Os09g29120.1	GRAM domain containing protein, expressed
Traes_4BL_265B4B877	2.37191	0.855968	0.0441089	-1.4155	down	dupletBD6295	LOC_Os06g50940.1	GDSL-like lipase/acylhydrolase, putative, expressed
Traes_2BS_38899D1B3	1.54044	0.37325	0.00250143	-1.99793	down	dupletBD6367	LOC_Os04g20880.1	wax synthase isoform 1, putative, expressed
Traes_7BS_7F59F10A9	0.885806	0.136162	0.00106725	-2.66208	down	dupletBD6401	LOC_Os06g12280.1	glycosyl transferase 8 domain containing protein, putative,
Traes_6BL_7DB204621	6.34863	2.41657	0.0246751	-1.32459	down	dupletBD6535	LOC_Os04g44910.1	receptor like protein kinase, putative, expressed
Traes_5BL_9301BD154	2.96635	0.885555	0.00481709	-1.66251	down	dupletBD6594	LOC_Os03g43410.1	OsIAA12 - Auxin-responsive Aux/IAA gene family member,
Traes_5BL_8D69C6F52	9.12034	3.64801	0.0138808	-1.28162	down	dupletBD6708	LOC_Os12g01510.1	MRH1, putative, expressed
Traes_5BS_09003FAF3	3.09822	1.30852	0.0118142	-1.20134	down	dupletBD6717	LOC_Os12g43720.1	early-responsive to dehydration protein-related, putative,
Traes_4BL_9EC7914EB	5.24094	2.18534	0.0140561	-1.21604	down	dupletBD6757	LOC_Os04g33740.1	glycosyl hydrolases, putative, expressed
Traes_7BS_6EBE7C904	12.0847	5.61105	0.0233657	-1.04937	down	dupletBD6770	LOC_Os08g39350.1	glycerophosphoryl diester phosphodiesterase family protein,
Traes_1BS_D1FCBFBE8	32.931	6.4248	1.13546e-07	-2.31199	down	dupletBD6819	LOC_Os05g04740.1	helix-loop-helix DNA-binding domain containing protein,
Traes_4BL_FDBA21967	3.85657	1.43817	0.049344	-1.35189	down	dupletBD6876	LOC_Os03g19200.1	DNAJ heat shock N-terminal domain-containing protein,
Traes_5BL_7DC42A323	1.97555	0.647514	0.00624601	-1.55242	down	dupletBD7020	LOC_Os09g09500.1	lectin-like receptor kinase, putative, expressed
Traes_2BL_7A01C0963	2.91955	1.25039	0.0157337	-1.17769	down	dupletBD7055	LOC_Os09g03620.1	wall-associated receptor kinase-like 20 precursor,
Traes_7BS_C4DAE17C9	1.00206	0.238575	0.00413486	-2.00956	down	dupletBD7099	LOC_Os06g14050.1	membrane attack complex component/perforin/complement C9,
Traes_2BS_53271997D	1.03865	0.436721	0.0352761	-1.17426	down	dupletBD7115	LOC_Os04g15630.1	xa21, putative, expressed
Traes_6BL_574F391B8	1.49723	0.621939	0.0164677	-1.21439	down	dupletBD7153	LOC_Os02g42590.1	WD-40 repeat family protein, putative, expressed
Traes_5BL_6D66F8604	13.0536	5.08661	0.00851008	-1.27038	down	dupletBD7156	LOC_Os09g25760.1	tetraspanin family protein, putative, expressed
Traes_5BL_6E77F2A0D	11.7019	4.06464	0.0398653	-1.49373	down	dupletBD7367	LOC_Os12g01370.1	fatty acid desaturase, putative, expressed
Traes_3B_0348E14AF	2.93082	0.97734	0.000761971	-1.52991	down	dupletBD7437	LOC_Os01g44110.1	serine/threonine-protein kinase, putative, expressed
Traes_3B_84DD55C12	2.13194	0.595439	0.0124305	-1.81471	down	dupletBD7493	LOC_Os11g38010.1	targeting protein for Xklp2, putative, expressed
Traes_5BL_619A5623A	3.38331	0.832021	2.04334e-05	-1.992	down	dupletBD7504	LOC_Os09g32840.1	nucleotide pyrophosphatase/phosphodiesterase, putative,
Traes_5BL_F853EA802	7.18646	2.62275	0.00407314	-1.39626	down	dupletBD7811	LOC_Os09g16510.1	WRKY74, expressed
Traes_1BS_2D71D7CD1	1.18528	0.396959	0.0186546	-1.54419	down	dupletBD7814	LOC_Os01g37110.1	ABIL2, putative, expressed
Traes_4BL_2BB74B358	1.11956	0.368799	0.0373485	-1.54935	down	dupletBD7868	LOC_Os03g17300.1	TKL_IRAK_CrRLK1L-1.7 - The CrRLK1L-1 subfamily has homology
Traes_5BL_CC5BEE88D	169.778	30.6195	0.0100593	-2.34845	down	dupletBD7948	LOC_Os09g36930.1	aquaporin protein, putative, expressed
Traes_5BL_5732BA252	3.19546	1.51438	0.0455478	-0.989925	down	dupletBD8319	LOC_Os03g64320.1	expressed protein
Traes_3B_E1B16F31A	18.7886	7.5255	0.0278605	-1.25454	down	singletonB14740	LOC_Os01g04710.1	aspartic proteinase, putative, expressed
Traes_3B_728668685	4.88327	0.919677	0.0222877	-2.38763	down	singletonB14825	LOC_Os05g31140.1	glycosyl hydrolases family 17, putative, expressed
Traes_5BL_FC28B66D8	14.3074	6.53414	0.0253556	-1.05694	down	singletonB14986	LOC_Os01g46860.1	inorganic phosphate transporter, putative, expressed
Traes_7BL_CD7564E75	1.74758	0.44354	0.0010533	-1.91466	down	singletonB15282	LOC_Os06g45630.1	expressed protein
Traes_4BL_28D1B8338	2.89448	0.978154	0.0348331	-1.51987	down	singletonB15585	LOC_Os03g04020.1	expansin precursor, putative, expressed
Traes_5BL_7D5EC9052	4.94568	1.41454	0.0168441	-1.77902	down	singletonB15794	LOC_Os03g53800.4	periplasmic beta-glucosidase precursor, putative, expressed
Traes_2BS_965A35A11	20.4851	5.16972	0.000182202	-1.91428	down	singletonB16061	LOC_Os09g03750.1	ankyrin, putative, expressed
Traes_5BL_71BBA7443	1.66682	0.618619	0.0126199	-1.38638	down	singletonB16247	LOC_Os05g51670.1	NAD dependent epimerase/dehydratase family protein,
Traes_5BS_99957C738	1.33344	0.23938	6.05893e-05	-2.45578	down	singletonB16270	LOC_Os02g36940.1	uncharacterized Cys-rich domain containing protein,
Traes_3B_46B4EC00E	61.705	24.0535	0.00903408	-1.2726	down	singletonB16429	LOC_Os05g41440.1	cytochrome P450, putative, expressed
Traes_7BL_FE5C0A9AB	3.44489	0.734318	0.0184399	-2.15098	down	singletonB16446	LOC_Os06g45630.1	expressed protein
Traes_6BL_0ADB45097	3.72952	1.5998	0.0130081	-1.16202	down	singletonB16624	LOC_Os02g40180.1	receptor-like protein kinase 5 precursor, putative,
Traes_2BS_80806CA5F	5.4552	1.82749	0.0293958	-1.55368	down	singletonB16684	LOC_Os07g38810.1	lectin receptor-type protein kinase, putative, expressed
Traes_3B_721A780C8	36.3561	13.124	0.006509	-1.39379	down	singletonB16694	LOC_Os01g24340.1	expressed protein
Traes_7BL_B7D288EE4	3.19045	1.05419	0.0342004	-1.55331	down	singletonB16756	LOC_Os01g42520.1	expressed protein
Traes_1BS_EC27CC4EA	11.1057	4.20285	0.00291629	-1.31152	down	singletonB16862	LOC_Os01g02800.1	receptor-like kinase ARK1AS, putative, expressed
Traes_5BL_8AB291400	174.23	73.795	0.0413485	-1.17797	down	singletonB17105	LOC_Os09g28720.1	alpha/beta hydrolase fold, putative, expressed
Traes_6BL_4699F1051	5.65375	1.96036	0.0277363	-1.4673	down	singletonB17170	LOC_Os02g38120.1	BTBN3 - Bric-a-Brac, Tramtrack, Broad Complex BTB domain
Traes_2BL_A82C980C0	7.05053	2.10226	0.000826168	-1.6558	down	singletonB17225	LOC_Os04g57200.1	heavy metal transport/detoxification protein, putative,
Traes_3B_B000A3160	1.83205	0.721548	0.00874988	-1.28187	down	singletonB17469	LOC_Os01g26390.1	TKL_IRAK_DUF26-lh.1 - DUF26 kinases have homology to DUF26
Traes_4BL_2D0FA827C1	12.2253	5.90079	0.0493136	-0.970507	down	singletonB17844	LOC_Os08g43490.1	heat shock protein DnaJ, putative, expressed
Traes_2BS_9931EE821	1.06937	0.258195	0.000269392	-1.98416	down	singletonB17957	LOC_Os11g10640.1	protein kinase domain containing protein, expressed
Traes_5BS_CC14326462	19.7585	9.30891	0.0468949	-1.02643	down	singletonB18090	LOC_Os01g40310.1	expressed protein
Traes_5BL_09C5A4790	2.77078	0.748413	0.000578098	-1.84886	down	singletonB18249	LOC_Os09g32840.1	nucleotide pyrophosphatase/phosphodiesterase, putative,
Traes_4BL_9332D98FE	15.4577	2.5137	0.00712652	-2.52977	down	singletonB18712	LOC_Os05g44340.1	heat shock protein 101, putative, expressed
Traes_1BL_492A736EC	2.38065	0.976958	0.0221269	-1.18988	down	singletonB18807	LOC_Os10g19160.1	receptor kinase, putative, expressed
Traes_7BS_D66760EC2	233.439	51.4635	0.0190019	-2.15085	down	singletonB18993	LOC_Os01g41710.1	chlorophyll A-B binding protein, putative, expressed
Traes_4BS_7322F0DC2	6.55083	2.34135	0.00294754	-1.42517	down	singletonB19138	LOC_Os09g29130.1	ZF-HD protein dimerisation region containing protein,
Traes_1BS_20E123654	13.9846	6.30359	0.0360227	-1.10104	down	singletonB19302	LOC_Os05g04584.1	transferase family protein, putative, expressed
Traes_6BS_6E4ED00B5	11.7595	4.71689	0.00514706	-1.26074	down	singletonB19622	LOC_Os08g30770.1	ABC transporter, ATP-binding protein, putative, expressed
Traes_3B_0CBE4D0C0	78.5471	17.6653	0.0296695	-2.1368	down	singletonB19818	LOC_Os01g01340.1	light-induced protein 1-like, putative, expressed
Traes_6BS_2848AC23A	19.4904	7.84099	0.00642719	-1.26962	down	singletonB19915	LOC_Os02g01590.1	glycosyl hydrolases, putative, expressed
Traes_6BL_FAF597D5F	3.18421	0.492332	8.48775e-05	-2.64449	down	singletonB19941	LOC_Os10g40100.2	protein kinase, putative, expressed
Traes_6BS_7388DE5F9	1.02385	0.34871	0.0362165	-1.49764	down	singletonB19948	LOC_Os10g09620.1	OsWAK108 - OsWAK receptor-like protein kinase, expressed
Traes_6BL_A8F70CFA6	4.37742	1.4035	0.00579419	-1.58876	down	singletonB20231	LOC_Os11g09940.1	expressed protein
Traes_2BS_949BC55F4	61.9251	5.8582	1.68655e-13	-3.3211	down	singletonB20309	LOC_Os07g47450.1	flowering promoting factor-like 1, putative, expressed
Traes_5BL_050EEDDBD	1.40518	0.310046	0.00015965	-2.14545	down	singletonB20590	LOC_Os09g26144.1	glutamate receptor, putative, expressed
Traes_1BL_F8AF96955	6.77252	1.23907	1.36468e-05	-2.37764	down	singletonB20834	LOC_Os09g17740.1	chlorophyll A-B binding protein, putative, expressed
Traes_1BS_FBB6C5A981	5.90796	1.33751	0.00014635	-2.10329	down	singletonB21228	LOC_Os01g02800.1	receptor-like kinase ARK1AS, putative, expressed
Traes_3B_6BA42EB65	124.9	56.5637	0.0410512	-1.08753	down	singletonB21303	LOC_Os07g10840.1	uncharacterized glycosyltransferase, putative, expressed
Traes_2BS_E89B83A0B	1.10758	0.227381	0.000463145	-2.2105	down	singletonB21478	LOC_Os11g39450.1	cysteine-rich receptor-like protein kinase 7 precursor,
Traes_4BL_0A5A629DD	13.9749	5.42908	0.00346383	-1.28321	down	singletonB21642	LOC_Os03g21230.1	leucine-rich repeat family protein, putative, expressed
Traes_3B_DD641D58A	7.24829	2.29055	0.0229062	-1.6393	down	singletonB21715	LOC_Os05g31140.1	glycosyl hydrolases family 17, putative, expressed
Traes_4BL_C30ADD398	5.88439	2.17747	0.0149749	-1.36948	down	singletonB21755	LOC_Os03g20640.1	expressed protein
Traes_7BL_157367436	20.1782	6.47963	0.000502632	-1.57384	down	singletonB21780	LOC_Os11g39450.1	cysteine-rich receptor-like protein kinase 7 precursor,
Traes_7BL_BA7E2D89E	1.60872	0.400791	0.0439851	-1.88426	down	singletonB21788	LOC_Os01g33810.1	disease resistance protein RPM1, putative, expressed
Traes_3B_24BB3EC46	9.21576	3.15796	0.00277249	-1.49652	down	singletonB21808	LOC_Os03g48626.2	expressed protein
Traes_1BL_7B735AEE6	0.906346	0.186251	0.00024616	-2.21508	down	singletonB22064	LOC_Os01g47900.1	S-locus-like receptor protein kinase, putative, expressed
Traes_6BL_C96F626D9	5.7839	1.68443	0.0383941	-1.66344	down	singletonB22835	LOC_Os02g41680.1	phenylalanine ammonia-lyase, putative, expressed
Traes_6BL_5ACBB86F4	62.2737	23.648	0.00663568	-1.35752	down	singletonB23062	LOC_Os10g10180.1	methyltransferase domain containing protein, putative,
Traes_6BL_786D392B4	65.0863	31.8641	0.0488986	-0.973061	down	singletonB23078	LOC_Os01g22010.4	S-adenosylmethionine synthetase, putative, expressed
Traes_3B_C00A17690	1.05654	0.262	0.00207561	-1.98671	down	singletonB23436	LOC_Os03g25330.1	peroxidase precursor, putative, expressed
Traes_3B_5E09C29D8	20.2763	7.8817	0.0419528	-1.29529	down	singletonB23483	LOC_Os05g50310.1	ZF-HD protein dimerisation region containing protein,
Traes_2BS_BBAA04274	8.61606	2.96481	0.00176857	-1.50229	down	singletonB23725	LOC_Os03g58110.1	uncharacterized protein At4g06744 precursor, putative,
Traes_1BS_5093FE126	1.62041	0.37186	0.00132735	-2.06301	down	singletonB23811	LOC_Os01g02800.1	receptor-like kinase ARK1AS, putative, expressed
Traes_6BS_AE6B30731	3.13066	1.01648	0.00259463	-1.53901	down	singletonB23899	LOC_Os12g22284.1	white-brown complex homolog protein 11, putative, expressed
Traes_4BL_B55013CD9	1.45672	0.0626813	0.0419111	-4.58104	down	singletonB23910	LOC_Os07g33440.1	cytochrome P450, putative, expressed
Traes_5BL_630826E06	11.601	2.73203	4.46159e-05	-2.01103	down	singletonB24047	LOC_Os05g13830.1	TsetseEP precursor, putative, expressed
Traes_4BL_AB7AABC21	2.12266	0.869507	0.0182199	-1.22732	down	singletonB24161	LOC_Os09g13630.1	ZOS9-03 - C2H2 zinc finger protein, expressed
Traes_4BL_8B3E9186C	294.166	113.131	0.0272223	-1.33327	down	singletonB24232	LOC_Os05g46480.1	late embryogenesis abundant protein, group 3, putative,
Traes_7BL_F9978565D	6.38556	2.66544	0.00706372	-1.20054	down	singletonB24348	LOC_Os06g38340.1	receptor-like protein kinase precursor, putative, expressed
Traes_4BL_E3D645379	2.32042	0.967806	0.0420063	-1.18087	down	singletonB24420	LOC_Os02g50820.1	nucleobase-ascorbate transporter, putative, expressed
Traes_3B_54E1B2770	12.3701	3.77585	0.000249386	-1.66645	down	singletonB24537	LOC_Os04g15840.1	expansin precursor, putative, expressed
Traes_3B_D160D6FD1	7.87572	3.85796	0.0359401	-0.959495	down	singletonB24909	LOC_Os08g38170.1	methyladenine glycosylase, putative, expressed
Traes_5BS_CC67ACF49	3.17595	0.916322	0.00801395	-1.71561	down	singletonB25280	LOC_Os12g41530.1	cysteine-rich receptor-like protein kinase 8 precursor,
Traes_3B_02A8557EE	4.08792	1.54467	0.0260542	-1.3504	down	singletonB25611	LOC_Os05g31140.1	glycosyl hydrolases family 17, putative, expressed
Traes_4BL_2D32FE93C	22.5195	10.0284	0.0224955	-1.12611	down	singletonB25836	LOC_Os07g02460.1	expressed protein
Traes_2BL_781BA1506	1.59074	0.2124	6.051e-06	-2.86566	down	singletonB25976	LOC_Os04g49194.1	naringenin,2-oxoglutarate 3-dioxygenase, putative,
Traes_6BL_12D588DC7	181.935	72.2057	0.0362838	-1.29373	down	singletonB26008	LOC_Os10g38630.1	glutathione S-transferase, putative, expressed
Traes_1BS_F4FE961DC	1.59373	0.508036	0.0182686	-1.60927	down	singletonB26126	LOC_Os04g54759.1	expressed protein
Traes_7BL_F50F165E1	1.61852	0.573293	0.0349426	-1.47475	down	singletonB26359	LOC_Os03g22320.1	utp14 protein, putative, expressed
Traes_6BS_A04459F9F	13.9363	3.34744	0.000438282	-2.01386	down	singletonB26905	LOC_Os02g02930.1	terpene synthase, putative, expressed
Traes_7BL_F3F276A8F	2.8999	0.808892	0.00426599	-1.76783	down	singletonB26980	LOC_Os06g45630.1	expressed protein
Traes_1BL_FEFB05D27	4.62296	2.15643	0.0356855	-1.02604	down	singletonB27138	LOC_Os05g35930.1	expressed protein
Traes_5BL_6FB7A4B58	790.528	45.0604	0.000446101	-4.10351	down	singletonB27210	LOC_Os01g41710.1	chlorophyll A-B binding protein, putative, expressed
Traes_3B_21BB9EE78	4.61283	1.60101	0.00112824	-1.46167	down	singletonB27236	LOC_Os06g29810.2	lectin protein kinase family protein, putative, expressed
Traes_2BL_34819D129	4.20842	0.995892	0.0350687	-2.05248	down	singletonB27282	LOC_Os03g29240.1	PDI, putative, expressed
Traes_6BL_0BF40A1C3	1.2624	0.47132	0.0414369	-1.33186	down	singletonB27364	LOC_Os11g29790.1	receptor kinase, putative, expressed
Traes_5BL_E5DAD6335	0.91228	0.294815	0.0228712	-1.55502	down	singletonB27504	LOC_Os05g51420.2	hypersensitive-induced response protein, putative,
Traes_3B_189FA2C94	4.48555	1.53665	0.00235212	-1.48331	down	singletonB27637	LOC_Os03g37640.1	MATE efflux family protein, putative, expressed
Traes_1BS_EF41B9A31	20.3644	5.74602	0.000107545	-1.75325	down	singletonB27869	LOC_Os01g02800.1	receptor-like kinase ARK1AS, putative, expressed
Traes_7BS_BE0F900B7	2.29933	0.105193	0.0322465	-4.42128	down	singletonB27941	LOC_Os06g13310.1	SAM dependent carboxyl methyltransferase, putative,
Traes_3B_25121009B	8.24712	2.69006	0.015438	-1.51331	down	singletonB28050	LOC_Os12g13030.1	osFTL7 FT-Like7 homologous to Flowering Locus T gene;
Traes_5BL_3122D312C	1.2757	0.286711	0.0255837	-2.11161	down	singletonB28232	LOC_Os11g39670.1	seryl-tRNA synthetase, putative, expressed
Traes_2BL_E366A5226	4.61017	1.01395	0.0324569	-2.17226	down	singletonB28243	LOC_Os04g41620.1	CHIT2 - Chitinase family protein precursor, expressed
Traes_4BL_55D6EC8CE	9.63813	3.62105	0.0312127	-1.38322	down	singletonB28484	LOC_Os03g02380.1	major facilitator superfamily domain-containing protein 5,
Traes_7BS_673360C6B	5.08825	1.55266	0.0181458	-1.66809	down	singletonB28541	LOC_Os02g49880.1	CCT/B-box zinc finger protein, putative, expressed
Traes_7BL_6EF469A1F	4.37918	2.04096	0.0396895	-1.00628	down	singletonB28595	LOC_Os08g03350.1	amino acid transporter, putative, expressed
Traes_3B_B414345F5	8.09805	3.53742	0.0237645	-1.13405	down	singletonB28698
Traes_6BS_0B95F58F2	0.892673	0.190692	0.000215448	-2.13202	down	singletonB28750	LOC_Os02g50370.1	helicase domain-containing protein, putative, expressed
Traes_6BL_55299147C	2.46473	0.948703	0.027065	-1.3177	down	singletonB28937	LOC_Os02g32780.1	pentatricopeptide, putative, expressed
Traes_6BL_F321C9050	10.2288	2.25405	0.0139926	-2.07216	down	singletonB29008	LOC_Os02g41630.2	phenylalanine ammonia-lyase, putative, expressed
Traes_3B_91F35A8BA	7.4038	2.7973	0.0160961	-1.36221	down	singletonB29091	LOC_Os01g04409.1	OsWAK1 - OsWAK receptor-like cytoplasmic kinase OsWAK-RLCK,
Traes_2BS_E1C6C866F	3.00658	1.09672	0.0130275	-1.3598	down	singletonB29139	LOC_Os04g15630.1	xa21, putative, expressed
Traes_7BL_E430ED5C8	1.36133	0.334793	0.00481946	-1.95104	down	singletonB29238	LOC_Os06g29844.1	MATE efflux family protein, putative, expressed
Traes_4BL_E1EAAC62E	4.89998	1.89901	0.00736708	-1.32365	down	singletonB29331	LOC_Os03g19760.1	HAD-superfamily hydrolase, subfamily IA, variant 3 containing
Traes_3B_3479320E2	76.5584	28.9488	0.01018	-1.31948	down	singletonB29355	LOC_Os05g41440.1	cytochrome P450, putative, expressed
Traes_6BL_78BEF51DD	0.721066	0.122526	0.0125957	-2.44475	down	singletonB29458	LOC_Os02g50330.1	RNA-dependent RNA polymerase, putative, expressed
Traes_6BS_102C9D613	18.5679	7.87839	0.0273766	-1.1858	down	singletonB29461	LOC_Os02g01590.1	glycosyl hydrolases, putative, expressed
Traes_2BS_45D4BEB63	1.40141	0.52937	0.0278605	-1.35678	down	singletonB29536	LOC_Os07g14590.1	hydrolase, putative, expressed
Traes_5BL_2C06592B7	78.6388	10.7508	0.00592029	-2.75017	down	singletonB29892	LOC_Os01g41710.1	chlorophyll A-B binding protein, putative, expressed
Traes_5BS_B593A6FB7	3.9292	0.878333	0.00040867	-2.12296	down	singletonB30339	LOC_Os10g22520.1	cellulase, putative, expressed
Traes_6BL_213A83363	69.7232	29.9866	0.0257541	-1.18524	down	singletonB30400	LOC_Os09g16200.1	expressed protein
Traes_4BS_E06645A2D	0.977227	0.313113	0.0190675	-1.57686	down	singletonB30421	LOC_Os01g41750.1	expressed protein
Traes_4BS_760023A83	1.39789	0.617589	0.0255052	-1.14303	down	singletonB30625	LOC_Os08g14850.1	resistance protein, putative, expressed
Traes_2BL_EE22FBE18	4.21822	0.948241	1.03234e-05	-2.0663	down	singletonB30806	LOC_Os04g43800.1	phenylalanine ammonia-lyase, putative, expressed
Traes_3B_47CB62D1B	2.00304	0.731136	0.019707	-1.38763	down	singletonB31029	LOC_Os08g43010.1	disease resistance RPP13-like protein 1, putative, expressed
Traes_4BL_09186DE10	6.22117	1.19214	1.31911e-07	-2.30456	down	singletonB31076	LOC_Os03g03034.1	flavonol synthase/flavanone 3-hydroxylase, putative,
Traes_1BS_F59457C74	3.90338	1.37798	0.0101203	-1.46262	down	singletonB31111	LOC_Os10g04120.1	powdery mildew resistance protein PM3b, putative, expressed
Traes_5BL_9B1F586B0	1.81429	0.666944	0.0430059	-1.36777	down	singletonB31145	LOC_Os09g32840.1	nucleotide pyrophosphatase/phosphodiesterase, putative,
Traes_2BL_BCE70E1D0	1.2578	0.278096	0.0120104	-2.09478	down	singletonB31172	LOC_Os04g49194.1	naringenin,2-oxoglutarate 3-dioxygenase, putative,
Traes_2BL_85629BCE9	0.96024	0.3323	0.0265317	-1.46655	down	singletonB31187	LOC_Os02g17760.1	cytochrome P450, putative, expressed
Traes_1BL_4D92EE687	3.1255	1.07377	0.0406964	-1.46086	down	singletonB31220	LOC_Os07g48650.1	OsSub54 - Putative Subtilisin homologue, expressed
Traes_7BL_409D8E4DD	2.11383	0.973628	0.0290512	-1.06986	down	singletonB31263	LOC_Os08g03290.1	glyceraldehyde-3-phosphate dehydrogenase, putative,
Traes_6BL_15A0217CA	3.95745	1.20118	0.00401268	-1.65231	down	singletonB31267	LOC_Os02g42150.1	OsWAK14 - OsWAK receptor-like protein kinase, expressed
Traes_7BL_0B2FC8CB3	3.1813	1.00352	0.0144625	-1.62523	down	singletonB31347	LOC_Os06g01320.1	chromo domain containing protein, expressed
Traes_3B_5641A4F74	6.49226	2.89351	0.0283571	-1.099	down	singletonB31352	LOC_Os01g02400.1	protein kinase domain containing protein, expressed
Traes_5BL_0663965E9	2.42881	0.95416	0.0219392	-1.28405	down	singletonB31644	LOC_Os09g37270.1	ATROPGEF7/ROPGEF7, putative, expressed
Traes_6BL_D85A25D87	1.08957	0.264033	0.000282864	-2.01139	down	singletonB31828	LOC_Os08g28540.1	resistance protein LR10, putative, expressed
Traes_6BL_AE53824F7	3.32026	1.15342	0.0298616	-1.46932	down	singletonB31986	LOC_Os01g41750.1	expressed protein
Traes_2BS_7E82A5E2A	2.54434	1.07214	0.0132299	-1.19713	down	singletonB31991	LOC_Os07g18874.1	white-brown complex homolog protein 11, putative, expressed
Traes_5BL_5081CE9EC	351.613	31.7303	1.74953e-09	-3.41341	down	triplet1034	LOC_Os01g41710.1	chlorophyll A-B binding protein, putative, expressed
Traes_3B_1D7FCE7C8	8.59838	1.05951	4.84331e-07	-2.9577	down	triplet1156	LOC_Os01g05100.1	expressed protein
Traes_5BL_E0FF3784C	7.18925	2.20779	0.000335335	-1.62478	down	triplet133	LOC_Os09g30486.1	fasciclin domain containing protein, expressed
Traes_4BS_4D39BDA53	48.6775	17.21	0.00289603	-1.45612	down	triplet1463	LOC_Os11g14220.1	tubulin/FtsZ domain containing protein, putative, expressed
Traes_6BS_F36199D4A	1.95839	0.617498	0.00433799	-1.61249	down	triplet1701	LOC_Os02g42150.2	OsWAK14 - OsWAK receptor-like protein kinase, expressed
Traes_4BS_28D2F8459	6.25327	1.98777	0.00126906	-1.60471	down	triplet1722	LOC_Os03g46440.1	BTBA4 - Bric-a-Brac,Tramtrack, Broad Complex BTB domain
Traes_4BS_77C3CDB1D	0.813705	0.244421	0.0292828	-1.62432	down	triplet1781	LOC_Os03g42760.1	zinc finger protein-related, putative, expressed
Traes_6BS_4EA352A7A	3.37514	0.802061	8.69587e-05	-2.0096	down	triplet1834	LOC_Os02g12790.1	GATA zinc finger domain containing protein, expressed
Traes_5BL_B7A9A15FF	1.40652	0.576869	0.0197782	-1.21813	down	triplet2881	LOC_Os01g15580.1	disease resistance protein RGA2, putative, expressed
Traes_1BS_9E5BA3D1C	1.98164	0.797426	0.0383402	-1.28656	down	triplet2950	LOC_Os05g01690.1	expressed protein
Traes_3B_8FC8158E2	2.58532	1.20133	0.0308503	-1.03799	down	triplet3194	LOC_Os01g46080.1	GDSL-like lipase/acylhydrolase, putative, expressed
Traes_5BL_67CCECBB1	1.0733	0.380342	0.0282617	-1.44696	down	triplet3196	LOC_Os09g27070.1	E2F-related protein, putative, expressed
Traes_5BS_197E3DE21	13.3958	3.45944	0.00804804	-1.91884	down	triplet3240	LOC_Os08g01450.1	cytochrome P450, putative, expressed
Traes_1BL_401BAF780	3.47267	1.44629	0.0283487	-1.19565	down	triplet338	LOC_Os05g37820.1	transporter, major facilitator family, putative, expressed
Traes_7BL_E67311208	52.8844	24.8019	0.0367646	-1.05514	down	triplet3421	LOC_Os05g09400.3	30S ribosomal protein S31, chloroplast precursor, putative,
Traes_7BL_26B5F81E0	2.20485	0.864725	0.0102882	-1.30472	down	triplet3570	LOC_Os06g45020.1	STRUBBELIG-RECEPTOR FAMILY 3 precursor, putative, expressed
Traes_4BS_C1AB2DDA8	6.91672	2.94977	0.0177436	-1.1473	down	triplet3637	LOC_Os12g01580.1	MATE efflux protein, putative, expressed
Traes_5BS_4CC4F38C6	2.26059	0.910444	0.0488638	-1.2856	down	triplet3689	LOC_Os12g43363.1	fatty acid hydroxylase, putative, expressed
Traes_4BL_60CB477BF	8.0057	3.90786	0.0425116	-0.985979	down	triplet3763	LOC_Os03g06960.1	vesicle-associated membrane protein, putative, expressed
Traes_5BL_1DE088A30	3.30831	1.49096	0.0343409	-1.10879	down	triplet378	LOC_Os03g59640.1	magnesium-chelatase subunit chlD, chloroplast precursor,
Traes_4BL_F3DF9F08D	3.18857	1.43373	0.0383857	-1.0807	down	triplet3801	LOC_Os01g01390.3	expressed protein
Traes_4BL_5470DA786	1.00096	0.408154	0.0431129	-1.21944	down	triplet3826	LOC_Os03g02670.2	transporter family protein, putative, expressed
Traes_5BL_C51074C3D	1.41893	0.532197	0.0198767	-1.38451	down	triplet3874	LOC_Os11g02620.1	BTBN21 - Bric-a-Brac, Tramtrack, Broad Complex BTB domain
Traes_1BL_0D7C2EB91	4.28705	1.70856	0.0296634	-1.29507	down	triplet4031	LOC_Os10g35110.2	alpha-galactosidase precursor, putative, expressed
Traes_2BL_BA5A4E500	1.60899	0.536833	0.0217676	-1.53492	down	triplet4298	LOC_Os12g21930.1	PPR repeat containing protein, expressed
Traes_5BL_21758578D	4.63524	1.92621	0.00791889	-1.22436	down	triplet4674	LOC_Os11g01570.1	PMR5, putative, expressed
Traes_6BL_E486D0E41	2.06768	0.928551	0.0489263	-1.10112	down	triplet4860	LOC_Os02g38840.2	glucose-6-phosphate 1-dehydrogenase, cytoplasmic isoform,
Traes_7BL_07A12B792	3.53365	1.30511	0.0430869	-1.39017	down	triplet5005	LOC_Os06g47834.2	expressed protein
Traes_5BL_51C846D76	2.67955	0.861254	0.00161908	-1.59365	down	triplet5077	LOC_Os05g51420.1	hypersensitive-induced response protein, putative,
Traes_1BS_C19C8A810	12.1856	5.29547	0.021018	-1.15469	down	triplet5242	LOC_Os03g21000.1	thioredoxin, putative, expressed
Traes_1BL_FF34C01A5	4.22772	2.03614	0.0477351	-1.00883	down	triplet5551	LOC_Os07g38850.1	prenyltransferase, putative, expressed
Traes_2BL_B562DD3BD	1.25149	0.550585	0.0308358	-1.13776	down	triplet5770	LOC_Os04g32370.1	hydroxyproline-rich glycoprotein family protein, putative,
Traes_4BL_B7855C71D	1.70557	0.0357333	0.000794281	-5.57106	down	triplet5976	LOC_Os03g17200.1	plant-specific domain TIGR01589 family protein, expressed
Traes_3B_FAAFF83D5	0.909658	0.019824	0.032334	-5.3869	down	triplet602	LOC_Os01g72370.2	helix-loop-helix DNA-binding domain containing protein,
Traes_7BS_6606D4150	173.592	19.7099	9.50244e-07	-3.09581	down	triplet6158	LOC_Os01g41710.1	chlorophyll A-B binding protein, putative, expressed
Traes_7BL_870E640C5	9.98566	4.4974	0.0422351	-1.08329	down	triplet6408	LOC_Os06g50300.1	heat shock protein, putative, expressed
Traes_2BL_ACD272701	2.54586	1.03842	0.0222451	-1.2537	down	triplet6497	LOC_Os04g35530.1	expressed protein
Traes_5BL_0CF5FF44D	1.81901	0.781249	0.0304802	-1.13174	down	triplet6678	LOC_Os09g26160.1	glutamate receptor, putative, expressed
Traes_4BS_90B1466AD	7.93769	2.63272	0.00373613	-1.53566	down	triplet6778	LOC_Os03g49480.1	elongation of fatty acids protein 2, putative, expressed
Traes_5BL_0BE2FDB0A	1.15047	0.44374	0.0296069	-1.34238	down	triplet6956	LOC_Os10g26280.1	ORC3 - Putative origin recognition complex subunit 3,
Traes_4BL_AC29E521A	2.52044	0.293385	2.14434e-10	-3.02975	down	triplet7196	LOC_Os07g48330.1	cytochrome P450, putative, expressed
Traes_2BS_96BDA5D90	1.04666	0.328991	0.0289539	-1.55951	down	triplet736	LOC_Os04g14680.1	OsAPx3 - Peroxisomal Ascorbate Peroxidase encoding gene
Traes_3B_56F121A19	9.75845	3.72557	0.00381766	-1.33852	down	triplet7368	LOC_Os01g55799.2	exo70 exocyst complex subunit domain containing protein,
Traes_2BS_D580B56A3	5.09887	2.24867	0.0277158	-1.13613	down	triplet7487	LOC_Os03g08390.2	expressed protein
Traes_1BL_533D05ED2	0.899716	0.35933	0.0408859	-1.25303	down	triplet7494	LOC_Os01g66510.1	MLO domain containing protein, putative, expressed
Traes_1BL_519D11755	86.948	16.2993	0.000469026	-2.38559	down	triplet7512	LOC_Os05g38680.1	plant-specific domain TIGR01589 family protein, expressed
Traes_2BL_4FE7EF03D	2.47119	0.73068	0.0214484	-1.72325	down	triplet755	LOC_Os07g02780.1	STE_MEKK_ste11_MAP3K.20 - STE kinases include homologs to
Traes_1BS_188DDFB56	9.69596	3.83826	0.00451523	-1.2956	down	triplet759	LOC_Os01g74350.1	soluble inorganic pyrophosphatase, putative, expressed
Traes_3B_81DB429AC	6.24931	2.91134	0.0414149	-1.05643	down	triplet7640	LOC_Os01g50860.1	chloride transporter, chloride channel family, putative,
Traes_7BS_42F8A57EA	3.20885	1.20743	0.00532581	-1.36164	down	triplet7912	LOC_Os08g43400.2	kinesin motor domain containing protein, expressed
Traes_2BL_038AD2792	1.5476	0.491983	0.0147282	-1.59066	down	triplet8219	LOC_Os06g14420.1	hydrolase, NUDIX family, domain containing protein,
Traes_7BL_22D90B6C6	1.35578	0.393034	0.00250131	-1.75491	down	triplet995	LOC_Os08g14850.1	resistance protein, putative, expressed
Traes_3B_FDEA5CB0C	2.17395	0.405649	0.000197753	-2.34032	down
Traes_3B_0CCB8088F	3.13018	1.26854	0.0425886	-1.23557	down
Traes_5BL_E596E2677	2.18786	0.75787	0.0278254	-1.49836	down
Traes_4BL_F078446EB	3.27167	1.15075	0.0455186	-1.4287	down
Traes_1BL_CDB5E50C2	2.68417	1.14479	0.0286852	-1.18873	down
Traes_3B_A958F1F75	13.0712	3.25689	0.00381671	-1.89465	down
Traes_4BL_BA2EAAE46	9.13495	1.92998	0.00136941	-2.20243	down
Traes_2BS_5B521FD58	4.57684	1.33526	0.00719267	-1.69097	down
Traes_2BS_34536E892	13.8708	6.14748	0.0141285	-1.10544	down
Traes_7BL_F6B03A607	21.8312	8.31523	0.0216968	-1.33124	down
Traes_5BS_7CFCB1642	24.9655	9.79579	0.00341291	-1.31164	down
Traes_4BS_B450D4FEA	47.1228	16.6419	0.00107648	-1.41936	down
Traes_6BL_5992771F1	108.168	51.9239	0.0384351	-1.02423	down
Traes_2BL_6F116D0CA	1.78259	3.72455	0.0256625	1.0869	up	dupletAB96	LOC_Os04g44240.1	cytokinin-O-glucosyltransferase 3, putative, expressed
Traes_3B_DC8DA8CCB	1.90017	8.01573	0.016185	2.17839	up	dupletAB243	LOC_Os11g14900.5	thiol protease SEN102 precursor, putative, expressed
Traes_2BL_FA400699E	0	0.983022	1.85472e-10	Inf	up	dupletAB317	LOC_Os03g05920.1	expressed protein
Traes_1BL_A06436818	0.534737	1.89055	0.00590599	1.9045	up	dupletAB497	LOC_Os09g10910.3	fiber protein Fb34, putative, expressed
Traes_2BL_23A3ADF1F	0.284273	1.01355	0.000196072	1.91556	up	dupletAB509	LOC_Os11g44950.2	glycosyl hydrolase family 3 protein, putative, expressed
Traes_3B_50DC948CA	0.383797	1.21181	0.0100631	1.76412	up	dupletAB537	LOC_Os01g25820.1	respiratory burst oxidase, putative, expressed
Traes_2BL_0E331E237	0.0964036	0.868236	0.0247212	3.32406	up	dupletAB583	LOC_Os12g01040.1	exo70 exocyst complex subunit domain containing protein,
Traes_3B_90BE2090B	7.38045	14.8274	0.0238316	1.02638	up	dupletAB764	LOC_Os01g04800.1	B3 DNA binding domain containing protein, expressed
Traes_2BL_B920F143D	2.37666	8.65008	0.00116333	1.9573	up	dupletAB775	LOC_Os02g42890.1	cytochrome b561, putative, expressed
Traes_2BS_A66617DCC	0.298656	2.29913	4.14014e-06	2.96142	up	dupletAB792	LOC_Os05g45100.1	anthocyanidin 5,3-O-glucosyltransferase, putative,
Traes_3B_68D50FD98	0.567265	1.65701	0.0188992	1.59822	up	dupletAB818
Traes_2BS_00566A85C	7.21257	19.2482	0.0133881	1.56573	up	dupletAB950	LOC_Os03g21030.1	no apical meristem protein, putative, expressed
Traes_3B_CB2BA12CD	13.8946	30.3905	0.0094975	1.2281	up	dupletAB1098	LOC_Os01g03040.1	expressed protein
Traes_2BS_DDD5FB512	0.328296	1.22668	0.00147892	1.92615	up	dupletAB1241	LOC_Os03g24610.1	endonuclease/exonuclease/phosphatase family domain
Traes_2BS_015167E00	4.16382	11.9297	0.000334835	1.60934	up	dupletAB1259	LOC_Os11g03110.1	GRAS family transcription factor domain containing protein,
Traes_2BL_1A433BFF1	8.20565	15.8697	0.0492116	1.02543	up	dupletAB1280	LOC_Os04g49680.1	DUF581 domain containing protein, expressed
Traes_2BS_23E2FFEE4	0.715013	1.94174	0.0120877	1.57382	up	dupletAB1355	LOC_Os07g34070.1	auxin-induced protein 5NG4, putative, expressed
Traes_7BL_F5F8999DD	0.370316	1.08295	0.00964627	1.66425	up	dupletAB1411	LOC_Os10g25600.1	expressed protein
Traes_3B_D13138967	0.88755	2.61767	0.00223081	1.61732	up	dupletAB1655	LOC_Os01g25820.1	respiratory burst oxidase, putative, expressed
Traes_2BL_3CC5F7EA6	17.1929	31.8106	0.0461348	0.957177	up	dupletAB1781	LOC_Os01g32330.1	heavy metal-associated domain containing protein, expressed
Traes_2BL_E5EBE00BB	0.406381	1.04609	0.038665	1.46959	up	dupletAB1833	LOC_Os04g49757.1	purine permease, putative, expressed
Traes_7BS_3232D7FAC	0.114508	2.00947	0.00758668	4.16792	up	dupletAB1844	LOC_Os06g13210.1	peptide transporter PTR2, putative, expressed
Traes_3B_EC720948B	0.376012	1.01052	0.0169898	1.48521	up	dupletAB1883	LOC_Os01g03750.1	expressed protein
Traes_6BS_9876A1046	2.69021	5.66088	0.027347	1.16149	up	dupletAB1922	LOC_Os02g02960.1	histone deacetylase complex subunit SAP18, putative,
Traes_4BL_CCB700130	1.2133	2.92289	0.0172142	1.39802	up	dupletAB1940	LOC_Os12g39160.1	expressed protein
Traes_3B_60D2FD1EF	0.539537	3.58217	1.25801e-09	2.7562	up	dupletAB1951	LOC_Os01g48420.1	peroxiredoxin, putative, expressed
Traes_2BL_2FD1E9ADA	2.21313	4.2532	0.0338831	1.03397	up	dupletAB1959	LOC_Os04g38026.1	transporter family protein, putative, expressed
Traes_7BL_74071485F	8.1183	21.838	0.00321251	1.47916	up	dupletAB1972	LOC_Os01g13030.2	OsIAA3 - Auxin-responsive Aux/IAA gene family member,
Traes_2BS_AFAD8012F	1.0641	4.93206	1.2004e-05	2.326	up	dupletAB1982	LOC_Os01g50200.1	UDP-glucoronosyl and UDP-glucosyl transferase domain
Traes_6BS_F162E72F8	2.44423	5.13841	0.0234996	1.15378	up	dupletAB2034	LOC_Os02g03610.1	ADP-ribosylation factor, putative, expressed
Traes_3B_CE6BA8E33	35.0489	142.315	3.54273e-05	2.12442	up	dupletAB2069	LOC_Os01g07590.1	universal stress protein domain containing protein,
Traes_5BL_37279A48E	0.269898	1.03651	0.00910626	1.97621	up	dupletAB2098	LOC_Os12g12370.1	outer envelope protein, putative, expressed
Traes_4BL_072F95CE6	0	4.50644	3.97228e-14	Inf	up	dupletAB2136	LOC_Os05g37540.1	transposon protein, putative, unclassified, expressed
Traes_2BL_E0E0A1EEC	1.60908	4.11872	0.00599901	1.40955	up	dupletAB2198	LOC_Os08g37500.1	expressed protein
Traes_4BL_AAC8ADF70	2.41676	6.26572	0.00584129	1.47839	up	dupletBD5801	LOC_Os03g53700.2	PHD-finger domain containing protein, putative, expressed
Traes_5BS_BA3D2CD42	3.51583	7.22272	0.0169143	1.09137	up	dupletBD6175	LOC_Os12g36630.1	universal stress protein domain containing protein,
Traes_5BL_FDF866849	5.45225	10.7218	0.0269061	1.04075	up	dupletBD6468	LOC_Os09g32100.1	expressed protein
Traes_5BL_62C79EBEC	2.66814	5.51153	0.024723	1.12122	up	dupletBD6691	LOC_Os01g66940.1	kinase, pfkB family, putative, expressed
Traes_1BL_156D855B2	0.308186	0.928453	0.0141194	1.58071	up	dupletBD7050	LOC_Os01g11620.1	GDSL-like lipase/acylhydrolase, putative, expressed
Traes_1BS_8C1DB9CF91	0	29.1996	7.39586e-35	Inf	up	dupletBD7208	LOC_Os11g24070.1	LTPL10 - Protease inhibitor/seed storage/LTP family protein
Traes_5BL_EFE5243F4	117.153	499.686	0.0347573	2.28156	up	dupletBD7418	LOC_Os03g54130.1	cysteine protease 1 precursor, putative, expressed
Traes_5BL_5B9259D26	0.280934	1.2681	0.0427864	2.39476	up	dupletBD7500	LOC_Os08g42590.3	mtN19, putative, expressed
Traes_2BL_B0E0A6C71	0	3.61018	1.2167e-13	Inf	up	dupletBD7512	LOC_Os10g34602.1	csAtPR5, putative, expressed
Traes_4BS_716F55928	2.49162	6.53536	0.0173653	1.45178	up	dupletBD7540	LOC_Os05g31000.1	nascent polypeptide-associated complex subunit alpha,
Traes_3B_225AE2992	0.393061	11.6768	0.000607335	5.0783	up	dupletBD7596	LOC_Os03g27120.1	ICE-like protease p20 domain containing protein, putative,
Traes_6BL_5799CD0CF	10.0955	22.0361	0.0104371	1.2045	up	dupletBD7757	LOC_Os10g29470.1	dehydrogenase, putative, expressed
Traes_6BL_2103D4D26	0	1.26084	5.18335e-06	Inf	up	dupletBD8181	LOC_Os02g57860.1	OsFBX71 - F-box domain containing protein, expressed
Traes_3B_640F0220C	0.665102	3.88859	0.000128254	2.70018	up	singletonB14789	LOC_Os01g67980.1	cysteine proteinase EP-B 1 precursor, putative, expressed
Traes_3B_C967E97B9	2.10418	4.27753	0.0230715	1.0861	up	singletonB15082	LOC_Os05g36190.1	OsFBT7 - F-box and tubby domain containing protein,
Traes_7BS_825B19925	8.29287	19.8008	0.0202524	1.35709	up	singletonB15209	LOC_Os08g44870.1	MATE efflux family protein, putative, expressed
Traes_1BL_587D15E0E	0	55.0248	8.60664e-23	Inf	up	singletonB15336	LOC_Os05g43940.1	O-methyltransferase, putative, expressed
Traes_1BL_37FC4C2ED	0.216116	1.75054	2.04244e-05	2.96356	up	singletonB15503	LOC_Os05g43910.1	cytochrome P450, putative, expressed
Traes_4BL_B024907E7	0.393793	2.33049	2.71685e-05	2.70397	up	singletonB15857	LOC_Os01g08020.1	boron transporter protein, putative, expressed
Traes_3B_8A1E91FC6	2.33403	20.6638	2.97457e-06	3.16194	up	singletonB15901	LOC_Os04g57440.1	oryzain beta chain precursor, putative, expressed
Traes_5BL_39F8537DB	1.34259	3.96646	0.0123961	1.53159	up	singletonB15956	LOC_Os02g28900.1	cytokinin-O-glucosyltransferase 2, putative, expressed
Traes_1BS_4A81A2257	1.22295	2.97737	0.0127972	1.36344	up	singletonB15958	LOC_Os11g44580.1	go35 NBS-LRR, putative, expressed
Traes_2BS_C116E5668	0.188997	1.67533	8.19686e-07	3.2278	up	singletonB16045	LOC_Os07g48450.1	no apical meristem protein, putative, expressed
Traes_3B_BA2957FE4	3.27619	6.85889	0.0371613	1.0993	up	singletonB16108	LOC_Os01g04350.1	hsp20/alpha crystallin family protein, putative, expressed
Traes_3B_AF21A9AF41	1.56836	3.94282	0.0275498	1.38381	up	singletonB16371	LOC_Os01g04950.2	peptide transporter PTR2, putative, expressed
Traes_2BL_F43F59BFF	0.277175	1.44459	0.000405193	2.489	up	singletonB16408	LOC_Os04g39980.1	gibberellin 20 oxidase 2, putative, expressed
Traes_3B_14528E636	2.45254	8.33957	0.000665979	1.84401	up	singletonB16539	LOC_Os08g44270.1	vignain precursor, putative, expressed
Traes_2BL_7C6E23A64	0.243765	1.124	0.00120302	2.26749	up	singletonB16563	LOC_Os07g06850.1	gibberellin receptor GID1L2, putative, expressed
Traes_2BS_A984C71A6	1.18215	2.37421	0.0455431	1.10343	up	singletonB16593	LOC_Os03g19420.2	nicotianamine synthase, putative, expressed
Traes_6BS_0A333EE4D	0.642971	2.53128	0.00638042	2.09874	up	singletonB16626	LOC_Os02g03220.1	protein binding protein, putative, expressed
Traes_2BL_2B45081D4	6.52286	172.951	7.82485e-20	4.76705	up	singletonB16657	LOC_Os04g59260.1	peroxidase precursor, putative, expressed
Traes_3B_4780B18F6	0	1.75254	1.03697e-05	Inf	up	singletonB16722	LOC_Os01g58910.1	auxin-induced protein 5NG4, putative, expressed
Traes_3B_F0248ACEF	0.110112	1.37536	1.84108e-06	3.62069	up	singletonB16777	LOC_Os04g48460.1	cytochrome P450, putative, expressed
Traes_2BS_26EB27B9D	1.54866	3.49688	0.0302444	1.25855	up	singletonB16782
Traes_2BL_593BB67B5	0	1.69481	4.97114e-10	Inf	up	singletonB16823	LOC_Os07g43030.1	calmodulin-binding transcription activator, putative,
Traes_6BL_82AE2FF80	0.667218	2.58407	7.19176e-05	2.07934	up	singletonB17044	LOC_Os01g41750.1	expressed protein
Traes_3B_800053B59	0.397816	1.11936	0.0285373	1.66311	up	singletonB17155	LOC_Os03g15440.1	basic helix-loop-helix, putative, expressed
Traes_3B_7ABEA6AAD	1.48363	5.39074	0.0344945	2.01034	up	singletonB17708	LOC_Os01g55240.1	gibberellin 2-beta-dioxygenase, putative, expressed
Traes_2BS_27D0DFE12	0.471954	1.27606	0.0021544	1.52858	up	singletonB17990	LOC_Os02g03260.1	3-isopropylmalate dehydratase large subunit 2, putative,
Traes_3B_35BE8A7AE	4.63308	9.30452	0.0270903	1.03792	up	singletonB18100	LOC_Os01g52290.1	expressed protein
Traes_2BL_9528AAD7C	10.5621	28.8468	0.00375957	1.55189	up	singletonB18110	LOC_Os04g54474.1	transcription factor, putative, expressed
Traes_3B_1B6B31737	6.94778	19.1606	0.00138821	1.57905	up	singletonB18134	LOC_Os01g12520.1	mitochondrial carrier protein, putative, expressed
Traes_3B_D6F711ABC	3.83172	11.4949	0.00105677	1.64207	up	singletonB18256	LOC_Os08g44270.1	vignain precursor, putative, expressed
Traes_2BS_58E7D5315	1.62333	3.56655	0.029572	1.2769	up	singletonB18277	LOC_Os05g29990.1	NAD dependent epimerase/dehydratase family domain
Traes_3B_E09463998	773.209	1871.51	0.047821	1.36658	up	singletonB18332	LOC_Os01g73250.1	abscisic stress-ripening, putative, expressed
Traes_7BS_721120525	10.7313	21.3066	0.0346967	1.05435	up	singletonB18518	LOC_Os06g12310.1	aquaporin protein, putative, expressed
Traes_5BS_99839CDF9	2.54352	9.26779	3.74336e-05	1.9101	up	singletonB18735	LOC_Os08g39730.1	cytochrome P450, putative, expressed
Traes_5BL_D38730A51	10.2173	25.49	0.00259683	1.34781	up	singletonB18932	LOC_Os01g11160.1	amino acid permease family protein, putative, expressed
Traes_5BL_479A5DFA0	0.47672	1.97609	0.00117707	2.07064	up	singletonB19045	LOC_Os02g32030.1	elongation factor, putative, expressed
Traes_5BL_0F028F5CE	0.995058	2.9201	0.00148991	1.63794	up	singletonB19173	LOC_Os03g55180.1	DUF1336 domain containing protein, expressed
Traes_3B_6C8C55FAA	3.20498	15.6874	1.93786e-06	2.41227	up	singletonB19253	LOC_Os01g04950.2	peptide transporter PTR2, putative, expressed
Traes_4BL_2465F30E0	1.40696	3.92343	0.027631	1.57254	up	singletonB19533	LOC_Os03g05310.1	pheophorbide a oxygenase, chloroplast precursor, putative,
Traes_3B_0D0164BF1	5.93544	12.5419	0.0176566	1.17384	up	singletonB19650	LOC_Os01g32330.1	heavy metal-associated domain containing protein, expressed
Traes_4BS_79F360321	0.4083	1.03616	0.00219671	1.41072	up	singletonB19715	LOC_Os11g04104.2	major facilitator superfamily antiporter, putative,
Traes_5BL_004D266B2	1.6316	3.66565	0.0328594	1.26565	up	singletonB19863	LOC_Os03g63060.1	P21-Rho-binding domain containing protein, putative,
Traes_3B_4A757460F	0	1.49203	8.02059e-12	Inf	up	singletonB19947	LOC_Os04g48460.1	cytochrome P450, putative, expressed
Traes_3B_E5CF55C77	0.164921	2.61901	5.57526e-07	4.19989	up	singletonB19982	LOC_Os01g43080.1	exonuclease, putative, expressed
Traes_2BS_FE00DFD86	0.172376	1.04497	2.66966e-05	2.65592	up	singletonB20001	LOC_Os03g25480.1	cytochrome P450, putative, expressed
Traes_7BL_84073EDBB	1.82392	3.97045	0.029414	1.22868	up	singletonB20034	LOC_Os04g52440.1	aminotransferase, putative, expressed
Traes_3B_B5BC8E71D	0.343192	1.38994	0.00085402	2.09285	up	singletonB20057	LOC_Os01g08760.1	choline/ethanolamine kinase, putative, expressed
Traes_3B_D825EC594	2.66307	7.63508	0.000870232	1.63875	up	singletonB20168	LOC_Os01g12520.1	mitochondrial carrier protein, putative, expressed
Traes_2BL_6C212DCEC	0	1.18672	1.03179e-09	Inf	up	singletonB20263	LOC_Os07g37750.1	ATMIN7, putative, expressed
Traes_3B_D9C941D4C	0.328852	1.67558	0.000310715	2.41579	up	singletonB20720	LOC_Os01g04800.1	B3 DNA binding domain containing protein, expressed
Traes_7BS_819AA1BA6	0.849396	2.79043	0.000864625	1.70465	up	singletonB20732	LOC_Os02g17640.1	isochorismatase family protein, putative, expressed
Traes_5BL_175E0D966	0.793313	5.26816	1.02483e-06	2.70289	up	singletonB21077	LOC_Os08g39730.1	cytochrome P450, putative, expressed
Traes_3B_52E0B169F	13.4522	31.7294	0.00793722	1.30983	up	singletonB21099	LOC_Os01g53810.1	peptidase, putative, expressed
Traes_3B_75B5E6338	4.96272	13.2917	0.00123562	1.55938	up	singletonB21118	LOC_Os01g69070.1	auxin efflux carrier component, putative, expressed
Traes_3B_F2B20F866	4.15517	9.26404	0.0192096	1.24276	up	singletonB21506	LOC_Os01g61460.1	leaf senescence related protein, putative, expressed
Traes_6BL_03A0BFF9D	0.542864	1.90825	0.00587672	1.91956	up	singletonB21549	LOC_Os02g51110.1	aquaporin protein, putative, expressed
Traes_6BS_1F8620694	2.17062	5.26394	0.0188394	1.34886	up	singletonB21802	LOC_Os09g07160.1	expressed protein
Traes_3B_3EA21AE5A	0.452772	1.80751	0.00224215	1.96546	up	singletonB22629	LOC_Os01g16146.1	phenazine biosynthesis protein, putative, expressed
Traes_3B_BE78EBA50	0.330514	0.951524	0.0214386	1.52563	up	singletonB22695	LOC_Os01g11550.1	TCP family transcription factor, putative, expressed
Traes_2BS_3D6E7A3E4	0.0188051	10.0828	2.46457e-30	9.27846	up	singletonB23001	LOC_Os04g09590.1	transferase family protein, putative, expressed
Traes_5BL_03D637203	2.59852	16.3171	5.78195e-10	2.73397	up	singletonB23095	LOC_Os09g36080.1	cytochrome P450, putative, expressed
Traes_5BL_AC517158D	0.29165	1.34562	0.000242429	2.31598	up	singletonB23437	LOC_Os09g38520.1	DOMON domain containing protein, expressed
Traes_3B_212B21131	6.05043	11.7867	0.0364488	1.0079	up	singletonB23472	LOC_Os05g35140.1	nodulin MtN3 family protein, putative, expressed
Traes_7BL_55901A131	2.70819	6.8117	0.0491704	1.44332	up	singletonB23492	LOC_Os10g29470.1	dehydrogenase, putative, expressed
Traes_5BL_1A0C6449C	0.121329	1.44977	2.79346e-06	3.62904	up	singletonB23662	LOC_Os04g33530.1	Ser/Thr protein phosphatase family protein, putative,
Traes_1BS_3968DE2E3	11.6493	22.6691	0.0333016	1.04877	up	singletonB23692	LOC_Os11g44580.1	go35 NBS-LRR, putative, expressed
Traes_3B_4972EB925	0.158956	4.7674	4.32822e-12	5.11534	up	singletonB23737	LOC_Os01g73250.1	abscisic stress-ripening, putative, expressed
Traes_3B_8655FEE7C	17.4181	74.0214	3.43015e-06	2.26623	up	singletonB23805
Traes_5BL_F93E077BE	18.1239	35.9172	0.0275076	1.05323	up	singletonB23858	LOC_Os09g29239.3	purine permease, putative, expressed
Traes_5BL_25A214479	1.12625	2.28815	0.0498829	1.13294	up	singletonB23960	LOC_Os03g57680.1	aldehyde oxidase, putative, expressed
Traes_1BL_C81B12EC9	3.86425	10.0512	0.00113594	1.38428	up	singletonB24085	LOC_Os01g58730.1	glycosyl hydrolases family 17, putative, expressed
Traes_2BL_68ED44C7A	3.24242	6.62795	0.0378721	1.0981	up	singletonB24307	LOC_Os04g38910.1	atypical receptor-like kinase MARK, putative, expressed
Traes_2BL_DCA0AFEE6	0.234497	0.828486	0.0368964	1.97457	up	singletonB24564	LOC_Os04g41280.1	ankyrin repeat domain containing protein, expressed
Traes_5BL_8BAA498F1	0	4.79057	4.20984e-20	Inf	up	singletonB24688	LOC_Os06g42520.1	transposon protein, putative, unclassified, expressed
Traes_4BS_87F27944E	0.819636	3.49966	0.00399855	2.20856	up	singletonB24841	LOC_Os11g14400.1	polygalacturonase, putative, expressed
Traes_5BL_5A9F5F455	2.10325	3.96625	0.0455222	0.979758	up	singletonB25038	LOC_Os05g25310.1	acyl-CoA synthetase protein, putative, expressed
Traes_4BL_65EF527FF	0	1.71909	1.27368e-08	Inf	up	singletonB25074	LOC_Os11g36150.1	receptor-like protein kinase 2 precursor, putative, expressed
Traes_2BL_6FFD5A5E0	2.13919	4.44794	0.0225358	1.17093	up	singletonB25075	LOC_Os04g49890.1	multidrug resistance-associated protein, putative, expressed
Traes_5BL_C6F2BCE60	5.93541	19.667	0.000717438	1.72551	up	singletonB25083	LOC_Os05g41610.1	glycosyl hydrolases family 17, putative, expressed
Traes_5BL_6F6DB0191	0.384592	6.18026	8.75797e-06	4.15571	up	singletonB25249	LOC_Os04g47270.1	amine oxidase, putative, expressed
Traes_2BS_6B52BCC54	0	2.76793	1.47427e-15	Inf	up	singletonB25252	LOC_Os07g04160.1	peptidyl-prolyl cis-trans isomerase, FKBP-type, putative,
Traes_5BL_D863D0729	0.480525	24.3518	1.60356e-13	5.7677	up	singletonB25339	LOC_Os02g35970.1	BTBN2 - Bric-a-Brac, Tramtrack, Broad Complex BTB domain
Traes_4BS_66EEBF8E9	3.36459	12.126	0.0414238	1.91146	up	singletonB25514	LOC_Os03g52010.1	lecithin cholesterol acyltransferase, putative, expressed
Traes_3B_0EEFEE5AA	0.345324	1.61896	0.00092831	2.37564	up	singletonB25533	LOC_Os01g70590.1	DUF567 domain containing protein, putative, expressed
Traes_3B_4F11E8997	4.74769	13.1284	0.00487123	1.5304	up	singletonB25558	LOC_Os01g51800.1	expressed protein
Traes_1BL_F0FD9500F	5.98707	11.8193	0.0253556	1.0549	up	singletonB25617	LOC_Os01g58240.1	OsSub6 - Putative Subtilisin homologue, expressed
Traes_3B_217C62AD5	0.168928	1.85669	5.17138e-06	3.58562	up	singletonB25825	LOC_Os02g42320.2	peptidase, T1 family, putative, expressed
Traes_5BL_9AA59B2EB	0.835002	1.80687	0.0493219	1.20559	up	singletonB25892	LOC_Os03g08610.1	leucine-rich repeat family protein, putative, expressed
Traes_3B_8D0DE07D31	0.620522	3.2854	2.47466e-05	2.55313	up	singletonB26332	LOC_Os01g52230.1	phosphoethanolamine/phosphocholine phosphatase, putative,
Traes_5BL_4638D88D3	0.338898	1.15976	0.00766737	1.8183	up	singletonB26366	LOC_Os02g58640.1	tumor susceptibility gene 101, putative, expressed
Traes_3B_F8A2A38DB	0.215965	2.07252	1.29605e-08	3.33183	up	singletonB26587	LOC_Os02g57910.1	OsFBX73 - F-box domain containing protein, expressed
Traes_5BL_80F0EAC58	1.49602	3.91512	0.0413345	1.49022	up	singletonB26728	LOC_Os09g36080.1	cytochrome P450, putative, expressed
Traes_3B_D50E986EC	0	3.02429	1.98293e-12	Inf	up	singletonB26747	LOC_Os01g09384.1	ankyrin repeat domain containing protein, putative,
Traes_1BL_B1E111236	2.57124	8.35279	0.00755625	1.78151	up	singletonB26833	LOC_Os05g45810.1	calcineurin B, putative, expressed
Traes_5BL_36992DC0F	1.50395	6.83215	0.000856157	2.24324	up	singletonB26865	LOC_Os03g59110.1	pheophorbide a oxygenase, chloroplast precursor, putative,
Traes_4BL_B25D04B2A	1.27853	2.87685	0.0463918	1.25509	up	singletonB26936	LOC_Os03g09120.1	expressed protein
Traes_3B_7E85063F2	5.36365	10.8149	0.0498717	1.10957	up	singletonB27181	LOC_Os01g13930.1	expressed protein
Traes_3B_A29D1E6B2	12.1087	23.1367	0.0400284	1.0036	up	singletonB27380	LOC_Os07g09010.1	nodulin, putative, expressed
Traes_3B_0C069AE53	0.970732	5.55106	0.000248055	2.54959	up	singletonB27394	LOC_Os01g43080.1	exonuclease, putative, expressed
Traes_6BL_190F6DF901	0.404206	1.24077	0.00706372	1.65593	up	singletonB27593	LOC_Os08g12740.2	disease resistance protein RGA3, putative, expressed
Traes_6BL_A9543F239	0.581719	3.53536	0.00347913	2.68602	up	singletonB27646	LOC_Os02g19924.1	aminotransferase, classes I and II, domain containing
Traes_2BL_0D44F4C96	13.5681	48.4508	3.17149e-05	2.00116	up	singletonB27765	LOC_Os04g55710.1	transposon protein, putative, unclassified, expressed
Traes_3B_56BE203E5	1.47757	2.92856	0.0418907	1.03712	up	singletonB27878	LOC_Os03g29240.1	PDI, putative, expressed
Traes_5BL_EC24EEA67	2.16875	6.42084	0.000736064	1.6874	up	singletonB28065	LOC_Os09g07460.1	kelch repeat protein, putative, expressed
Traes_3B_23AD8F5B7	9.81651	22.6165	0.00850281	1.28437	up	singletonB28237	LOC_Os01g10250.1	hydrolase, alpha/beta fold family domain containing
Traes_2BL_5FF4AFC6B	25.3554	54.3065	0.0181846	1.15485	up	singletonB28266	LOC_Os09g28720.1	alpha/beta hydrolase fold, putative, expressed
Traes_3B_1A55F707B	0.0449419	3.50036	2.05665e-10	6.18639	up	singletonB28522	LOC_Os01g72460.1	NADPH quinone oxidoreductase, putative, expressed
Traes_1BL_DF4CDFBD3	1.38749	3.52319	0.0351725	1.42007	up	singletonB28719	LOC_Os03g03320.1	expressed protein
Traes_3B_F8125F195	2.14718	5.1939	0.00685927	1.31251	up	singletonB28730	LOC_Os01g04950.2	peptide transporter PTR2, putative, expressed
Traes_3B_0F80E6702	1.92921	3.78724	0.0462702	1.07675	up	singletonB29151	LOC_Os01g61460.1	leaf senescence related protein, putative, expressed
Traes_4BS_19820649E	0.1399	1.3061	0.0051278	3.37491	up	singletonB29153	LOC_Os12g09220.1	expressed protein
Traes_3B_F6CE72D8D	1.82439	5.65622	0.00113718	1.72385	up	singletonB29218	LOC_Os01g04930.1	MYB family transcription factor, putative, expressed
Traes_6BL_A12FD8224	1.43488	4.79582	0.0111087	1.81287	up	singletonB29255	LOC_Os02g44108.1	expansin precursor, putative, expressed
Traes_2BL_4E4B55DC2	0.0944825	2.06365	3.20872e-08	4.66169	up	singletonB29322	LOC_Os04g18090.1	histone H1, putative, expressed
Traes_2BL_1E57B73B21	26.6783	50.4988	0.0470394	0.989882	up	singletonB29586	LOC_Os11g13840.1	AP2 domain containing protein, expressed
Traes_3B_2FF6D99AA	0.0652811	7.52217	9.36905e-13	6.75301	up	singletonB29606	LOC_Os01g11880.1	DJ-1 family protein, putative, expressed
Traes_4BL_5F08C2BBF	2.59525	64.5319	0.0134253	4.84197	up	singletonB29617	LOC_Os03g27120.1	ICE-like protease p20 domain containing protein, putative,
Traes_7BS_FD4D967E5	0	13.1648	1.77676e-10	Inf	up	singletonB29637	LOC_Os07g23570.1	cytochrome P450 72A1, putative, expressed
Traes_4BL_2D6C91AC4	3.07231	11.46	0.000606188	1.92752	up	singletonB29680	LOC_Os03g04130.1	AMP-binding domain containing protein, expressed
Traes_3B_91799D260	20.068	45.1322	0.0106621	1.2614	up	singletonB29719	LOC_Os01g05810.1	gamma-glutamyltranspeptidase 1 precursor, putative,
Traes_2BL_3CF16AEE8	0.047631	0.979105	2.35726e-07	4.41643	up	singletonB29833	LOC_Os04g47770.1	cis-zeatin O-glucosyltransferase, putative, expressed
Traes_1BS_DD55B7D8F	0	5.69557	0.000412277	Inf	up	singletonB29841	LOC_Os04g47220.1	aquaporin protein, putative, expressed
Traes_4BL_80A2BD9E8	1.46363	30.7003	0.00357644	4.52987	up	singletonB29905	LOC_Os03g27120.1	ICE-like protease p20 domain containing protein, putative,
Traes_3B_6C3A7752F	1.07972	3.65995	0.00587453	1.78607	up	singletonB29928	LOC_Os05g42250.1	cyclic nucleotide-gated ion channel 2, putative, expressed
Traes_2BS_1CDFC2FF61	0.926399	3.07924	0.00116157	1.78234	up	singletonB29968	LOC_Os07g37510.1	organic cation transporter-related, putative, expressed
Traes_2BL_A59C00F48	0.404625	1.12277	0.0119296	1.55567	up	singletonB29970	LOC_Os04g34100.1	expressed protein
Traes_3B_DDA4A7673	6.30318	15.2396	0.00587755	1.31454	up	singletonB29982	LOC_Os01g16310.1	glycosyl hydrolase, family 31, putative, expressed
Traes_4BL_410DEBFD3	0.917409	2.02746	0.0124608	1.23865	up	singletonB30162	LOC_Os03g08754.1	OsMADS47 - MADS-box family gene with MIKCc type-box,
Traes_1BL_337760BBE	0.0424953	1.74329	2.27203e-08	5.57396	up	singletonB30255
Traes_2BL_095D5C033	0	0.878211	6.10093e-10	Inf	up	singletonB30508	LOC_Os02g46850.1	oligopeptide transporter, putative, expressed
Traes_4BL_DA9AD1FFA	0.417766	2.40981	0.0240135	2.57424	up	singletonB30533	LOC_Os03g21060.1	No apical meristem protein, putative, expressed
Traes_5BL_05AC7CEC0	0	26.6497	2.22542e-13	Inf	up	singletonB30534	LOC_Os01g61010.1	nodulin, putative, expressed
Traes_5BL_09989E686	0.378697	1.5024	0.00231496	1.96182	up	singletonB30542	LOC_Os02g36830.1	cytokinin-O-glucosyltransferase 2, putative, expressed
Traes_5BL_9CFA979D61	0.836033	6.03254	0.00603576	2.80617	up	singletonB30598	LOC_Os09g35010.1	dehydration-responsive element-binding protein, putative,
Traes_2BL_1395C82D5	2.19154	6.22285	0.00696382	1.66874	up	singletonB30642	LOC_Os04g49890.1	multidrug resistance-associated protein, putative, expressed
Traes_3B_07DD618C9	4.88756	10.4883	0.0350746	1.21981	up	singletonB30826	LOC_Os01g14100.1	BT1 family protein, putative, expressed
Traes_5BL_F04718899	1.23869	4.85343	2.29705e-05	2.03621	up	singletonB30911	LOC_Os03g40830.1	OsSub30 - Putative Subtilisin homologue, expressed
Traes_4BS_98CE54365	3.01234	10.7142	5.49762e-05	1.94854	up	singletonB31030	LOC_Os01g50200.1	UDP-glucoronosyl and UDP-glucosyl transferase domain
Traes_6BS_45379C8FD	1.6514	3.95144	0.0325066	1.30271	up	singletonB31126	LOC_Os02g32190.1	expressed protein
Traes_3B_6E80576BE	1.51292	4.51587	0.029238	1.61429	up	singletonB31228	LOC_Os03g59030.1	UDP-rhamnose rhamnosyltransferase, putative, expressed
Traes_3B_2EE786AE1	0.606036	4.48512	7.47873e-07	3.01438	up	singletonB31312	LOC_Os03g08050.1	elongation factor Tu, putative, expressed
Traes_5BL_FAABCC38A	0.331761	5.38286	3.99549e-08	4.08821	up	singletonB31748	LOC_Os04g47270.1	amine oxidase, putative, expressed
Traes_3B_3872F3D65	1.64985	4.6649	0.00455257	1.56744	up	singletonB31814	LOC_Os01g70860.1	esterase, putative, expressed
Traes_3B_B5696416B	6.09207	15.1801	0.0468176	1.44506	up	triplet1070	LOC_Os01g37910.1	vacuolar-processing enzyme precursor, putative, expressed
Traes_3B_28559D303	11.4874	22.3838	0.0385485	1.05228	up	triplet1306	LOC_Os01g04930.1	MYB family transcription factor, putative, expressed
Traes_4BL_CB29C15C5	5.94328	13.3493	0.00715344	1.25478	up	triplet1461	LOC_Os03g08754.1	OsMADS47 - MADS-box family gene with MIKCc type-box,
Traes_1BL_D8276D3DB	0.607287	1.99959	0.000885825	1.77014	up	triplet2165	LOC_Os02g20360.1	tyrosine aminotransferase, putative, expressed
Traes_4BS_FE55994BB	8.01719	21.9648	0.00110693	1.60146	up	triplet2767	LOC_Os03g27210.1	LOL3, putative, expressed
Traes_1BL_4F70898B6	1.41813	3.25537	0.01579	1.32149	up	triplet2850	LOC_Os05g43830.1	hydrolase, alpha/beta fold family domain containing
Traes_1BS_1BCCE78E0	0.299482	2.85059	7.30095e-06	3.3925	up	triplet2904	LOC_Os05g09410.1	histidine-containing phosphotransfer protein 4, putative,
Traes_3B_5B60DC66A	0.730612	1.9592	0.00361501	1.52987	up	triplet3877	LOC_Os01g53810.1	peptidase, putative, expressed
Traes_2BL_5880DAAC3	0.114912	1.21022	1.36672e-06	3.56067	up	triplet4165	LOC_Os04g43200.1	caleosin related protein, putative, expressed
Traes_1BS_D2A1CAFAA	1.51654	3.59567	0.0108753	1.30142	up	triplet4173	LOC_Os05g10900.1	plant protein of unknown function domain containing
Traes_2BL_36B344F6B	0.0755945	0.752175	0.0379782	3.3805	up	triplet4422	LOC_Os04g55850.1	nuclease PA3, putative, expressed
Traes_2BL_DD9CF6B84	0.346344	1.65063	0.000196388	2.25416	up	triplet4566	LOC_Os04g54390.1	nuclease PA3, putative, expressed
Traes_1BS_D68F0BED6	0.32294	1.28608	0.000357676	2.07211	up	triplet4710	LOC_Os05g10940.1	metal cation transporter, putative, expressed
Traes_2BS_59F7C51E9	1.60639	4.25748	0.00240656	1.45856	up	triplet5234	LOC_Os01g08960.1	phosducin-like protein 3, putative, expressed
Traes_1BS_E5A12CB09	3.78202	7.72984	0.033602	1.09595	up	triplet5283	LOC_Os05g09480.1	OsIAA16 - Auxin-responsive Aux/IAA gene family member,
Traes_1BL_99884C371	1.26424	2.69072	0.0486397	1.16062	up	triplet5388	LOC_Os05g49230.1	ribosomal RNA large subunit methyltransferase J, putative,
Traes_2BS_229EBC317	4.65586	12.0465	0.00853097	1.4204	up	triplet5472	LOC_Os07g33660.1	expressed protein
Traes_2BS_4EC8C834B	0.227285	4.9682	0.00309986	4.6197	up	triplet5499	LOC_Os07g34110.1	integral membrane protein DUF6 containing protein,
Traes_6BS_C2195E11C	3.83069	10.1993	0.000720316	1.53117	up	triplet5701	LOC_Os06g14324.1	caleosin related protein, putative, expressed
Traes_7BS_E13DA5B31	0.382802	5.15653	8.06087e-08	3.82492	up	triplet6175	LOC_Os06g13210.1	peptide transporter PTR2, putative, expressed
Traes_5BS_9B199BDA9	0.190691	1.23242	8.44798e-05	2.72682	up	triplet6657	LOC_Os12g41590.1	oxidoreductase, short chain dehydrogenase/reductase family
Traes_2BL_0CC943834	0.438558	1.88375	0.00993979	2.29644	up	triplet7781	LOC_Os07g05380.1	ATPase BadF/BadG/BcrA/BcrD type, putative, expressed
Traes_7BL_66B8BCA40	0.329077	2.22621	3.55195e-07	2.82918	up	triplet8150	LOC_Os02g09450.1	glycerophosphoryl diester phosphodiesterase family protein,
Traes_5BS_F8389B344	0.217205	1.00004	8.61925e-05	2.37071	up
Traes_3B_437CD5EC1	0.185362	1.1311	0.000172655	2.77345	up
Traes_2BL_920047AF5	0.285438	2.1357	1.13519e-08	2.92357	up
Traes_3B_4F7E24AAF	0.839497	2.94337	0.00632409	1.82783	up
Traes_4BL_A7009E4F5	0.395149	2.60628	9.33363e-05	2.88126	up
Traes_2BL_BC489457D	0.159192	2.77537	8.40478e-07	4.02826	up
Traes_1BL_3A4091BAE	2.74193	7.08958	0.0370625	1.43417	up
Traes_4BL_F51BD6B41	1.80972	8.57067	0.00103927	2.26326	up
Traes_3B_056FFB8BA	4.71834	13.4363	0.0159889	1.57138	up
Traes_3B_D45066090	7.76938	19.7566	0.0271375	1.50675	up
aSignificance by Benjamini-Hchberg multiple test correction (P < 0.05)

## Sheet: D homoeologous
List of differentially expressed D-homoeologs between F1 and AS60 in AS2255 x AS60a
Gene ID	FPKM for AS60	FPKM for F1	FDR	log2(AS60/F1)	Regulated	calssical of gene type	Rice best homologous gene	Description
Traes_6DL_AD82AB661	35.5654	6.22674	0.00012989	-2.04036	down	dupletAD2382	LOC_Os04g38390.1	wound/stress protein, putative, expressed
Traes_5DL_1C4F45D81	9.98952	3.73134	0.0422091	-0.96363	down	dupletAD2384	LOC_Os09g38580.1	cyclic nucleotide-gated ion channel, putative, expressed
Traes_6DS_1B55E0233	11.8937	2.58684	0.0222908	-1.71504	down	dupletAD2388	LOC_Os02g07220.1	peptidyl-prolyl cis-trans isomerase, FKBP-type, putative,
Traes_4DS_DD3831DB9	247.3	19.9698	1.05846e-09	-3.16562	down	dupletAD2393	LOC_Os11g16550.1	uncharacterized protein ycf53, putative, expressed
Traes_3DL_116693163	23.2817	4.83092	0.000184131	-1.81972	down	dupletAD2395	LOC_Os01g36860.2	DEAD-box ATP-dependent RNA helicase 40, putative, expressed
Traes_1DL_A0E21D8B9	157.214	48.802	0.00822272	-1.21825	down	dupletAD2397	LOC_Os11g14220.1	tubulin/FtsZ domain containing protein, putative, expressed
Traes_7DL_1301BE896	4.58535	0.51657	5.73826e-05	-2.6922	down	dupletAD2414	LOC_Os12g13940.1	DNA-binding storekeeper protein-related, putative,
Traes_2DS_9EDD9CA58	5.51468	1.67825	0.0168165	-1.26175	down	dupletAD2415	LOC_Os04g01650.1	erythronate-4-phosphate dehydrogenase domain containing
Traes_6DS_A5BC061FF	3.9605	1.17788	0.0322187	-1.31428	down	dupletAD2420	LOC_Os02g09400.1	cytochrome P450, putative, expressed
Traes_7DS_B5FBEEE92	5.71958	1.32801	0.000479776	-1.6565	down	dupletAD2426	LOC_Os06g05090.1	methyltransferase domain containing protein, expressed
Traes_2DL_49AA3F1D1	11.0993	2.82325	0.00176895	-1.51076	down	dupletAD2433	LOC_Os02g37000.1	mitochondrial prohibitin complex protein 1, putative,
Traes_1DL_03D1DC620	5.47271	0.859166	0.00288999	-2.18745	down	dupletAD2449	LOC_Os05g41220.1	SNF1-related protein kinase regulatory subunit beta-1,
Traes_3DL_ED2167268	4.0534	0.679843	0.0011484	-2.12158	down	dupletAD2456	LOC_Os01g70210.1	CRAL/TRIO domain containing protein, expressed
Traes_5DS_669F20907	5.18345	0.877893	2.09236e-05	-2.13089	down	dupletAD2458	LOC_Os02g04710.1	cycloartenol synthase, putative, expressed
Traes_7DS_21E77A387	1.68696	0.54699	0.0332225	-1.15163	down	dupletAD2461	LOC_Os06g03682.1	calcium-dependent protein kinase isoform AK1, putative,
Traes_6DS_D41FE990E	5.81113	2.12475	0.0490882	-1.01614	down	dupletAD2464	LOC_Os02g08230.1	WAX2, putative, expressed
Traes_5DS_4D101E56F	3.30634	1.21257	0.0446226	-0.999815	down	dupletAD2479	LOC_Os08g43050.1	disease resistance protein RGA2, putative, expressed
Traes_6DS_58521AB60	2.67891	0.216892	1.28015e-05	-3.20181	down	dupletAD2480	LOC_Os01g08470.1	retrotransposon protein, putative, unclassified, expressed
Traes_7DL_DBC637F81	1.8775	0.367986	0.00167376	-1.90699	down	dupletAD2481	LOC_Os06g38670.1	receptor-like protein kinase precursor, putative, expressed
Traes_3DL_9F783D300	2.67856	0.520654	0.000302242	-1.8878	down	dupletAD2486	LOC_Os01g53700.1	mitochondrial-processing peptidase subunit, mitochondrial
Traes_5DL_872BFB63D	10.1201	1.92843	7.68235e-05	-1.9237	down	dupletAD2492	LOC_Os01g61560.1	phosphatidate cytidylyltransferase, putative, expressed
Traes_7DL_D282D3A90	7.07713	2.37663	0.0223195	-1.1271	down	dupletAD2496	LOC_Os06g36740.1	pollen-specific protein SF21, putative, expressed
Traes_1DL_EA273E434	11.3138	3.31303	0.00615561	-1.3218	down	dupletAD2499	LOC_Os05g50900.1	helix-loop-helix DNA-binding protein, putative, expressed
Traes_2DS_724FFE15E	50.2746	15.2473	0.0131504	-1.26578	down	dupletAD2508	LOC_Os05g27590.1	wound-induced protein WI12, putative, expressed
Traes_5DL_7DB30B711	10.5368	1.86176	6.61517e-06	-2.03863	down	dupletAD2510	LOC_Os09g31230.2	expressed protein
Traes_7DL_9256F6D94	60.9985	22.0646	0.0434364	-1.01546	down	dupletAD2512	LOC_Os02g15885.1	expressed protein
Traes_7DS_54CA0C586	2.34522	0.725498	0.0200718	-1.23764	down	dupletAD2514	LOC_Os09g24250.1	ubiquitin carboxyl-terminal hydrolase domain containing
Traes_1DL_F23E9DAA9	6.15097	0.854086	3.80657e-06	-2.40564	down	dupletAD2522	LOC_Os05g51150.1	RNA polymerase sigma factor, putative, expressed
Traes_1DS_8CA54B2AF	117.176	25.8499	0.000831963	-1.72411	down	dupletAD2535	LOC_Os05g02750.1	ABC transporter, membrane-spanning/permease subunit,
Traes_1DS_8B7297A94	3.25384	0.601031	0.00105761	-1.97635	down	dupletAD2537	LOC_Os07g27460.1	serine/threonine-protein kinase 19, putative, expressed
Traes_7DS_92077F7E5	42.2106	7.07927	1.10802e-05	-2.11204	down	dupletAD2540	LOC_Os06g27560.1	glycosyltransferase protein, putative, expressed
Traes_5DL_7CC12693F	6.18437	1.77002	0.00574019	-1.35085	down	dupletAD2542	LOC_Os09g37760.1	bromodomain domain containing protein, expressed
Traes_7DS_B671A4EAD	191.404	67.7452	0.0354744	-1.05553	down	dupletAD2553	LOC_Os08g39630.1	helix-loop-helix DNA-binding domain containing protein,
Traes_4DL_5EEE1CABA	20.0561	6.29231	0.0111278	-1.21551	down	dupletAD2554	LOC_Os01g34480.1	NAD dependent epimerase/dehydratase family protein,
Traes_1DL_DA67871B9	16.174	5.32165	0.0149535	-1.14364	down	dupletAD2561	LOC_Os05g36160.1	G-box-binding factor 4, putative, expressed
Traes_7DS_EB10DBA07	1.26614	0.250282	0.000444227	-1.86819	down	dupletAD2571	LOC_Os05g37540.1	transposon protein, putative, unclassified, expressed
Traes_6DL_8AFCDA0CB	21.3753	4.18523	8.38066e-05	-1.91085	down	dupletAD2572	LOC_Os04g52130.1	coproporphyrinogen III oxidase, chloroplast precursor,
Traes_3DS_4651321BC	2.59726	0.10046	1.14469e-05	-4.24162	down	dupletAD2605	LOC_Os01g13730.1	WD domain, G-beta repeat domain containing protein,
Traes_7DS_967C54D2A	8.88942	3.36483	0.0362973	-0.95915	down	dupletAD2606	LOC_Os08g27070.1	co-chaperone protein SBA1, putative, expressed
Traes_3DL_4EF2BFCFA	10.1974	3.2709	0.0144991	-1.16791	down	dupletAD2607	LOC_Os07g07194.1	MAC/Perforin domain containing protein, putative, expressed
Traes_2DL_4E6206DA9	13.0757	4.19222	0.0105818	-1.17525	down	dupletAD2608	LOC_Os04g46730.1	thioesterase family protein, putative, expressed
Traes_4DS_10DE4ADAE	1.62745	0.368993	0.002644	-1.67507	down	dupletAD2616	LOC_Os03g52430.1	mitochondrial carrier protein, putative, expressed
Traes_2DS_96B438D92	7.35712	1.79255	0.0026601	-1.57855	down	dupletAD2634	LOC_Os07g10890.1	transcription factor, putative, expressed
Traes_1DL_CD63A9CDD	0.971225	0.16078	0.000924067	-2.1434	down	dupletAD2639	LOC_Os05g42210.1	serine/threonine-protein kinase receptor precursor,
Traes_1DL_A2274582B	493.577	69.9403	3.44363e-06	-2.37364	down	dupletAD2646	LOC_Os10g42780.1	lrgB-like family protein, expressed
Traes_3DL_F6C6B9B14	26.5219	6.22279	0.0125917	-1.6134	down	dupletAD2657	LOC_Os01g67540.1	AMP-binding domain containing protein, expressed
Traes_7DS_3F6DCEAA8	1.45432	0.25968	0.0353067	-2.06213	down	dupletAD2659	LOC_Os06g11800.1	annexin, putative, expressed
Traes_4DS_94005294B	172.558	54.699	0.0167488	-1.21635	down	dupletAD2667	LOC_Os12g08810.1	VTC2, putative, expressed
Traes_6DS_8F684013D	57.8919	8.49228	2.46179e-06	-2.32558	down	dupletAD2670	LOC_Os06g44010.1	WRKY28, expressed
Traes_5DL_BA62E6F06	3.55506	1.11346	0.0266024	-1.20907	down	dupletAD2681	LOC_Os03g21140.2	RNA-binding zinc finger protein, putative, expressed
Traes_7DS_02C6AD24D	6.94427	1.86888	0.00236137	-1.42722	down	dupletAD2684	LOC_Os06g03860.1	uncharacterized membrane protein, putative, expressed
Traes_2DL_45F0B52C7	49.2687	10.7513	0.000260443	-1.74295	down	dupletAD2698	LOC_Os05g34270.1	inactive receptor kinase At1g27190 precursor, putative,
Traes_6DL_5A6BA7845	3.4395	0.762774	0.00167587	-1.70783	down	dupletAD2701	LOC_Os02g39180.1	expressed protein
Traes_6DS_69570DBE2	165.448	21.2395	1.25274e-05	-2.5307	down	dupletAD2705	LOC_Os08g36480.1	nitrate reductase, putative, expressed
Traes_2DL_AFBB29E25	104.854	20.9544	0.00077574	-1.88596	down	dupletAD2718	LOC_Os04g51300.1	peroxidase precursor, putative, expressed
Traes_5DL_D28FDA903	2.87195	0.601641	0.00099196	-1.78992	down	dupletAD2720	LOC_Os09g01690.1	expressed protein
Traes_4DL_65CDCF95A	9.38671	2.54983	0.0368096	-1.45606	down	dupletAD2721	LOC_Os03g21040.2	stress responsive protein, putative, expressed
Traes_4DL_F6F93D1DF	3.8817	0.294431	0.000323218	-3.28975	down	dupletAD2728	LOC_Os03g21960.1	aminotransferase, putative, expressed
Traes_1DS_4D197A556	4.54286	0.724256	0.00795469	-2.17152	down	dupletAD2742	LOC_Os01g32640.1	OsFBX9 - F-box domain containing protein, expressed
Traes_2DL_8A52AFA08	16.2467	5.54053	0.0263497	-1.10201	down	dupletAD2749	LOC_Os04g52460.1	retrotransposon protein, putative, unclassified, expressed
Traes_6DL_664A2AB5C	1.04119	0.107144	6.96916e-06	-2.86096	down	dupletAD2751	LOC_Os04g48330.1	ethylene-responsive transcription factor ERF027, putative,
Traes_7DS_659C88744	7.5698	2.42342	0.0107484	-1.19602	down	dupletAD2752	LOC_Os05g46230.1	NAP domain containing protein, putative, expressed
Traes_6DS_51B66DB37	674.103	17.1925	1.65504e-17	-4.83023	down	dupletAD2763	LOC_Os01g41710.1	chlorophyll A-B binding protein, putative, expressed
Traes_4DL_FE62796BF	11.0325	2.87695	0.00193657	-1.47676	down	dupletAD2765	LOC_Os03g04270.1	OsFBL10 - F-box domain and LRR containing protein,
Traes_2DS_05A402868	260.434	67.4156	0.00158425	-1.48815	down	dupletAD2766	LOC_Os07g08030.1	ribose-5-phosphate isomerase A, putative, expressed
Traes_6DL_0190C4818	70.0497	17.5139	0.000854456	-1.5345	down	dupletAD2767	LOC_Os02g42310.1	OsSCP8 - Putative Serine Carboxypeptidase homologue,
Traes_2DL_8CEB98016	313.812	103.235	0.0393061	-1.12692	down	dupletAD2769	LOC_Os06g04030.1	histone H3, putative, expressed
Traes_7DL_C8D6626D6	5.67628	0.118	0.0470976	-5.21607	down	dupletAD2772	LOC_Os02g13660.1	meiosis 5, putative, expressed
Traes_6DL_54CC23E58	10.7029	3.41314	0.0284454	-1.20993	down	dupletAD2776	LOC_Os02g47570.1	phosphatase, putative, expressed
Traes_3DL_9830E4264	4.98924	0.311387	2.61278e-05	-3.55126	down	dupletAD2779	LOC_Os01g53420.1	anthocyanidin 5,3-O-glucosyltransferase, putative,
Traes_5DL_DD21FF614	2.19035	0.346121	0.0006338	-2.22904	down	dupletAD2780	LOC_Os09g36770.2	NTMC2Type1.2 protein, putative, expressed
Traes_7DS_0F96B1639	5.83276	1.95756	0.0350077	-1.09727	down	dupletAD2781	LOC_Os06g04640.1	bromodomain domain containing protein, expressed
Traes_4DL_23DEFF069	15.0889	5.2388	0.0290025	-1.08961	down	dupletAD2788	LOC_Os03g20870.1	zinc finger, C3HC4 type domain containing protein,
Traes_6DL_75417C63D	13.8844	4.55606	0.0223951	-1.17446	down	dupletAD2789	LOC_Os02g57240.1	oxidoreductase, aldo/keto reductase family protein,
Traes_3DS_A121DBF39	37.3676	10.1685	0.00211579	-1.40945	down	dupletAD2792	LOC_Os01g01720.2	pex14, putative, expressed
Traes_5DS_438FF99FC	39.56	12.859	0.0193633	-1.17108	down	dupletAD2798	LOC_Os12g42550.1	methyl-CpG binding domain containing protein, putative,
Traes_7DL_85A6FC0F2	160.252	51.1193	0.018678	-1.1983	down	dupletAD2808	LOC_Os03g38950.1	chloroplast post-illumination chlorophyll fluorescence
Traes_2DL_D77CB3766	1.12921	0.115623	6.9286e-05	-2.82252	down	dupletAD2829	LOC_Os04g48270.2	OsFBX148 - F-box domain containing protein, expressed
Traes_5DL_DC05BBB89	1.00031	0.192763	0.0291115	-1.94891	down	dupletAD2832	LOC_Os09g32700.1	expressed protein
Traes_5DL_72C2D1FE1	5.62419	1.50412	0.0116157	-1.43819	down	dupletAD2833	LOC_Os03g60650.1	protein phosphatase 2C, putative, expressed
Traes_1DL_28FE5EC92	72.2998	25.5545	0.0234672	-1.05583	down	dupletAD2834	LOC_Os12g25490.1	O-methyltransferase, putative, expressed
Traes_4DL_3A5DDFA9C	10.5334	3.54771	0.0189662	-1.09813	down	dupletAD2836	LOC_Os03g25980.1	polypyrimidine tract-binding protein, putative, expressed
Traes_6DL_359607E93	1.26704	0.293419	0.0103001	-1.67893	down	dupletAD2846	LOC_Os11g32210.1	jacalin-like lectin domain containing protein, expressed
Traes_5DL_9F128B9DC	2.44365	0.236824	4.47205e-08	-2.88815	down	dupletAD2847	LOC_Os09g33680.1	Os9bglu31 - beta-glucosidase, dhurrinase, similar to G. max
Traes_4DL_64710FAF6	3.19482	0.809537	0.00199518	-1.54103	down	dupletAD2849	LOC_Os03g02480.1	inner membrane protein, putative, expressed
Traes_1DS_E59B519C1	6.87229	1.93861	0.0128862	-1.37538	down	dupletAD2856	LOC_Os08g40630.2	mTERF domain containing protein, expressed
Traes_7DS_9073D0928	4.37561	1.25481	0.011625	-1.32703	down	dupletAD2858	LOC_Os08g38620.1	expressed protein
Traes_4DL_7660AF066	1.41964	0.204778	0.000560274	-2.36791	down	dupletAD2863	LOC_Os03g08100.1	hydrolase, alpha/beta fold family protein, putative,
Traes_7DS_E9F7EDB03	22.8247	5.54486	0.00120513	-1.6019	down	dupletAD2866	LOC_Os06g01630.1	2-oxo acid dehydrogenases acyltransferase domain containing
Traes_2DL_C9EA5D8F1	3.99337	1.32936	0.0451947	-1.14533	down	dupletAD2878	LOC_Os04g56480.1	pelota, putative, expressed
Traes_7DS_595098E50	342.936	71.2919	0.0459711	-1.77908	down	dupletAD2882	LOC_Os06g13680.1	B12D protein, putative, expressed
Traes_6DL_38A6EBEC3	56.6386	13.719	0.000901993	-1.58758	down	dupletAD2883	LOC_Os06g51240.2	expressed protein
Traes_1DL_5F386480B	2.55751	0.348785	1.65867e-05	-2.42998	down	dupletAD2884	LOC_Os05g32430.1	NLI interacting factor-like phosphatase, putative,
Traes_7DS_B1FD1C84F	5.01716	0.99456	0.000733164	-1.87011	down	dupletAD2885	LOC_Os06g05350.1	whirly transcription factor domain containing protein,
Traes_7DS_325AA8A34	6.811	2.37755	0.0297586	-1.07309	down	dupletAD2889	LOC_Os12g19590.1	WD domain, G-beta repeat domain containing protein,
Traes_1DL_BEF6DB917	20.3847	4.65419	0.00141672	-1.69718	down	dupletAD2890	LOC_Os04g45750.1	expressed protein
Traes_2DL_037522CF1	1.36195	0.457464	0.0409553	-1.10791	down	dupletAD2893	LOC_Os04g41910.1	RNA recognition motif containing protein, putative,
Traes_7DS_60A8AFEEF	7.35461	1.82136	0.0141757	-1.58276	down	dupletAD2899	LOC_Os02g02120.1	OsWAK11 - OsWAK receptor-like protein kinase, expressed
Traes_2DS_429A0A31E	17.0201	5.05991	0.00847878	-1.28682	down	dupletAD2900	LOC_Os01g34700.1	dienelactone hydrolase family protein, expressed
Traes_7DL_B1B41F171	13.9402	3.76834	0.00317192	-1.44246	down	dupletAD2906	LOC_Os06g39760.1	WD domain, G-beta repeat domain containing protein,
Traes_2DL_B03D94E42	1.63975	0.511826	0.0279755	-1.2372	down	dupletAD2908	LOC_Os01g53720.2	expressed protein
Traes_7DS_BD4883F4A	3.31572	0.428371	0.000192588	-2.49491	down	dupletAD2909	LOC_Os04g46620.1	T-complex protein, putative, expressed
Traes_5DL_2D3D6FE61	15.9669	4.55249	0.00656204	-1.36439	down	dupletAD2912	LOC_Os01g12740.1	cytochrome P450, putative, expressed
Traes_3DS_54EADDCF3	14.7982	3.51491	0.00079872	-1.61914	down	dupletAD2922	LOC_Os12g01140.1	AGC_PVPK_like_kin82y.2 - ACG kinases include homologs to
Traes_7DS_6F75765C6	3.6783	1.06891	0.0380321	-1.34191	down	dupletAD2925	LOC_Os06g04660.2	oxidoreductase, 2OG-Fe oxygenase family protein, putative,
Traes_3DS_4172D514D	3.67362	0.608759	0.000352767	-2.11573	down	dupletAD2927	LOC_Os01g14020.2	expressed protein
Traes_2DL_E2333492A	7.62165	1.97583	0.00344248	-1.48614	down	dupletAD2931	LOC_Os04g53720.1	SNF2 family N-terminal domain containing protein, expressed
Traes_7DL_442A5707A	9.64049	1.35566	0.000705017	-2.37356	down	dupletAD2940	LOC_Os09g32330.1	expressed protein
Traes_3DL_E6B71D302	8.56884	2.31473	0.00230102	-1.43572	down	dupletAD2941	LOC_Os02g15750.1	expressed protein
Traes_3DS_72053BA19	39.8751	8.55047	0.000226929	-1.77585	down	dupletAD2947	LOC_Os01g02090.1	expressed protein
Traes_5DL_C6660197E	3.20983	0.791539	0.0186416	-1.58734	down	dupletAD2961	LOC_Os08g42380.1	mitochondrial import inner membrane translocase subunit
Traes_2DL_E5A75A4CD	17.4598	5.85624	0.030654	-1.14454	down	dupletAD2962	LOC_Os04g46100.1	expressed protein
Traes_4DS_FB5C2E77A	4.96164	1.46136	0.00502121	-1.3031	down	dupletAD2969	LOC_Os12g43720.1	early-responsive to dehydration protein-related, putative,
Traes_6DS_174B3738E	3.81739	0.939126	0.00909999	-1.57952	down	dupletAD2980	LOC_Os03g30830.1	X8 domain containing protein, expressed
Traes_7DS_A1850C730	10.3496	3.29377	0.0116994	-1.2092	down	dupletAD2983	LOC_Os06g01170.1	PHD-finger domain containing protein, expressed
Traes_1DL_184DB11A0	26.4835	6.36603	0.000860863	-1.60965	down	dupletAD2988	LOC_Os05g40260.1	acetyltransferase, GNAT family, putative, expressed
Traes_6DL_82FB7DA8B	19.0954	3.69817	0.00197462	-1.88996	down	dupletAD2991	LOC_Os06g12250.1	sphingolipid C4-hydroxylase SUR2, putative, expressed
Traes_4DS_5810B88C4	8.22533	2.41876	0.0425294	-1.30867	down	dupletAD2993	LOC_Os03g15230.1	DUF292 domain containing protein, expressed
Traes_5DL_B1E6692B6	2.28999	0.349072	0.000665644	-2.25416	down	dupletAD2995	LOC_Os06g08032.1	flavonol synthase/flavanone 3-hydroxylase, putative,
Traes_3DS_81866C577	1.28943	0.293446	0.0165323	-1.66528	down	dupletAD3014	LOC_Os01g12470.1	mitochondrial carrier protein, putative, expressed
Traes_3DL_CB04CF7AC	1.80259	0.330689	0.000476099	-1.98514	down	dupletAD3016	LOC_Os01g42470.1	acetyltransferase, GNAT family, putative, expressed
Traes_5DL_DA8C73227	1.95796	0.550236	0.0334876	-1.37199	down	dupletAD3027	LOC_Os03g63450.2	snRK1-interacting protein 1, putative, expressed
Traes_7DS_177C0FF73	19.4867	5.10656	0.00154893	-1.48181	down	dupletAD3031	LOC_Os06g08110.1	nodulin, putative, expressed
Traes_7DL_BD63E689D	5.49603	1.07085	0.00220796	-1.92992	down	dupletAD3032	LOC_Os06g23530.1	pre-mRNA-splicing factor ATP-dependent RNA helicase,
Traes_7DS_F5DCD6740	1.0079	0.30521	0.0207205	-1.28167	down	dupletAD3048	LOC_Os06g02160.4	AMP-binding enzyme family protein, expressed
Traes_6DL_F65355E99	51.1427	18.056	0.0417131	-1.06456	down	dupletAD3053	LOC_Os02g47580.1	expressed protein
Traes_6DL_4B89E8742	1.95157	0.666116	0.048	-1.11337	down	dupletAD3062	LOC_Os02g50330.1	RNA-dependent RNA polymerase, putative, expressed
Traes_7DL_8CDB785C0	6.21922	1.58241	0.00344445	-1.5293	down	dupletAD3066	LOC_Os08g05640.2	DUF1336 domain containing protein, expressed
Traes_7DL_7921C2DAB	3.78153	0.130942	5.03162e-10	-4.39348	down	dupletAD3073	LOC_Os06g37364.1	cytochrome P450, putative, expressed
Traes_3DL_0C5007990	14.0571	4.51448	0.0154209	-1.20628	down	dupletAD3076	LOC_Os01g61070.1	heavy metal-associated domain containing protein,
Traes_1DS_EF9196501	17.9968	3.00431	8.10084e-05	-2.1217	down	dupletAD3079	LOC_Os05g01300.1	expressed protein
Traes_3DL_8A02BA37B	11.6824	2.48641	0.00322615	-1.779	down	dupletAD3080	LOC_Os01g58470.1	expressed protein
Traes_6DL_0A0ABD677	31.2596	9.15428	0.0097967	-1.32833	down	dupletAD3084	LOC_Os04g55230.1	tetratricopeptide repeat domain containing protein, putative,
Traes_7DL_F87358368	31.1191	3.69458	6.89139e-08	-2.61079	down	dupletAD3089	LOC_Os07g19210.1	cytochrome P450, putative, expressed
Traes_7DS_4F5B30113	4.42866	1.17668	0.00880337	-1.46787	down	dupletAD3093	LOC_Os06g01966.1	auxin-induced protein 5NG4, putative, expressed
Traes_1DL_957F95999	8.58136	1.95727	0.00415109	-1.64988	down	dupletAD3095	LOC_Os05g49840.1	phospholipase, putative, expressed
Traes_7DL_C22FC0677	23.5369	6.17591	0.0193773	-1.45109	down	dupletAD3096	LOC_Os01g13080.1	60S acidic ribosomal protein, putative, expressed
Traes_4DL_EBA1DEFCF	17.8845	3.67042	0.000198405	-1.82789	down	dupletAD3100	LOC_Os03g04390.1	pentatricopeptide, putative, expressed
Traes_7DS_0B170AFF9	8.69814	3.13733	0.0312707	-1.00182	down	dupletAD3102	LOC_Os02g24080.3	SNARE domain containing protein, putative, expressed
Traes_6DL_BA1A4060C	67.6507	17.791	0.00241755	-1.48901	down	dupletAD3104	LOC_Os06g21530.1	expressed protein
Traes_4DL_C78813F15	33.1036	6.29935	2.83312e-05	-1.92726	down	dupletAD3119	LOC_Os07g39350.1	transporter family protein, putative, expressed
Traes_7DS_69349AF98	31.6124	11.337	0.0458632	-1.04214	down	dupletAD3123	LOC_Os06g11050.1	cyclin-dependent kinase inhibitor, putative, expressed
Traes_4DL_56122574F	13.4557	2.07197	0.000620644	-2.2212	down	dupletAD3125	LOC_Os03g15690.1	phosphate carrier protein, mitochondrial precursor,
Traes_7DS_DF3CFF776	1.6036	0	1.301e-13	#NAME?	down	dupletAD3129	LOC_Os07g34190.1	chalcone and stilbene synthases, putative, expressed
Traes_4DL_2090F9613	187.777	51.711	0.00370704	-1.38815	down	dupletAD3134	LOC_Os03g14570.1	expressed protein
Traes_6DL_92145AAF3	1.34219	0.389414	0.0206131	-1.31231	down	dupletAD3137	LOC_Os03g03520.1	expressed protein
Traes_6DL_A7CFB4617	9.9323	2.39178	0.0210167	-1.626	down	dupletAD3152	LOC_Os02g54060.1	chaperonin, putative, expressed
Traes_2DL_F876C4D0E	3.57472	0.936765	0.0107805	-1.46613	down	dupletAD3160	LOC_Os04g52580.1	tetratricopeptide repeat domain containing protein,
Traes_4DL_CB4774177	20.8226	7.58308	0.0481092	-1.00648	down	dupletAD3171	LOC_Os03g12260.1	cytochrome P450 protein, putative, expressed
Traes_7DS_EEB7F909A	170.847	38.1841	0.000610693	-1.6941	down	dupletAD3177	LOC_Os08g42590.3	mtN19, putative, expressed
Traes_6DL_9EAD67179	375.761	131.678	0.0475845	-1.07563	down	dupletAD3180	LOC_Os02g49680.1	arsenate reductase, putative, expressed
Traes_3DL_359340FCF	25.5316	5.94634	0.0071429	-1.62625	down	dupletAD3184	LOC_Os01g73960.1	drought induced 19 protein, putative, expressed
Traes_6DS_6FEF78A19	1162.23	34.8761	9.40456e-16	-4.58987	down	dupletAD3186	LOC_Os01g41710.1	chlorophyll A-B binding protein, putative, expressed
Traes_7DL_671DB4DA4	1.00532	0.0119021	0.00163476	-5.93514	down	dupletAD3191	LOC_Os03g41460.1	CAMK_CAMK_like.20 - CAMK includes calcium/calmodulin
Traes_2DL_D0B92E21B	4.67675	1.65272	0.0321251	-1.03031	down	dupletAD3195	LOC_Os04g18200.1	dihydrodipicolinate synthase, chloroplast precursor,
Traes_7DL_4D88ACAAE	5.73135	1.84338	0.0119901	-1.18469	down	dupletAD3199	LOC_Os11g11780.1	cysteine-rich receptor-like protein kinase 21 precursor,
Traes_4DL_4972F5748	9.49718	3.26725	0.0416423	-1.05959	down	dupletAD3204	LOC_Os02g49980.1	ADP-ribosylation factor, putative, expressed
Traes_3DS_D21ADCD24	20.8341	4.7413	0.00160846	-1.69829	down	dupletAD3224	LOC_Os01g02920.1	glycosyltransferase protein, putative, expressed
Traes_6DS_9E854E701	2.3311	0.603101	0.015203	-1.49661	down	dupletAD3231	LOC_Os04g51300.1	peroxidase precursor, putative, expressed
Traes_6DL_7FA31D442	3.06458	0.160203	1.2818e-06	-3.79016	down	dupletAD3233	LOC_Os01g16900.2	dehydrogenase, putative, expressed
Traes_5DL_0F6F2E607	136.748	36.6106	0.00245275	-1.44709	down	dupletAD3234	LOC_Os02g17920.1	glyoxalase family protein, putative, expressed
Traes_4DL_1DC92566F	7.92475	2.87302	0.0320248	-1.00471	down	dupletAD3236	LOC_Os03g05280.1	ras-related protein, putative, expressed
Traes_6DS_DA5BB4487	31.9368	6.178	0.00260173	-1.93643	down	dupletAD3239	LOC_Os01g45390.2	HD domain containing protein 2, putative, expressed
Traes_5DL_3685C6B34	1.46536	0.332829	0.0095369	-1.68662	down	dupletAD3240	LOC_Os03g58900.1	galactosyltransferase family protein, putative, expressed
Traes_4DL_C32B898CF	8.88986	2.45199	0.0033852	-1.41607	down	dupletAD3250	LOC_Os03g12560.1	expressed protein
Traes_7DS_D0996C347	21.2526	0.00793918	7.03421e-09	-10.8717	down	dupletAD3252	LOC_Os06g08023.1	flavonol synthase/flavanone 3-hydroxylase, putative,
Traes_6DS_D5C85F1AD	1.64356	0.471117	0.0374554	-1.33739	down	dupletAD3256	LOC_Os02g11130.1	cytokinin-O-glucosyltransferase 3, putative, expressed
Traes_7DS_A277A6C8F	6.33053	1.80638	0.0350065	-1.37933	down	dupletAD3261	LOC_Os06g01650.1	expressed protein
Traes_7DS_82EB82727	5.35661	1.43089	0.00570034	-1.47479	down	dupletAD3263	LOC_Os06g04780.1	coiled-coil domain-containing protein 97, putative,
Traes_6DS_185723D1E	1.22243	0.297904	0.00979715	-1.57338	down	dupletAD3272	LOC_Os02g08240.1	STE_PAK_Ste20_STLK.1 - STE kinases include homologs to
Traes_7DL_F652F42F0	2.10373	0.379345	0.00165861	-2.03046	down	dupletAD3279	LOC_Os06g36940.1	expressed protein
Traes_5DS_B6B90C7CA	2.87411	0.846679	0.0113968	-1.31669	down	dupletAD3283	LOC_Os03g13840.1	senescence-associated protein, putative, expressed
Traes_7DS_6F06042BE	4.9679	0.829985	0.000950589	-2.11405	down	dupletAD3285	LOC_Os09g08890.1	mitochondrial 60S ribosomal protein L5, putative, expressed
Traes_4DS_D9E2E0DFC	1.35203	0.167805	0.000262953	-2.56409	down	dupletAD3288	LOC_Os03g46660.1	glucan endo-1,3-beta-glucosidase precursor, putative,
Traes_7DS_5A5420706	4.80786	1.79918	0.0354371	-0.963465	down	dupletAD3300	LOC_Os08g34190.1	stromal cell-derived factor 2-like protein precursor,
Traes_5DL_F7719EAF8	3.64477	1.07286	0.0262495	-1.31508	down	dupletAD3307	LOC_Os03g21080.1	guanine nucleotide exchange factor, putative, expressed
Traes_6DL_71544DFF8	3.31051	0.90794	0.0036386	-1.40935	down	dupletAD3309	LOC_Os02g38250.1	EMB1745, putative, expressed
Traes_6DL_5A98CC8B5	8.84998	1.99914	0.00064265	-1.69726	down	dupletAD3310	LOC_Os04g50100.1	RING-H2 finger protein ATL5G, putative, expressed
Traes_7DS_59F2895DE	4.4446	0.482945	7.82152e-07	-2.7475	down	dupletAD3311	LOC_Os06g05550.1	GDSL-like lipase/acylhydrolase, putative, expressed
Traes_6DS_625020012	4.17762	0.91578	0.0112739	-1.71024	down	dupletAD3322	LOC_Os08g44850.1	C2 domain containing protein, putative, expressed
Traes_4DS_57F2E371B	6.07938	1.58882	0.00188068	-1.46263	down	dupletAD3329	LOC_Os12g38430.1	SR repressor protein, putative, expressed
Traes_4DL_B17A2FE32	10.1762	2.57883	0.00159556	-1.53418	down	dupletAD3341	LOC_Os03g16210.1	tropinone reductase, putative, expressed
Traes_6DL_7E7208AB6	2.88553	0.947676	0.030195	-1.15872	down	dupletAD3350	LOC_Os02g51610.1	CRAL/TRIO domain containing protein, expressed
Traes_6DL_39D7DE564	3.28149	0.776911	0.0038571	-1.60069	down	dupletAD3353	LOC_Os02g37080.1	ASC1, putative, expressed
Traes_7DL_66D74F5C1	4.66405	1.06757	0.000871877	-1.6812	down	dupletAD3356	LOC_Os03g38050.1	galactosyltransferase, putative, expressed
Traes_4DL_BE626C4731	16.5218	4.67122	0.00847165	-1.37395	down	dupletAD3362	LOC_Os10g30620.1	expressed protein
Traes_6DS_FA34AF3A7	1.12663	0.302237	0.0193773	-1.41489	down	dupletAD3366	LOC_Os05g01570.1	auxin-induced protein 5NG4, putative, expressed
Traes_3DL_9BDAB2EC2	11.1765	1.23776	4.83643e-07	-2.7112	down	dupletAD3371	LOC_Os02g39800.1	SET domain containing protein, expressed
Traes_1DS_CCB0E5EE7	10.0942	1.82759	9.14123e-05	-1.99944	down	dupletAD3372	LOC_Os01g24070.1	GATA zinc finger domain containing protein, expressed
Traes_3DL_AB4A0F30A	1.43626	0.37191	0.0368535	-1.49783	down	dupletAD3381	LOC_Os06g01410.1	glutamine cyclotransferase precursor, putative, expressed
Traes_6DL_5C12D3124	43.7234	15.5755	0.0246418	-1.01666	down	dupletAD3384	LOC_Os02g52720.1	peroxisomal multifunctional enzyme type 2, putative,
Traes_6DS_2D5421B49	90.0239	21.8958	0.00174019	-1.5978	down	dupletAD3402	LOC_Os06g48355.1	expressed protein
Traes_5DL_CA819E71C	22.1318	6.87328	0.0158297	-1.23672	down	dupletAD3403	LOC_Os09g28600.1	expressed protein
Traes_1DL_0C8C2A7DD	51.3685	8.5888	6.67423e-05	-2.11824	down	dupletAD3410	LOC_Os05g39800.1	NFD4, putative, expressed
Traes_4DL_F512146B2	146.781	29.6884	0.000215759	-1.83832	down	dupletAD3411	LOC_Os02g07450.2	core histone H2A/H2B/H3/H4, putative, expressed
Traes_4DL_7E9674F73	1.15148	0.296988	0.0252132	-1.49405	down	dupletAD3417	LOC_Os06g41990.1	M16 domain containing zinc peptidase, putative, expressed
Traes_1DS_B73475505	409.966	39.9307	0.000451696	-2.92609	down	dupletAD3421	LOC_Os10g35840.1	shikimate/quinate 5-dehydrogenase, putative, expressed
Traes_6DS_228E120CD	93.0786	29.7658	0.0183012	-1.19844	down	dupletAD3426	LOC_Os03g24930.1	tyrosine protein kinase domain containing protein,
Traes_2DS_FC99E619D	4.83288	1.30477	0.00463238	-1.42042	down	dupletAD3427	LOC_Os07g45920.1	retrotransposon protein, putative, unclassified, expressed
Traes_5DL_EB12DA6FD	1.00728	0.180424	0.00193668	-2.01354	down	dupletAD3430	LOC_Os09g27580.1	potassium transporter, putative, expressed
Traes_2DL_2F30E5DC8	2.61022	0.655978	0.0157503	-1.52623	down	dupletAD3434	LOC_Os04g34230.1	RING-H2 finger protein, putative, expressed
Traes_6DL_D04DA5DFB	1.90424	0.226376	4.68212e-05	-2.61344	down	dupletAD3447	LOC_Os04g44354.1	UDP-glucoronosyl and UDP-glucosyl transferase domain
Traes_7DS_62CE25101	18.4856	6.65535	0.0334466	-1.01381	down	dupletAD3451	LOC_Os06g12560.1	zinc finger, C3HC4 type, domain containing protein,
Traes_1DL_5F63CA081	33.4061	12.7753	0.0362127	-0.922148	down	dupletAD3462	LOC_Os05g45810.1	calcineurin B, putative, expressed
Traes_6DS_92A158DAE	2.02458	0.51482	0.0200378	-1.52259	down	dupletAD3465	LOC_Os01g32640.1	OsFBX9 - F-box domain containing protein, expressed
Traes_7DS_EA864E6AB1	13.9924	4.78442	0.0192494	-1.07636	down	dupletAD3472	LOC_Os03g36730.1	OST3/OST6 family protein, putative, expressed
Traes_1DL_A1B33D26C	54.1242	6.79158	1.1108e-05	-2.52261	down	dupletAD3481	LOC_Os03g58630.1	thioredoxin, putative, expressed
Traes_3DS_B0B7437A6	7.1391	2.03391	0.0497278	-1.32721	down	dupletAD3490	LOC_Os07g25710.1	myb-like DNA-binding domain containing protein, expressed
Traes_7DS_77389E3F6	1.68875	0.382058	0.00339683	-1.6656	down	dupletAD3494	LOC_Os01g72200.1	expressed protein
Traes_1DL_9F998F9D7	22.2116	7.80584	0.0234653	-1.05448	down	dupletAD3496	LOC_Os05g47660.1	lipid phosphatase protein, putative, expressed
Traes_2DL_41EF8C485	1174.25	117.535	1.7753e-08	-2.87332	down	dupletAD3499	LOC_Os04g59494.1	transportin-2, putative, expressed
Traes_7DS_AACF6A2F8	12.8493	4.22443	0.0191202	-1.16481	down	dupletAD3500	LOC_Os06g01770.2	expressed protein
Traes_6DS_F3077393C	1.98433	0.0113817	4.15518e-06	-6.93556	down	dupletAD3506	LOC_Os12g24020.2	rhodanese-like domain containing protein, putative,
Traes_3DL_A4519D667	35.579	10.0094	0.00825739	-1.3589	down	dupletAD3508	LOC_Os10g38110.1	cytochrome P450, putative, expressed
Traes_2DL_D3309A00A	3.78152	1.00264	0.0106037	-1.46987	down	dupletAD3514	LOC_Os04g37710.1	serine hydrolase domain containing protein, expressed
Traes_4DS_F53830B2B	10.4532	3.43959	0.014942	-1.13729	down	dupletAD3518	LOC_Os11g03380.1	expressed protein
Traes_1DL_5CFDC2A24	4.78879	0.553428	7.78699e-08	-2.64608	down	dupletAD3528	LOC_Os05g44560.1	kinesin motor domain containing protein, expressed
Traes_7DS_42CD93DB6	8.59549	2.33014	0.0026256	-1.4282	down	dupletAD3530	LOC_Os06g05720.1	expressed protein
Traes_7DL_EF192A2A3	5.81674	0.0524455	0.0467739	-6.3699	down	dupletAD3535	LOC_Os04g45690.1	B-box zinc finger family protein, putative, expressed
Traes_4DS_E34636546	85.1962	18.8658	0.000237519	-1.70865	down	dupletAD3536	LOC_Os03g17084.1	Core histone H2A/H2B/H3/H4 domain containing protein,
Traes_2DL_B58BE9AB0	10.8209	2.58238	0.000974419	-1.59425	down	dupletAD3540	LOC_Os04g56654.1	BSD domain-containing protein, putative, expressed
Traes_6DL_7F2175923	124.532	20.8316	7.24897e-06	-2.12676	down	dupletAD3541	LOC_Os06g30400.1	expressed protein
Traes_2DL_725675302	32.6314	5.93187	2.15941e-05	-1.99097	down	dupletAD3542	LOC_Os04g48230.2	dehydration response related protein, putative, expressed
Traes_4DS_572E5C579	1.975	0.594959	0.0150016	-1.27032	down	dupletAD3545	LOC_Os07g08170.1	ruvB-like, putative, expressed
Traes_2DL_DCA84AA5A	5.76328	1.23412	0.00467789	-1.76472	down	dupletAD3547	LOC_Os04g43420.1	PTAC5, putative, expressed
Traes_7DS_DA11E7020	33.7492	8.67215	0.00172416	-1.50253	down	dupletAD3555	LOC_Os06g03660.2	peroxisomal biogenesis factor 11, putative, expressed
Traes_2DS_E754729E5	12.0748	1.6733	0.0142558	-2.36666	down	dupletAD3557	LOC_Os03g58110.1	uncharacterized protein At4g06744 precursor, putative,
Traes_7DS_86586E87F	47.0351	9.92848	0.000168874	-1.78481	down	dupletAD3565	LOC_Os06g01934.1	homeobox domain containing protein, expressed
Traes_2DL_798C8CCB3	3.58807	0.987188	0.0204482	-1.39924	down	dupletAD3586	LOC_Os07g46160.1	MBTB14 - Bric-a-Brac, Tramtrack, Broad Complex BTB domain
Traes_1DL_1D9958B1E	12.7996	1.57078	0.0271268	-2.5386	down	dupletAD3589	LOC_Os05g44560.1	kinesin motor domain containing protein, expressed
Traes_1DL_956CCDEC9	13.5074	3.70067	0.00293959	-1.39909	down	dupletAD3592	LOC_Os05g50220.1	pex14, putative, expressed
Traes_6DL_4CD7E2BBE	1.24626	0.175901	0.00484976	-2.38652	down	dupletAD3596	LOC_Os02g22650.2	glycosyltransferase, putative, expressed
Traes_4DL_967152326	9.77634	1.98907	7.76494e-05	-1.82499	down	dupletAD3597	LOC_Os03g19120.1	MYB family transcription factor, putative, expressed
Traes_7DL_4B936BD0A	5.35673	1.02391	0.00721343	-1.9093	down	dupletAD3603	LOC_Os06g50420.1	plastocyanin-like domain containing protein, putative,
Traes_6DL_E8A06D3F7	13.5943	4.10676	0.00872637	-1.2835	down	dupletAD3610	LOC_Os02g50600.1	glycosyl transferase 8 domain containing protein, putative,
Traes_5DL_D8FDF8CF2	10.8705	3.70137	0.0165873	-1.08824	down	dupletAD3631	LOC_Os07g01130.1	pentatricopeptide containing protein, putative, expressed
Traes_7DS_AF0B73B2C	3.72368	0.443127	0.00279041	-2.65399	down	dupletAD3632	LOC_Os08g44540.1	expressed protein
Traes_7DL_27B8097A7	17.3683	6.087	0.0269266	-1.06283	down	dupletAD3633	LOC_Os08g30820.1	cleavage and polyadenylation specificity factor subunit 5,
Traes_1DL_F6968A58B	1.11553	0.219932	0.00624998	-1.87706	down	dupletAD3635	LOC_Os10g42400.1	expressed protein
Traes_7DS_34DB6B305	7.37983	1.50394	0.00277054	-1.8205	down	dupletAD3646	LOC_Os08g41320.1	BHLH transcription factor, putative, expressed
Traes_5DL_B2A650E66	1.39999	0.299124	0.00824265	-1.78271	down	dupletAD3655	LOC_Os09g32260.2	no apical meristem protein, putative, expressed
Traes_1DS_FAE249779	10.2859	3.59892	0.0259433	-1.05452	down	dupletAD3658	LOC_Os03g26460.1	CS domain containing protein, putative, expressed
Traes_2DL_6BF9DB918	6.48361	1.30902	0.000192309	-1.84344	down	dupletAD3668	LOC_Os04g23180.1	cation efflux family protein, putative, expressed
Traes_3DL_295AE3C47	17.5488	3.35697	0.00533222	-1.90954	down	dupletAD3670	LOC_Os01g74350.1	soluble inorganic pyrophosphatase, putative, expressed
Traes_7DL_24FDB01F2	6.62952	1.80579	0.00847528	-1.42709	down	dupletAD3674	LOC_Os06g48060.1	ABC transporter, ATP-binding protein, putative, expressed
Traes_4DS_B3EEBFB04	3.74218	0.987875	0.00672488	-1.48531	down	dupletAD3683	LOC_Os03g48810.1	nucleobase-ascorbate transporter, putative, expressed
Traes_2DS_623438F9A	19.221	6.08697	0.0177307	-1.21601	down	dupletAD3684	LOC_Os07g25670.1	expressed protein
Traes_5DL_B410488BC	2.19903	0.552748	0.0221104	-1.52542	down	dupletAD3690	LOC_Os07g14350.1	methyltransferase, putative, expressed
Traes_3DL_62979AA6E	12.9165	2.37576	0.00114894	-1.9694	down	dupletAD3695	LOC_Os05g51140.2	expressed protein
Traes_7DS_A994EAC97	39.8452	5.2478	3.62702e-05	-2.44752	down	dupletAD3700	LOC_Os07g22600.1	spermidine synthase, putative, expressed
Traes_7DS_1690B1EC2	2.48651	0.496688	0.00426812	-1.87334	down	dupletAD3703	LOC_Os08g43670.1	RING-H2 finger protein ATL2B, putative, expressed
Traes_6DS_20842B86F	14.2814	4.11547	0.0078916	-1.33683	down	dupletAD3709	LOC_Os02g32970.1	hydrolase, alpha/beta fold family protein, putative,
Traes_5DL_AC9BA594F	3.74427	1.33127	0.030167	-1.03863	down	dupletAD3711	LOC_Os04g33060.1	NAD dependent epimerase/dehydratase family protein,
Traes_6DL_3D072DB07	36.3253	7.26979	0.000116247	-1.8769	down	dupletAD3722	LOC_Os02g53400.1	thioredoxin, putative, expressed
Traes_5DL_FF28DAF89	6.29127	1.33269	0.000153748	-1.78509	down	dupletAD3733	LOC_Os09g15420.1	NAD dependent epimerase/dehydratase family protein,
Traes_7DS_17F060181	11.8149	2.02285	0.000191506	-2.06754	down	dupletAD3736	LOC_Os06g08300.2	FAD dependent oxidoreductase domain containing protein,
Traes_5DL_6F6CAB092	9.25631	2.75207	0.00615159	-1.27829	down	dupletAD3737
Traes_6DS_0A1181845	1.53324	0.374655	0.00986172	-1.55905	down	dupletAD3749	LOC_Os02g10380.1	Regulator of chromosome condensation domain containing
Traes_6DL_604AFCFEF	31.146	8.32936	0.00495912	-1.46109	down	dupletAD3752	LOC_Os04g45650.2	expressed protein
Traes_1DL_F123E0151	21.4326	4.63475	0.00101553	-1.73656	down	dupletAD3756	LOC_Os05g42250.1	cyclic nucleotide-gated ion channel 2, putative, expressed
Traes_5DL_7F04E547A	126.233	30.7445	0.00177452	-1.57981	down	dupletAD3761	LOC_Os03g56950.2	phytochrome-interacting factor 4, putative, expressed
Traes_2DL_29F5567E6	1.82856	0.376792	0.00434142	-1.82828	down	dupletAD3762	LOC_Os04g57230.1	regulatory protein RecX family protein, putative, expressed
Traes_6DL_B506A186D	13.8911	4.26414	0.035873	-1.26239	down	dupletAD3763	LOC_Os10g40830.1	metalloendoproteinase 1 precursor, putative, expressed
Traes_1DL_43ABB09A7	4.31206	0.580393	0.00266868	-2.41752	down	dupletAD3765	LOC_Os09g39580.1	calmodulin-binding heat-shock protein, putative, expressed
Traes_3DL_5337BF8B7	7.43812	2.02327	0.00296827	-1.41152	down	dupletAD3767	LOC_Os01g38990.1	mitochondrial carrier protein, putative, expressed
Traes_7DS_359D0C1FB	37.7122	2.8518	7.94571e-08	-3.24631	down	dupletAD3768	LOC_Os06g18010.1	UDP-glucoronosyl and UDP-glucosyl transferase domain
Traes_5DL_B835B25B7	5.74727	0.895094	3.4082e-06	-2.22711	down	dupletAD3778	LOC_Os03g55570.1	upstream activation factor subunit spp27, putative,
Traes_7DS_C6BEE3896	28.0418	5.329	0.021706	-1.95348	down	dupletAD3780	LOC_Os01g34060.1	MYB family transcription factor, putative, expressed
Traes_7DL_57390D251	3.33893	0.514977	0.023069	-2.28718	down	dupletAD3783	LOC_Os06g36840.1	cysteine synthase, putative, expressed
Traes_7DS_1710648CC	58.7592	4.914	4.1451e-10	-3.09967	down	dupletAD3795	LOC_Os04g25490.1	cytokinin-O-glucosyltransferase 2, putative, expressed
Traes_7DL_18F2A8567	8.7085	3.18103	0.0316692	-0.984826	down	dupletAD3796	LOC_Os05g05860.1	retrotransposon protein, putative, unclassified, expressed
Traes_3DL_A6030B9BF	24.4365	5.48333	0.000408109	-1.68786	down	dupletAD3797	LOC_Os05g45880.1	phosphotransferase, putative, expressed
Traes_6DS_D6EEC8931	137.044	46.8201	0.0277151	-1.0964	down	dupletAD3799	LOC_Os02g15900.1	50S ribosomal protein L21, chloroplast precursor, putative,
Traes_2DL_AE9EA2DBA	4.25912	0.905061	0.0466327	-1.74114	down	dupletAD3812	LOC_Os04g46750.1	glycosyl transferase 8 domain containing protein, putative,
Traes_7DS_51E4B75F7	18.1708	1.76523	1.25222e-09	-2.90596	down	dupletAD3823	LOC_Os08g09760.1	OsFBX275 - F-box domain containing protein, expressed
Traes_2DL_4420EBD30	4.78434	1.30618	0.0343532	-1.41667	down	dupletAD3825	LOC_Os04g59600.2	pentatricopeptide, putative, expressed
Traes_1DL_CC664F4B6	1.17429	0.204929	0.015005	-2.03433	down	dupletAD3834	LOC_Os01g14610.1	PSF2 - Putative GINS complex subunit, expressed
Traes_3DS_D3DF23773	4.13629	0.538844	0.000392696	-2.45399	down	dupletAD3838	LOC_Os01g58240.1	OsSub6 - Putative Subtilisin homologue, expressed
Traes_4DL_1E4700E3F	11.6245	1.83132	0.000118039	-2.19357	down	dupletAD3850	LOC_Os03g19220.2	expressed protein
Traes_1DL_F536913A8	1.65853	0.127892	0.000128062	-3.26773	down	dupletAD3859	LOC_Os05g49230.1	ribosomal RNA large subunit methyltransferase J, putative,
Traes_7DS_86C512854	15.8488	4.70948	0.00527999	-1.31019	down	dupletAD3877	LOC_Os06g04280.1	3-phosphoshikimate 1-carboxyvinyltransferase, chloroplast
Traes_6DL_4485BF035	15.1649	5.11843	0.0217324	-1.12828	down	dupletAD3892	LOC_Os02g41710.1	cyclic nucleotide-gated ion channel, putative, expressed
Traes_1DL_BFEB2D70A	16.0196	4.40067	0.0023438	-1.4235	down	dupletAD3912	LOC_Os09g36130.1	expressed protein
Traes_3DS_D545AC104	245.952	69.3133	0.0140927	-1.39645	down	dupletAD3913	LOC_Os01g74650.3	cysteine synthase, mitochondrial precursor, putative,
Traes_6DL_0F2393F8E	9.85033	0.587462	7.39828e-07	-3.60781	down	dupletAD3918	LOC_Os12g43670.1	ergosterol biosynthetic protein 28, putative, expressed
Traes_1DL_8ED308525	12.046	3.48674	0.0114664	-1.34847	down	dupletAD3923	LOC_Os10g42550.1	Inositol 1, 3, 4-trisphosphate 5/6-kinase, putative,
Traes_7DL_685F546AD	48.6794	18.223	0.0476895	-0.976085	down	dupletAD3925	LOC_Os08g04620.1	MSP domain containing protein, putative, expressed
Traes_6DL_D8236C142	3.76505	1.09613	0.0378307	-1.29794	down	dupletAD3929	LOC_Os02g47030.1	expressed protein
Traes_5DL_91EFA6E79	7.88624	1.53112	0.000417239	-1.88907	down	dupletAD3948	LOC_Os03g30890.1	S-locus-like receptor protein kinase, putative, expressed
Traes_3DS_926635A85	3.5695	1.10957	0.0233753	-1.23319	down	dupletAD3951	LOC_Os01g07490.1	RST1, putative, expressed
Traes_7DS_B7B5671D7	3.18807	1.06361	0.0493554	-1.14612	down	dupletAD3952	LOC_Os06g02170.1	DNAJ heat shock N-terminal domain-containing protein,
Traes_7DS_FEAC30781	10.9898	3.27083	0.00593666	-1.28807	down	dupletAD3953	LOC_Os06g09910.1	phosphopantothenoylcysteine decarboxylase, putative,
Traes_4DS_227115BEB	44.9069	9.0096	5.89258e-05	-1.86107	down	dupletAD3955	LOC_Os01g10960.1	peptide-N4-asparagine amidase A, putative, expressed
Traes_7DS_4756776BE	22.4101	3.13555	6.19939e-06	-2.38267	down	dupletAD3960	LOC_Os06g36400.1	HAD superfamily phosphatase, putative, expressed
Traes_5DL_6BAD9DCE4	3.54139	1.19383	0.0182054	-1.10477	down	dupletAD3962	LOC_Os03g27250.1	OsFBO14 - F-box and other domain containing protein,
Traes_4DL_A379ABAE9	236.178	77.4235	0.024472	-1.13252	down	dupletAD3963	LOC_Os03g05290.1	aquaporin protein, putative, expressed
Traes_5DS_28949833C	126.171	41.2586	0.0409551	-1.18155	down	dupletAD3965	LOC_Os12g33080.1	2-oxoglutarate/malate translocator, chloroplast precursor,
Traes_4DL_55C81CB52	6.8316	1.17319	0.00111714	-2.06916	down	dupletAD3971	LOC_Os03g10200.1	ethylene-responsive element-binding protein, putative,
Traes_1DL_2CBDC7CEA	11.1264	3.29063	0.0299681	-1.32132	down	dupletAD3977	LOC_Os10g38980.1	expressed protein
Traes_1DS_AD8E7646F	6.23389	1.60342	0.00138359	-1.48986	down	dupletAD3978	LOC_Os05g01710.1	transcription initiation factor IIA gamma chain, putative,
Traes_6DL_4196D1C2B	10.6516	3.78031	0.0458588	-1.02613	down	dupletAD3989	LOC_Os02g51450.1	mTERF family protein, expressed
Traes_7DL_E48FCCB32	13.893	4.55832	0.0379916	-1.17287	down	dupletAD3991	LOC_Os06g41810.1	reductase, putative, expressed
Traes_4DS_499BFBA36	8.87102	2.2442	0.00156233	-1.5225	down	dupletAD3997	LOC_Os03g57620.1	expressed protein
Traes_6DL_18E00F8E4	1.91118	0.0954129	1.3575e-07	-3.84789	down	dupletAD3999	LOC_Os04g45690.1	B-box zinc finger family protein, putative, expressed
Traes_7DL_E24C7DCFA	45.6518	4.60102	0.00451287	-2.86852	down	dupletAD4011	LOC_Os06g28194.1	expressed protein
Traes_5DS_4A308315B	4.97321	1.62825	0.012767	-1.14589	down	dupletAD4012	LOC_Os12g43720.1	early-responsive to dehydration protein-related, putative,
Traes_6DS_2E767B57A	1.17863	0.249224	0.0067788	-1.77934	down	dupletAD4019	LOC_Os02g05910.1	phytosulfokine receptor precursor, putative, expressed
Traes_4DS_DBE3AAFF7	16.1154	3.22913	0.0389068	-1.90035	down	dupletAD4021	LOC_Os03g45370.1	sodium/calcium exchanger protein, putative, expressed
Traes_7DL_17BEE8574	14.6055	3.68944	0.00139116	-1.53907	down	dupletAD4030	LOC_Os06g43130.1	tic21, putative, expressed
Traes_3DS_81565F023	13.2863	3.25678	0.0117259	-1.54967	down	dupletAD4035	LOC_Os04g01310.1	serine/threonine-protein kinase receptor precursor,
Traes_3DL_5713ACA90	5.95381	1.79355	0.0220912	-1.2735	down	dupletAD4038	LOC_Os01g62910.1	CRR2, putative, expressed
Traes_4DS_BDB03ED9C	99.0972	23.6639	0.0259189	-1.63454	down	dupletAD4047	LOC_Os03g54100.2	potassium channel protein, putative, expressed
Traes_1DL_0A5A3D558	2.46548	0.636734	0.011807	-1.50507	down	dupletAD4049	LOC_Os05g41160.1	expressed protein
Traes_2DL_4A416C14E	1.00062	0.181533	0.0017048	-1.99008	down	dupletAD4050	LOC_Os08g33810.1	lipoate protein ligase, putative, expressed
Traes_1DS_1837E1CCC	15.4576	5.41622	0.021419	-1.04502	down	dupletAD4065	LOC_Os05g08930.1	chloroplast lumen common family protein, putative,
Traes_5DL_5597A11EC	120.11	7.1998	5.05268e-10	-3.58218	down	dupletAD4083	LOC_Os04g28620.1	male sterility protein, putative, expressed
Traes_1DL_46C25B511	3.60898	0.826659	0.00213832	-1.6602	down	dupletAD4093	LOC_Os05g43582.1	tRNA methyltran, putative, expressed
Traes_2DL_2EE1DA37D	32.3726	4.29301	2.27982e-07	-2.45947	down	dupletAD4096	LOC_Os07g05460.1	flavonol sulfotransferase, putative, expressed
Traes_6DL_5BACA3AAF	4.95062	1.50104	0.015514	-1.26309	down	dupletAD4097	LOC_Os02g52900.1	glutaredoxin 2, putative, expressed
Traes_7DL_EE8CB71B9	4.74765	0.993786	0.000127592	-1.79593	down	dupletAD4105	LOC_Os06g50120.1	novel plant SNARE 11, putative, expressed
Traes_5DS_A195DC99C	3.75809	1.21075	0.0116986	-1.1602	down	dupletAD4108	LOC_Os12g40880.1	phosphoribulokinase/Uridine kinase family protein,
Traes_3DL_E7ACE67D7	18.5032	5.08486	0.003115	-1.41213	down	dupletAD4109	LOC_Os01g74530.2	protein phosphatase 2C, putative, expressed
Traes_4DS_FDEC02CD2	2.51382	0.600128	0.0043187	-1.58865	down	dupletAD4112	LOC_Os03g51380.1	expressed protein
Traes_1DL_0616D9443	10.7632	3.77078	0.0259237	-1.06005	down	dupletAD4117	LOC_Os05g48600.1	glycosyltransferase family 43 protein, putative, expressed
Traes_7DS_EFB144315	34.3641	7.78746	0.000573199	-1.694	down	dupletAD4120	LOC_Os02g48790.2	AML1, putative, expressed
Traes_7DS_5A288DEC1	11.6823	2.19175	5.86888e-05	-1.95444	down	dupletAD4121	LOC_Os08g07300.1	haloacid dehalogenase-like hydrolase domain-containing
Traes_2DL_C3C51B2CB	121.239	25.4764	0.000697928	-1.77523	down	dupletAD4122	LOC_Os03g37830.1	potassium transporter, putative, expressed
Traes_6DL_5B16A599A	187.542	20.4548	1.04371e-07	-2.758	down	dupletAD4123	LOC_Os09g32540.1	expressed protein
Traes_7DS_8B7C02BBC	2.86128	0.56362	0.00394567	-1.91144	down	dupletAD4127	LOC_Os01g62880.1	oxidoreductase, aldo/keto reductase family protein,
Traes_3DL_A152A0F49	11.8059	2.9777	0.00101125	-1.53501	down	dupletAD4129	LOC_Os01g65200.3	proton-dependent oligopeptide transport, putative,
Traes_6DL_3EF3193D0	111.979	11.5736	2.40594e-08	-2.81984	down	dupletAD4131	LOC_Os01g28030.1	peroxidase precursor, putative, expressed
Traes_7DS_BCC35B081	13.2684	3.85624	0.00773162	-1.33275	down	dupletAD4132	LOC_Os06g04910.1	hydrolase, NUDIX family protein, expressed
Traes_4DL_AB68FBD6C	17.5111	5.34243	0.00839676	-1.27074	down	dupletAD4133	LOC_Os12g21789.1	expressed protein
Traes_6DL_A55F7CDDF	5.40352	1.34238	0.00249975	-1.54493	down	dupletAD4145	LOC_Os02g45000.1	expressed protein
Traes_5DS_FF7A5D509	2.8067	0.76253	0.0362509	-1.45258	down	dupletAD4146	LOC_Os12g35620.1	expressed protein
Traes_6DL_D38E15362	12.2175	2.67887	0.000352948	-1.73757	down	dupletAD4149	LOC_Os07g32590.1	peptidase, M24 family protein, putative, expressed
Traes_7DL_8F36D5846	3.18261	0.38441	0.000145435	-2.61025	down	dupletAD4160	LOC_Os05g25540.1	STRUBBELIG-RECEPTOR FAMILY 6 precursor, putative, expressed
Traes_6DL_C1571283B	5.92662	1.86168	0.00854563	-1.21368	down	dupletAD4167	LOC_Os08g09250.2	glyoxalase family protein, putative, expressed
Traes_2DS_C9D964A46	8.82681	1.07008	3.03787e-05	-2.57205	down	dupletAD4169	LOC_Os07g41330.1	mitochondrial import inner membrane translocase subunit
Traes_5DL_7698BE19A	14.8965	3.24961	0.00772123	-1.76793	down	dupletAD4171	LOC_Os09g38420.1	cysteinyl-tRNA synthetase, putative, expressed
Traes_2DL_C62F515E4	3.49212	0.694709	0.000516906	-1.86602	down	dupletAD4172	LOC_Os04g41040.1	DNA-directed RNA polymerases I, II, and III subunit RPABC1,
Traes_6DS_DBB150A6A	23.3909	6.71599	0.00976603	-1.33851	down	dupletAD4177	LOC_Os01g58100.1	polyphenol oxidase, putative, expressed
Traes_3DL_738EEB08B	4.08141	0.805414	0.000634699	-1.90295	down	dupletAD4187	LOC_Os01g68970.1	HYS1, putative, expressed
Traes_2DL_A1EA8F848	12.2457	3.83287	0.0099479	-1.21774	down	dupletAD4189	LOC_Os04g10160.1	cytochrome P450, putative, expressed
Traes_7DS_9C23CBC65	16.2856	3.12728	0.0138275	-1.95149	down	dupletAD4190	LOC_Os06g04610.1	ribosome-binding factor A, chloroplast precursor, putative,
Traes_6DL_C344029BF	2.9941	0.96243	0.0138157	-1.17931	down	dupletAD4202	LOC_Os04g39489.1	amino acid transporter, putative, expressed
Traes_5DL_6E6308953	5.96668	1.9079	0.0100984	-1.19002	down	dupletAD4208	LOC_Os03g53770.1	RNA recognition motif containing protein, putative,
Traes_4DL_2C517E8D4	10.5538	3.18359	0.0168432	-1.29256	down	dupletAD4224	LOC_Os03g13590.1	potyvirus VPg interacting protein, putative, expressed
Traes_7DS_10170EA76	1.48549	0.197635	6.9804e-05	-2.47305	down	dupletAD4229	LOC_Os04g25410.1	pentatricopeptide repeat domain containing protein,
Traes_4DL_F6EE422FA	18.83	4.37161	0.00232655	-1.66841	down	dupletAD4233	LOC_Os03g04600.1	expressed protein
Traes_7DL_DD3E13ED3	1.69424	0.355718	0.00223838	-1.81747	down	dupletAD4235	LOC_Os09g25760.1	tetraspanin family protein, putative, expressed
Traes_7DL_AC291F44D	4.08155	1.33055	0.0325248	-1.14371	down	dupletAD4240	LOC_Os06g45000.2	ubiquitin-conjugating enzyme, putative, expressed
Traes_1DS_2D8B491A5	4.88649	0.356825	0.000151871	-3.28913	down	dupletAD4246	LOC_Os07g26700.1	UPF0041 domain containing protein, putative, expressed
Traes_7DL_EB4F0749E	178.66	38.9244	0.000610015	-1.74967	down	dupletAD4247	LOC_Os06g50860.2	hydrolase, acting on carbon-nitrogen, putative, expressed
Traes_4DS_DA83A5E27	157.648	15.237	6.94762e-09	-2.90783	down	dupletAD4253	LOC_Os01g66120.1	No apical meristem protein, putative, expressed
Traes_6DS_81AA78A29	418.235	76.3643	0.00050992	-2.01817	down	dupletAD4270	LOC_Os01g48420.1	peroxiredoxin, putative, expressed
Traes_4DL_3079F96E7	12.7088	0.685308	5.28703e-08	-3.73583	down	dupletAD4272	LOC_Os03g18030.1	leucoanthocyanidin dioxygenase, putative, expressed
Traes_1DL_075B93A26	1.54272	0.2992	0.00306534	-1.90429	down	dupletAD4281	LOC_Os05g35720.1	transmembrane protein 18, putative, expressed
Traes_1DL_00FB1B359	5.68478	0.443945	9.74678e-11	-3.20985	down	dupletAD4286	LOC_Os06g16980.1	DNA topoisomerase I family protein, expressed
Traes_1DS_FFEF78B03	17.4175	1.63118	8.78711e-10	-2.96776	down	dupletAD4289	LOC_Os04g59520.1	anthranilate phosphoribosyltransferase, putative, expressed
Traes_6DS_9CB9A1BCA	538.66	114.547	0.000434486	-1.75895	down	dupletAD4292	LOC_Os11g33300.1	O-methyltransferase, putative, expressed
Traes_5DL_A7FCD0B7A	16.9198	0	0.0187307	#NAME?	down	dupletAD4303	LOC_Os03g62240.1	expressed protein
Traes_5DL_E46E40278	2.46549	0.0182929	7.88303e-12	-6.58095	down	dupletAD4304	LOC_Os01g19390.1	glycerol-3-phosphate acyltransferase, putative, expressed
Traes_3DL_2FC67209E	11.889	2.33083	6.01624e-05	-1.88445	down	dupletAD4306	LOC_Os01g49890.1	threonine synthase, chloroplast precursor, putative,
Traes_7DS_23781E457	4.40767	1.15838	0.00313751	-1.46292	down	dupletAD4315	LOC_Os11g39220.1	acyl-coenzyme A oxidase, putative, expressed
Traes_1DL_91464E4EF	2.05818	0.553629	0.00691488	-1.42303	down	dupletAD4316	LOC_Os05g32670.1	pentatricopeptide repeat-containing protein, putative,
Traes_7DL_1C4681652	14.442	3.46239	0.00086398	-1.6129	down	dupletAD4322	LOC_Os03g12700.1	expressed protein
Traes_3DL_E5FBA8940	11.8413	2.83789	0.00079896	-1.60661	down	dupletAD4324	LOC_Os08g41710.1	FHA domain containing protein, putative, expressed
Traes_7DL_0FFDD50EE	10.4611	3.33785	0.0116904	-1.1867	down	dupletAD4334	LOC_Os08g08040.1	LSM domain containing protein, expressed
Traes_6DS_DFD77F306	52.5666	6.06101	4.09424e-08	-2.64537	down	dupletAD4344	LOC_Os08g38300.1	Core histone H2A/H2B/H3/H4 domain containing protein,
Traes_7DS_40FBDCCB1	4.27351	0.779358	0.000132549	-2.00073	down	dupletAD4348	LOC_Os02g07200.2	protein-O-fucosyltransferase 1, putative, expressed
Traes_7DL_446C318E9	11.9849	4.24897	0.0221474	-1.02531	down	dupletAD4350	LOC_Os06g34120.1	GDSL-like lipase/acylhydrolase, putative, expressed
Traes_4DL_C63568081	30.789	7.95551	0.00165302	-1.4926	down	dupletAD4355	LOC_Os03g11250.1	expressed protein
Traes_4DS_0B314A876	8.60953	0.764731	0.0351051	-3.07278	down	dupletAD4357
Traes_5DL_1508FA05C	7.12189	1.12961	2.22308e-05	-2.18307	down	dupletAD4365	LOC_Os12g06980.1	SAP domain containing protein, expressed
Traes_1DL_1F96A4D49	2.01159	0.226693	0.0302821	-2.64557	down	dupletAD4367	LOC_Os05g44100.1	trehalose synthase, putative, expressed
Traes_2DL_D74FEB54D	130.595	37.6994	0.00778002	-1.33596	down	dupletAD4368	LOC_Os04g51792.1	PAP fibrillin family domain containing protein, expressed
Traes_7DS_22DE624A5	14.9656	3.77695	0.00182614	-1.54487	down	dupletAD4371	LOC_Os06g08440.1	two-component response regulator, putative, expressed
Traes_6DS_AA77F7548	10.1995	2.43892	0.00270845	-1.61216	down	dupletAD4373	LOC_Os11g38650.1	UDP-glucoronosyl/UDP-glucosyl transferase, putative,
Traes_5DL_634D09865	23.3841	4.08522	1.76185e-05	-2.05401	down	dupletAD4374	LOC_Os09g36040.1	rhodanese-like domain containing protein, putative,
Traes_3DL_93C1A2CCB	16.2703	4.14157	0.00148634	-1.52835	down	dupletAD4375	LOC_Os01g65200.3	proton-dependent oligopeptide transport, putative,
Traes_2DL_9DE4DB48B	9.20515	1.99576	0.000904411	-1.75116	down	dupletAD4377	LOC_Os04g57630.1	phytosulfokine receptor precursor, putative, expressed
Traes_2DL_4876690C3	2.44838	0.21827	3.10051e-06	-3.02638	down	dupletAD4380	LOC_Os04g53930.1	organic cation transporter protein, putative, expressed
Traes_7DS_CB5F58F92	58.4945	11.7184	0.000128203	-1.87403	down	dupletAD4385	LOC_Os06g05130.1	myristoyl-acyl carrier protein thioesterase, chloroplast
Traes_3DL_69C99AD92	8.15603	2.8688	0.0247034	-1.03757	down	dupletAD4386	LOC_Os06g51480.1	expressed protein
Traes_6DL_9BA92E661	1.74351	0.0757029	2.25374e-10	-4.09935	down	dupletAD4388	LOC_Os09g04339.1	expressed protein
Traes_1DS_F800D5F6C	17.9179	3.09783	4.38079e-06	-2.07926	down	dupletAD4389	LOC_Os05g01730.2	drought induced 19 protein, putative, expressed
Traes_7DS_0862E65F9	16.838	5.91306	0.0322128	-1.06101	down	dupletAD4398	LOC_Os06g04390.1	expressed protein
Traes_1DL_D25CDC57D	3.71638	0.929958	0.0222736	-1.5383	down	dupletAD4401	LOC_Os05g34940.3	OsMADS4 - MADS-box family gene with MIKCc type-box,
Traes_4DS_78F9B29E0	1.31863	0.107494	0.00143806	-3.20197	down	dupletAD4405	LOC_Os03g51520.1	fip1 motif family protein, expressed
Traes_5DL_07DC060D1	26.545	4.29833	4.14388e-06	-2.16731	down	dupletAD4413	LOC_Os03g63370.1	CRAL/TRIO domain containing protein, expressed
Traes_6DS_A170D5BF1	6.94221	1.79132	0.00302382	-1.49547	down	dupletAD4414	LOC_Os02g09600.2	expressed protein
Traes_2DS_3663CF5CF	3.21971	0.432199	0.00333799	-2.42304	down	dupletAD4436	LOC_Os12g16410.1	isoflavone reductase, putative, expressed
Traes_6DS_FD1509258	42.1132	8.68385	0.000170824	-1.82854	down	dupletAD4437	LOC_Os02g01360.1	OsMADS60 - MADS-box family gene with MIKCc type-box,
Traes_3DL_483C63ED9	6.80527	2.59313	0.0453295	-0.922866	down	dupletAD4443	LOC_Os01g51010.1	DUF292 domain containing protein, expressed
Traes_7DL_2B097FCAB	24.1953	5.08671	0.0295044	-1.82357	down	dupletAD4449	LOC_Os08g06380.1	CSLF6 - cellulose synthase-like family F; beta1,3;1,4
Traes_6DL_C44C0B6EF	17.1875	5.93522	0.0262142	-1.07036	down	dupletAD4453	LOC_Os07g31884.1	MATE efflux family protein, putative, expressed
Traes_7DL_D9AC1A61B	6.88283	1.88419	0.00248472	-1.39583	down	dupletAD4455	LOC_Os03g07130.2	RING finger protein 13, putative, expressed
Traes_2DL_FABF0493F	12.0486	2.14377	3.59302e-05	-2.02056	down	dupletAD4457	LOC_Os04g41810.1	expressed protein
Traes_7DL_5899E3C98	1.62593	0.471062	0.0312997	-1.32347	down	dupletAD4468	LOC_Os06g50860.2	hydrolase, acting on carbon-nitrogen, putative, expressed
Traes_2DL_F56A1C37C	2.98091	0.662321	0.00032646	-1.71274	down	dupletAD4477	LOC_Os04g39240.1	expressed protein
Traes_6DL_F2D6BE7C1	2.46693	0.41883	0.0338073	-2.07232	down	dupletAD4478	LOC_Os02g51970.1	phosphate-induced protein 1 conserved region domain
Traes_2DL_3B3563FE9	1.89405	0.401374	0.00328653	-1.76396	down	dupletAD4482	LOC_Os04g56590.1	ATP/GTP binding protein, putative, expressed
Traes_7DS_2D73415A8	9.93398	2.60595	0.00142398	-1.46271	down	dupletAD4485	LOC_Os03g59080.1	AMP-binding enzyme, putative, expressed
Traes_2DL_06B9A730B	3.35559	0.578714	0.0003674	-2.07841	down	dupletAD4497	LOC_Os04g51310.1	putrescine-binding periplasmic protein-related, putative,
Traes_2DL_854A8FF75	7.47227	0.9126	2.76533e-05	-2.58678	down	dupletAD4498	LOC_Os04g49160.1	zinc finger, C3HC4 type domain containing protein,
Traes_6DS_B5F76B243	1.91576	0.369945	0.0031562	-1.94252	down	dupletAD4506	LOC_Os01g49360.1	FAD-binding and arabino-lactone oxidase domains containing
Traes_4DL_52DE58ED5	11.0827	2.75568	0.00142505	-1.56741	down	dupletAD4520	LOC_Os03g14900.1	NB-ARC/LRR disease resistance protein, putative, expressed
Traes_7DS_35603D8A8	25.8279	8.17417	0.0102143	-1.20507	down	dupletAD4523	LOC_Os11g35020.2	yippee zinc-binding protein, putative, expressed
Traes_7DL_045E278E7	24.3976	5.82076	0.0384222	-1.58237	down	dupletAD4536	LOC_Os06g33200.1	expressed protein
Traes_6DL_AB577384F	260.806	45.0995	3.04093e-05	-2.07018	down	dupletAD4545	LOC_Os11g13890.1	chlorophyll A-B binding protein, putative, expressed
Traes_5DL_A603924D5	3.23059	0.489268	0.000160732	-2.26697	down	dupletAD4552	LOC_Os07g07890.1	expressed protein
Traes_2DS_A5B0DB915	3.50961	0.829944	0.00229027	-1.64837	down	dupletAD4559	LOC_Os07g36600.3	universal stress protein domain containing protein,
Traes_6DL_CBB68FB17	57.0593	14.2466	0.00106442	-1.54772	down	dupletAD4563	LOC_Os02g43600.1	50S ribosomal protein L19, chloroplast precursor, putative,
Traes_2DS_42A9CC22D	6.74502	0.829314	6.20057e-06	-2.57832	down	dupletAD4568	LOC_Os07g03830.1	lectin-like receptor kinase, putative, expressed
Traes_4DL_B8D22E4C2	29.4532	8.49935	0.00904423	-1.34946	down	dupletAD4569	LOC_Os03g16430.1	RNA polymerase sigma factor, putative, expressed
Traes_2DS_EB3078B51	13.4205	2.22098	0.00508629	-2.16353	down	dupletAD4574	LOC_Os04g01490.2	zinc finger, C3HC4 type, domain containing protein,
Traes_1DL_B4DC963C4	8.28061	2.60538	0.00849708	-1.22158	down	dupletAD4575	LOC_Os05g44922.1	6-phosphofructokinase, putative, expressed
Traes_3DL_0C423F6AE	1.23977	0.351384	0.0321606	-1.36709	down	dupletAD4582	LOC_Os01g58740.2	glycerol-3-phosphate dehydrogenase, putative, expressed
Traes_7DS_022563CD0	2.13927	0.321517	0.0322693	-2.25848	down	dupletAD4583	LOC_Os02g06830.1	expressed protein
Traes_7DL_122AF3B50	11.5459	3.91014	0.0247993	-1.11915	down	dupletAD4591	LOC_Os06g37620.1	protein kinase family protein, putative, expressed
Traes_3DS_3E4D9FB03	2.38058	0.892855	0.0417129	-0.942052	down	dupletAD4594	LOC_Os01g15540.1	kinesin motor domain containing protein, putative,
Traes_6DS_FA382DFF6	1.46834	0.0539305	0.000101655	-4.34107	down	dupletAD4600	LOC_Os02g14160.1	peroxidase precursor, putative, expressed
Traes_7DS_A2AC92912	12.1736	4.18368	0.0202629	-1.06795	down	dupletAD4603	LOC_Os07g26700.1	UPF0041 domain containing protein, putative, expressed
Traes_7DL_A41C14646	1.16788	0.326357	0.0353496	-1.39254	down	dupletAD4621	LOC_Os02g11030.1	50S ribosomal protein L19, chloroplast precursor, putative,
Traes_6DL_BDDF27A65	26.1911	9.36396	0.0352081	-1.01804	down	dupletAD4624	LOC_Os03g32314.1	allene oxide cyclase 4, chloroplast precursor, putative,
Traes_4DL_E479B6F4F	59.4626	2.60313	3.34252e-10	-4.03343	down	dupletAD4627	LOC_Os03g52410.1	expressed protein
Traes_3DS_B555229AB	6.81899	2.52383	0.046244	-0.987504	down	dupletAD4670	LOC_Os01g06550.1	NF-X1-type zinc finger protein, putative, expressed
Traes_3DL_7801F1FCB	355.94	53.7384	2.04989e-06	-2.25803	down	dupletAD4677	LOC_Os01g68450.1	expressed protein
Traes_4DL_8934B6AE2	37.6598	7.98997	0.0039679	-1.80209	down	dupletAD4679	LOC_Os03g02600.1	riboflavin biosynthesis protein ribD, putative, expressed
Traes_3DL_7997DB962	32.8901	4.392	0.00971269	-2.42305	down	dupletAD4681	LOC_Os01g64760.1	Yip1 domain containing protein, expressed
Traes_6DL_519260702	5.92038	1.37027	0.0223567	-1.64599	down	dupletAD4684	LOC_Os02g38290.2	cytochrome P450, putative, expressed
Traes_7DS_31B4507EE	51.6942	7.7875	0.00220847	-2.24993	down	dupletAD4688	LOC_Os05g18470.1	CRAL/TRIO domain containing protein, expressed
Traes_6DL_EAF038D23	6.24448	2.18546	0.0281778	-1.06028	down	dupletAD4693	LOC_Os02g47190.1	MYB family transcription factor, putative, expressed
Traes_4DL_FECEDEA16	55.3049	12.1595	0.000130708	-1.71846	down	dupletAD4696	LOC_Os03g16334.1	fringe-related protein, putative, expressed
Traes_3DL_FF8D531BA	3.40277	0.648782	0.00736892	-1.95501	down	dupletAD4707	LOC_Os04g55290.4	G10 protein, putative, expressed
Traes_6DS_BFC4E8660	3.18447	0.813426	0.00479628	-1.52935	down	dupletAD4719	LOC_Os08g31810.1	RNA recognition motif containing protein, putative,
Traes_6DL_36529FEF2	132.376	45.7259	0.0315035	-1.07746	down	dupletAD4721	LOC_Os10g10180.1	methyltransferase domain containing protein, putative,
Traes_5DL_16264667A	19.5663	4.9935	0.00285167	-1.51973	down	dupletAD4729	LOC_Os03g55010.1	UDP-glucoronosyl and UDP-glucosyl transferase domain
Traes_7DS_74679753D	27.948	7.42761	0.00219384	-1.46807	down	dupletAD4731	LOC_Os06g02040.1	late embryogenesis abundant group 1, putative, expressed
Traes_6DS_5DCC72AAE	79.206	17.8956	0.00499996	-1.71504	down	dupletAD4734	LOC_Os10g35020.2	glycosyltransferase, putative, expressed
Traes_6DL_7CDC20F31	26.598	5.74108	0.000305554	-1.73924	down	dupletAD4735	LOC_Os02g52840.1	flavonol synthase/flavanone 3-hydroxylase, putative,
Traes_3DS_46CD52F4C	7.84818	1.49015	0.000801996	-1.94567	down	dupletAD4738	LOC_Os01g04409.1	OsWAK1 - OsWAK receptor-like cytoplasmic kinase OsWAK-RLCK,
Traes_1DS_72AAAAAB3	2.32049	0.496069	0.00220855	-1.78002	down	dupletAD4743	LOC_Os04g59060.1	heat shock protein DnaJ, putative, expressed
Traes_7DS_744050DFC	24.988	8.92473	0.0335974	-1.03134	down	dupletAD4750	LOC_Os05g08600.1	splicing factor, putative, expressed
Traes_5DL_EFC12FB09	1.38321	0.275543	0.0080685	-1.8412	down	dupletAD4758	LOC_Os08g23100.2	cyclase family protein, putative, expressed
Traes_1DL_9FE4D295D	13.4371	3.43457	0.00209088	-1.52915	down	dupletAD4759	LOC_Os05g14270.1	expressed protein
Traes_3DS_BA98EE0FC	2.07767	0.305767	0.000720869	-2.31592	down	dupletAD4762	LOC_Os01g07130.1	expressed protein
Traes_7DS_17693FCFD	5.77334	1.75192	0.0112641	-1.27682	down	dupletAD4763	LOC_Os06g01450.1	methyltransferase, putative, expressed
Traes_5DL_3B0E69498	100.141	21.3947	0.000312763	-1.76778	down	dupletAD4769	LOC_Os03g62090.1	CESA5 - cellulose synthase, expressed
Traes_7DS_BAA539E8E	111.4	32.5864	0.00462531	-1.31496	down	dupletAD4778	LOC_Os08g37432.2	MATE efflux family protein, putative, expressed
Traes_4DS_D5B5996CF	6.41985	1.87408	0.00423348	-1.30971	down	dupletAD4784	LOC_Os03g45770.1	expressed protein
Traes_6DS_C0358414B	19.3387	3.82664	7.55093e-05	-1.87696	down	dupletAD4803	LOC_Os12g22284.1	white-brown complex homolog protein 11, putative, expressed
Traes_3DS_961DA71F2	4.47068	0.73153	0.000376402	-2.14022	down	dupletAD4805	LOC_Os06g49460.1	Rer1 protein, putative, expressed
Traes_2DL_36DD958E1	35.5421	12.1042	0.0291516	-1.09838	down	dupletAD4809	LOC_Os04g50860.1	expressed protein
Traes_7DS_B46EBEC33	5.77103	0.725773	0.0264009	-2.51774	down	dupletAD4813	LOC_Os06g05120.2	expressed protein
Traes_6DS_81FCBDE0F	4.44636	1.58578	0.0401287	-1.02488	down	dupletAD4814	LOC_Os02g04860.1	expressed protein
Traes_1DS_3E8E0BE88	5.69066	1.17797	0.00377827	-1.81291	down	dupletAD4830	LOC_Os01g27210.1	glutathione S-transferase, putative, expressed
Traes_7DS_EC04B88B4	14.1994	3.068	0.000170631	-1.77443	down	dupletAD4833	LOC_Os06g05740.1	expressed protein
Traes_2DS_2F4B2B2C6	3.56348	0.729141	0.0022126	-1.83065	down	dupletAD4835	LOC_Os04g01280.1	glycosyltransferase family 43 protein, putative, expressed
Traes_2DL_090C14E29	64.968	21.211	0.0189915	-1.17542	down	dupletAD4868	LOC_Os02g22130.1	expressed protein
Traes_3DL_C19AFAC7D	2.07954	0.119079	0.000116221	-3.69826	down	dupletAD4869	LOC_Os01g69960.1	expressed protein
Traes_7DS_A558794EC	2.36717	0.498541	0.00768737	-1.79324	down	dupletAD4874	LOC_Os06g03910.1	hydrolase, NUDIX family, domain containing protein,
Traes_6DL_8A8133943	15.3484	4.74128	0.00770791	-1.24077	down	dupletAD4877	LOC_Os02g38120.1	BTBN3 - Bric-a-Brac, Tramtrack, Broad Complex BTB domain
Traes_7DS_EDF8525AA	1.93686	0.468721	0.0106959	-1.61762	down	dupletAD4889	LOC_Os07g27480.1	ELMO/CED-12 family protein, putative, expressed
Traes_3DL_80D668D1D	7.27747	2.69222	0.0369316	-0.974835	down	dupletAD4892	LOC_Os01g42630.2	C-5 cytosine-specific DNA methylase, putative, expressed
Traes_3DS_4EF0DAA39	3502.34	1196.99	0.039585	-1.07049	down	dupletAD4908	LOC_Os12g23200.2	photosystem I reaction center subunit XI, chloroplast
Traes_7DS_9E687F5E3	32.9263	8.41306	0.00132729	-1.51094	down	dupletAD4922	LOC_Os06g01460.1	expressed protein
Traes_6DS_204661A07	69.3458	12.312	0.0031565	-2.06358	down	dupletAD4941	LOC_Os02g01590.1	glycosyl hydrolases, putative, expressed
Traes_6DL_FB3CDED4B	11.6531	2.08237	0.00685776	-2.05694	down	dupletAD4947	LOC_Os06g10220.1	expressed protein
Traes_6DL_1E9B3345F	13.6939	4.68535	0.0184539	-1.08724	down	dupletAD4951	LOC_Os02g53140.1	COP1, putative, expressed
Traes_7DS_BE6F1B68F	41.1581	14.7055	0.0268951	-1.01933	down	dupletAD4960	LOC_Os06g01670.1	myb-like DNA-binding domain containing protein, expressed
Traes_1DL_94E6490F3	6.48263	1.19963	0.000160752	-1.97811	down	dupletAD4961	LOC_Os10g31950.1	3-ketoacyl-CoA thiolase, peroxisomal precursor, putative,
Traes_2DS_48BB47A2F	15.3284	2.37414	0.000138196	-2.21479	down	dupletAD4962	LOC_Os11g35020.2	yippee zinc-binding protein, putative, expressed
Traes_7DL_C74CE92CC	5.29873	0.454814	1.49309e-07	-3.06947	down	dupletAD4969	LOC_Os03g43840.1	LSD1 zinc finger domain containing protein, expressed
Traes_6DL_0D44EDC0E	18.6116	6.34118	0.0233983	-1.10031	down	dupletAD4973	LOC_Os04g42250.4	transferase family protein, putative, expressed
Traes_1DL_A31093F25	3.00971	0.877505	0.0113331	-1.30691	down	dupletAD4976	LOC_Os10g40290.1	pectinacetylesterase domain containing protein, expressed
Traes_6DL_B25D01F8D	3.70598	0.846114	0.00108722	-1.66481	down	dupletAD4990	LOC_Os02g47010.1	secretory carrier-associated membrane protein, putative,
Traes_7DS_757EFF05F	385.373	135.668	0.0421432	-1.04995	down	dupletAD4994	LOC_Os06g05400.1	IscA-like iron-sulfur assembly protein, mitochondrial
Traes_7DS_6C9677E96	18.4513	6.64684	0.0306436	-1.01107	down	dupletAD5000	LOC_Os06g08110.1	nodulin, putative, expressed
Traes_5DL_757B70C3E	7.16092	2.31414	0.0167806	-1.1917	down	dupletAD5010	LOC_Os09g36090.1	plus-3 domain containing protein, expressed
Traes_2DL_131222AE2	13.7224	4.99619	0.0450236	-1.00057	down	dupletAD5014	LOC_Os04g45860.1	transposon protein, putative, unclassified, expressed
Traes_3DS_0EC06EE9D	6.9525	2.05273	0.0163457	-1.29224	down	dupletAD5021	LOC_Os11g46240.1	retrotransposon protein, putative, unclassified, expressed
Traes_4DL_9FDBC1164	91.5469	11.8996	2.80491e-07	-2.48949	down	dupletAD5023	LOC_Os07g02460.1	expressed protein
Traes_2DL_94B48B5ED	21.751	2.30496	0.00673536	-2.74982	down	dupletAD5024	LOC_Os04g53850.1	leucoanthocyanidin reductase, putative, expressed
Traes_6DL_8D7836773	3.06404	0.582988	0.0114981	-1.9151	down	dupletAD5030	LOC_Os04g43310.1	expressed protein
Traes_7DS_BEC3B94FD	8.44655	2.24751	0.00177983	-1.45266	down	dupletAD5031	LOC_Os07g23520.2	expressed protein
Traes_4DL_9294C72F2	5.58061	1.63504	0.0056437	-1.29791	down	dupletAD5036	LOC_Os03g20860.1	expressed protein
Traes_6DS_CA5139A4F	1.9895	0.598907	0.0426471	-1.25834	down	dupletAD5045	LOC_Os02g02040.5	protein kinase, putative, expressed
Traes_7DS_5A0EA811A	9.59331	0.989092	2.51322e-06	-2.81118	down	dupletAD5059	LOC_Os04g42930.1	OsGrx_C2.2 - glutaredoxin subgroup I, expressed
Traes_6DL_410C5CD3B	14.4825	3.82179	0.0043378	-1.45007	down	dupletAD5060	LOC_Os02g56250.1	GATA zinc finger domain containing protein, expressed
Traes_3DL_3EAE19B5A	31.1416	2.61648	0.00234153	-3.08985	down	dupletAD5063	LOC_Os01g51360.2	lipase, putative, expressed
Traes_5DL_F91BF4EDC	14.9365	2.63332	1.71368e-05	-2.0588	down	dupletAD5070	LOC_Os02g29320.1	expressed protein
Traes_4DL_184FFC74B	4.34688	1.43018	0.0174822	-1.14389	down	dupletAD5072	LOC_Os03g05690.1	ZOS3-03 - C2H2 zinc finger protein, expressed
Traes_2DS_B42ACD09C	7.41656	0.931489	0.0455436	-2.49528	down	dupletAD5078	LOC_Os07g44290.1	CAMK_KIN1/SNF1/Nim1_like.29 - CAMK includes
Traes_2DL_2CAD32F75	5.59784	0.606525	0.00466672	-2.78262	down	dupletAD5081	LOC_Os04g58330.1	expressed protein
Traes_7DS_16B2E2B00	5.03733	1.22921	0.00240308	-1.57922	down	dupletAD5088	LOC_Os09g35970.1	6-phosphogluconolactonase, putative, expressed
Traes_2DL_8C21AAAEF	4.3868	1.34556	0.0356748	-1.2413	down	dupletAD5090	LOC_Os04g43800.1	phenylalanine ammonia-lyase, putative, expressed
Traes_3DS_1A46F0861	1.1977	0.254232	0.00251855	-1.79201	down	dupletAD5092	LOC_Os05g04860.1	agenet domain containing protein, putative, expressed
Traes_4DS_BABF96DAF	16.3534	1.65925	7.51667e-09	-2.84212	down	dupletAD5094	LOC_Os11g02200.1	expressed protein
Traes_7DL_80C87787A	37.9508	4.54628	1.00396e-07	-2.61471	down	dupletAD5098	LOC_Os08g01220.1	harpin-induced protein 1 domain containing protein,
Traes_1DL_7277B4C11	30.3586	10.0901	0.0162205	-1.12605	down	dupletAD5104	LOC_Os05g33820.1	lipase, putative, expressed
Traes_5DS_6D0BF7C7D	2.32836	0.594061	0.00461186	-1.50989	down	dupletAD5105	LOC_Os12g42570.1	expressed protein
Traes_4DL_D7237EFB9	134.492	43.4017	0.0222272	-1.16859	down	dupletAD5108	LOC_Os03g15050.2	phosphoenolpyruvate carboxykinase, putative, expressed
Traes_3DL_EF7F375A7	4.69594	1.46588	0.013984	-1.24371	down	dupletAD5110	LOC_Os01g66420.1	PHD finger protein, putative, expressed
Traes_2DL_05230A2B3	6.9485	0.587486	3.99669e-07	-3.09283	down	dupletAD5113	LOC_Os04g36070.1	OsRR1 type-A response regulator, expressed
Traes_4DS_10991890D	56.2556	14.8489	0.00250563	-1.46217	down	dupletAD5115	LOC_Os05g37140.2	2Fe-2S iron-sulfur cluster binding domain containing
Traes_6DL_711B0784D	36.4359	7.5699	9.42522e-05	-1.79566	down	dupletAD5135	LOC_Os02g54130.2	heat shock protein DnaJ, putative, expressed
Traes_3DS_3578A7244	2.0279	0.51845	0.0200718	-1.52985	down	dupletAD5137	LOC_Os01g05680.1	geranylgeranyl transferase type-1 subunit beta, putative,
Traes_6DL_4C3F04219	3.14345	0.291051	0.00381143	-3.01593	down	dupletAD5140	LOC_Os02g53690.1	growth regulating factor protein, putative, expressed
Traes_3DS_0199678F2	2.40128	0.790829	0.032548	-1.14827	down	dupletAD5153	LOC_Os02g17990.2	Leucine Rich Repeat family protein, expressed
Traes_6DL_E7A7DAE5C	9.50459	3.50566	0.0363916	-0.992707	down	dupletAD5159	LOC_Os02g47640.1	OsFBT4 - F-box and tubby domain containing protein,
Traes_4DL_EBA89BD47	1.38908	0.405893	0.0181392	-1.31762	down	dupletAD5165	LOC_Os03g46300.1	expressed protein
Traes_7DL_4A5E4698A	84.2105	17.2191	0.000141598	-1.84768	down	dupletAD5195	LOC_Os06g45370.1	fructose-1,6-bisphosphatase, putative, expressed
Traes_6DL_AA0436935	18.563	1.31293	2.41869e-10	-3.33435	down	dupletAD5197	LOC_Os02g42430.1	GEM, putative, expressed
Traes_7DL_E3EFB6E9B	9.41053	3.10955	0.0279047	-1.15168	down	dupletAD5200	LOC_Os06g38470.1	histone deacetylase 19, putative, expressed
Traes_1DL_7646E144F	37.9722	4.86825	2.50633e-07	-2.5157	down	dupletAD5202	LOC_Os08g37874.1	2-nitropropane dioxygenase family, putative, expressed
Traes_4DL_48A1D4A7B	28.9836	4.72569	4.91502e-06	-2.17678	down	dupletAD5207	LOC_Os03g13820.1	protein kinase family protein, putative, expressed
Traes_7DS_ABE007226	1.04473	0.277599	0.0170034	-1.44933	down	dupletAD5209	LOC_Os06g05190.1	BRCA1 C Terminus domain containing protein, expressed
Traes_1DL_E23AC4445	23.4696	6.92227	0.00387655	-1.30947	down	dupletAD5226	LOC_Os05g36270.1	fructose-1,6-bisphosphatase, putative, expressed
Traes_7DL_3BA7EF708	139.949	33.5737	0.00173515	-1.60716	down	dupletAD5227	LOC_Os06g43660.1	inorganic H+ pyrophosphatase, putative, expressed
Traes_6DS_FCB8EF008	4.28694	0.294489	3.81299e-05	-3.38912	down	dupletAD5234	LOC_Os09g26660.1	ferric reductase, putative, expressed
Traes_7DL_A8B8463AE	5.52959	1.72326	0.00760881	-1.22218	down	dupletAD5235	LOC_Os07g13770.1	UDP-glucoronosyl and UDP-glucosyl transferase domain
Traes_6DL_4B69D3147	12.6455	1.62032	0.0114618	-2.55415	down	dupletAD5240	LOC_Os12g43600.1	RNA recognition motif containing protein, expressed
Traes_6DL_CC87CFA38	1.77001	0.407787	0.00098043	-1.65363	down	dupletAD5247	LOC_Os02g41520.1	glycosyl transferase 8 domain containing protein, putative,
Traes_7DS_FCBAEE593	40.3655	14.5687	0.0280483	-1.00138	down	dupletAD5250	LOC_Os06g05390.1	expressed protein
Traes_7DS_86644E603	3.47386	0.403315	1.04871e-06	-2.65742	down	dupletAD5255	LOC_Os06g10560.1	leaf senescence related protein, putative, expressed
Traes_3DL_10AA497A6	8.45676	1.46829	2.73713e-05	-2.07624	down	dupletAD5263	LOC_Os01g59510.1	chloroplast ribonuclease III domain protein, putative,
Traes_6DS_E68270782	22.1727	5.67951	0.00163343	-1.52325	down	dupletAD5264	LOC_Os02g01020.1	expressed protein
Traes_5DS_10648B589	8.17962	3.02239	0.0485094	-0.991561	down	dupletAD5279	LOC_Os12g30020.2	cyclin-T1-4, putative, expressed
Traes_5DL_841444545	2.08545	0.58821	0.00752227	-1.36515	down	dupletAD5280	LOC_Os12g06520.1	bZIP transcription factor domain containing protein,
Traes_2DL_1996E1D42	21.1111	7.06531	0.0204996	-1.13705	down	dupletAD5286	LOC_Os04g51960.1	expressed protein
Traes_7DS_0E89F0D16	2.96581	0.425539	8.80004e-05	-2.33876	down	dupletAD5288	LOC_Os06g05700.1	cysteine synthase, putative, expressed
Traes_5DL_33A7BB130	28.9256	7.15043	0.00135124	-1.57084	down	dupletAD5292	LOC_Os07g09370.1	pentatricopeptide, putative, expressed
Traes_3DL_C35CF56E1	10.5435	3.60384	0.0276984	-1.09782	down	dupletAD5304	LOC_Os01g22510.1	cyclase/dehydrase family protein, expressed
Traes_6DL_92E376981	1.34889	0.329404	0.0264254	-1.56538	down	dupletAD5315	LOC_Os08g25140.1	ethanol tolerance protein GEKO1, putative, expressed
Traes_4DL_1120E8821	1.0511	0.214062	0.0039538	-1.8256	down	dupletAD5318	LOC_Os03g14610.1	HVA22, putative, expressed
Traes_3DL_421F6D2AB	53.6446	12.7837	0.000561582	-1.5978	down	dupletAD5323	LOC_Os09g31280.2	OTU-like cysteine protease family protein, putative,
Traes_2DS_C581F5524	16.6667	2.39835	0.0102841	-2.36917	down	dupletAD5324	LOC_Os04g01240.1	serine-type peptidase, putative, expressed
Traes_5DL_6B684FC0B	1.78252	0.222689	0.000285548	-2.54953	down	dupletAD5325	LOC_Os03g55050.1	UDP-glucoronosyl and UDP-glucosyl transferase domain
Traes_4DL_1F19B7411	2.23801	0.655101	0.0164206	-1.33918	down	dupletAD5337	LOC_Os03g18210.1	basic helix-loop-helix, putative, expressed
Traes_7DL_4DF6441D0	23.9738	4.2647	0.00371042	-2.05254	down	dupletAD5341	LOC_Os06g41450.1	VQ domain containing protein, putative, expressed
Traes_3DL_A2127ABF7	18.3491	2.20312	7.82185e-07	-2.61441	down	dupletAD5346	LOC_Os03g40270.1	alpha-1,4-glucan-protein synthase, putative, expressed
Traes_4DL_915B85F4B	11.3026	3.25204	0.0053038	-1.36068	down	dupletAD5357	LOC_Os03g27780.2	protein phosphotase protein, putative, expressed
Traes_5DS_2EFC4C9D9	11.9602	3.01834	0.00132117	-1.53506	down	dupletAD5359	LOC_Os03g06410.1	protein kinase domain containing protein, expressed
Traes_6DS_3522B8EF6	29.5487	8.4051	0.00505895	-1.37366	down	dupletAD5364	LOC_Os02g02400.1	catalase isozyme A, putative, expressed
Traes_1DL_981459435	9.34275	3.15129	0.0295011	-1.12897	down	dupletAD5373	LOC_Os10g43040.1	ankyrin repeat domain-containing protein 28, putative,
Traes_4DS_ED7CBC971	102.543	32.0144	0.0170733	-1.22325	down	dupletAD5376	LOC_Os11g37900.1	3-ketoacyl-CoA synthase, putative, expressed
Traes_5DL_04CC4D3CD	41.1395	8.03347	4.73444e-05	-1.91723	down	dupletAD5382	LOC_Os03g55930.1	ribosomal protein, putative, expressed
Traes_5DS_FCE7BC3FA	9.3871	2.60205	0.00716133	-1.39428	down	dupletAD5396	LOC_Os12g19030.1	copine, putative, expressed
Traes_3DL_13B09085C	12.5307	3.54886	0.011049	-1.3667	down	dupletAD5402	LOC_Os01g48190.1	drought induced 19 protein, putative, expressed
Traes_1DL_8A2C7D19D	9.65545	2.52109	0.00205019	-1.4685	down	dupletAD5407	LOC_Os05g46000.1	ras-related protein, putative, expressed
Traes_5DL_32E7C65BF	6.81285	2.49738	0.0338137	-0.983141	down	dupletAD5408	LOC_Os09g13870.2	lipid phosphatase protein, putative, expressed
Traes_7DS_03F0A3081	1.72425	0.215833	7.20941e-05	-2.55523	down	dupletAD5409	LOC_Os08g38850.2	phosphatidylinositol transfer, putative, expressed
Traes_2DL_542B8E801	4.55838	0.628379	2.13883e-05	-2.38919	down	dupletAD5420	LOC_Os02g58500.1	phospholipase A2, putative, expressed
Traes_3DS_B0A36B881	3.64045	1.03866	0.0144651	-1.37587	down	dupletAD5424	LOC_Os05g08560.1	transposon protein, putative, unclassified, expressed
Traes_5DL_DF387C99F	3.25856	0.978681	0.00718943	-1.27754	down	dupletAD5436	LOC_Os03g53530.1	WD domain, G-beta repeat domain containing protein,
Traes_6DS_3BED5E17C	2.83196	0.800527	0.00723381	-1.37505	down	dupletAD5439	LOC_Os02g10770.2	DEAD-box ATP-dependent RNA helicase 41, putative, expressed
Traes_6DL_5B85C11F4	4.05405	0.884047	0.00308814	-1.73656	down	dupletAD5443	LOC_Os02g45480.4	nucleic acid binding protein, putative, expressed
Traes_7DL_3340B022B	22.9804	5.96212	0.00168947	-1.48587	down	dupletAD5445	LOC_Os06g47910.1	GDSL-like lipase/acylhydrolase, putative, expressed
Traes_5DL_4B573A55E	7.86422	0.262982	1.74353e-08	-4.41445	down	dupletAD5450	LOC_Os09g29210.1	purine permease, putative, expressed
Traes_1DS_937EB36CF	4.03823	0.744711	9.41372e-05	-1.97699	down	dupletAD5459	LOC_Os11g12330.1	disease resistance protein RPM1, putative, expressed
Traes_7DS_F6BFF7F06	3.78268	0.190122	2.27127e-07	-3.86509	down	dupletAD5464	LOC_Os03g07350.1	CSLA4 - cellulose synthase-like family A; mannan synthase,
Traes_6DL_128E95046	1.10255	0.163961	0.0232174	-2.32478	down	dupletAD5473	LOC_Os02g33590.1	U-box domain-containing protein, putative, expressed
Traes_2DS_4C44A381F	9.88274	2.28306	0.0432358	-1.69001	down	dupletAD5475	LOC_Os07g19444.1	regulatory protein, putative, expressed
Traes_5DS_5836B48BE	2.87471	0.991238	0.0321962	-1.08044	down	dupletAD5480	LOC_Os01g43520.2	neutral ceramidase precursor, putative, expressed
Traes_5DL_1B9C9D77F	23.7306	8.11017	0.0391809	-1.09513	down	dupletAD5484	LOC_Os07g15600.1	H-BTB6 - Bric-a-Brac, Tramtrack, Broad Complex BTB domain
Traes_7DL_DF61CFE66	23.1011	5.03395	0.000272825	-1.75434	down	dupletAD5488	LOC_Os06g40050.1	mitochondrial carrier protein, putative, expressed
Traes_2DL_47E335BA6	314.712	76.5169	0.00133118	-1.59968	down	dupletAD5490	LOC_Os04g37490.1	oxidoreductase, aldo/keto reductase family protein,
Traes_4DS_1FEA099C6	6.33408	1.63596	0.00257453	-1.5045	down	dupletAD5492	LOC_Os01g01620.1	kinase, pfkB family, putative, expressed
Traes_1DS_1A10D31D8	38.6564	14.1232	0.043057	-1.00485	down	dupletAD5502	LOC_Os02g21880.1	coiled-coil domain-containing protein, putative, expressed
Traes_3DL_1F17A7942	3.88105	0.803651	0.0251104	-1.78678	down	dupletAD5516	LOC_Os01g65986.1	DUF803 domain containing, putative, expressed
Traes_4DS_3F937000A	3.5242	0.864866	0.00293633	-1.55364	down	dupletAD5526	LOC_Os05g13390.1	expressed protein
Traes_4DL_4A0341E1A	0.928629	0.0702677	0.0104827	-3.31139	down	dupletAD5527	LOC_Os03g16780.1	ankyrin repeat family protein, putative, expressed
Traes_1DL_26C811738	2.23764	0.667323	0.024954	-1.31771	down	dupletAD5530	LOC_Os05g33080.1	serine/threonine-protein kinase, putative, expressed
Traes_7DS_EDAE672DD	2.42632	0.645366	0.0229786	-1.45065	down	dupletAD5531	LOC_Os06g12060.1	mTERF family protein, expressed
Traes_6DL_88DFCF552	46.6684	10.8577	0.0311881	-1.61306	down	dupletAD5534	LOC_Os03g60560.1	ZOS3-21 - C2H2 zinc finger protein, expressed
Traes_5DL_D70413752	15.3132	4.28575	0.0120335	-1.36014	down	dupletAD5548	LOC_Os05g37880.1	growth regulator related protein, putative, expressed
Traes_7DL_1A1F17F97	5.20682	1.31434	0.00203557	-1.53816	down	dupletAD5550	LOC_Os06g46570.1	galactosyltransferase, putative, expressed
Traes_7DS_2715D1A70	10.4878	2.76672	0.0208027	-1.48938	down	dupletAD5555	LOC_Os08g41710.1	FHA domain containing protein, putative, expressed
Traes_1DL_2B87D1396	3.58624	0.575655	3.14181e-05	-2.19078	down	dupletAD5581	LOC_Os05g40770.1	leucine-rich repeat family protein, putative, expressed
Traes_4DL_9A64891A0	1.19106	0.204835	0.00559898	-2.09998	down	dupletAD5589	LOC_Os02g16220.1	expressed protein
Traes_3DS_2C2304E4A1	1.68944	0.273467	0.000906109	-2.1812	down	dupletAD5591	LOC_Os01g07610.1	PPR repeat domain containing protein, putative, expressed
Traes_3DS_79E021146	1.05258	0.261536	0.0259041	-1.56106	down	dupletAD5599	LOC_Os01g05960.1	receptor kinase, putative, expressed
Traes_3DS_6C2490043	11.3141	2.40224	0.00631129	-1.7966	down	dupletAD5601	LOC_Os01g04900.1	peptidase M50 family protein, putative, expressed
Traes_7DL_E24BA8956	2.48268	0.870616	0.048889	-1.03971	down	dupletAD5602	LOC_Os08g01080.1	expressed protein
Traes_7DL_5AA766253	3.91684	0.854266	0.00180179	-1.73175	down	dupletAD5604	LOC_Os08g02190.1	expressed protein
Traes_2DL_4A95813D0	47.1714	9.34105	0.0357848	-1.90031	down	dupletAD5607	LOC_Os04g45140.1	DTA2, putative, expressed
Traes_1DL_F06343530	5.08343	1.37442	0.0439906	-1.39998	down	dupletAD5617	LOC_Os07g49270.2	AMP deaminase, putative, expressed
Traes_4DL_2E9CE89D9	2.30942	0.727775	0.0273089	-1.19396	down	dupletAD5624	LOC_Os03g13240.1	peptide transporter, putative, expressed
Traes_5DL_9865B22EC	66.8314	15.1448	0.000547566	-1.69136	down	dupletAD5628	LOC_Os08g22149.1	CBS domain containing membrane protein, putative, expressed
Traes_3DS_4C6E1D03D	27.1812	7.37725	0.00206627	-1.4178	down	dupletAD5629	LOC_Os01g34700.1	dienelactone hydrolase family protein, expressed
Traes_4DL_000F5B03C	5.16819	1.58306	0.00961716	-1.26482	down	dupletAD5632	LOC_Os03g08390.2	expressed protein
Traes_4DS_BEC810C3D	3.41171	1.07295	0.0101895	-1.21146	down	dupletAD5635	LOC_Os03g51610.1	Inositol 1, 3, 4-trisphosphate 5/6-kinase, putative,
Traes_4DL_4A295793A	2.84218	0.760402	0.0185071	-1.45957	down	dupletAD5636	LOC_Os12g39120.1	protein phosphatase 2C, putative, expressed
Traes_4DL_78F59773D	8.14407	2.40518	0.0440998	-1.33173	down	dupletAD5644	LOC_Os03g14370.2	ACT domain containing protein, expressed
Traes_1DL_809CA70F3	3.48676	0.832119	0.00261337	-1.59926	down	dupletAD5662	LOC_Os10g33040.1	receptor-like protein kinase precursor, putative, expressed
Traes_2DS_1D89E0C7E	740.072	125.858	0.000415973	-2.11681	down	dupletAD5670	LOC_Os02g41860.2	aquaporin protein, putative, expressed
Traes_2DL_B4FF0A933	20.8431	4.96919	0.000724329	-1.59609	down	dupletAD5675	LOC_Os08g21700.1	DCL, chloroplast precursor, putative, expressed
Traes_3DL_EF761738F	2.36166	0.791007	0.0299556	-1.11708	down	dupletAD5677	LOC_Os01g61930.1	SAC3/GANP family protein, putative, expressed
Traes_6DL_2C4C7176F	73.8521	21.5473	0.00633778	-1.31138	down	dupletAD5691	LOC_Os10g02210.1	peptide transporter PTR2, putative, expressed
Traes_1DL_A2C6C77E8	131.929	26.7306	0.0223004	-1.86451	down	dupletAD5696	LOC_Os05g38140.1	basic helix-loop-helix DND-binding domain containing
Traes_2DL_690EC922D	12.7736	2.54586	0.000113443	-1.87958	down	dupletAD5698	LOC_Os08g37310.1	uncharacterized protein, YigZ family, putative, expressed
Traes_5DL_007FEB7DB	3.06252	0.966578	0.0265496	-1.20377	down	dupletAD5720	LOC_Os09g39620.1	protein kinase family protein, putative, expressed
Traes_2DS_A06773E29	3.10458	0.70262	0.000620385	-1.70361	down	dupletAD5724	LOC_Os04g57510.1	exostosin family domain containing protein, expressed
Traes_2DL_FFF62E69D	96.6297	27.6466	0.00583652	-1.34862	down	dupletAD5725	LOC_Os02g35900.2	thioredoxin, putative, expressed
Traes_6DL_BC3D89A7A	40.0041	12.5358	0.0144651	-1.22969	down	dupletAD5728	LOC_Os02g47470.1	cytochrome P450, putative, expressed
Traes_7DS_EB0FB6E6F	1.03835	0.297271	0.0189542	-1.34178	down	dupletAD5730	LOC_Os06g19640.1	39S ribosomal protein L46, mitochondrial precursor,
Traes_5DL_89974BAD0	21.6513	0.896949	0.000137967	-4.12175	down	dupletAD5732	LOC_Os07g01710.1	phytosulfokine receptor precursor, putative, expressed
Traes_7DL_35DFF1FCF	400.897	70.4792	7.781e-05	-2.06679	down	dupletAD5739
Traes_5DL_8DF05B9AA	18.8762	1.18352	0.000305249	-3.52707	down	dupletAD5742	LOC_Os07g01710.1	phytosulfokine receptor precursor, putative, expressed
Traes_6DS_45417CBA9	9.73397	1.75064	4.10496e-05	-2.01389	down	dupletAD5749	LOC_Os02g07770.1	Myb transcription factor, putative, expressed
Traes_4DL_FA199F9B9	11.0564	3.09165	0.0044793	-1.39208	down	dupletAD5765	LOC_Os03g21640.2	expressed protein
Traes_6DS_95801648F	8.52029	1.36081	6.29423e-05	-2.1964	down	dupletAD5769	LOC_Os01g61890.1	AT hook motif family protein, expressed
Traes_4DL_C1E2F5364	2.35536	0.500386	0.0107692	-1.75649	down	dupletAD5770	LOC_Os04g20164.1	amine oxidase precursor, putative, expressed
Traes_5DL_065CA014E	2.02048	0.412972	0.00165313	-1.82947	down	dupletAD5771	LOC_Os08g36020.1	Disease resistance/zinc finger/chromosome condensation-like
Traes_7DS_271BBC71F	1.16096	0.0513755	1.57881e-06	-4.0504	down	dupletAD5774	LOC_Os08g44870.1	MATE efflux family protein, putative, expressed
Traes_2DS_F753405AE	15.0646	3.97127	0.017531	-1.49033	down	dupletAD5780	LOC_Os07g36820.1	uncharacterized Cys-rich domain containing protein,
Traes_5DL_F67EE2F00	7.92572	2.11234	0.00825648	-1.44311	down	dupletBD5786	LOC_Os03g60260.1	ANT1, putative, expressed
Traes_1DS_CFB76CDD4	3.15407	0.90088	0.0136533	-1.3512	down	dupletBD5795	LOC_Os05g04550.1	CAMK_KIN1/SNF1/Nim1_like.3 - CAMK includes
Traes_5DL_839F3184E	5.20869	1.70165	0.028832	-1.17656	down	dupletBD5800	LOC_Os02g58640.1	tumor susceptibility gene 101, putative, expressed
Traes_5DS_057D02574	1.63326	0.405463	0.0289441	-1.57684	down	dupletBD5804	LOC_Os11g48040.1	mitochondrial carrier protein, putative, expressed
Traes_7DL_72CF9517D	14.4542	4.02978	0.00338939	-1.39425	down	dupletBD5806	LOC_Os06g50850.1	expressed protein
Traes_7DS_003BEB003	17.433	6.21115	0.0278332	-1.03833	down	dupletBD5814	LOC_Os08g40150.2	AT hook motif domain containing protein, expressed
Traes_4DS_DA9D690DF	3.29466	1.01768	0.00880337	-1.23759	down	dupletBD5819	LOC_Os12g40560.1	KH domain containing protein, putative, expressed
Traes_5DL_F149F6BD2	17.133	5.66265	0.0356449	-1.16394	down	dupletBD5821	LOC_Os10g17454.3	RNA recognition motif containing protein, expressed
Traes_4DS_C917B7464	6.38691	1.76537	0.00399885	-1.40208	down	dupletBD5826	LOC_Os03g46390.1	ras-related protein, putative, expressed
Traes_5DS_18ACE3A87	20.3452	2.32434	0.0286782	-2.62783	down	dupletBD5833
Traes_4DL_51F6DA5C6	31.9576	7.83882	0.00155163	-1.56365	down	dupletBD5836	LOC_Os03g12260.1	cytochrome P450 protein, putative, expressed
Traes_2DL_A36ECC56C	2.17302	0.206798	1.18355e-05	-2.9113	down	dupletBD5843	LOC_Os04g54180.1	serine/threonine-protein kinase receptor precursor,
Traes_7DL_6293CE644	3.27627	1.08259	0.0404356	-1.12871	down	dupletBD5847	LOC_Os10g39670.1	protein kinase family protein, putative, expressed
Traes_2DL_7483DC7EC	39.6808	8.18282	0.000107843	-1.8183	down	dupletBD5853	LOC_Os02g47190.1	MYB family transcription factor, putative, expressed
Traes_5DL_2C36AA365	1.6522	0.0512462	2.58191e-09	-4.58602	down	dupletBD5854	LOC_Os08g23740.1	OsSub55 - Putative Subtilisin homologue, expressed
Traes_4DS_700213C0B	3.23607	0.720707	0.00124854	-1.7176	down	dupletBD5856	LOC_Os12g39070.1	TATA-binding protein, putative, expressed
Traes_1DL_BA95A7496	14.4356	4.24266	0.00845628	-1.30718	down	dupletBD5857	LOC_Os05g35730.1	hydrolase, alpha/beta fold family domain containing
Traes_2DS_3C86AE7EA	3.55827	0.949198	0.00474032	-1.46457	down	dupletBD5858	LOC_Os07g43350.1	expressed protein
Traes_7DL_CBB030248	248.919	50.5029	0.000156182	-1.84196	down	dupletBD5863	LOC_Os11g40600.1	expressed protein
Traes_2DL_39CFFAD70	25.7403	4.06611	2.9769e-06	-2.19634	down	dupletBD5867	LOC_Os04g32860.1	expressed protein
Traes_2DL_0393046A4	16.8377	4.16036	0.00174963	-1.57565	down	dupletBD5871	LOC_Os04g57600.1	zinc finger C-x8-C-x5-C-x3-H type family protein, expressed
Traes_5DS_9C4213631	11.5157	3.33439	0.00357824	-1.32363	down	dupletBD5880	LOC_Os12g44230.1	expressed protein
Traes_5DL_19B6D0483	10.3426	1.99679	0.000218982	-1.92697	down	dupletBD5881	LOC_Os03g60520.1	expressed protein
Traes_5DL_7734E1415	3.20897	0.219232	8.87483e-08	-3.43424	down	dupletBD5898	LOC_Os06g50240.1	thaumatin, putative, expressed
Traes_5DL_8D7019E17	13.1664	4.59812	0.0188744	-1.05524	down	dupletBD5904	LOC_Os09g33986.2	peptidase, T1 family, putative, expressed
Traes_1DS_30B45639C	1.72115	0.195581	7.65478e-05	-2.70132	down	dupletBD5910	LOC_Os03g13030.2	lecithin cholesterol acyltransferase, putative, expressed
Traes_7DL_D05DA373C	22.4938	6.12045	0.00205529	-1.40845	down	dupletBD5921	LOC_Os08g02160.1	no apical meristem protein, putative, expressed
Traes_6DL_D3EA19F4E	2.31162	0.620897	0.00990113	-1.43902	down	dupletBD5931	LOC_Os02g53780.1	expressed protein
Traes_4DS_9D1A6BA0E	12.2869	3.23328	0.0215621	-1.49453	down	dupletBD5951	LOC_Os02g14680.1	UDP-glucoronosyl and UDP-glucosyl transferase domain
Traes_2DL_5FBD23840	10.4271	2.00087	0.000159364	-1.90806	down	dupletBD5958	LOC_Os04g43160.1	expressed protein
Traes_3DS_F33EA34B2	10.577	0.895742	2.65434e-06	-3.09119	down	dupletBD5967	LOC_Os01g03740.1	nuclease PA3, putative, expressed
Traes_7DS_69AAFAE02	2.61175	0.611392	0.0041255	-1.66162	down	dupletBD5976	LOC_Os02g53810.1	expressed protein
Traes_5DL_7A53FE80E	5.19326	1.76827	0.021459	-1.09175	down	dupletBD5985	LOC_Os09g21770.1	ES43 protein, putative, expressed
Traes_7DS_40114A27A	8.81946	3.21231	0.0320997	-0.990908	down	dupletBD5988	LOC_Os12g16410.1	isoflavone reductase, putative, expressed
Traes_3DL_B28AAA2EE	39.1265	10.2635	0.0364228	-1.44655	down	dupletBD5990	LOC_Os01g52214.1	ubiquinone oxidoreductase, putative, expressed
Traes_1DS_9AE5A76AC	1.23681	0.106628	0.00015716	-3.07701	down	dupletBD5992	LOC_Os05g05270.1	sucrose-phosphatase, putative, expressed
Traes_5DL_C15ECE24E	29.792	8.65949	0.00412628	-1.33972	down	dupletBD5998	LOC_Os09g25810.2	nodulin, putative, expressed
Traes_5DS_44EE488FC	9.02761	0.0734083	1.89134e-14	-6.48463	down	dupletBD5999	ChrUn.fgenesh.mRNA.94	expressed protein
Traes_5DS_C204EBAA9	55.3236	7.73869	7.69597e-06	-2.39801	down	dupletBD6000	LOC_Os12g35670.1	RALFL4 - Rapid ALkalinization Factor RALF family protein
Traes_5DL_3BD47EF57	10.815	1.55785	0.000427753	-2.36149	down	dupletBD6001	LOC_Os05g44260.1	DUF584 domain containing protein, putative, expressed
Traes_5DL_9F421ABDC	29.8311	10.5536	0.0300192	-1.03344	down	dupletBD6002	LOC_Os12g10720.1	glutathione S-transferase, putative, expressed
Traes_3DL_FB69A670E	16.3046	3.20355	0.0155546	-1.86306	down	dupletBD6009	LOC_Os01g59930.1	NADH-cytochrome b5 reductase, putative, expressed
Traes_7DS_52FE6DDC6	11.8072	3.59384	0.0161166	-1.2783	down	dupletBD6011	LOC_Os06g11630.1	OsFBX192 - F-box domain containing protein, expressed
Traes_4DS_D2860A215	11.6483	2.90108	0.0222862	-1.52496	down	dupletBD6022	LOC_Os11g18880.1	UBX domain-containing protein, putative, expressed
Traes_5DL_1F0881CE1	4.25205	0.643121	0.000754116	-2.24306	down	dupletBD6023	LOC_Os11g03420.1	ZF-HD protein dimerisation region containing protein,
Traes_2DL_9E58CB2D5	1651.21	490.966	0.0145643	-1.27803	down	dupletBD6025	LOC_Os04g34610.1	expressed protein
Traes_2DS_1125D8A30	0.977107	0.272145	0.0474553	-1.39138	down	dupletBD6028	LOC_Os07g23570.1	cytochrome P450 72A1, putative, expressed
Traes_6DL_E04FF3886	6.04989	1.23023	0.028788	-1.81475	down	dupletBD6042	LOC_Os02g51860.1	dehydration response related protein, putative, expressed
Traes_2DL_8DC335117	3.49541	0.966148	0.00830708	-1.38498	down	dupletBD6055	LOC_Os02g43590.1	ELMO/CED-12 family protein, putative, expressed
Traes_4DS_C874E8B66	5.9727	1.72005	0.00561468	-1.35188	down	dupletBD6063	LOC_Os03g48260.1	expressed protein
Traes_4DS_60E7A8D88	1.56559	0.123315	4.61284e-06	-3.20417	down	dupletBD6070	LOC_Os03g48390.1	expressed protein
Traes_6DS_7F5EAFD9A	3.0249	0.749479	0.00466797	-1.55902	down	dupletBD6074	LOC_Os01g08410.1	early fruit mRNA, putative, expressed
Traes_1DL_52F745D76	5.25022	0.874504	2.25359e-05	-2.13621	down	dupletBD6079	LOC_Os01g56330.1	TKL_IRAK_CrRLK1L-1.5 - The CrRLK1L-1 subfamily has homology
Traes_5DL_076449FF9	9.13765	3.19016	0.0429653	-1.0702	down	dupletBD6082	LOC_Os03g38470.1	GDSL-like lipase/acylhydrolase, putative, expressed
Traes_5DS_E8892706A	25.0859	1.81997	0.047294	-3.26483	down	dupletBD6110	LOC_Os12g37260.1	lipoxygenase 2.1, chloroplast precursor, putative,
Traes_4DL_20377C056	6.2986	1.86106	0.0120744	-1.32604	down	dupletBD6112	LOC_Os03g25790.2	glycosyl hydrolases family 17 protein, expressed
Traes_5DL_ACE40E8ED	27.7417	9.76852	0.0346345	-1.05463	down	dupletBD6116	LOC_Os09g38960.2	potassium transporter, putative, expressed
Traes_2DL_0A96AAC5B	3.87431	0.326521	0.00308166	-3.13566	down	dupletBD6118	LOC_Os04g51830.1	OsHKT1;4 - Na+ transporter, expressed
Traes_7DL_44F6042FE	30.5243	11.0585	0.0401147	-0.992566	down	dupletBD6124	LOC_Os06g51150.1	catalase isozyme B, putative, expressed
Traes_5DL_764044DAB	4.64648	0	0.00461132	#NAME?	down	dupletBD6131	LOC_Os01g19390.1	glycerol-3-phosphate acyltransferase, putative, expressed
Traes_5DS_FD0D30583	17.2026	1.47358	0.0283074	-3.05355	down	dupletBD6141	LOC_Os05g20570.1	invertase/pectin methylesterase inhibitor family protein,
Traes_3DL_0FDCBDD0D	6.46352	1.18759	0.0132129	-1.96333	down	dupletBD6144	LOC_Os01g63820.2	double-stranded RNA binding motif containing protein,
Traes_5DL_B5A2D9515	2.17584	0.497059	0.00650416	-1.65755	down	dupletBD6149	LOC_Os03g61060.1	protein kinase domain containing protein, expressed
Traes_5DL_9950ED2F0	1.44803	0.406181	0.0150898	-1.37734	down	dupletBD6150	LOC_Os03g58910.2	expressed protein
Traes_3DL_EFB2D973B	7.50606	2.26403	0.0118413	-1.25049	down	dupletBD6153	LOC_Os01g51380.2	ATP synthase, putative, expressed
Traes_5DL_B17F8CC53	9.47233	1.67571	0.000790598	-2.02062	down	dupletBD6160	LOC_Os03g44580.2	DNA binding protein, putative, expressed
Traes_1DS_D2056E7BA	8.53151	2.22617	0.00212348	-1.49104	down	dupletBD6164	LOC_Os05g07900.1	mitochondrial carrier protein, putative, expressed
Traes_5DL_A7B727074	25.7019	8.38677	0.0183579	-1.13928	down	dupletBD6174	LOC_Os06g32970.1	harpin-induced protein 1 domain containing protein,
Traes_3DL_D39B1A0B6	3.6889	0.385129	7.51688e-06	-2.78841	down	dupletBD6176	LOC_Os01g44970.1	polygalacturonase, putative, expressed
Traes_3DL_E974CC646	3.67702	0.998896	0.00890821	-1.41397	down	dupletBD6182	LOC_Os01g55740.1	OsRhmbd4 - Putative Rhomboid homologue, expressed
Traes_4DL_397BCFCD8	45.3791	6.75618	3.1966e-05	-2.30312	down	dupletBD6199	LOC_Os03g15930.2	OTU-like cysteine protease family protein, putative,
Traes_5DL_CD95EFB8F	50.8541	10.2486	0.000131839	-1.85876	down	dupletBD6202	LOC_Os09g32290.2	FAD dependent oxidoreductase domain containing protein,
Traes_5DS_20D7B214B	16.7998	3.8634	0.000582712	-1.65725	down	dupletBD6213	LOC_Os07g14590.1	hydrolase, putative, expressed
Traes_5DL_6F331D85E	60.3167	4.54169	3.91338e-11	-3.27061	down	dupletBD6218	LOC_Os09g27410.1	expressed protein
Traes_1DS_723F2BE8F	6.39306	2.12226	0.0128169	-1.13556	down	dupletBD6220	LOC_Os05g04170.2	AMP-binding enzyme, putative, expressed
Traes_4DL_5C635C96A	5.83236	0.619803	1.95495e-08	-2.77487	down	dupletBD6222	LOC_Os05g49270.1	transporter family protein, putative, expressed
Traes_2DL_3854C431F	2.07475	0.504153	0.0161633	-1.58899	down	dupletBD6225	LOC_Os04g54820.1	programmed cell death 2 C-terminal domain-containing
Traes_5DL_9824E97A8	95.8333	30.5969	0.025837	-1.19851	down	dupletBD6226	LOC_Os07g38530.1	STE_PAK_Ste20_Slob_Wnk.4 - STE kinases include homologs to
Traes_4DL_17216F4AD	4.15523	1.13579	0.00238214	-1.40776	down	dupletBD6227	LOC_Os10g41360.1	ARABIDILLO-1, putative, expressed
Traes_4DS_2A5B4C4C4	1.89169	0.128813	5.91738e-06	-3.43889	down	dupletBD6230	LOC_Os11g45740.1	MYB family transcription factor, putative, expressed
Traes_5DL_F89F21E65	2.75684	0.843738	0.00862079	-1.24473	down	dupletBD6233	LOC_Os06g27890.1	STE_MEK_ste7_MAP2K.8 - STE kinases include homologs to
Traes_5DS_87D9614EF	21.8107	6.72967	0.0185828	-1.22265	down	dupletBD6244	LOC_Os04g35590.1	thioesterase family protein, putative, expressed
Traes_7DL_BFADB408C	109.913	20.601	9.26768e-05	-1.94715	down	dupletBD6247	LOC_Os06g37450.1	GATA zinc finger domain containing protein, expressed
Traes_3DL_582DCA921	4.3421	0.643943	5.34415e-05	-2.30074	down	dupletBD6250	LOC_Os01g72350.1	amidohydrolase, putative, expressed
Traes_5DL_6ADDEBB8B	37.2349	8.93775	0.000703915	-1.59535	down	dupletBD6261	LOC_Os01g71190.1	photosystem II reaction center PSB28 protein, chloroplast
Traes_5DL_4737A907E	11.7772	3.76167	0.0150863	-1.20092	down	dupletBD6262	LOC_Os10g10360.2	NBS-LRR disease resistance protein, putative, expressed
Traes_4DL_126B429D5	1.64515	0.360972	0.00223331	-1.7477	down	dupletBD6266	LOC_Os03g20720.1	GTPase-activating protein, putative, expressed
Traes_3DL_8DCA53348	104.484	15.2372	0.00126828	-2.29881	down	dupletBD6274	LOC_Os01g56890.1	expressed protein
Traes_5DS_2355C0256	68.5699	7.12259	1.52595e-08	-2.80411	down	dupletBD6285	LOC_Os12g44110.2	ligA, putative, expressed
Traes_3DL_B0A79401C	12.8814	4.34815	0.0170688	-1.10548	down	dupletBD6290	LOC_Os02g19510.1	lysine ketoglutarate reductase trans-splicing related 1,
Traes_4DL_5BFBDD55E	6.253	0.784689	0.00011216	-2.55613	down	dupletBD6295	LOC_Os06g50940.1	GDSL-like lipase/acylhydrolase, putative, expressed
Traes_3DS_846AC2A89	7.99837	1.83839	0.00112218	-1.66037	down	dupletBD6298	LOC_Os01g01050.1	R3H domain containing protein, expressed
Traes_2DS_8C5E250FE	28.8451	3.68463	1.21831e-05	-2.51924	down	dupletBD6300	LOC_Os07g44890.1	gibberellin receptor GID1L2, putative, expressed
Traes_3DL_9E275293A	1.74851	0.479008	0.0140083	-1.39842	down	dupletBD6305	LOC_Os01g51250.1	mitochondrial carrier protein, putative, expressed
Traes_5DS_53F8C78FA	31.9971	7.85692	0.0428989	-1.60173	down	dupletBD6311	LOC_Os09g15700.1	receptor-like protein kinase 5 precursor, putative,
Traes_3DL_A8387380C	1.67824	0.457515	0.0261271	-1.44163	down	dupletBD6313	LOC_Os01g70520.1	Os1bglu5 - beta-glucosidase homologue, similar to G. max
Traes_1DL_AABA104ED	6.92531	2.33949	0.0227351	-1.11346	down	dupletBD6314	LOC_Os03g01150.1	palmitoyl-protein thioesterase 1 precursor, putative,
Traes_6DS_D8300E50E	24.4065	6.19051	0.00137489	-1.52223	down	dupletBD6316	LOC_Os02g09450.1	glycerophosphoryl diester phosphodiesterase family protein,
Traes_5DL_3DB8EC672	2.68392	0.040928	0.000205629	-5.55255	down	dupletBD6317	LOC_Os01g49210.1	expressed protein
Traes_7DL_0DAA7085B	1.56509	0.349252	0.00768346	-1.69109	down	dupletBD6318	LOC_Os06g47930.1	expressed protein
Traes_2DS_5050B80F0	24.69	7.19615	0.0444543	-1.32254	down	dupletBD6319	LOC_Os07g36600.3	universal stress protein domain containing protein,
Traes_6DL_CFB079182	11.3116	3.69271	0.02333	-1.17551	down	dupletBD6321	LOC_Os02g56170.1	inositol-1-monophosphatase, putative, expressed
Traes_5DS_D1CAD25CC	7.36188	1.55705	0.0150743	-1.7585	down	dupletBD6333	LOC_Os03g49480.1	elongation of fatty acids protein 2, putative, expressed
Traes_3DL_0BD56A3F8	0.870636	0.274194	0.0270771	-1.20305	down	dupletBD6334	LOC_Os01g71960.1	endonuclease, putative, expressed
Traes_7DS_4982DE4C9	8.529	2.23046	0.0269248	-1.50179	down	dupletBD6338	LOC_Os02g26890.1	PPR repeat containing protein, expressed
Traes_7DL_718D4F1F6	2.89943	0.737478	0.0186049	-1.53059	down	dupletBD6355	LOC_Os08g45060.1	protein Kinase-like protein TMKL1 precursor, putative,
Traes_2DL_776B9B786	5.29441	1.01824	0.00010782	-1.92339	down	dupletBD6364	LOC_Os03g07130.2	RING finger protein 13, putative, expressed
Traes_6DS_0A9DA46CE	10.6141	1.23598	5.04224e-08	-2.65492	down	dupletBD6369	LOC_Os02g13150.1	pollen-specific protein SF21, putative, expressed
Traes_5DL_0E9DCFBE6	6.5714	1.58391	0.0021381	-1.61346	down	dupletBD6373	LOC_Os03g55050.1	UDP-glucoronosyl and UDP-glucosyl transferase domain
Traes_1DL_6712B96F1	63.4277	8.78316	6.78693e-07	-2.37873	down	dupletBD6381	LOC_Os05g32970.1	expressed protein
Traes_6DL_1B3FC466A	1.33577	0.336783	0.0103506	-1.54838	down	dupletBD6384	LOC_Os09g26800.1	polygalacturonase, putative, expressed
Traes_1DL_CD4ED4495	6.10904	1.43132	0.00669967	-1.65503	down	dupletBD6389	LOC_Os10g34200.1	expressed protein
Traes_2DL_7E26F18C2	1.30483	0.352324	0.0284972	-1.43036	down	dupletBD6394	LOC_Os04g53994.1	kinase, putative, expressed
Traes_5DL_62AE40EAD	10.2591	2.69018	0.00419266	-1.47291	down	dupletBD6400	LOC_Os02g31160.1	transcription factor, putative, expressed
Traes_6DS_5FA2572C3	8.3265	1.93303	0.000455289	-1.64484	down	dupletBD6403	LOC_Os08g25700.1	expressed protein
Traes_5DL_75D8DFBA7	0.904275	0.226648	0.0147853	-1.53428	down	dupletBD6417	LOC_Os12g28260.1	cyclic nucleotide-gated ion channel, putative, expressed
Traes_2DS_F48FCA068	2.31662	0.553753	0.00192447	-1.62734	down	dupletBD6419	LOC_Os10g26560.1	expressed protein
Traes_7DL_21D800790	50.1439	10.3331	0.000140436	-1.82089	down	dupletBD6438	LOC_Os01g26120.1	membrane associated DUF588 domain containing protein,
Traes_2DS_9A99C3160	82.1904	16.1095	0.00480265	-1.91807	down	dupletBD6439	LOC_Os05g39580.1	bet v I allergen family protein, putative, expressed
Traes_4DL_4CEB3B04C	3.46178	0.962312	0.00600686	-1.40571	down	dupletBD6440	LOC_Os08g39420.2	uncharacterized protein yeiN, putative, expressed
Traes_2DL_E37ECDD6E	16.9513	6.33583	0.0313646	-0.958541	down	dupletBD6443	LOC_Os02g30050.1	ribosomal protein L29, putative, expressed
Traes_4DS_928F2CD67	1.44278	0.280564	0.00925086	-1.87925	down	dupletBD6449	LOC_Os12g03130.1	CDC45A - Putative DNA replication initiation protein,
Traes_5DS_107805DE3	9.2932	2.93092	0.0109943	-1.18888	down	dupletBD6452	LOC_Os01g15460.2	zinc finger C-x8-C-x5-C-x3-H type family protein, expressed
Traes_3DS_94607AA8D	13.5449	4.73971	0.0406692	-1.07222	down	dupletBD6454	LOC_Os01g01920.2	HD domain containing protein 2, putative, expressed
Traes_4DL_46E48F062	0.910745	0.0490422	0.00143695	-3.78632	down	dupletBD6457	LOC_Os03g02530.1	OsRhmbd7 - Putative Rhomboid homologue, expressed
Traes_4DS_1E45D7AC7	3.44462	1.04479	0.0132612	-1.26382	down	dupletBD6459	LOC_Os06g45590.1	glyceraldehyde-3-phosphate dehydrogenase, putative,
Traes_4DS_F0D78C97E	1.84287	0	6.49689e-11	#NAME?	down	dupletBD6471	LOC_Os02g02890.1	peptidyl-prolyl cis-trans isomerase, putative, expressed
Traes_2DL_FFFBA4D42	4.78032	1.26452	0.0201082	-1.44089	down	dupletBD6476	LOC_Os04g31340.1	CBS domain containing membrane protein, putative, expressed
Traes_4DL_5612CF456	6464.53	1937.62	0.0431253	-1.30581	down	dupletBD6481	LOC_Os03g03720.1	glyceraldehyde-3-phosphate dehydrogenase, putative,
Traes_7DL_0493FCEE3	10.5967	2.5859	0.00123666	-1.56209	down	dupletBD6487	LOC_Os06g35050.1	arogenate dehydrogenase 1, chloroplast precursor, putative,
Traes_5DL_D67E350F31	14.6358	2.93583	0.000964354	-1.84359	down	dupletBD6488	LOC_Os09g26300.1	hypro1, putative, expressed
Traes_5DS_9B9A6B4EC	1.62019	0.477818	0.0497657	-1.32769	down	dupletBD6493	LOC_Os12g42370.1	GTPase of unknown function domain containing protein,
Traes_1DS_F244B4E39	6.44526	2.06263	0.0268904	-1.18955	down	dupletBD6498	LOC_Os06g02960.1	expressed protein
Traes_1DL_31E85CE0E	2.28468	0.548191	0.0236977	-1.62249	down	dupletBD6500	LOC_Os10g27480.1	expressed protein
Traes_2DS_66DA423D1	3.522	1.01532	0.0358162	-1.36389	down	dupletBD6501	LOC_Os08g04590.1	csAtPR5, putative, expressed
Traes_5DS_23E7A2EDE	12.3082	2.54361	0.000203329	-1.81351	down	dupletBD6506	LOC_Os03g57080.1	PLA IIIA/PLP7, putative, expressed
Traes_5DL_075EEE98A	6.56088	1.86284	0.00660209	-1.36705	down	dupletBD6510	LOC_Os07g27300.2	RNA-binding protein Luc7-like, putative, expressed
Traes_5DS_D3E79E2F9	2.74297	0.386717	0.000414123	-2.36293	down	dupletBD6515	LOC_Os04g34050.1	VQ domain containing protein, putative, expressed
Traes_1DL_B21C7DD85	36.8259	7.8244	0.000214009	-1.79308	down	dupletBD6516	LOC_Os10g33960.2	START domain containing protein, expressed
Traes_1DL_808AF52AC	2.07779	0.687151	0.0455089	-1.14181	down	dupletBD6517	LOC_Os02g35560.1	OsFBX53 - F-box domain containing protein, expressed
Traes_3DL_A466BAECF	4.61555	1.29499	0.0169867	-1.35262	down	dupletBD6523	LOC_Os04g52600.1	SHR5-receptor-like kinase, putative, expressed
Traes_1DL_003A549A4	1.11895	0.33864	0.0242726	-1.2673	down	dupletBD6530	LOC_Os10g32550.1	T-complex protein, putative, expressed
Traes_5DL_0E283031D	2.87723	0.877307	0.012809	-1.27046	down	dupletBD6531	LOC_Os03g64320.1	expressed protein
Traes_1DL_972479720	4.17873	0.937545	0.00882025	-1.71712	down	dupletBD6536	LOC_Os11g40590.2	DUF1399 containing protein, putative, expressed
Traes_3DL_3DB4CC093	5.08254	1.34293	0.019567	-1.46418	down	dupletBD6545	LOC_Os01g52090.1	transcription factor like protein, putative, expressed
Traes_7DL_441754C75	5.78229	1.36293	0.00139883	-1.62149	down	dupletBD6554	LOC_Os02g14000.2	actin-related protein 2/3 complex subunit 3, putative,
Traes_4DS_ADBA6E30A	168.951	42.3587	0.00230102	-1.55202	down	dupletBD6557	LOC_Os07g39470.1	gibberellin response modulator protein, putative, expressed
Traes_7DL_A027B5961	6.54806	1.8969	0.0067081	-1.33986	down	dupletBD6559	LOC_Os02g12850.1	RNA recognition motif containing protein, expressed
Traes_3DL_0B3DECF0C	7.20942	2.0993	0.00946731	-1.33137	down	dupletBD6563	LOC_Os01g72000.1	armadillo repeat-containing protein, putative, expressed
Traes_1DL_029840D9E	19.9289	5.02789	0.00174959	-1.53891	down	dupletBD6566	LOC_Os05g43300.1	expressed protein
Traes_6DL_DCE081922	5.90252	2.14827	0.045543	-0.998434	down	dupletBD6573	LOC_Os02g48380.1	expressed protein
Traes_7DL_2291E9C59	8.48096	2.35731	0.00352449	-1.39226	down	dupletBD6577	LOC_Os06g40720.1	EF hand family protein, putative, expressed
Traes_5DS_3032E79B5	16.1147	4.70881	0.00481303	-1.305	down	dupletBD6578	LOC_Os12g32760.1	transporter family protein, putative, expressed
Traes_7DS_45E7ED0D0	1.5508	0.41977	0.0251539	-1.40255	down	dupletBD6580	LOC_Os06g08180.1	expressed protein
Traes_5DL_59BE4B778	2.5452	0.199048	0.00747392	-3.23878	down	dupletBD6584	LOC_Os07g06460.1	expressed protein
Traes_5DL_C2F7D9273	3.92053	0.259452	1.11293e-07	-3.46454	down	dupletBD6594	LOC_Os03g43410.1	OsIAA12 - Auxin-responsive Aux/IAA gene family member,
Traes_5DL_A86B87602	4.71124	1.28077	0.0057027	-1.44538	down	dupletBD6596	LOC_Os03g64350.1	rhodanese-like domain containing protein, putative,
Traes_7DS_E4A098B12	5.71688	0.99708	0.00240891	-2.06488	down	dupletBD6615	LOC_Os08g39850.1	lipoxygenase, chloroplast precursor, putative, expressed
Traes_7DS_47045CF73	10.5933	3.03907	0.0367535	-1.32644	down	dupletBD6617	LOC_Os11g39040.1	expressed protein
Traes_5DS_922F3F6EA	8.58463	3.26271	0.041717	-0.933505	down	dupletBD6618	LOC_Os12g36194.1	nucleoside diphosphate kinase, putative, expressed
Traes_2DS_18ED9DC09	3.42271	0.761211	0.00793827	-1.68856	down	dupletBD6620	LOC_Os07g22700.1	tim44-like domain containing protein, expressed
Traes_6DS_649D6E5FD	4.94457	0.547299	0.0285637	-2.68359	down	dupletBD6622	LOC_Os02g04120.1	cytidylyltransferase domain containing protein, expressed
Traes_3DL_44B8C6002	55.1205	4.29514	8.20365e-11	-3.20997	down	dupletBD6625	LOC_Os01g44050.1	siroheme synthase, putative, expressed
Traes_5DS_8AF9BBB74	4.27988	0.310339	9.69183e-06	-3.31236	down	dupletBD6627	LOC_Os12g35340.1	OsGrx_C11 - glutaredoxin subgroup III, expressed
Traes_5DL_86102CD25	2.97897	0.871892	0.0149995	-1.30779	down	dupletBD6636	LOC_Os03g61120.1	anthranilate synthase component I-1, chloroplast precursor,
Traes_3DL_2AA098CF5	107.516	38.204	0.0407269	-1.04543	down	dupletBD6642	LOC_Os05g10900.1	plant protein of unknown function domain containing
Traes_5DL_E8A36241B1	11.3466	3.95279	0.040599	-1.0806	down	dupletBD6646	LOC_Os09g31310.1	acetyltransferase, GNAT family, putative, expressed
Traes_5DL_412D1CEF6	258.868	48.6693	0.00011053	-1.94965	down	dupletBD6648	LOC_Os01g36950.2	N-rich protein, putative, expressed
Traes_5DL_EFA9C412B	84.9314	21.0479	0.00181196	-1.56545	down	dupletBD6654	LOC_Os03g59470.1	stage II sporulation protein E, putative, expressed
Traes_6DL_25C0F3FA3	70.3734	19.1377	0.00395826	-1.42599	down	dupletBD6666	LOC_Os07g08200.1	methyltransferase domain containing protein, putative,
Traes_2DL_9071B96BD	5.53949	1.25826	0.00160671	-1.70768	down	dupletBD6678	LOC_Os08g27740.1	transposon protein, putative, unclassified, expressed
Traes_2DL_3B69C1D3C	10.2774	2.15543	0.000280672	-1.77592	down	dupletBD6682	LOC_Os02g20720.1	MBTB2 - Bric-a-Brac, Tramtrack, Broad Complex BTB domain
Traes_1DS_BB9715188	11.4983	3.12597	0.00307236	-1.44231	down	dupletBD6685	LOC_Os05g04220.1	nitrogen regulatory protein P-II, putative, expressed
Traes_4DS_AFBE29C20	61.7964	15.1693	0.00589597	-1.59378	down	dupletBD6688	LOC_Os03g07880.1	nuclear transcription factor Y subunit, putative, expressed
Traes_5DL_66D2A494E	13.4255	3.45603	0.00359491	-1.50927	down	dupletBD6700	LOC_Os03g56000.1	PHLOEM 2-LIKE A10, putative, expressed
Traes_2DL_1AE2A05E8	2.7345	0.708075	0.00332373	-1.49327	down	dupletBD6701	LOC_Os04g47410.3	DHHC zinc finger domain containing protein, expressed
Traes_4DS_AA0A70C1C	7.13182	1.88709	0.00369069	-1.47188	down	dupletBD6716	LOC_Os08g02860.1	transposon protein, putative, unclassified, expressed
Traes_5DS_92A769DA3	10.1059	3.35304	0.0118489	-1.13735	down	dupletBD6717	LOC_Os12g43720.1	early-responsive to dehydration protein-related, putative,
Traes_5DS_5A72A7F18	3.61227	0.23809	5.66539e-06	-3.45806	down	dupletBD6732	LOC_Os12g37660.1	pectinesterase, putative, expressed
Traes_6DL_A956420EA	157.213	47.7318	0.0131242	-1.26955	down	dupletBD6746	LOC_Os02g47800.1	monodehydroascorbate reductase, putative, expressed
Traes_4DL_A0BAFF4CA	12.8117	1.84045	7.63795e-07	-2.34322	down	dupletBD6757	LOC_Os04g33740.1	glycosyl hydrolases, putative, expressed
Traes_4DL_790AC2E51	8.52538	1.48781	0.0418219	-2.02517	down	dupletBD6761	LOC_Os05g24650.1	DUF567 domain containing protein, putative, expressed
Traes_3DL_F117C2D8C	5.20007	1.40508	0.00308757	-1.44268	down	dupletBD6763	LOC_Os01g68710.2	peptidyl-prolyl cis-trans isomerase, FKBP-type, putative,
Traes_4DL_7ED8B1347	1.14711	0.253006	0.00386751	-1.72516	down	dupletBD6769	LOC_Os11g29240.1	expressed protein
Traes_7DS_560C3917F	21.6895	6.11152	0.00297051	-1.379	down	dupletBD6770	LOC_Os08g39350.1	glycerophosphoryl diester phosphodiesterase family protein,
Traes_5DS_5B70A2EBA	1.87738	0.220554	0.000124202	-2.64102	down	dupletBD6771	LOC_Os08g13920.1	glycosyl hydrolases family 16, putative, expressed
Traes_1DS_57027B382	28.0497	8.74726	0.00808176	-1.214	down	dupletBD6777	LOC_Os05g09580.1	expressed protein
Traes_5DL_6F35734C4	89.3178	16.5813	0.000275147	-1.95125	down	dupletBD6798	LOC_Os02g55380.1	AP2 domain containing protein, expressed
Traes_5DS_2894E30A1	1.11761	0.178839	0.0166948	-2.21761	down	dupletBD6800	LOC_Os01g11520.1	RING-H2 finger protein, putative, expressed
Traes_5DL_6CBF61AA4	38.8222	7.6318	6.01352e-05	-1.88325	down	dupletBD6809	LOC_Os03g55540.1	ZOS3-18 - C2H2 zinc finger protein, expressed
Traes_1DS_55E91A134	34.9353	6.00687	0.0472199	-2.12681	down	dupletBD6819	LOC_Os05g04740.1	helix-loop-helix DNA-binding domain containing protein,
Traes_2DL_9A7A2A9E2	62.723	16.0506	0.0009333	-1.50646	down	dupletBD6820	LOC_Os04g41970.1	endoglucanase, putative, expressed
Traes_3DL_02E5A0DEE	6.95837	1.59214	0.000576242	-1.6641	down	dupletBD6826	LOC_Os01g41190.2	glycine-rich protein, putative, expressed
Traes_5DL_154403186	32.2413	8.87251	0.00334474	-1.42626	down	dupletBD6828	LOC_Os09g01640.1	CAX-interacting protein 4, putative, expressed
Traes_2DL_202F77265	14.1475	3.19727	0.000545525	-1.69688	down	dupletBD6830	LOC_Os04g51310.1	putrescine-binding periplasmic protein-related, putative,
Traes_3DL_1825C1F9E	14.5501	4.0559	0.00338746	-1.37138	down	dupletBD6831	LOC_Os05g50170.2	ATPCME, putative, expressed
Traes_5DL_5EC4FBBD6	2.27286	0.349391	0.000620232	-2.25306	down	dupletBD6834	LOC_Os11g04830.1	embryogenesis transmembrane protein, putative, expressed
Traes_5DL_7A35CD284	0.968021	0.270178	0.0412658	-1.37493	down	dupletBD6835	LOC_Os09g29830.2	helix-loop-helix DNA-binding domain containing protein,
Traes_5DL_FEA30FE3D	8.67004	2.48431	0.00569369	-1.33437	down	dupletBD6836	LOC_Os12g02730.1	histidine triad family protein, putative, expressed
Traes_5DL_151DA69ED	5.80788	0.712752	0.0345818	-2.53199	down	dupletBD6844	LOC_Os11g05290.1	stress responsive A/B Barrel domain containing protein,
Traes_5DS_D3D2DEBD9	20.5666	7.42513	0.0332603	-1.01622	down	dupletBD6847	LOC_Os03g47500.1	zinc finger, C3HC4 type domain containing protein,
Traes_4DL_5594EC24A	1.03723	0.121136	3.58139e-05	-2.65812	down	dupletBD6851	LOC_Os03g08580.2	expressed protein
Traes_7DS_30D2DA7DA	2.12006	0.53966	0.00285188	-1.50162	down	dupletBD6857	LOC_Os06g19980.1	MYB family transcription factor, putative, expressed
Traes_6DS_B5AEC0206	14.6938	5.02809	0.0225251	-1.08434	down	dupletBD6862	LOC_Os02g07360.1	pentatricopeptide containing protein, putative, expressed
Traes_5DL_B6357E275	6.54719	0.559767	1.16643e-05	-3.08884	down	dupletBD6868	LOC_Os10g05660.1	thaumatin, putative, expressed
Traes_1DS_CA4185D11	9.30561	1.65522	0.00026353	-2.0177	down	dupletBD6872	LOC_Os02g49160.1	OsIAA8 - Auxin-responsive Aux/IAA gene family member,
Traes_4DL_5CDD7C1D3	37.7386	10.2607	0.0024766	-1.41203	down	dupletBD6876	LOC_Os03g19200.1	DNAJ heat shock N-terminal domain-containing protein,
Traes_3DL_2A42BF99B	18.7229	3.66409	3.41655e-05	-1.9132	down	dupletBD6886	LOC_Os01g65780.2	glycosyl transferase, putative, expressed
Traes_5DS_C13EFC8F7	7.45055	2.73493	0.0390379	-0.997567	down	dupletBD6919	LOC_Os03g30250.1	COBRA-like protein precursor, putative, expressed
Traes_5DS_B4C0887A1	1.93209	0.662478	0.047917	-1.10472	down	dupletBD6924	LOC_Os12g42160.1	kinesin motor domain containing protein, putative,
Traes_5DS_B790B5FC9	2.6606	0.465308	0.00252837	-2.07269	down	dupletBD6928	LOC_Os12g38100.1	membrane associated DUF588 domain containing protein,
Traes_7DS_9A2080268	12.1788	3.9264	0.00981767	-1.17559	down	dupletBD6929	LOC_Os06g05860.1	6-phosphofructokinase, putative, expressed
Traes_5DL_242FBDF21	23.2225	8.08363	0.0315823	-1.08663	down	dupletBD6930	LOC_Os03g59200.1	expressed protein
Traes_5DL_321243AA8	9.94933	1.88917	5.40871e-05	-1.92233	down	dupletBD6939	LOC_Os03g57450.1	CAMK_CAMK_like.2 - CAMK includes calcium/calmodulin
Traes_6DS_ED5344F1D	11.0722	2.10491	0.000425426	-1.96013	down	dupletBD6944	LOC_Os02g10590.1	peptidyl-prolyl cis-trans isomerase, FKBP-type, putative,
Traes_2DL_10F04CFBC	6.06176	0.808058	0.000304661	-2.43917	down	dupletBD6946	LOC_Os04g54570.1	transferase family protein, putative, expressed
Traes_2DL_9741F75DC	226	34.4963	5.05767e-06	-2.2732	down	dupletBD6947	LOC_Os04g38750.1	plastid-specific 30S ribosomal protein 3, chloroplast
Traes_7DL_88C5DE3C4	6.26492	1.72689	0.00409265	-1.40548	down	dupletBD6950	LOC_Os06g49050.1	hAT dimerisation domain containing protein, expressed
Traes_2DL_2E54BB5EF	5.38206	1.54353	0.00416015	-1.35786	down	dupletBD6955	LOC_Os08g28540.1	resistance protein LR10, putative, expressed
Traes_4DL_E88B8B0F6	11.2955	2.52361	0.00344761	-1.72518	down	dupletBD6962	LOC_Os03g22540.1	jmjC domain containing protein, expressed
Traes_5DL_D85DBC184	49.6374	8.66758	0.000399532	-2.08106	down	dupletBD6964	LOC_Os09g24924.1	transporter family protein, putative, expressed
Traes_5DL_DBDE7896F	4.89939	1.57691	0.0118345	-1.16724	down	dupletBD6968	LOC_Os03g54760.1	mitochondrial carrier protein, putative, expressed
Traes_5DL_7A6519141	34.0023	6.18996	1.84213e-05	-2.00675	down	dupletBD6973	LOC_Os09g36600.1	nodulin, putative, expressed
Traes_5DL_230E818AD	5.61214	1.86275	0.0229884	-1.15324	down	dupletBD6976	LOC_Os09g34060.1	transcription factor RF2a, putative, expressed
Traes_6DS_13DC96057	5.00148	1.46606	0.00534864	-1.32389	down	dupletBD6987	LOC_Os08g44510.1	UDP-N-acetylglucosamine--peptide
Traes_1DL_B2358B810	4.8719	0.86801	0.00010708	-2.02819	down	dupletBD6998	LOC_Os08g27720.1	pirin, putative, expressed
Traes_5DL_51643AC9F	3.14467	0.68402	0.000416591	-1.73098	down	dupletBD6999	LOC_Os08g39390.1	ZOS8-10 - C2H2 zinc finger protein, expressed
Traes_5DL_4A78B3650	10.7047	3.17554	0.00895616	-1.30053	down	dupletBD7007	LOC_Os09g26820.1	exo70 exocyst complex subunit, putative, expressed
Traes_2DS_A8043C04C	26.1391	4.36364	0.0114381	-2.15116	down	dupletBD7010	LOC_Os04g43390.2	Os4bglu16 - monolignol beta-glucoside homologue, expressed
Traes_3DL_1060B5D02	1.14714	0.221812	0.00236075	-1.91469	down	dupletBD7012	LOC_Os03g27760.1	nodulation protein-related, putative, expressed
Traes_1DL_AF3FB8142	68.0784	14.0814	0.0187654	-1.83812	down	dupletBD7013	LOC_Os03g58630.1	thioredoxin, putative, expressed
Traes_2DS_08E0FA59C	7.13616	1.91654	0.0315646	-1.41929	down	dupletBD7023	LOC_Os07g46430.2	expressed protein
Traes_2DS_606EF19F6	19.8108	4.5471	0.000296575	-1.66119	down	dupletBD7026	LOC_Os07g42910.1	cytochrome c oxidase subunit, putative, expressed
Traes_5DL_71FC8B377	12.2689	2.88934	0.00162516	-1.63463	down	dupletBD7036	LOC_Os05g44020.4	acetyltransferase, GNAT family, putative, expressed
Traes_6DL_2E62FCBC0	3.58409	0.941691	0.0276026	-1.44764	down	dupletBD7044	LOC_Os02g47760.1	AAA-type ATPase family protein, putative, expressed
Traes_3DS_44F9AC59C	1.097	0.117731	0.0187389	-2.74635	down	dupletBD7046	LOC_Os05g11870.1	hydrolase, NUDIX family, domain containing protein,
Traes_1DL_47D4F60E6	13.3414	2.20379	1.07652e-05	-2.13772	down	dupletBD7050	LOC_Os01g11620.1	GDSL-like lipase/acylhydrolase, putative, expressed
Traes_5DL_A86D8E03D	4.77496	0.414984	1.67594e-08	-3.05786	down	dupletBD7058	LOC_Os08g39370.1	citrate transporter, putative, expressed
Traes_5DL_4209B57EE	43.8948	10.0908	0.000615653	-1.67529	down	dupletBD7060	LOC_Os03g55870.1	membrane associated DUF588 domain containing protein,
Traes_1DS_04AA4CE24	5.62775	1.51697	0.0228858	-1.45962	down	dupletBD7062	LOC_Os04g35890.1	TKL_IRAK_CR4L.3 - The CR4L subfamily has homology with
Traes_5DL_5B9166488	9.59323	2.22751	0.000446042	-1.67226	down	dupletBD7070	LOC_Os09g32690.1	zinc finger, C3HC4 type domain containing protein,
Traes_7DL_B6A7F350D	9.73449	1.47072	3.06959e-05	-2.26671	down	dupletBD7077	LOC_Os02g32370.1	inositol hexaphosphate kinase, putative, expressed
Traes_1DL_E04699042	14.224	5.30588	0.0398047	-0.94657	down	dupletBD7078	LOC_Os05g35110.1	OsFBL22 - F-box domain and LRR containing protein,
Traes_4DS_ABE885434	13.453	2.59684	6.90286e-05	-1.935	down	dupletBD7089	LOC_Os11g14190.2	ARGOS, putative, expressed
Traes_7DS_A088D07E7	9.80111	2.05847	0.000482422	-1.78851	down	dupletBD7099	LOC_Os06g14050.1	membrane attack complex component/perforin/complement C9,
Traes_5DL_4341C63FB	2.20982	0.48064	0.0125911	-1.73774	down	dupletBD7111	LOC_Os12g03370.1	harpin-induced protein 1 domain containing protein,
Traes_1DL_FEF2F3830	4.1861	0.72499	0.0385398	-2.10429	down	dupletBD7114	LOC_Os05g41100.1	protein kri1, putative, expressed
Traes_7DL_97626F39E	3.38469	0.650852	0.00300217	-1.92803	down	dupletBD7117	LOC_Os06g41840.1	reductase, putative, expressed
Traes_5DS_45DC0D782	5.91774	0.187455	3.13412e-07	-4.52938	down	dupletBD7121	LOC_Os11g30560.1	dehydrogenase/reductase, putative, expressed
Traes_4DL_CC65B5F2C	13.1056	3.0752	0.000365326	-1.62249	down	dupletBD7128	LOC_Os10g32920.1	ribosomal protein, putative, expressed
Traes_5DL_722FB1E5C1	1.3502	0.0914523	0.000481106	-3.45231	down	dupletBD7131	LOC_Os11g01836.1	pentatricopeptide, putative, expressed
Traes_5DL_3DABB7C13	1.75153	0.543063	0.0427846	-1.2097	down	dupletBD7141	LOC_Os09g27140.1	expressed protein
Traes_7DS_BD38CE2EA	11.2073	3.58807	0.0135973	-1.17797	down	dupletBD7146	LOC_Os02g54770.2	RNA recognition motif containing protein, expressed
Traes_4DS_5C387430C	12.5324	3.08128	0.00111239	-1.57792	down	dupletBD7147	LOC_Os03g45390.1	glucan endo-1,3-beta-glucosidase precursor, putative,
Traes_5DL_C5A01ADE3	110.795	10.183	1.23237e-07	-2.96117	down	dupletBD7156	LOC_Os09g25760.1	tetraspanin family protein, putative, expressed
Traes_1DS_EA2AB1859	3.29108	1.05252	0.0253321	-1.18106	down	dupletBD7162	LOC_Os05g20050.1	ras-related protein, putative, expressed
Traes_4DL_B505BF73B	1.34779	0.147584	0.00215857	-2.75913	down	dupletBD7180	LOC_Os10g37830.1	OsFBX391 - F-box domain containing protein, expressed
Traes_5DL_6E2DD80321	66.3801	8.47044	0.0147488	-2.55579	down	dupletBD7181	LOC_Os03g55776.1	expressed protein
Traes_1DL_F2274E6C7	7.4212	2.21924	0.0177059	-1.28636	down	dupletBD7187	LOC_Os04g56160.1	plasma membrane ATPase, putative, expressed
Traes_4DS_C31EAB9FE	4.70749	1.47244	0.0480745	-1.20375	down	dupletBD7199	LOC_Os03g52040.2	OsSCP19 - Putative Serine Carboxypeptidase homologue,
Traes_5DL_A57FA68FA	28.2062	7.68655	0.00394972	-1.4107	down	dupletBD7200	LOC_Os03g62420.1	expressed protein
Traes_5DL_5DAC7A4CF	6.83033	2.00351	0.00629334	-1.30722	down	dupletBD7207	LOC_Os10g12620.1	protein kinase domain containing protein, expressed
Traes_6DS_9A88867AD	6.6248	1.88582	0.00911952	-1.33809	down	dupletBD7209	LOC_Os01g32300.1	expressed protein
Traes_3DL_734F1498E	5.03036	1.54429	0.0111135	-1.25635	down	dupletBD7216	LOC_Os01g54990.1	auxin response factor, putative, expressed
Traes_2DS_C43369F21	29.3597	10.1258	0.0302603	-1.08715	down	dupletBD7220	LOC_Os07g38930.2	glucan endo-1,3-beta-glucosidase precursor, putative,
Traes_7DL_2EDF5CB11	28.0134	9.73087	0.0300006	-1.08821	down	dupletBD7222	LOC_Os01g43851.1	cytochrome P450 72A1, putative, expressed
Traes_2DL_9EE6B788E	1.51173	0.301817	0.00182605	-1.86798	down	dupletBD7228	LOC_Os08g45080.1	expressed protein
Traes_6DL_A7AF731AC	2.57523	0.531001	0.00402879	-1.83263	down	dupletBD7235	LOC_Os02g47400.1	pectinacetylesterase domain containing protein, expressed
Traes_5DL_1E264D6B4	3.24359	0.524483	0.0496655	-2.187	down	dupletBD7238	LOC_Os09g37650.1	flavin-containing monooxygenase family protein, putative,
Traes_6DL_B8E1DF3CF	32.4767	9.20562	0.00397541	-1.36323	down	dupletBD7241	LOC_Os02g49530.1	AGAP000425-PA, putative, expressed
Traes_4DS_B07D4415A	3.03154	0.675705	0.00413013	-1.71636	down	dupletBD7248	LOC_Os12g03670.1	D-mannose binding lectin family protein, expressed
Traes_6DS_52C0ACEDB	12.6852	4.34021	0.0276091	-1.10517	down	dupletBD7256	LOC_Os02g09359.1	BRASSINOSTEROID INSENSITIVE 1-associated receptor kinase 1
Traes_7DL_BD4912513	1.57976	0.43496	0.0285288	-1.39225	down	dupletBD7260	LOC_Os02g15610.1	40S ribosomal protein S15a, putative, expressed
Traes_2DL_59D310517	4.64727	1.23119	0.00242189	-1.48151	down	dupletBD7267	LOC_Os02g34810.1	OsAPx8 - Thylakoid-bound Ascorbate Peroxidase encoding gene
Traes_1DL_DF376C070	4.07289	1.0488	0.0039426	-1.49576	down	dupletBD7288	LOC_Os05g51710.1	pleckstrin homology domain-containing protein-related taxo,
Traes_5DL_0A350E830	2.9706	0.707418	0.0166312	-1.60167	down	dupletBD7292	LOC_Os03g57970.2	LTPL73 - Protease inhibitor/seed storage/LTP family protein
Traes_5DL_FA00D832D	7.79867	2.1135	0.00287486	-1.44125	down	dupletBD7301	LOC_Os03g64300.1	THION30 - Plant thionin family protein precursor, expressed
Traes_4DL_1AD8A0318	12.6464	4.93288	0.0474663	-0.885986	down	dupletBD7303	LOC_Os03g07910.1	nitrilase, putative, expressed
Traes_5DL_14E64F263	5.35388	1.59077	0.00969939	-1.30362	down	dupletBD7304	LOC_Os11g04510.1	expressed protein
Traes_3DL_D03A43799	1.86862	0.134188	0.000107669	-3.34932	down	dupletBD7306	LOC_Os01g68104.1	ZOS1-21 - C2H2 zinc finger protein, expressed
Traes_5DS_76C825F2B	11.249	1.2833	3.42249e-08	-2.67771	down	dupletBD7312	LOC_Os01g21034.1	pectinesterase, putative, expressed
Traes_5DL_801291D6C	3.93319	1.33111	0.048425	-1.08314	down	dupletBD7319	LOC_Os03g61330.2	fumarylacetoacetase, putative, expressed
Traes_5DL_F0DCF58B9	6.14557	1.03748	1.9013e-05	-2.1041	down	dupletBD7322	LOC_Os03g57940.3	CK1_CaseinKinase_1a.4 - CK1 includes the casein kinase 1
Traes_5DL_81230E3AA	10.9415	2.50757	0.000972408	-1.65933	down	dupletBD7335	LOC_Os09g38500.1	mitochondrial glycoprotein, putative, expressed
Traes_5DL_DCF0015D4	3.76436	0.628493	4.65257e-05	-2.13519	down	dupletBD7350	LOC_Os09g38570.1	transcription factor like protein, putative, expressed
Traes_2DL_8CE2F9147	4.3163	1.53113	0.0378158	-1.03189	down	dupletBD7358	LOC_Os04g47370.1	coiled-coil domain-containing protein 124, putative,
Traes_7DS_4B4CA13B5	20.2853	2.98749	0.00706478	-2.28297	down	dupletBD7365	LOC_Os10g42550.1	Inositol 1, 3, 4-trisphosphate 5/6-kinase, putative,
Traes_5DL_398615728	9.04697	1.8532	0.000151695	-1.8089	down	dupletBD7367	LOC_Os12g01370.1	fatty acid desaturase, putative, expressed
Traes_5DL_C1EBB8876	6.93764	1.25597	0.000552282	-2.00931	down	dupletBD7371	LOC_Os01g58580.1	ICE-like protease p20 domain containing protein, putative,
Traes_7DL_77A6A7FBF	155.447	35.7392	0.00100007	-1.65907	down	dupletBD7402	LOC_Os02g08544.2	homeobox protein knotted-1, putative, expressed
Traes_5DS_A92D3B63C	6.25939	1.108	0.00496262	-2.02273	down	dupletBD7403	LOC_Os12g35340.1	OsGrx_C11 - glutaredoxin subgroup III, expressed
Traes_6DL_6FAD063EE	1.86858	0.284229	0.0093267	-2.25015	down	dupletBD7415	LOC_Os02g49230.2	CCT/B-box zinc finger protein, putative, expressed
Traes_4DS_7868A8C2E	9.90008	0.580431	0.000300913	-3.67053	down	dupletBD7417	LOC_Os03g52860.1	lipoxygenase, putative, expressed
Traes_5DL_CC1A70B2F	20.95	5.2995	0.00199924	-1.52665	down	dupletBD7424	LOC_Os08g37060.1	gibberellin receptor GID1L2, putative, expressed
Traes_2DL_EEB703072	14.237	4.82592	0.0175013	-1.09642	down	dupletBD7425	LOC_Os07g05570.1	ERD4 protein, putative, expressed
Traes_1DL_555CE347F	42.8125	11.3907	0.0271146	-1.4293	down	dupletBD7426	LOC_Os07g10495.1	expressed protein
Traes_5DL_90F99AE94	12.3056	0.518821	2.1876e-12	-4.11096	down	dupletBD7428	LOC_Os05g13580.1	OsCML18 - Calmodulin-related calcium sensor protein,
Traes_5DL_96A586E75	22.6497	1.46366	0.000148832	-3.46331	down	dupletBD7445	LOC_Os08g01510.1	cytochrome P450, putative, expressed
Traes_7DL_2E481DDAB	4.73319	1.58314	0.0212998	-1.12004	down	dupletBD7448	LOC_Os06g03600.3	transcriptional corepressor SEUSS, putative, expressed
Traes_1DL_1489DFD53	30.4727	9.34105	0.00903222	-1.25445	down	dupletBD7451	LOC_Os05g35410.1	potassium channel AKT2/3, putative, expressed
Traes_6DL_8335E24CC	49.7618	10.5133	0.0288547	-1.75276	down	dupletBD7452	LOC_Os02g46970.1	AMP-binding domain containing protein, expressed
Traes_7DL_68CB1808C	36.071	3.78622	2.13412e-05	-2.77532	down	dupletBD7454	LOC_Os06g38970.1	expressed protein
Traes_5DS_0BB019726	28.3829	7.64942	0.00271786	-1.4359	down	dupletBD7465	LOC_Os12g39300.1	cytochrome P450, putative, expressed
Traes_5DL_A9A62BF38	3.96758	1.46371	0.0374538	-0.976227	down	dupletBD7467
Traes_7DL_06D6A88ED	1.03043	0.260116	0.026255	-1.54373	down	dupletBD7471	LOC_Os01g25530.1	pentatricopeptide repeat protein PPR986-12, putative,
Traes_5DS_CC7F7ABA6	14.0273	3.54162	0.00101012	-1.52117	down	dupletBD7479	LOC_Os12g42070.1	OsWAK129b - OsWAK receptor-like protein kinase, expressed
Traes_2DL_4481C0380	4.03264	0.941576	0.0258785	-1.61712	down	dupletBD7492	LOC_Os04g25560.1	OsSCP23 - Putative Serine Carboxypeptidase homologue,
Traes_3DS_650F1C4CE	16.4171	1.12803	0.000284679	-3.38375	down	dupletBD7493	LOC_Os11g38010.1	targeting protein for Xklp2, putative, expressed
Traes_4DL_13E9873D0	14.6081	3.4476	0.00141393	-1.63392	down	dupletBD7497	LOC_Os03g01770.1	rhodanese, putative, expressed
Traes_5DL_45B242D3E1	4.45897	0.659673	0.000701548	-2.28133	down	dupletBD7501	LOC_Os09g35010.1	dehydration-responsive element-binding protein, putative,
Traes_3DL_4478E71E5	27.8041	5.49566	0.000110327	-1.88256	down	dupletBD7503	LOC_Os03g62170.1	cyclase/dehydrase family protein, expressed
Traes_5DL_68DF8DF53	4.68692	0.910808	0.000229351	-1.92854	down	dupletBD7504	LOC_Os09g32840.1	nucleotide pyrophosphatase/phosphodiesterase, putative,
Traes_7DL_8715EA9EA	4.80489	1.28656	0.00364853	-1.42265	down	dupletBD7520	LOC_Os06g35900.1	BES1/BZR1 homolog protein, putative, expressed
Traes_5DL_EE1D34501	3.87945	1.28669	0.029793	-1.15091	down	dupletBD7528	LOC_Os03g58080.1	BT1 family protein, putative, expressed
Traes_5DL_D3839C12F	9.76563	0.47738	1.81437e-13	-3.8871	down	dupletBD7529	LOC_Os03g55030.1	UDP-glucoronosyl and UDP-glucosyl transferase domain
Traes_7DL_CCBA1A1C9	2.26561	0.34667	4.20732e-06	-2.24561	down	dupletBD7530	LOC_Os12g16200.1	glutathione synthetase, chloroplast precursor, putative,
Traes_5DL_C334D859A	17.0772	4.61071	0.00209984	-1.4333	down	dupletBD7534	LOC_Os03g58580.1	nodulin, putative, expressed
Traes_7DL_C51E66A2A	4.19514	1.18115	0.00302732	-1.38089	down	dupletBD7546	LOC_Os06g40730.1	protein with a conserved N-terminal region, putative,
Traes_3DS_B77CEE460	4.39351	1.18352	0.0269239	-1.43572	down	dupletBD7547	LOC_Os01g15310.1	LSM domain containing protein, expressed
Traes_5DL_DBE8E64C4	16.7883	0.773165	8.76726e-14	-3.99298	down	dupletBD7556	LOC_Os03g62670.1	expressed protein
Traes_5DS_73606D85A	9.62206	0.601537	0.0440084	-3.50126	down	dupletBD7557	LOC_Os03g22200.1	nodulin MtN3 family protein, putative, expressed
Traes_4DS_339CBEA25	18.9036	5.60039	0.00454645	-1.29151	down	dupletBD7559	LOC_Os03g51960.1	expressed protein
Traes_4DS_FAF06B392	111.546	19.7068	0.000254275	-2.0274	down	dupletBD7570	LOC_Os03g52130.1	expressed protein
Traes_5DS_03A1B4A4F	16.6988	3.05334	0.000287299	-2.01942	down	dupletBD7572	LOC_Os12g43640.1	receptor-like protein kinase HAIKU2 precursor, putative,
Traes_6DL_94DCF0B70	14.58	0.466034	3.20815e-08	-4.48622	down	dupletBD7579	LOC_Os06g11290.1	12-oxophytodienoate reductase, putative, expressed
Traes_2DL_F683AFF2B	1.81676	0.400429	0.00199598	-1.74156	down	dupletBD7582	LOC_Os04g53994.1	kinase, putative, expressed
Traes_2DL_902E4666C	25.5657	7.36003	0.00850776	-1.3551	down	dupletBD7584	LOC_Os04g26910.1	oxidoreductase, aldo/keto reductase family protein,
Traes_1DL_D504BBA5F	20.8209	3.79013	0.000209599	-2.0135	down	dupletBD7592	LOC_Os05g44170.1	cyclic phosphodiesterase, putative, expressed
Traes_4DL_4164D3F4C	54.4932	12.4725	0.000863919	-1.68528	down	dupletBD7595	LOC_Os03g03260.1	homeobox domain containing protein, expressed
Traes_5DL_D776E4857	6.54795	1.15825	0.011582	-2.06591	down	dupletBD7597	LOC_Os02g28820.1	expressed protein
Traes_4DL_909858768	5.33197	0.766523	0.0231626	-2.38501	down	dupletBD7598	LOC_Os03g03810.1	DEF8 - Defensin and Defensin-like DEFL family, expressed
Traes_5DS_C739690E2	18.3508	5.30394	0.00374032	-1.3282	down	dupletBD7599	LOC_Os03g44580.2	DNA binding protein, putative, expressed
Traes_4DS_191E32A5C	79.0366	10.194	0.0114409	-2.47019	down	dupletBD7608	LOC_Os11g32500.1	rubredoxin family protein, putative, expressed
Traes_6DS_CADD2D2FC	5.09592	1.5133	0.00725902	-1.29646	down	dupletBD7611	LOC_Os02g12580.1	OsPP2Ac-3 - Phosphatase 2A isoform 3 belonging to family 1,
Traes_3DL_6324D70F2	13.4588	3.84654	0.0070027	-1.33196	down	dupletBD7614	LOC_Os01g73880.1	eukaryotic translation initiation factor, putative,
Traes_6DL_2C3EC4BAB	2.993	0.835651	0.00540836	-1.36837	down	dupletBD7629	LOC_Os02g40000.1	trafficking protein particle complex subunit, putative,
Traes_7DL_C343BA649	56.1807	5.23789	9.89155e-10	-2.95724	down	dupletBD7632	LOC_Os02g16680.2	bZIP transcription factor domain containing protein,
Traes_6DL_B6183A4AF	4.65866	1.50136	0.0160948	-1.16557	down	dupletBD7637	LOC_Os02g49450.1	BSD domain-containing protein, putative, expressed
Traes_1DL_7528A328C	9.89015	1.96285	0.0036391	-1.90207	down	dupletBD7648	LOC_Os05g43840.1	CAMK_KIN1/SNF1/Nim1_like.25 - CAMK includes
Traes_2DL_3A9926B88	3.62162	1.17309	0.0153062	-1.15507	down	dupletBD7652	LOC_Os04g51794.2	DNA binding protein, putative, expressed
Traes_1DS_8849B751D	2.48079	0.614742	0.00370289	-1.56596	down	dupletBD7658	LOC_Os05g04180.1	agenet domain containing protein, putative, expressed
Traes_4DL_CACE8B6CF	3.69066	0.832843	0.0190241	-1.66295	down	dupletBD7665	LOC_Os03g01210.1	uncharacterized Cys-rich domain containing protein,
Traes_5DL_1DF1F46A61	0.94356	0.237494	0.0100107	-1.52875	down	dupletBD7669	LOC_Os07g34940.1	aspartic proteinase nepenthesin-1 precursor, putative,
Traes_3DL_CCF303C5F	1.20557	0.0791621	1.31541e-07	-3.47849	down	dupletBD7670	LOC_Os01g44130.1	aspartic proteinase oryzasin-1 precursor, putative,
Traes_3DL_1D8777380	2.18977	0.498599	0.00322794	-1.67121	down	dupletBD7671	LOC_Os02g32190.1	expressed protein
Traes_4DL_9445C95A4	2.38851	0.527252	0.00563607	-1.74252	down	dupletBD7672	LOC_Os11g22404.1	protein phosphatase 2C, putative, expressed
Traes_5DL_78767F75C	12.5319	2.21112	2.47833e-05	-2.04451	down	dupletBD7673	LOC_Os09g28730.1	gibberellin receptor GID1L2, putative, expressed
Traes_5DL_7BED2AD04	0.874907	0.119027	0.00469103	-2.4425	down	dupletBD7674	LOC_Os03g55890.1	ternary complex factor MIP1, putative, expressed
Traes_3DL_0D923EB11	1.98476	0.427407	0.00203557	-1.76634	down	dupletBD7678	LOC_Os11g37050.1	expressed protein
Traes_5DL_84C398615	95.7152	15.7113	0.0147043	-2.16403	down	dupletBD7681	LOC_Os09g32330.1	expressed protein
Traes_5DS_94D21BF47	50.1287	16.7389	0.0143268	-1.12192	down	dupletBD7684	LOC_Os12g37650.1	DUF538 domain containing protein, putative, expressed
Traes_7DS_6DECE5F38	1.16061	0.255247	0.00236323	-1.7469	down	dupletBD7689	LOC_Os06g08790.1	ORC1 - Putative origin recognition complex subunit 1,
Traes_7DL_23E42FB00	10.3235	3.19182	0.00913962	-1.21813	down	dupletBD7695	LOC_Os06g40030.1	S-locus-like receptor protein kinase, putative, expressed
Traes_5DL_FD25B2A8F	19.8572	7.33651	0.0403441	-0.971549	down	dupletBD7701	LOC_Os04g31070.1	acyl-desaturase, chloroplast precursor, putative, expressed
Traes_1DL_567573278	8.76705	2.3139	0.00200798	-1.47294	down	dupletBD7702	LOC_Os09g26730.1	chaperonin, putative, expressed
Traes_5DL_0C15E31E6	8.22625	2.6588	0.0139545	-1.18421	down	dupletBD7706	LOC_Os09g35960.1	TBC domain containing protein, expressed
Traes_3DS_DD5EE38D9	49.5224	13.9352	0.00436995	-1.38179	down	dupletBD7717	LOC_Os01g04814.1	vacuolar protein sorting-associating protein 4B, putative,
Traes_1DS_8E47FF386	103.406	29.1018	0.00678706	-1.36646	down	dupletBD7718	LOC_Os05g05140.2	expressed protein
Traes_7DS_FBCD836CA	107.079	29.4859	0.00467533	-1.40793	down	dupletBD7722	LOC_Os08g44640.1	OsSCP41 - Putative Serine Carboxypeptidase homologue,
Traes_5DL_9A6255F8A	101.895	33.4073	0.0189134	-1.15479	down	dupletBD7734	LOC_Os04g39030.1	peptide transporter PTR2, putative, expressed
Traes_6DS_691A715BD	4.18755	0.927332	0.000567225	-1.71928	down	dupletBD7739	LOC_Os06g43870.2	expressed protein
Traes_5DS_480E1D54E	2.98775	0.780197	0.00460586	-1.50641	down	dupletBD7740	LOC_Os12g41200.1	KIP1, putative, expressed
Traes_3DL_9A4F03809	13.7225	3.04768	0.000394404	-1.72245	down	dupletBD7744	LOC_Os01g36670.1	expressed protein
Traes_3DL_A33E57BFC	5.36616	1.33728	0.00173694	-1.54171	down	dupletBD7749	LOC_Os07g29600.1	zinc finger, C3HC4 type, domain containing protein,
Traes_4DL_B29067862	1.64474	0.473455	0.0209031	-1.33216	down	dupletBD7750	LOC_Os03g04070.1	no apical meristem protein, putative, expressed
Traes_7DL_9BF0E788C	6.94963	2.20228	0.0160459	-1.21269	down	dupletBD7756	LOC_Os06g44460.1	D-3-phosphoglycerate dehydrogenase, chloroplast precursor,
Traes_1DL_90B0CF996	938.643	124.627	1.89655e-06	-2.4597	down	dupletBD7760	LOC_Os09g17740.1	chlorophyll A-B binding protein, putative, expressed
Traes_5DS_D83DEA9B0	6.29844	2.20873	0.0272293	-1.07864	down	dupletBD7763	LOC_Os12g40570.2	WRKY94, expressed
Traes_4DL_EDE04BD04	7.14841	1.43286	6.35282e-05	-1.86699	down	dupletBD7778	LOC_Os03g02710.1	hydroxymethylglutaryl-CoA synthase, putative, expressed
Traes_5DL_A8BAD0EE1	4.84805	0.976051	0.000183242	-1.856	down	dupletBD7782	LOC_Os05g11560.1	aquaporin protein, putative, expressed
Traes_7DL_FB75EA9C3	18.8334	6.38809	0.0218265	-1.11137	down	dupletBD7785	LOC_Os06g49430.1	CGMC_MAPKCMGC_2.11 - CGMC includes CDA, MAPK, GSK3, and
Traes_1DL_B26A733D4	1.15339	0.359275	0.0356236	-1.2148	down	dupletBD7787	LOC_Os05g38460.1	MYB family transcription factor, putative, expressed
Traes_3DL_CD4569CE9	3.64467	0.857765	0.000874416	-1.61937	down	dupletBD7790	LOC_Os01g55050.2	protein of unknown function DUF1421 domain containing
Traes_5DL_945C02F34	21.1319	7.22906	0.023248	-1.09665	down	dupletBD7799	LOC_Os09g32820.1	uridine/cytidine kinase-like 1, putative, expressed
Traes_1DL_BCE7500E0	39.2308	7.95354	0.00128595	-1.86576	down	dupletBD7802	LOC_Os03g48520.1	PB1 domain containing protein, expressed
Traes_5DS_CE25AFF05	8.27957	2.40315	0.00423654	-1.33853	down	dupletBD7806	LOC_Os12g39380.1	BTBN24 - Bric-a-Brac, Tramtrack, Broad Complex BTB domain
Traes_5DL_5C93510D5	5.27893	0.864069	7.11342e-06	-2.15396	down	dupletBD7811	LOC_Os09g16510.1	WRKY74, expressed
Traes_5DL_F01094904	2.50273	0.248941	3.33867e-08	-2.85356	down	dupletBD7817	LOC_Os09g29210.2	purine permease, putative, expressed
Traes_2DS_4C97B317A	338.971	32.0947	3.94207e-08	-2.92705	down	dupletBD7819	LOC_Os07g46300.1	expressed protein
Traes_7DS_3786B1D0E	6.66982	2.31784	0.0434508	-1.08485	down	dupletBD7821	LOC_Os08g41250.1	signal recognition particle receptor subunit beta,
Traes_6DL_ADF20A696	49.4663	11.2011	0.000220327	-1.68166	down	dupletBD7831	LOC_Os02g48470.1	expressed protein
Traes_5DL_983E3EDB0	7.83713	2.72695	0.0230202	-1.06691	down	dupletBD7837	LOC_Os09g24320.1	2-oxo acid dehydrogenases acyltransferase domain containing
Traes_2DS_BE8BF0D1E	14.2324	5.24904	0.0443804	-0.968257	down	dupletBD7870	LOC_Os07g40620.1	saccharopine dehydrogenase, putative, expressed
Traes_4DS_D809C22F0	2.93714	0.780791	0.00676501	-1.45889	down	dupletBD7872	LOC_Os12g44330.2	serine/threonine-protein kinase PRP4, putative, expressed
Traes_5DL_0716E5B9C	49.4622	10.4615	0.00827832	-1.76122	down	dupletBD7873	LOC_Os03g52040.2	OsSCP19 - Putative Serine Carboxypeptidase homologue,
Traes_2DL_D2BCDEE2B1	3.48844	0.929483	0.0281141	-1.4516	down	dupletBD7878	LOC_Os07g30930.1	pentatricopeptide repeat domain containing protein,
Traes_3DL_EE55B2567	5.50394	1.44727	0.00166113	-1.46834	down	dupletBD7879	LOC_Os01g67340.3	STRUBBELIG-RECEPTOR FAMILY 8 precursor, putative, expressed
Traes_3DL_451A40651	6.81077	1.66548	0.00113138	-1.58738	down	dupletBD7881	LOC_Os01g45910.1	plastidic ATP/ADP-transporter, putative, expressed
Traes_2DS_AE6E354A9	577.773	93.306	3.98103e-05	-2.18161	down	dupletBD7890	LOC_Os07g49310.1	omega-3 fatty acid desaturase, chloroplast precursor,
Traes_1DS_665A5B1DD	15.5293	4.75948	0.007097	-1.24307	down	dupletBD7892	LOC_Os05g38810.1	PWWP domain containing protein, expressed
Traes_1DS_578ADDF80	25.0666	2.89735	1.08292e-07	-2.66318	down	dupletBD7894	LOC_Os10g02040.1	peroxidase precursor, putative, expressed
Traes_5DL_BF8B2E6D8	17.7599	2.33036	2.14003e-07	-2.48572	down	dupletBD7899	LOC_Os01g56360.1	wax synthase, putative, expressed
Traes_5DL_B9FA8B372	7.00786	2.06439	0.0113968	-1.30447	down	dupletBD7902	LOC_Os09g08550.1	OsFBX308 - F-box domain containing protein, expressed
Traes_4DL_C6EC16328	5.26294	0.636339	1.45417e-07	-2.59254	down	dupletBD7904	LOC_Os03g25920.1	amino acid permease family protein, putative, expressed
Traes_3DS_7F62E7A32	26.7402	6.21412	0.00246828	-1.67059	down	dupletBD7917	LOC_Os01g34700.1	dienelactone hydrolase family protein, expressed
Traes_5DL_1A900F5B9	2.52077	0.297954	5.85144e-06	-2.62004	down	dupletBD7918	LOC_Os09g27950.1	galactosyltransferase, putative, expressed
Traes_5DS_8FAA08B51	3.58155	1.24159	0.0295872	-1.05601	down	dupletBD7920	LOC_Os12g39180.1	natural resistance-associated macrophage protein, putative,
Traes_6DL_7CA12F7FB	29.7567	8.77831	0.00511986	-1.31757	down	dupletBD7924	LOC_Os02g49760.1	potassium transporter, putative, expressed
Traes_7DS_619769289	1.27523	0.380521	0.0156817	-1.29618	down	dupletBD7929	LOC_Os02g53520.1	kinesin motor domain containing protein, putative,
Traes_2DS_84B0B1272	32.8268	11.408	0.0307228	-1.07806	down	dupletBD7930	LOC_Os11g07500.1	DSHCT domain containing protein, expressed
Traes_5DL_712360E45	29.4032	9.63595	0.0137317	-1.14897	down	dupletBD7932	LOC_Os03g57330.1	IQ calmodulin-binding motif domain containing protein,
Traes_4DS_3DBE3C29B	2.0133	0.590057	0.0432004	-1.30737	down	dupletBD7940	LOC_Os03g50500.1	PPR repeat domain containing protein, putative, expressed
Traes_4DL_6EC380D91	1.59199	0.241398	0.00125063	-2.2878	down	dupletBD7943	LOC_Os06g20860.1	paramyosin, putative, expressed
Traes_4DL_60B937917	105.002	26.466	0.00211163	-1.53779	down	dupletBD7950	LOC_Os03g03700.1	MLO domain containing protein, putative, expressed
Traes_6DL_EFFCA5F6F	1.62827	0.359191	0.00879892	-1.73304	down	dupletBD7962	LOC_Os02g33500.1	threonyl-tRNA synthetase, putative, expressed
Traes_5DL_B23075AF1	3.01529	0.160623	6.51257e-06	-3.7492	down	dupletBD7963	LOC_Os01g21630.1	pectinacetylesterase domain containing protein, expressed
Traes_2DL_B29FAED37	1.49278	0.289712	0.0089675	-1.9325	down	dupletBD7967	LOC_Os09g30070.1	expressed protein
Traes_4DS_36B5C1EFA	6.05834	1.12295	0.00283208	-1.95924	down	dupletBD7969	LOC_Os03g52730.1	magnesium-dependent phosphatase 1, putative, expressed
Traes_1DS_E2E6BBF22	3.29758	1.24753	0.045543	-0.937822	down	dupletBD7971	LOC_Os05g06980.1	expressed protein
Traes_2DS_7E8934309	1.14619	0.229393	0.00105639	-1.84871	down	dupletBD7973	LOC_Os07g49370.1	glycosyltransferase family 43 protein, putative, expressed
Traes_5DL_81DF02B93	3.70168	0.51567	0.047067	-2.4334	down	dupletBD7976	LOC_Os03g62180.1	lectin protein kinase family protein, putative, expressed
Traes_3DL_B1E3D279A	165.756	28.4293	2.86438e-05	-2.08448	down	dupletBD7980	LOC_Os01g55830.1	glutathione S-transferase, putative, expressed
Traes_6DS_5B092D231	3.48687	0.852993	0.0011842	-1.56761	down	dupletBD7984	LOC_Os01g25240.1	expressed protein
Traes_2DS_E860F86E7	2.17921	0.283702	1.56685e-05	-2.49779	down	dupletBD7988	LOC_Os07g43800.1	EF hand family protein, putative, expressed
Traes_2DL_607AD3522	1.62077	0.362829	0.0105729	-1.71048	down	dupletBD7989	LOC_Os08g01330.1	no apical meristem protein, putative, expressed
Traes_3DL_7EEFEE0B9	54.2415	12.8865	0.000399912	-1.62815	down	dupletBD7993	LOC_Os11g17930.1	expressed protein
Traes_5DL_60B753AC9	13.9735	3.56355	0.00133802	-1.53526	down	dupletBD7998	LOC_Os09g33860.1	protein kinase, putative, expressed
Traes_3DL_003F4B87B	16.0859	4.42686	0.00280919	-1.41667	down	dupletBD7999	LOC_Os01g67000.1	membrane-associated 30 kDa protein, chloroplast precursor,
Traes_4DL_4BF220AD1	11.3703	3.3282	0.00423049	-1.31467	down	dupletBD8005	LOC_Os03g22900.1	SNF2 family N-terminal domain containing protein, expressed
Traes_4DS_27CCFA657	191.445	63.4835	0.0289241	-1.13237	down	dupletBD8006	LOC_Os03g10880.1	BTBN5 - Bric-a-Brac, Tramtrack, Broad Complex BTB domain
Traes_5DL_02DC1BE45	146.401	50.979	0.0221259	-1.05153	down	dupletBD8013	LOC_Os03g59220.1	cytochrome b-c1 complex subunit 7, putative, expressed
Traes_1DS_06B2330A5	13.0055	2.82738	0.00243076	-1.75651	down	dupletBD8019	LOC_Os05g01940.1	zinc finger, RING-type, putative, expressed
Traes_3DL_53681714C	2.50556	0.270079	0.00127523	-2.7724	down	dupletBD8021	LOC_Os01g43320.1	transmembrane amino acid transporter protein, putative,
Traes_1DS_715841236	3.84956	0.788758	0.000148265	-1.82861	down	dupletBD8024	LOC_Os05g04860.2	agenet domain containing protein, putative, expressed
Traes_5DL_29407FC6D	4.09666	1.0739	0.0198757	-1.49882	down	dupletBD8032	LOC_Os07g02460.1	expressed protein
Traes_5DS_3C0D10B64	27.501	8.74053	0.0145309	-1.21056	down	dupletBD8038	LOC_Os03g56280.1	lactate/malate dehydrogenase, putative, expressed
Traes_5DL_026913547	57.6202	19.2304	0.0356407	-1.13525	down	dupletBD8050	LOC_Os03g43810.1	helix-loop-helix DNA-binding domain containing protein,
Traes_5DL_0ADFF145A	126.379	35.254	0.00559665	-1.3955	down	dupletBD8057	LOC_Os12g12560.1	NADP-dependent oxidoreductase, putative, expressed
Traes_3DL_397A54CD3	16.4453	6.06362	0.0340075	-0.971405	down	dupletBD8064	LOC_Os01g68950.1	ubiquitin family domain containing protein, expressed
Traes_2DL_3C229EB92	79.0933	0.973782	0.000259819	-5.90488	down	dupletBD8071	LOC_Os04g58200.1	protochlorophyllide reductase A, chloroplast precursor,
Traes_1DL_5CA3F2E9A	2.95161	0.562315	0.00105017	-1.93427	down	dupletBD8072	LOC_Os01g07870.1	ABC transporter family protein, putative, expressed
Traes_1DL_33D7DD367	130.804	26.1111	7.25612e-05	-1.8654	down	dupletBD8074	LOC_Os03g03920.1	Ubiquitin family domain containing protein, expressed
Traes_5DS_67EAF18A6	5.83149	0.4344	1.90015e-08	-3.30444	down	dupletBD8075	LOC_Os11g43200.1	tropinone reductase 2, putative, expressed
Traes_2DL_BC053DFBB	4.90337	1.5716	0.024417	-1.2025	down	dupletBD8082	LOC_Os04g34010.1	aluminum-activated malate transporter, putative, expressed
Traes_2DL_9C21F2843	4.26036	0.732919	0.000302643	-2.0634	down	dupletBD8083	LOC_Os04g49690.1	FERONIA receptor-like kinase, putative, expressed
Traes_4DL_3E829438C	961.739	194.769	0.000410694	-1.84771	down	dupletBD8094	LOC_Os05g46480.1	late embryogenesis abundant protein, group 3, putative,
Traes_6DL_5AEB328FD	1.16216	0.229523	0.00529786	-1.88173	down	dupletBD8104	LOC_Os02g53810.1	expressed protein
Traes_4DL_599E286321	135.391	26.6203	0.000217447	-1.90014	down	dupletBD8105	LOC_Os03g21550.2	eukaryotic translation initiation factor 2 subunit beta,
Traes_3DL_92B13A169	9.72537	1.98378	0.00199076	-1.83766	down	dupletBD8111	LOC_Os01g63800.1	pleckstrin homology domain-containing protein, putative,
Traes_5DL_9380AD9CE	10.4699	2.70683	0.00584531	-1.49697	down	dupletBD8114	LOC_Os03g64060.1	expressed protein
Traes_5DL_FE4A937AD	12.3951	1.87045	1.45558e-05	-2.2854	down	dupletBD8117	LOC_Os08g16790.1	DUF593 domain containing protein, expressed
Traes_4DL_527CC802F	1.51613	0.0789058	3.77308e-08	-3.7854	down	dupletBD8119	LOC_Os04g23440.1	helix-loop-helix DNA-binding domain containing protein,
Traes_2DS_7976670BE	24.0046	6.56428	0.00223331	-1.40063	down	dupletBD8141	LOC_Os03g08230.1	sodium/calcium exchanger protein, putative, expressed
Traes_2DL_569A2D2BC	6.92754	0.800734	0.0262467	-2.63937	down	dupletBD8143	LOC_Os05g08960.1	ubiquitin-conjugating enzyme, putative, expressed
Traes_6DS_BA41961BE	0.964465	0.213841	0.0437391	-1.70154	down	dupletBD8144	LOC_Os02g13580.1	kinesin motor domain containing protein, expressed
Traes_5DL_98AA0CF23	4.36641	0.119731	6.67118e-09	-4.69402	down	dupletBD8149	LOC_Os07g44499.1	peroxidase, putative, expressed
Traes_5DL_1D036F8B5	15.7756	3.0967	0.000388647	-1.8936	down	dupletBD8154	LOC_Os09g24800.1	MYB family transcription factor, putative, expressed
Traes_3DS_AD9594E1E	158.388	22.4567	3.55939e-06	-2.37753	down	dupletBD8161	LOC_Os01g01790.2	expressed protein
Traes_4DL_2DBB03D7E	10.9418	2.52092	0.000410302	-1.64896	down	dupletBD8172	LOC_Os03g03610.1	1,3-beta-glucan synthase component domain containing protein,
Traes_7DL_9DD69850A	1.99411	0.62077	0.0421916	-1.21885	down	dupletBD8182	LOC_Os07g11290.1	expressed protein
Traes_2DS_DF9A59ADB	27.5939	5.97888	0.000164504	-1.74843	down	dupletBD8185	LOC_Os02g17970.2	AGC_PKA/PKG_like.1 - ACG kinases include homologs to PKA,
Traes_6DL_ABFC60810	4.3047	1.40811	0.0378551	-1.16482	down	dupletBD8201	LOC_Os02g57500.1	expressed protein
Traes_5DL_E01F0780C	19.6918	2.66368	0.00142485	-2.40736	down	dupletBD8206	LOC_Os09g24590.1	expressed protein
Traes_2DS_8E5665A3E	8.4138	1.33667	2.70997e-06	-2.21854	down	dupletBD8232	LOC_Os02g01100.2	transmembrane amino acid transporter protein, putative,
Traes_5DL_C93641E43	4.82797	0.939697	0.000542541	-1.90475	down	dupletBD8236	LOC_Os09g16510.1	WRKY74, expressed
Traes_7DS_0534D85F0	10.783	2.00552	6.10355e-05	-1.97463	down	dupletBD8252	LOC_Os06g22080.1	diacylglycerol O-acyltransferase, putative, expressed
Traes_5DS_D92348F2E	56.7937	7.66642	1.88386e-05	-2.40854	down	dupletBD8258	LOC_Os12g44110.2	ligA, putative, expressed
Traes_4DL_3E4AD3406	15.4518	3.89267	0.00127533	-1.55096	down	dupletBD8260	LOC_Os03g08230.1	sodium/calcium exchanger protein, putative, expressed
Traes_5DS_940304198	2.29936	0.379148	0.00123477	-2.15696	down	dupletBD8268	LOC_Os07g03820.1	lectin-like receptor kinase, putative, expressed
Traes_7DS_AF1A54E3C	9.47113	2.70932	0.00387755	-1.33825	down	dupletBD8269	LOC_Os02g51500.2	membrane-anchored ubiquitin-fold protein, putative,
Traes_2DL_4F35F027D	11.0539	3.85473	0.029797	-1.08188	down	dupletBD8271	LOC_Os04g34940.1	protein of unknown function domain containing protein,
Traes_5DS_BE64352A2	2.18928	0.453578	0.00512839	-1.80608	down	dupletBD8279	LOC_Os03g05110.1	xyloglucan galactosyltransferase KATAMARI1, putative,
Traes_7DL_CDF9DA3B7	15.0358	1.2498	8.85873e-06	-3.1558	down	dupletBD8280	LOC_Os06g49320.1	glycosyltransferase, putative, expressed
Traes_5DL_E274F1733	3.07601	0.446803	0.000914384	-2.30397	down	dupletBD8281	LOC_Os03g56869.1	ribose-5-phosphate isomerase A, putative, expressed
Traes_2DL_3ACB7FA97	3.42333	0.728954	0.0106307	-1.7494	down	dupletBD8282	LOC_Os07g44660.1	FGGY family of carbohydrate kinases, putative, expressed
Traes_1DL_B48C44444	12.0605	3.91651	0.0292728	-1.1793	down	dupletBD8293	LOC_Os10g37840.2	CCB2, putative, expressed
Traes_5DL_FC8BF23F3	732.911	232.935	0.0250993	-1.20814	down	dupletBD8301	LOC_Os09g28510.1	EF hand family protein, putative, expressed
Traes_7DS_234C91163	4.90288	1.57406	0.0280004	-1.19002	down	dupletBD8307	LOC_Os11g18194.1	cycloartenol synthase, putative, expressed
Traes_2DS_3569AEDFB	11.0691	1.08268	6.38203e-09	-2.90265	down	dupletBD8308	LOC_Os07g44090.3	myb-related protein Hv33, putative, expressed
Traes_7DS_83EE7DCE0	16.1194	3.93231	0.000978268	-1.57601	down	dupletBD8309	LOC_Os09g27950.1	galactosyltransferase, putative, expressed
Traes_5DL_D4AC8C679	5.68666	1.04562	2.87566e-05	-1.98547	down	dupletBD8319	LOC_Os03g64320.1	expressed protein
Traes_2DS_708F03DA3	4.17829	0.0768568	1.23781e-11	-5.30681	down	dupletBD8332	LOC_Os07g48030.1	peroxidase precursor, putative, expressed
Traes_1DL_4B7506819	5.3047	1.50622	0.00694002	-1.36231	down	singletonD32150	LOC_Os05g49430.1	aldose 1-epimerase, putative, expressed
Traes_6DL_E79E65F68	9.32731	3.11378	0.0171396	-1.11118	down	singletonD32151	LOC_Os02g43280.1	aldehyde dehydrogenase, putative, expressed
Traes_7DS_5E89541AA	30.6372	2.35268	0.000306689	-3.23529	down	singletonD32153	LOC_Os08g44640.1	OsSCP41 - Putative Serine Carboxypeptidase homologue,
Traes_4DL_C7F2A99BA	38.0917	11.5622	0.0137422	-1.25314	down	singletonD32172	LOC_Os03g15740.1	uncharacterized TPR repeat-containing protein, putative,
Traes_3DS_AA795C564	2.35041	0.283355	0.000186501	-2.60974	down	singletonD32185	LOC_Os08g31030.1	HOTHEAD precursor, putative, expressed
Traes_1DL_CA3D844E5	4.80622	1.42825	0.0063388	-1.30658	down	singletonD32199	LOC_Os10g36210.1	valyl-tRNA synthetase, putative, expressed
Traes_4DL_5CEDC70CF	4.1651	1.21087	0.00656844	-1.32832	down	singletonD32206	LOC_Os02g56040.1	chaperone protein dnaJ, putative, expressed
Traes_2DL_D5F2272A9	15.3176	2.96059	0.0199627	-1.93126	down	singletonD32208	LOC_Os04g57200.1	heavy metal transport/detoxification protein, putative,
Traes_7DL_2D9B5BD66	20.7611	5.14792	0.00162029	-1.56019	down	singletonD32210	LOC_Os12g24320.1	ATPase 3, putative, expressed
Traes_3DL_8829F527F	9.75026	1.25071	0.000195405	-2.49081	down	singletonD32213	LOC_Os01g39380.1	SCD1, putative, expressed
Traes_7DL_63B50CBF9	12.6135	3.36924	0.0374022	-1.46245	down	singletonD32217	LOC_Os01g51060.1	hydrolase, putative, expressed
Traes_5DL_F2955A6D3	35.8088	4.12084	0.000496271	-2.67579	down	singletonD32218	LOC_Os09g35860.1	ras-related protein, putative, expressed
Traes_6DL_A70EA26E1	23.58	5.49623	0.000688068	-1.64033	down	singletonD32227	LOC_Os02g51930.1	cytokinin-O-glucosyltransferase 2, putative, expressed
Traes_4DL_68EAC9343	17.6067	6.10973	0.0377167	-1.07979	down	singletonD32228	LOC_Os10g41550.1	beta-amylase, putative, expressed
Traes_7DL_3E4083673	27.1075	5.07553	0.000100455	-1.96272	down	singletonD32233	LOC_Os09g25460.1	transferase family protein, putative, expressed
Traes_1DS_D38529766	10.3205	2.74016	0.0117021	-1.43482	down	singletonD32239	LOC_Os05g01060.1	expressed protein
Traes_7DL_BD9F3F3CD	4.30974	1.4295	0.0242427	-1.14301	down	singletonD32242	LOC_Os06g35410.1	growth regulator related protein, putative, expressed
Traes_6DS_CF627A1BC	6.37042	1.01711	0.00074728	-2.20887	down	singletonD32253	LOC_Os06g12100.1	mTERF family protein, expressed
Traes_4DS_1B364D64C	1.76821	0.404097	0.0161857	-1.69039	down	singletonD32273	LOC_Os02g51840.3	expressed protein
Traes_5DL_172D87806	5.60386	1.01977	0.0020767	-1.99541	down	singletonD32278	LOC_Os11g04420.2	AIG2-like family domain containing protein, expressed
Traes_3DS_BFF9CC0F0	12.0841	3.35825	0.00813669	-1.3787	down	singletonD32279	LOC_Os01g09200.1	AGC_AGC_other_NDRh_TRCd.1 - ACG kinases include homologs to
Traes_4DL_CA4D796B0	10.3006	3.77849	0.0386827	-1.01104	down	singletonD32281	LOC_Os02g01250.1	LSM domain containing protein, expressed
Traes_5DL_EA74A6BF3	58.6382	14.9876	0.00238705	-1.49907	down	singletonD32286	LOC_Os09g25460.1	transferase family protein, putative, expressed
Traes_4DS_0B7F7D070	12.5987	1.20294	0.000610728	-2.91517	down	singletonD32296	LOC_Os11g04104.2	major facilitator superfamily antiporter, putative,
Traes_7DL_5D27A51D6	2.50251	0.705122	0.0460419	-1.39237	down	singletonD32302	LOC_Os12g31880.1	translation initiation factor, putative, expressed
Traes_4DL_3CF0F1D10	9.82459	1.28992	0.0176206	-2.50316	down	singletonD32305	LOC_Os09g39474.1	expressed protein
Traes_4DL_5607242BC	12.1	4.29332	0.0495979	-1.03791	down	singletonD32317	LOC_Os05g41130.1	OsFBX168 - F-box domain containing protein, expressed
Traes_3DL_85AC9E60D	13.3997	0.0837165	1.59419e-06	-6.92108	down	singletonD32321	LOC_Os01g71670.1	glycosyl hydrolases family 17, putative, expressed
Traes_7DL_56EA43DEF	11.98	2.16263	2.47512e-05	-2.02066	down	singletonD32327	LOC_Os08g07880.1	phosphopantothenate--cysteine ligase, putative, expressed
Traes_2DS_F7838BDB7	1.57687	0.49417	0.0177169	-1.21141	down	singletonD32329	LOC_Os12g12740.1	leucine-rich repeat family protein, putative, expressed
Traes_2DL_28B31D1A5	7.53633	1.7276	0.0115508	-1.65803	down	singletonD32343	LOC_Os04g37720.1	pentatricopeptide, putative, expressed
Traes_3DS_20FD18F80	6.36182	0.823657	0.000202456	-2.47764	down	singletonD32348	LOC_Os01g07750.1	expressed protein
Traes_7DS_BEC10DDCE	6.74087	2.02465	0.0220822	-1.29024	down	singletonD32356	LOC_Os11g38160.1	transporter family protein, putative, expressed
Traes_6DL_FA8FA3480	7.35792	1.33663	0.00017529	-1.99633	down	singletonD32369
Traes_5DL_994FBD7D2	11.1563	3.91973	0.0272588	-1.05482	down	singletonD32371	LOC_Os05g11770.1	ulp1 protease family protein, putative, expressed
Traes_1DL_17A55220F	18.5504	2.25433	1.68733e-05	-2.56875	down	singletonD32387	LOC_Os10g37110.1	transposon protein, putative, unclassified, expressed
Traes_7DS_B1A1906F8	4.21874	0.243243	0.0199042	-3.61202	down	singletonD32402	LOC_Os10g38720.1	glutathione S-transferase, putative, expressed
Traes_1DL_79CDB9C0F	4.18972	1.09109	0.00369192	-1.47253	down	singletonD32414	LOC_Os05g39390.1	outer membrane protein, OMP85 family protein, expressed
Traes_6DL_08908F8DB	1.3703	0.239989	0.026829	-2.10671	down	singletonD32447	LOC_Os02g47400.1	pectinacetylesterase domain containing protein, expressed
Traes_5DS_7E37A86A1	11.1221	3.38554	0.00995352	-1.26096	down	singletonD32450	LOC_Os12g38920.2	heparanase-like protein precursor, putative, expressed
Traes_5DL_159F9C9A21	3.39018	0.541328	0.0005924	-2.18758	down	singletonD32452	LOC_Os09g28720.1	alpha/beta hydrolase fold, putative, expressed
Traes_3DS_757A9F6B9	9.57173	2.24235	0.000747571	-1.63406	down	singletonD32456	LOC_Os02g53940.1	transposon protein, putative, CACTA, En/Spm sub-class,
Traes_2DL_D9637AC56	59.4389	4.64034	1.95762e-05	-3.2412	down	singletonD32459	LOC_Os04g51300.1	peroxidase precursor, putative, expressed
Traes_1DS_B4820B3D0	3.08576	0.273897	0.0384506	-2.99947	down	singletonD32471	LOC_Os05g04550.1	CAMK_KIN1/SNF1/Nim1_like.3 - CAMK includes
Traes_4DS_D30BB1F12	1.75907	0.509204	0.0127314	-1.32964	down	singletonD32475	LOC_Os03g52000.1	BSD domain containing protein, expressed
Traes_1DL_DAEF84C45	176.183	29.1252	3.19107e-06	-2.13362	down	singletonD32477	LOC_Os05g43310.1	photosystem II reaction center W protein, chloroplast
Traes_5DL_05B05FCEB	162.185	38.2775	0.000526154	-1.63515	down	singletonD32479	LOC_Os02g17920.1	glyoxalase family protein, putative, expressed
Traes_7DL_89CA6CBD6	9.54163	3.34334	0.0254049	-1.04264	down	singletonD32488	LOC_Os06g50146.1	calcium-dependent protein kinase CPK1 adapter protein 2,
Traes_1DS_7093AD6C8	5.39954	0.915824	0.0112346	-2.12138	down	singletonD32495	LOC_Os10g28240.1	calcium-transporting ATPase, plasma membrane-type, putative,
Traes_3DL_21D40DA5A	3.30796	0.666131	0.00528758	-1.85443	down	singletonD32502	LOC_Os11g47780.1	pollen signalling protein with adenylyl cyclase activity,
Traes_1DL_6B98104FD	1.59185	0.476317	0.0265764	-1.26205	down	singletonD32529	LOC_Os09g04890.1	histone-lysine N-methyltransferase, H3 lysine-4 specific
Traes_1DS_9696ADD50	17.9449	4.44286	0.0108309	-1.58063	down	singletonD32531	LOC_Os01g02800.1	receptor-like kinase ARK1AS, putative, expressed
Traes_1DL_6B00A6A43	11.1701	3.39722	0.0495003	-1.24088	down	singletonD32536	LOC_Os05g48320.1	60S ribosomal protein L37a, putative, expressed
Traes_3DS_753B2EF6D	1.60098	0.240008	0.00388629	-2.25968	down	singletonD32541	LOC_Os01g04409.1	OsWAK1 - OsWAK receptor-like cytoplasmic kinase OsWAK-RLCK,
Traes_3DL_C54459577	2.33866	0.614502	0.0363446	-1.49826	down	singletonD32544	LOC_Os01g72680.1	disease resistance protein RPS2, putative, expressed
Traes_2DL_3D354DAA0	24.0531	3.89165	3.66922e-06	-2.18575	down	singletonD32545	LOC_Os08g25310.1	phosphatidylinositol transfer, putative, expressed
Traes_7DS_0592095C8	5.54138	0.123797	0.0059594	-4.99127	down	singletonD32559	LOC_Os05g10330.1	HAD superfamily phosphatase, putative, expressed
Traes_3DS_3967409DA1	3.09683	0.469346	0.000223716	-2.28349	down	singletonD32562	LOC_Os01g25880.1	dephospho-CoA kinase, putative, expressed
Traes_5DL_B45396EC4	17.3777	5.07409	0.004667	-1.32358	down	singletonD32567	LOC_Os05g02120.1	pectinacetylesterase domain containing protein, expressed
Traes_2DL_21639EB55	10.9568	2.73659	0.00200135	-1.53463	down	singletonD32569	LOC_Os04g38870.3	14-3-3 protein, putative, expressed
Traes_5DL_003212F7B	3.34449	1.15916	0.0434798	-1.0742	down	singletonD32574	LOC_Os11g40200.1	expressed protein
Traes_3DL_D3D898EF0	48.6485	15.0065	0.00967669	-1.23344	down	singletonD32605	LOC_Os01g43372.1	expressed protein
Traes_4DS_3F0E500E4	1.4559	0.0503468	1.76063e-08	-4.39712	down	singletonD32631	LOC_Os02g57510.1	SNARE domain containing protein, putative, expressed
Traes_6DL_B564E88AB	5.78221	1.80089	0.0291115	-1.20981	down	singletonD32638	LOC_Os02g34530.1	OsPDIL5-3 protein disulfide isomerase PDIL5-3, expressed
Traes_3DS_DC8DF0F31	14.2837	2.96869	0.000187614	-1.79989	down	singletonD32644	LOC_Os01g11414.1	sodium/calcium exchanger protein, putative, expressed
Traes_7DL_B88C22CF9	24.7742	3.42266	5.95842e-07	-2.41875	down	singletonD32646	LOC_Os08g05540.1	expressed protein
Traes_2DL_72F73B3C1	33.4587	2.16088	0.00154449	-3.47912	down	singletonD32657	LOC_Os04g51300.1	peroxidase precursor, putative, expressed
Traes_4DL_8ED725A6C	15.9832	3.61169	0.0145764	-1.71294	down	singletonD32663	LOC_Os02g56180.1	dehydrogenase, putative, expressed
Traes_2DS_6384C3FE1	30.0463	8.16634	0.0444793	-1.40622	down	singletonD32681	LOC_Os04g12540.1	receptor-like protein kinase, putative, expressed
Traes_7DL_1D415A4CF	50.3195	13.6462	0.00192222	-1.4323	down	singletonD32683	LOC_Os06g51260.1	MYB family transcription factor, putative, expressed
Traes_3DS_3F883867D	18.43	3.94068	0.000529879	-1.75708	down	singletonD32687	LOC_Os01g17180.1	proteasome subunit, putative, expressed
Traes_2DL_29379B869	6.81468	2.1977	0.0229715	-1.1808	down	singletonD32691	LOC_Os04g58690.1	tRNA-specific adenosine deaminase 1, putative, expressed
Traes_5DS_A68A171F8	34.1501	8.22003	0.000792425	-1.61141	down	singletonD32693	LOC_Os01g19390.1	glycerol-3-phosphate acyltransferase, putative, expressed
Traes_5DL_BDED71E0D	3.29604	1.09933	0.0462722	-1.14122	down	singletonD32694	LOC_Os09g36080.1	cytochrome P450, putative, expressed
Traes_7DS_BD2AF5FF6	7.48064	1.21059	1.64663e-05	-2.16297	down	singletonD32696	LOC_Os05g19150.1	hydrolase, alpha/beta fold family domain containing
Traes_6DS_9A2599CC3	4.82866	1.36004	0.00715867	-1.37948	down	singletonD32697	LOC_Os06g30910.1	CAAX amino terminal protease family protein, putative,
Traes_2DL_63EFB2351	27.1261	3.55302	6.70274e-06	-2.48478	down	singletonD32705	LOC_Os04g45140.1	DTA2, putative, expressed
Traes_6DL_689A061F0	2.26167	0.0177441	7.9139e-07	-6.48516	down	singletonD32706	LOC_Os06g22340.1	cytochrome P450, putative, expressed
Traes_2DL_C795EACF1	143.162	45.6253	0.0171958	-1.19739	down	singletonD32708	LOC_Os04g41340.1	4-nitrophenylphosphatase, putative, expressed
Traes_1DL_3B48C20AC	1.56538	0.166847	4.21334e-05	-2.76197	down	singletonD32710	LOC_Os05g33900.1	auxin-induced protein 5NG4, putative, expressed
Traes_2DL_43248712A	18.9085	2.88359	3.87973e-05	-2.23567	down	singletonD32721	LOC_Os04g53760.2	kinesin motor domain containing protein, putative,
Traes_3DS_80EDA79F5	4.42168	0.347096	8.96862e-08	-3.19039	down	singletonD32735	LOC_Os10g20090.1	CSLH1 - cellulose synthase-like family H, expressed
Traes_5DS_40999A993	3.23511	0.621128	0.000292351	-1.92456	down	singletonD32757	LOC_Os07g49410.1	uncharacterized ACR, YagE family COG1723 containing
Traes_6DL_BEF0D20D4	32.7979	7.21484	0.000252151	-1.73163	down	singletonD32767	LOC_Os02g38120.1	BTBN3 - Bric-a-Brac, Tramtrack, Broad Complex BTB domain
Traes_6DL_237C26703	17.2024	6.00164	0.0287543	-1.06016	down	singletonD32768	LOC_Os02g56180.1	dehydrogenase, putative, expressed
Traes_6DL_D4715B586	43.9986	10.094	0.000378005	-1.65675	down	singletonD32769	LOC_Os06g43850.1	ATP synthase F1, delta subunit family protein, putative,
Traes_7DL_F1CE81AEB	1.08536	0.215268	0.00428619	-1.88315	down	singletonD32775	LOC_Os03g06950.1	ubiquitin carboxyl-terminal hydrolase domain containing
Traes_5DL_92CBBE968	55.688	8.80849	4.02508e-06	-2.20378	down	singletonD32786	LOC_Os01g63160.1	MYB family transcription factor, putative, expressed
Traes_7DS_2C6B88ED2	13.1879	2.85063	0.000328122	-1.75962	down	singletonD32792	LOC_Os06g06190.1	uncharacterized protein ycf45, putative, expressed
Traes_4DL_075CEB82F	8.77626	3.09356	0.0358667	-1.06834	down	singletonD32796	LOC_Os03g14590.1	calcium-binding EF hand family protein, putative, expressed
Traes_3DS_65349138C	3.09313	1.0493	0.0289726	-1.09279	down	singletonD32797	LOC_Os01g13280.1	ubiquitin conjugating enzyme protein, putative, expressed
Traes_4DS_85D726783	14.377	4.03295	0.0138421	-1.35953	down	singletonD32815	LOC_Os03g50130.1	microsomal glutathione S-transferase 3, putative, expressed
Traes_6DL_CE9CE386E	4.05326	1.27229	0.0335099	-1.231	down	singletonD32843	LOC_Os02g48990.1	phosphatidylinositol transfer, putative, expressed
Traes_1DL_EA23307C9	5.55935	1.50736	0.00485838	-1.40946	down	singletonD32847	LOC_Os05g51510.1	protein phosphatase 2C, putative, expressed
Traes_7DL_AA90E8AF5	51.5519	8.38653	6.31795e-05	-2.15172	down	singletonD32848	LOC_Os08g43490.1	heat shock protein DnaJ, putative, expressed
Traes_1DL_706CED60F	5.94458	1.31654	0.00875999	-1.72692	down	singletonD32849	LOC_Os10g34760.1	RIPER3 - Ripening-related family protein precursor,
Traes_2DS_6FC157651	2.41442	0.585925	0.00529465	-1.59062	down	singletonD32852	LOC_Os07g44320.1	expressed protein
Traes_2DL_AC85129B2	8.97053	2.52459	0.0189599	-1.37658	down	singletonD32853	LOC_Os04g40630.1	BTBZ4 - Bric-a-Brac, Tramtrack, Broad Complex BTB domain
Traes_2DL_18577A96D	1.77129	0.243732	0.00927234	-2.386	down	singletonD32860	LOC_Os03g01600.1	aminotransferase domain containing protein, putative,
Traes_7DS_388FD5F9B	5.91015	1.77151	0.0380701	-1.27093	down	singletonD32867	LOC_Os06g12060.1	mTERF family protein, expressed
Traes_5DS_6429161E7	113.292	38.5379	0.0266759	-1.10648	down	singletonD32880	LOC_Os06g04510.1	enolase, putative, expressed
Traes_5DL_9CF510366	1.1986	0.282992	0.0483208	-1.66964	down	singletonD32894	LOC_Os05g40150.1	RGH2B, putative, expressed
Traes_7DL_3990D738D	8.53487	2.7734	0.0186719	-1.15435	down	singletonD32895	LOC_Os02g57760.1	O-methyltransferase, putative, expressed
Traes_6DS_8E81EA463	14.9205	3.43998	0.00103484	-1.64334	down	singletonD32900	LOC_Os02g03840.2	expressed protein
Traes_2DL_5FFD17526	221.775	55.085	0.00113127	-1.56648	down	singletonD32914	LOC_Os04g58710.1	AMP-binding domain containing protein, expressed
Traes_1DL_6FBC50DB3	7.12467	2.57968	0.0360358	-1.014	down	singletonD32918	LOC_Os08g10440.1	NBS-LRR disease resistance protein, putative, expressed
Traes_2DS_ED0031136	3.3279	1.22943	0.0467003	-0.976239	down	singletonD32920	LOC_Os07g40550.2	IBS1, putative, expressed
Traes_1DS_47C1F4DAB	9.15083	1.13061	4.63231e-06	-2.54618	down	singletonD32921	LOC_Os10g25400.1	GDSL-like lipase/acylhydrolase, putative, expressed
Traes_1DS_1E6189B01	2.99644	0.893563	0.0155316	-1.27862	down	singletonD32932	LOC_Os05g01300.1	expressed protein
Traes_2DS_3EE00D53B	50.0313	13.3009	0.00301025	-1.46207	down	singletonD32953	LOC_Os04g47320.1	uncharacterized mscS family protein, putative, expressed
Traes_4DS_142BBED77	3.85519	1.19658	0.0298472	-1.21073	down	singletonD32964	LOC_Os03g52700.1	expressed protein
Traes_5DS_48C9C1FDD1	17.4346	4.59116	0.00324744	-1.46639	down	singletonD32968	LOC_Os01g19130.1	protein phosphatase 2C, putative, expressed
Traes_3DL_66B0B40CD	3.73103	1.2635	0.0341658	-1.10362	down	singletonD32969	LOC_Os01g40094.1	protein phosphatase 2C, putative, expressed
Traes_5DL_935157A12	181.167	32.4428	5.63548e-05	-2.01908	down	singletonD32971	LOC_Os07g28480.1	glutathione S-transferase, putative, expressed
Traes_3DS_ADAAE22DA	86.2278	18.7782	0.000286379	-1.74699	down	singletonD32975	LOC_Os01g14050.1	C2 domain containing protein, putative, expressed
Traes_3DL_0BA8117FE	34.4459	2.78588	3.75517e-05	-3.14433	down	singletonD32978	LOC_Os01g67850.1	zinc finger, RING-type, putative, expressed
Traes_5DL_1353B8A9D	2.19909	0.567426	0.029031	-1.50838	down	singletonD32981	LOC_Os02g20940.1	CHCH domain containing protein, expressed
Traes_6DL_9097A97D9	44.7377	14.425	0.0156802	-1.1929	down	singletonD32984	LOC_Os05g37540.1	transposon protein, putative, unclassified, expressed
Traes_2DS_A467BDAF6	3.3333	0.581267	3.6357e-05	-2.07345	down	singletonD32985	LOC_Os07g47650.1	OsFBK19 - F-box domain and kelch repeat containing protein,
Traes_3DL_5A99ADB9E	781.756	97.572	0.000202206	-2.52848	down	singletonD32991	LOC_Os04g16680.1	fructose-1,6-bisphosphatase, putative, expressed
Traes_5DL_092BC8C4E	0.833587	0.153914	0.0190331	-2.01127	down	singletonD32998	LOC_Os03g64230.1	expressed protein
Traes_6DL_FAD59E515	2.77019	0.606834	0.000849903	-1.7507	down	singletonD33002	LOC_Os02g57290.3	cytochrome P450, putative, expressed
Traes_7DS_CA534661F	6.67016	2.37642	0.0356508	-1.03162	down	singletonD33007	LOC_Os11g35580.1	disease resistance protein RPM1, putative, expressed
Traes_5DL_B979F9A05	7.92488	0.398091	7.98369e-07	-3.83623	down	singletonD33008	LOC_Os03g63330.1	aspartokinase, chloroplast precursor, putative, expressed
Traes_2DS_9CFE43D77	2.92227	0.350638	4.69622e-05	-2.5749	down	singletonD33012	LOC_Os07g49360.1	peroxidase precursor, putative, expressed
Traes_5DL_3BDD70A0F	1237.79	409.101	0.0245206	-1.13329	down	singletonD33013	LOC_Os03g55720.1	cytochrome b6f complex subunit, putative, expressed
Traes_6DS_E2939A3CD	2.34257	0.70757	0.0401729	-1.25954	down	singletonD33018	LOC_Os02g04800.1	AIG2-like family domain containing protein, expressed
Traes_1DL_7A2A028A3	34.5726	5.32221	9.49057e-07	-2.25336	down	singletonD33029	LOC_Os05g27100.1	expressed protein
Traes_2DL_93867FC79	4533.19	1451.38	0.0296842	-1.18256	down	singletonD33033	LOC_Os04g38600.3	glyceraldehyde-3-phosphate dehydrogenase, putative,
Traes_1DS_9C524AAC6	14.0224	0.595514	1.66349e-08	-4.08753	down	singletonD33036	LOC_Os05g04550.1	CAMK_KIN1/SNF1/Nim1_like.3 - CAMK includes
Traes_4DL_EE91221FC	7.37415	0.410821	4.4791e-07	-3.72043	down	singletonD33040	LOC_Os03g09120.1	expressed protein
Traes_6DS_5BD0811DF	3.15905	0.227195	0.00307689	-3.38957	down	singletonD33047	LOC_Os01g65680.1	4,5-DOPA dioxygenase extradiol, putative, expressed
Traes_4DL_C45CC74F7	1.33622	0.146473	0.000149155	-2.76603	down	singletonD33048	LOC_Os03g20300.1	glucose-6-phosphate 1-dehydrogenase, chloroplast precursor,
Traes_2DL_98DC437D0	5.59105	0.387189	1.21423e-05	-3.44238	down	singletonD33051	LOC_Os04g31330.1	exo70 exocyst complex subunit domain containing protein,
Traes_7DL_A95F658D8	43.4046	8.17909	9.09747e-05	-1.95755	down	singletonD33053	LOC_Os06g36650.1	ABC transporter family protein, putative, expressed
Traes_2DL_36A19AD5A	24.9998	6.39119	0.00258634	-1.50355	down	singletonD33057	LOC_Os04g56620.1	molybdopterin biosynthesis protein CNX1, putative,
Traes_4DL_5153CCCAC	14.7784	0.0869477	3.29398e-12	-6.96474	down	singletonD33071	LOC_Os12g17600.1	ribulose bisphosphate carboxylase small chain, chloroplast
Traes_6DL_B99395E69	21.0554	3.94195	0.00063679	-1.94025	down	singletonD33073	LOC_Os08g35440.1	Ser/Thr protein phosphatase family protein, putative,
Traes_3DS_DF23FE973	122.36	36.2762	0.00726715	-1.31469	down	singletonD33081	LOC_Os01g04930.1	MYB family transcription factor, putative, expressed
Traes_3DS_72F26BD77	1.01757	0.150553	9.07373e-05	-2.29281	down	singletonD33089	LOC_Os01g36640.1	disease resistance protein RPM1, putative, expressed
Traes_5DL_43FC1B296	3.59309	0.255514	2.07971e-06	-3.35046	down	singletonD33095	LOC_Os11g05614.1	no apical meristem protein, putative, expressed
Traes_7DL_F8B8223B6	310.757	54.716	1.42291e-05	-2.04074	down	singletonD33107	LOC_Os02g58790.1	cell division inhibitor, putative, expressed
Traes_5DL_4C2E23565	17.9615	5.54097	0.00870091	-1.23017	down	singletonD33110	LOC_Os03g58150.1	transmembrane BAX inhibitor motif-containing protein,
Traes_4DS_51D4A19F4	43.371	2.02909	1.95629e-14	-3.95613	down	singletonD33115	LOC_Os02g28340.1	transferase family protein, putative, expressed
Traes_4DL_19127BBC1	14.3309	3.87176	0.00296199	-1.43786	down	singletonD33117	LOC_Os03g20640.1	expressed protein
Traes_6DL_D3F00DD0E	3.05718	0.294856	0.0128813	-2.89129	down	singletonD33121	LOC_Os06g35060.1	heavy metal-associated domain containing protein, expressed
Traes_7DS_A2B84F74C	2.9831	1.02075	0.0431253	-1.08655	down	singletonD33130	LOC_Os08g44015.1	growth regulator related protein, putative, expressed
Traes_4DL_E9ACD7FEE	20.9285	4.31265	0.000616694	-1.82277	down	singletonD33142	LOC_Os03g12790.1	MATE efflux family protein, putative, expressed
Traes_4DS_CFC487CE5	5.73649	0.39121	9.13995e-09	-3.438	down	singletonD33143	LOC_Os01g43650.1	WRKY11, expressed
Traes_2DS_FE40FC64C	698.935	173.604	0.0026726	-1.55189	down	singletonD33145	LOC_Os03g19427.1	nicotianamine synthase, putative, expressed
Traes_7DL_806E4512D	5.00291	1.05627	0.00185649	-1.79016	down	singletonD33157	LOC_Os11g34440.1	phospholipase A2, putative, expressed
Traes_6DS_E40C27230	21.9328	6.03362	0.00238528	-1.4082	down	singletonD33158	LOC_Os07g03820.1	lectin-like receptor kinase, putative, expressed
Traes_2DL_31962A352	1.33914	0	5.66652e-08	#NAME?	down	singletonD33160	LOC_Os03g03500.1	heavy metal-associated domain containing protein,
Traes_2DL_5DAB8122E	13.9622	2.55013	0.000207155	-1.98926	down	singletonD33180	LOC_Os04g43210.1	transporter family protein, putative, expressed
Traes_1DL_D4989B244	50.2823	3.38698	2.99079e-09	-3.44051	down	singletonD33182	LOC_Os10g40600.1	peptide transporter PTR2, putative, expressed
Traes_7DL_76F751CEF	60.9506	12.4321	0.000128084	-1.83745	down	singletonD33199	LOC_Os07g14600.1	hydrolase, putative, expressed
Traes_5DS_9DFE4D217	4.03152	1.18059	0.011536	-1.31317	down	singletonD33207	LOC_Os10g22484.1	RGH2B, putative, expressed
Traes_5DL_3B463825A	1960.41	549.626	0.0111353	-1.37462	down	singletonD33221	LOC_Os03g56670.1	photosystem I reaction center subunit III, chloroplast
Traes_5DS_581B4DB50	1759.8	558.758	0.0369483	-1.21694	down	singletonD33228	LOC_Os12g43600.1	RNA recognition motif containing protein, expressed
Traes_4DL_0A609D263	224.831	33.3809	5.96921e-06	-2.30249	down	singletonD33232	LOC_Os11g43360.1	tropinone reductase 2, putative, expressed
Traes_4DL_FDE679815	17.954	6.55787	0.0361604	-1.00366	down	singletonD33237	LOC_Os10g10244.1	alanyl-tRNA synthetase, putative, expressed
Traes_3DS_EA46D06CA	178.198	64.0405	0.045687	-1.02265	down	singletonD33240	LOC_Os01g01710.1	1-deoxy-D-xylulose 5-phosphate reductoisomerase,
Traes_5DS_AF684BE34	3.22052	0.694552	0.00514498	-1.78903	down	singletonD33255	LOC_Os02g56840.1	OsFBX70 - F-box domain containing protein, expressed
Traes_3DL_DBC00B292	294.301	70.9847	0.00462798	-1.58147	down	singletonD33259	LOC_Os01g50460.1	nodulin MtN3 family protein, putative, expressed
Traes_7DS_E2DDD8E16	6.39479	1.74805	0.00256786	-1.42061	down	singletonD33265	LOC_Os12g27070.1	heat shock protein DnaJ, putative, expressed
Traes_7DS_91647DECC	643.04	47.2212	1.61641e-10	-3.32432	down	singletonD33280	LOC_Os10g38720.1	glutathione S-transferase, putative, expressed
Traes_4DS_2F239B19C	60.5638	16.0767	0.00183162	-1.43788	down	singletonD33300	LOC_Os11g08670.1	NAD kinase, putative, expressed
Traes_2DS_F1F7FE1D2	2.64562	0.214291	0.00719609	-3.14652	down	singletonD33306	LOC_Os01g33160.1	stress responsive A/B Barrel domain containing protein,
Traes_4DL_B0338071A	5.34368	0.506529	3.69691e-06	-2.92185	down	singletonD33310	LOC_Os03g08000.1	expressed protein
Traes_5DS_6886AAC29	34.2258	11.347	0.0241857	-1.16157	down	singletonD33315	LOC_Os08g04500.1	terpene synthase, putative, expressed
Traes_3DL_C389707AF	13.3169	2.96529	0.000167702	-1.70047	down	singletonD33331	LOC_Os01g66350.1	DUF647 domain containing protein, putative, expressed
Traes_1DL_F651DD820	10.2981	2.62097	0.0264287	-1.51465	down	singletonD33332	LOC_Os08g31700.1	UNE2, putative, expressed
Traes_3DL_A945D8206	1.61787	0.532164	0.0446011	-1.16706	down	singletonD33333	LOC_Os01g65800.1	powdery mildew resistant protein 5, putative, expressed
Traes_4DS_63F7CF3CE	5.3009	1.83921	0.036378	-1.05907	down	singletonD33355	LOC_Os03g48270.1	CAMK_CAMK_like.21 - CAMK includes calcium/calmodulin
Traes_7DS_6B4C94AF3	6.15008	0.747512	0.0156578	-2.58843	down	singletonD33359	LOC_Os08g42020.2	zinc ion binding protein, putative, expressed
Traes_3DL_CCCAF26BC	32.7863	5.51743	1.34507e-05	-2.10835	down	singletonD33361	LOC_Os01g72990.2	expressed protein
Traes_2DL_E72DCBDC9	30.2467	7.70814	0.00342108	-1.50233	down	singletonD33369	LOC_Os04g43800.1	phenylalanine ammonia-lyase, putative, expressed
Traes_3DS_2A7A902AC	4.25729	0.377569	9.76517e-06	-3.03085	down	singletonD33374	LOC_Os01g19390.1	glycerol-3-phosphate acyltransferase, putative, expressed
Traes_5DL_FAD2E7C7E	4.09012	0.708898	0.0229109	-2.10005	down	singletonD33379	LOC_Os03g61030.1	transcription termination factor nusG family protein,
Traes_5DL_BCC9EF0CC	13.8976	1.75039	0.010695	-2.55806	down	singletonD33380	LOC_Os02g17920.1	glyoxalase family protein, putative, expressed
Traes_5DL_36D55F65F	2.76598	0.606239	0.00888013	-1.75873	down	singletonD33397	LOC_Os10g39410.1	Core histone H2A/H2B/H3/H4 domain containing protein,
Traes_2DS_06008B006	4.53997	1.56205	0.0435785	-1.09742	down	singletonD33399	LOC_Os07g37010.1	cyclin, putative, expressed
Traes_4DS_E79CC8BF7	57.8412	13.2996	0.0156883	-1.68788	down	singletonD33408	LOC_Os03g50070.1	DUF1295 domain containing protein, putative, expressed
Traes_2DL_DE8298DE9	108.889	27.0572	0.00099107	-1.54965	down	singletonD33424	LOC_Os04g54560.1	transferase family protein, putative, expressed
Traes_5DL_8EA5CA29E	5.02212	1.4849	0.0448073	-1.30432	down	singletonD33431	LOC_Os03g56270.2	receptor protein kinase CLAVATA1 precursor, putative,
Traes_1DL_266F0C7CE	7.6879	2.17131	0.0162131	-1.35287	down	singletonD33436	LOC_Os02g30600.1	expressed protein
Traes_3DL_88DBE4EC9	5.88273	0.609336	1.51054e-05	-2.81466	down	singletonD33437	LOC_Os01g45990.1	potassium channel AKT1, putative, expressed
Traes_3DS_0CDF492DB	2.56426	0.677811	0.0111135	-1.45541	down	singletonD33442	LOC_Os03g56820.1	fatty acid hydroxylase, putative, expressed
Traes_2DL_91F40FC6D	48.5022	10.9403	0.000608013	-1.67891	down	singletonD33447	LOC_Os04g33660.1	bifunctional monodehydroascorbate reductase and carbonic
Traes_6DL_FD21E2FBC	4.23338	1.41136	0.0297944	-1.10747	down	singletonD33448	LOC_Os02g45250.1	homeobox and START domains containing protein, putative,
Traes_7DS_C1DBCA997	4617.1	752.015	4.53766e-05	-2.17926	down	singletonD33466	LOC_Os06g15400.1	expressed protein
Traes_6DS_85BB674BE	2.51128	0.471783	0.000290815	-1.9634	down	singletonD33467	LOC_Os12g05420.1	calmodulin-binding protein, putative, expressed
Traes_7DS_FE7F6F8DB	5.04986	1.2882	0.0127637	-1.53602	down	singletonD33479	LOC_Os06g03600.3	transcriptional corepressor SEUSS, putative, expressed
Traes_2DS_872EC0A13	2.56916	0.371962	2.00628e-05	-2.32529	down	singletonD33485	LOC_Os07g34070.1	auxin-induced protein 5NG4, putative, expressed
Traes_2DS_BFB4AF796	19.7376	2.47695	0.0378529	-2.57894	down	singletonD33489	LOC_Os07g43800.1	EF hand family protein, putative, expressed
Traes_6DL_24EA20B3C	3.68572	0.79301	0.0383887	-1.77393	down	singletonD33490	LOC_Os02g56120.3	OsIAA9 - Auxin-responsive Aux/IAA gene family member,
Traes_2DS_79DDA51231	7.99041	1.04245	0.047428	-2.45551	down	singletonD33498	LOC_Os05g33040.1	cyclin, putative, expressed
Traes_7DL_48DC7A61A	99.0692	9.93233	5.62136e-06	-2.86691	down	singletonD33507	LOC_Os08g43490.1	heat shock protein DnaJ, putative, expressed
Traes_2DS_68573B205	1.81628	0.240595	4.07027e-05	-2.44267	down	singletonD33508	LOC_Os04g01650.1	erythronate-4-phosphate dehydrogenase domain containing
Traes_2DS_08D6F2B5C	56.5278	10.9745	0.000215695	-1.92674	down	singletonD33515	LOC_Os01g50200.1	UDP-glucoronosyl and UDP-glucosyl transferase domain
Traes_5DS_50513AB5E	1.30574	0.353513	0.0159223	-1.43097	down	singletonD33519	LOC_Os06g01966.1	auxin-induced protein 5NG4, putative, expressed
Traes_5DL_5661E2B4E	9.52438	0.810729	4.3426e-06	-3.07913	down	singletonD33520	LOC_Os08g14830.1	NB-ARC domain containing protein, expressed
Traes_2DS_D1BD339B9	13.1607	3.29284	0.000982541	-1.54418	down	singletonD33530	LOC_Os07g39870.3	eukaryotic peptide chain release factor subunit 1-1,
Traes_3DS_396B2F687	12.0465	1.7334	0.000166439	-2.34653	down	singletonD33532	LOC_Os01g08930.1	DEAD-box ATP-dependent RNA helicase, putative, expressed
Traes_5DS_0479C6E0F	11.9919	1.99064	8.35596e-06	-2.12882	down	singletonD33552	LOC_Os10g41900.1	mla1, putative, expressed
Traes_1DL_5B01C66F9	1.76137	0.402127	0.0104342	-1.66578	down	singletonD33570	LOC_Os06g04470.1	expressed protein
Traes_7DS_A89E104AB	37.2003	2.79685	0.0435205	-3.22274	down	singletonD33602	LOC_Os08g31200.1	cytokinin-O-glucosyltransferase 2, putative, expressed
Traes_3DS_1286108F0	13.6559	0.324023	5.74342e-10	-4.92585	down	singletonD33609	LOC_Os01g58240.1	OsSub6 - Putative Subtilisin homologue, expressed
Traes_3DL_FC3421573	38.4794	8.51217	0.000390657	-1.70748	down	singletonD33611	LOC_Os01g70550.1	heparan-alpha-glucosaminide N-acetyltransferase, putative,
Traes_4DS_D66BDD184	15.9344	3.81649	0.000516806	-1.58999	down	singletonD33621	LOC_Os03g51160.2	fb27, putative, expressed
Traes_2DL_6C8CB47DF	68.3077	12.7203	3.62348e-05	-1.95989	down	singletonD33635	LOC_Os07g05820.2	hydroxyacid oxidase 1, putative, expressed
Traes_4DL_7A1A968EF	36.0468	10.5851	0.0136545	-1.33024	down	singletonD33643	LOC_Os01g55310.1	haloacid dehalogenase-like hydrolase domain-containing
Traes_6DS_33149A110	1.82705	0.385862	0.00655777	-1.77303	down	singletonD33648	LOC_Os02g27960.1	expressed protein
Traes_2DL_B5F355960	162.825	36.9537	0.000473486	-1.66893	down	singletonD33655	LOC_Os02g41860.2	aquaporin protein, putative, expressed
Traes_7DS_A43BCCF38	4.5988	1.05479	0.00983195	-1.64498	down	singletonD33660	LOC_Os01g56860.1	WD domain, G-beta repeat domain containing protein,
Traes_1DL_7BCE5B151	28.5878	5.89651	0.000258145	-1.7978	down	singletonD33711	LOC_Os10g38670.1	glutathione S-transferase, putative, expressed
Traes_4DL_04E858C70	3.61497	0.856425	0.0124493	-1.59706	down	singletonD33716	LOC_Os01g23900.1	retrotransposon protein, putative, unclassified, expressed
Traes_7DS_5BC7069B8	65.5513	18.1884	0.0408378	-1.42183	down	singletonD33720	LOC_Os08g44340.1	monodehydroascorbate reductase, putative, expressed
Traes_2DL_0EA361FF0	113.268	11.9234	6.2604e-09	-2.78347	down	singletonD33734	LOC_Os04g58390.1	allantoinase, putative, expressed
Traes_7DS_5458757D9	5.17783	1.20397	0.00106578	-1.65905	down	singletonD33735	LOC_Os01g40750.1	expressed protein
Traes_3DS_A03D94ABD	15.0164	2.92776	0.023646	-1.93128	down	singletonD33739	LOC_Os01g13460.1	helix-loop-helix DNA-binding domain containing protein,
Traes_2DL_2C1FD7183	12.3805	3.74196	0.00697592	-1.27123	down	singletonD33754	LOC_Os04g35290.1	OsPDIL5-2 protein disulfide isomerase PDIL5-2, expressed
Traes_3DS_C4E8AD8B4	8.0129	2.31009	0.00451292	-1.3348	down	singletonD33764	LOC_Os05g08370.1	CESA1 - cellulose synthase, expressed
Traes_6DL_B0D123480	0.937863	0.264186	0.0114669	-1.35587	down	singletonD33765	LOC_Os09g33600.1	ARF GTPase-activating domain-containing protein, putative,
Traes_5DL_ACFC37280	12.5486	0	0.0102689	#NAME?	down	singletonD33768	LOC_Os03g03360.1	ribosomal protein L5, putative, expressed
Traes_1DL_34B69A2C5	13.5171	4.80441	0.0402658	-1.05709	down	singletonD33786	LOC_Os01g65330.1	expressed protein
Traes_5DL_2AE59A2BA	14.4739	2.80093	0.000823263	-1.91886	down	singletonD33800	LOC_Os01g27360.1	glutathione S-transferase, putative, expressed
Traes_2DL_B7CA0C136	21.8551	6.62068	0.0426036	-1.29101	down	singletonD33807	LOC_Os04g31330.1	exo70 exocyst complex subunit domain containing protein,
Traes_7DL_1C345F19E	6.94762	1.95913	0.03964	-1.39214	down	singletonD33810	LOC_Os02g08470.1	expressed protein
Traes_4DL_66622180C	39.1808	9.31286	0.00639452	-1.59533	down	singletonD33815	LOC_Os07g08160.1	early light-induced protein, chloroplast precursor,
Traes_4DS_85B3C71CD	1.69175	0.412275	0.0154423	-1.57553	down	singletonD33848	LOC_Os01g01484.2	light-mediated development protein DET1, putative,
Traes_1DL_67BBD5C36	45.4516	16.0353	0.0339319	-1.03278	down	singletonD33868	LOC_Os05g50840.1	mitochondrial carrier protein, putative, expressed
Traes_3DL_3014507AB	1.59051	0.164914	0.00272976	-2.79078	down	singletonD33880	LOC_Os01g56360.1	wax synthase, putative, expressed
Traes_4DL_7BCF0EF63	9.41907	2.05897	0.000284608	-1.73105	down	singletonD33881	LOC_Os03g03200.2	hydrolase, alpha/beta fold family protein, putative,
Traes_4DS_D21EF1607	89.7871	9.96678	2.50646e-06	-2.70027	down	singletonD33882	LOC_Os11g04104.2	major facilitator superfamily antiporter, putative,
Traes_7DS_FA3B12855	5.34121	1.03084	0.00663341	-1.92059	down	singletonD33890	LOC_Os08g38710.1	uncharacterized glycosyltransferase, putative, expressed
Traes_5DL_24E161E8F	61.1554	22.2405	0.0356772	-0.991134	down	singletonD33894	LOC_Os03g56810.1	tubulin/FtsZ domain containing protein, putative, expressed
Traes_4DL_D1F16C28F	5.32314	0.580617	4.22043e-07	-2.74442	down	singletonD33921	LOC_Os03g19470.1	proteins of unknown function domain containing protein,
Traes_2DL_A25E4387B	5.72111	1.71697	0.00984372	-1.26464	down	singletonD33940	LOC_Os06g43520.1	cytochrome P450 71D7, putative, expressed
Traes_7DL_BF855D6F9	3.30877	0.436682	4.72878e-05	-2.44292	down	singletonD33941	LOC_Os06g43044.1	GDSL-like lipase/acylhydrolase, putative, expressed
Traes_7DS_E17D2C262	5.51309	1.9269	0.0282533	-1.06778	down	singletonD33947	LOC_Os11g18194.1	cycloartenol synthase, putative, expressed
Traes_3DL_6B12B9793	152.721	10.2184	0.0310997	-3.40403	down	singletonD33950	LOC_Os08g06100.1	O-methyltransferase, putative, expressed
Traes_5DL_6440C007A	8.38313	0.118	0.000562779	-5.75476	down	singletonD33960	LOC_Os03g63910.1	PPR repeat domain containing protein, putative, expressed
Traes_3DS_A226C720F	12.0321	2.89161	0.013474	-1.58738	down	singletonD33963	LOC_Os06g19680.2	zinc finger, C3HC4 type domain containing protein,
Traes_5DS_AB49D55A9	375.193	88.4676	0.00566668	-1.65124	down	singletonD33967	LOC_Os03g22490.1	heavy metal-associated domain containing protein, expressed
Traes_7DS_2F5418BA0	12.7665	2.56396	0.000224087	-1.84415	down	singletonD33987	LOC_Os02g02120.1	OsWAK11 - OsWAK receptor-like protein kinase, expressed
Traes_7DS_BDFC7A8D0	83.069	12.2014	6.36027e-06	-2.30438	down	singletonD33991	LOC_Os07g23570.1	cytochrome P450 72A1, putative, expressed
Traes_7DL_BDE14D8F9	325.694	37.5117	0.000211107	-2.68145	down	singletonD33997	LOC_Os12g43130.1	phytoene synthase, chloroplast precursor, putative,
Traes_1DL_B70F2C775	4.17684	0.857906	0.00194453	-1.8052	down	singletonD33999	LOC_Os05g39530.1	ribonuclease P family protein, putative, expressed
Traes_7DL_59D114555	74.1111	26.7455	0.0379853	-1.01226	down	singletonD34002	LOC_Os06g51210.1	zinc finger family protein, putative, expressed
Traes_1DL_3132E9CF6	7.34212	2.34052	0.0151253	-1.18523	down	singletonD34016	LOC_Os05g51470.1	2-aminoethanethiol dioxygenase, putative, expressed
Traes_3DS_4157C9414	3.85764	0.162833	0.00319623	-4.08071	down	singletonD34020	LOC_Os10g20090.1	CSLH1 - cellulose synthase-like family H, expressed
Traes_6DL_9D7B532651	45.2749	7.88673	3.33864e-05	-2.0676	down	singletonD34026	LOC_Os02g53200.2	glucan endo-1,3-beta-glucosidase precursor, putative,
Traes_1DL_8C6B737E9	8.22565	1.63038	0.0413996	-1.91214	down	singletonD34029	LOC_Os05g49140.1	CGMC_MAPKCMGC_2.8 - CGMC includes CDA, MAPK, GSK3, and CLKC
Traes_1DS_CB843051D	3.13473	0.503439	0.0406469	-2.21103	down	singletonD34030	LOC_Os02g29210.1	ankyrin, putative, expressed
Traes_3DL_DD407E97D	195.966	16.8419	8.95386e-05	-3.04588	down	singletonD34038	LOC_Os01g53730.1	expressed protein
Traes_5DS_A19E1C7D3	19.8202	5.44416	0.00651398	-1.43104	down	singletonD34043	LOC_Os09g01290.1	hhH-GPD superfamily base excision DNA repair protein,
Traes_4DL_4DA1BA866	3.41803	1.175	0.0292821	-1.08689	down	singletonD34059	LOC_Os01g24980.1	naringenin,2-oxoglutarate 3-dioxygenase, putative,
Traes_2DS_8993BF910	9.12603	1.74342	8.2932e-05	-1.94755	down	singletonD34074	LOC_Os11g34180.1	uncharacterized protein family UPF0016 domain containing
Traes_3DS_590EEF700	5.51299	0.619417	2.83415e-05	-2.71048	down	singletonD34083	LOC_Os09g39680.1	transporter, major facilitator family, putative, expressed
Traes_4DL_AEEACCD6F	35.9937	8.19835	0.00041402	-1.6931	down	singletonD34107	LOC_Os10g31000.1	ubiquitin-conjugating enzyme, putative, expressed
Traes_7DS_AACE72A4B	23.0808	5.87848	0.00127548	-1.52007	down	singletonD34121	LOC_Os09g33450.1	zinc finger DHHC domain-containing protein, putative,
Traes_2DS_480CFDFE4	6.24988	2.04046	0.0190559	-1.1779	down	singletonD34125	LOC_Os11g46210.1	NB-ARC domain containing protein, expressed
Traes_5DL_AB1CA60FD	21.3991	1.71288	8.39266e-09	-3.19192	down	singletonD34145	LOC_Os03g58470.1	retrotransposon protein, putative, Ty3-gypsy subclass,
Traes_3DS_EE0DD8E0D	152.425	32.9542	0.00024294	-1.7585	down	singletonD34146	LOC_Os01g01420.2	expressed protein
Traes_1DS_AAA7B8951	1.90673	0.272893	0.0198965	-2.36348	down	singletonD34160	LOC_Os05g01230.1	zinc finger, C3HC4 type domain containing protein,
Traes_1DL_F79BA1493	21.6014	4.86343	0.00244777	-1.6869	down	singletonD34179	LOC_Os06g42520.1	transposon protein, putative, unclassified, expressed
Traes_5DL_A939132ED	3.60488	0.997216	0.0383239	-1.40729	down	singletonD34187	LOC_Os03g55560.2	STE_MEKK_ste11_MAP3K.15 - STE kinases include homologs to
Traes_7DL_9464F5F0F	10.088	2.81398	0.0280955	-1.40263	down	singletonD34192	LOC_Os03g27880.1	tetratricopeptide-like helical, putative, expressed
Traes_6DL_48712ED96	2.04634	0.706747	0.0355108	-1.05788	down	singletonD34211	LOC_Os07g09400.1	RNA ligase isoform 1, putative, expressed
Traes_3DS_441692999	16.9196	5.37614	0.0145141	-1.19687	down	singletonD34218	LOC_Os01g22630.2	ECT protein, putative, expressed
Traes_3DL_0ACBA0509	5.62837	1.02715	0.000342623	-2.01111	down	singletonD34219	LOC_Os01g36540.1	pentatricopeptide, putative, expressed
Traes_4DL_B4D811F39	43.1573	12.9628	0.0384538	-1.30519	down	singletonD34223	LOC_Os03g03410.1	serine/threonine-protein kinase, putative, expressed
Traes_7DS_EEC79EA14	24.7933	5.71341	0.00417999	-1.67382	down	singletonD34224	LOC_Os06g14050.1	membrane attack complex component/perforin/complement C9,
Traes_6DL_1EC4A77EE	2.96799	1.01584	0.0332716	-1.07479	down	singletonD34230	LOC_Os11g29790.1	receptor kinase, putative, expressed
Traes_7DS_1FF53C667	451.607	78.2869	2.25219e-05	-2.05193	down	singletonD34235	LOC_Os06g06290.1	GDSL-like lipase/acylhydrolase, putative, expressed
Traes_1DL_E4FD651AE	27.2962	4.68572	0.0446922	-2.05822	down	singletonD34237	LOC_Os05g51500.1	eukaryotic translation initiation factor 5B, putative,
Traes_7DS_9ACFAD519	1.68557	0.197531	5.50454e-05	-2.62309	down	singletonD34246	LOC_Os06g17880.1	NBS-LRR disease resistance protein, putative, expressed
Traes_2DL_154B276D9	34.6436	1.79942	1.30017e-08	-3.78146	down	singletonD34249	LOC_Os01g45830.1	sulfate transporter, putative, expressed
Traes_1DL_D47E11A56	666.773	122.055	7.53866e-05	-1.99601	down	singletonD34256	LOC_Os10g35370.1	oxidoreductase, short chain dehydrogenase/reductase family
Traes_2DS_074C825C9	6.73301	1.46215	0.00428928	-1.73224	down	singletonD34268	LOC_Os03g29250.1	SPX domain-containing protein, putative, expressed
Traes_2DS_61594D3E9	25.5518	2.73291	0.000673942	-2.79596	down	singletonD34282	LOC_Os07g47180.1	transposon protein, putative, unclassified, expressed
Traes_7DS_A7444FEBE	3.79029	0.481504	0.000267753	-2.52803	down	singletonD34302	LOC_Os01g56050.1	MATE efflux family protein, putative, expressed
Traes_1DS_36D3EE932	9.41058	1.04614	5.63305e-07	-2.69558	down	singletonD34307	LOC_Os05g04550.1	CAMK_KIN1/SNF1/Nim1_like.3 - CAMK includes
Traes_6DL_FD0D2AD54	2.61083	0.491673	0.00442313	-1.95999	down	singletonD34313	LOC_Os02g41580.1	CAMK_CAMK_like.14 - CAMK includes calcium/calmodulin
Traes_7DL_28611AD8D	374.326	111.375	0.00938684	-1.27933	down	singletonD34321	LOC_Os06g01250.1	cytochrome P450, putative, expressed
Traes_5DL_13A1C9C96	3.57987	1.00907	0.00714969	-1.35909	down	singletonD34324	LOC_Os02g55560.1	protein phosphatase 2C, putative, expressed
Traes_6DL_9DB515FBE	2.6035	0.804158	0.0403068	-1.25839	down	singletonD34344	LOC_Os10g04110.1	MLA6 protein, putative, expressed
Traes_7DS_6A2A4E8EB	3.31323	0.513226	0.0201899	-2.26465	down	singletonD34348	LOC_Os02g57330.1	expressed protein
Traes_6DL_94E418822	19.4497	3.07881	0.0399545	-2.23415	down	singletonD34372	LOC_Os02g54710.1	expressed protein
Traes_7DL_9460C0687	38.2778	11.1263	0.00819456	-1.33371	down	singletonD34386	LOC_Os06g49110.1	delta-aminolevulinic acid dehydratase, chloroplast
Traes_5DS_F59D340A9	1.91881	0.343475	0.0030614	-2.02175	down	singletonD34393	LOC_Os12g40080.1	B3 DNA binding domain containing protein, expressed
Traes_2DS_D9BBDFA85	13.7251	5.12658	0.0479546	-0.945437	down	singletonD34405	LOC_Os07g48350.1	structural constituent of ribosome, putative, expressed
Traes_5DS_9692ECD25	3.02058	0.736095	0.0127041	-1.60308	down	singletonD34406	LOC_Os11g25454.1	cytokinin-N-glucosyltransferase 1, putative, expressed
Traes_2DL_C43663EFE	2.56138	0.562859	0.00618001	-1.72978	down	singletonD34407	LOC_Os04g51310.1	putrescine-binding periplasmic protein-related, putative,
Traes_7DL_5968FA56C	6.5952	0.801962	0.0496088	-2.62873	down	singletonD34411	LOC_Os02g08440.4	WRKY71, expressed
Traes_3DS_D6BE85E1E	53.5178	7.03022	0.0264946	-2.43039	down	singletonD34415	LOC_Os01g04070.1	verticillium wilt disease resistance protein, putative,
Traes_2DL_4D00BC16D	2.50229	0.446596	0.0239145	-2.02647	down	singletonD34423	LOC_Os04g43800.1	phenylalanine ammonia-lyase, putative, expressed
Traes_2DL_B711BD396	127.959	26.5178	0.000215062	-1.82493	down	singletonD34446	LOC_Os04g49570.2	glutamate receptor, putative, expressed
Traes_5DS_D90F8549E	1.11093	0.33981	0.0199596	-1.24106	down	singletonD34468	LOC_Os11g37700.1	pleiotropic drug resistance protein, putative, expressed
Traes_5DL_52B952D4F	3.52587	0.857823	0.000975745	-1.58889	down	singletonD34523	LOC_Os06g01320.1	chromo domain containing protein, expressed
Traes_6DS_BD6C73516	2.92392	0.446472	9.80174e-06	-2.28268	down	singletonD34558	LOC_Os02g13220.1	F-box family protein, putative, expressed
Traes_5DL_C8E7A249E	11.6679	2.54372	0.000724329	-1.72535	down	singletonD34560	LOC_Os04g55730.1	alpha-N-acetylglucosaminidase, putative, expressed
Traes_5DL_FEA0E2142	80.5747	12.2655	2.46973e-06	-2.25621	down	singletonD34583	LOC_Os12g42250.1	ZOS12-10 - C2H2 zinc finger protein, expressed
Traes_7DL_90CD3809F	6.56943	0.943313	1.55846e-05	-2.35244	down	singletonD34585	LOC_Os06g37560.1	beta-galactosidase precursor, putative, expressed
Traes_4DL_8DA9F53C4	4.77525	0.329645	0.00012836	-3.42815	down	singletonD34586	LOC_Os03g01300.1	LTPL114 - Protease inhibitor/seed storage/LTP family
Traes_2DL_5A655EDAD	3.99349	0.279139	0.0312107	-3.35703	down	singletonD34603	LOC_Os04g39610.1	glycerophosphoryl diester phosphodiesterase family protein,
Traes_2DL_A0E32C99A	94.9582	19.556	0.000177995	-1.83476	down	singletonD34611	LOC_Os04g39100.1	peroxidase precursor, putative, expressed
Traes_3DL_587242E7D	5.58293	0.193789	5.23288e-08	-4.40489	down	singletonD34625	LOC_Os01g67850.1	zinc finger, RING-type, putative, expressed
Traes_5DL_5E2AECAD6	5.57683	0.889141	0.00114178	-2.17355	down	singletonD34626	LOC_Os01g58580.1	ICE-like protease p20 domain containing protein, putative,
Traes_4DL_D0ADE3477	5.67895	0.506456	4.53238e-05	-3.04628	down	singletonD34631	LOC_Os06g23140.1	copper methylamine oxidase precursor, putative, expressed
Traes_1DS_55D10B1E9	2.90735	0.803689	0.0431455	-1.37541	down	singletonD34646	LOC_Os05g03610.1	phospholipase C, putative, expressed
Traes_5DS_BE4C8D436	0.839338	0.121639	0.00451642	-2.35121	down	singletonD34649	LOC_Os09g28720.1	alpha/beta hydrolase fold, putative, expressed
Traes_2DL_9A67DCEEE	6.09097	0.904519	0.000249651	-2.28757	down	singletonD34660	LOC_Os07g01560.1	transporter family protein, putative, expressed
Traes_1DS_8EFBECA1E	252.564	55.7868	0.0362885	-1.74317	down	singletonD34662	LOC_Os12g05080.1	PMR5, putative, expressed
Traes_4DL_8B3A637CF	9.29874	2.16151	0.0189371	-1.62961	down	singletonD34672	LOC_Os01g16180.2	MT-A70 domain containing protein, expressed
Traes_4DL_2C8040E15	20.653	1.61793	6.12546e-09	-3.22936	down	singletonD34686	LOC_Os01g65780.2	glycosyl transferase, putative, expressed
Traes_2DS_85F9EE1A8	0.683637	0.0100895	0.0309704	-5.5473	down	singletonD34736	LOC_Os04g01230.1	phosphoglycerate mutase, putative, expressed
Traes_2DS_9363510AE	7.26256	2.02488	0.00284426	-1.36962	down	singletonD34766	LOC_Os04g57550.1	amine oxidase, flavin-containing, domain containing
Traes_3DS_F58D58921	7.17512	1.94274	0.0317572	-1.41464	down	singletonD34768	LOC_Os03g64230.1	expressed protein
Traes_7DL_9D357883C	110.938	26.4733	0.000710172	-1.5961	down	singletonD34770	LOC_Os06g47220.1	expressed protein
Traes_6DL_6C593B3E3	9.53291	2.41227	0.00446411	-1.51645	down	singletonD34773	LOC_Os03g64219.3	OTU-like cysteine protease family protein, putative,
Traes_3DL_FBB80151F	2.23788	0.113434	2.27687e-06	-3.80443	down	singletonD34785	LOC_Os01g69850.1	OsMADS65 - MADS-box family gene with MIKC* type-box,
Traes_3DL_2AC39063F	5.6249	1.50841	0.0170233	-1.47297	down	singletonD34788	LOC_Os11g01200.1	senescence-induced receptor-like serine/threonine-protein
Traes_2DL_00DAD7BF1	15.0927	2.93563	0.000876916	-1.89554	down	singletonD34802	LOC_Os09g21260.1	cytochrome P450 domain containing protein, expressed
Traes_2DL_62BDE92C31	356.686	68.6529	0.00617646	-1.94448	down	singletonD34804	LOC_Os04g57930.1	thioredoxin, putative, expressed
Traes_3DL_E279D1215	1.77187	0.316072	0.000937131	-2.03228	down	singletonD34808	LOC_Os01g74330.1	pectinacetylesterase domain containing protein, expressed
Traes_4DL_F22E8C6331	5.78611	1.76186	0.0377638	-1.24708	down	singletonD34817	LOC_Os03g20850.1	exostosin family domain containing protein, expressed
Traes_7DL_A4DD864CC	5.19548	1.32475	0.00308163	-1.49998	down	singletonD34831	LOC_Os04g10380.1	glycine-rich protein, putative, expressed
Traes_4DL_1CD355C8A	3.25792	0.90579	0.00671756	-1.38019	down	singletonD34846	LOC_Os01g37837.1	seryl-tRNA synthetase, putative, expressed
Traes_2DS_B97E601E0	9.69611	1.97949	0.00328733	-1.81463	down	singletonD34850	LOC_Os03g20380.1	CAMK_KIN1/SNF1/Nim1_like.2 - CAMK includes
Traes_3DS_67795E357	2.41669	0.472956	0.00158877	-1.87249	down	singletonD34862	LOC_Os05g31062.1	DNAJ heat shock N-terminal domain-containing protein,
Traes_2DS_17780309E	2.63558	0.581196	0.00126923	-1.73037	down	singletonD34872	LOC_Os02g09250.1	cytochrome P450 71D10, putative, expressed
Traes_6DS_5631CF5E5	2.7457	0.187728	0.0475025	-3.39665	down	singletonD34874	LOC_Os02g58090.1	PSP domain containing protein, expressed
Traes_7DL_D4388D308	2.00556	0.472271	0.0117806	-1.60706	down	singletonD34898	LOC_Os08g02840.1	ribosome, putative, expressed
Traes_3DL_B38DFDDFF	8.90309	1.04418	0.0218146	-2.59519	down	singletonD34916	LOC_Os07g44499.1	peroxidase, putative, expressed
Traes_1DL_90E3FC8F5	9.10367	2.64289	0.00641067	-1.33186	down	singletonD34936	LOC_Os05g50810.1	CAMK_CAMK_like.5 - CAMK includes calcium/calmodulin
Traes_7DS_7B18D90B9	21.3038	1.24259	0.00137037	-3.61819	down	singletonD34951	LOC_Os07g32010.1	UDP-glucoronosyl and UDP-glucosyl transferase domain
Traes_4DS_3A6A1733C	39.7727	11.0515	0.00432235	-1.40592	down	singletonD34952	LOC_Os09g39550.1	expressed protein
Traes_7DS_076B7539A	1.83065	0.561266	0.0138125	-1.24291	down	singletonD34962	LOC_Os01g34390.1	prenyltransferase, putative, expressed
Traes_3DS_9A12422EC	3.97847	0.313182	0.000128614	-3.23357	down	singletonD34969	LOC_Os02g18480.1	lipase class 3 family protein, putative, expressed
Traes_3DL_C22C625F6	14.0726	4.85281	0.020872	-1.07248	down	singletonD34970	LOC_Os01g49690.1	Ser/Thr protein phosphatase family protein, putative,
Traes_6DS_D8750EB5A	1.41407	0.327399	0.0101286	-1.6266	down	singletonD34974	LOC_Os06g43030.1	protein kinase domain containing protein, expressed
Traes_2DS_59A6D76F6	6.70375	1.11252	0.000460473	-2.13355	down	singletonD34975	LOC_Os09g08190.1	sulfotransferase domain containing protein, expressed
Traes_2DS_C4613D6D1	1.61795	0.582644	0.0464084	-1.03956	down	singletonD34985	LOC_Os08g24400.1	SWP, putative, expressed
Traes_6DL_79D318089	7.55184	2.18411	0.00422317	-1.3412	down	singletonD34996	LOC_Os02g32490.1	AMP-binding enzyme, putative, expressed
Traes_1DL_163FE3183	14.8676	3.23506	0.000821691	-1.74773	down	singletonD35002	LOC_Os11g17430.1	retrotransposon protein, putative, unclassified, expressed
Traes_5DS_705DA1C6C	3.11674	0.969018	0.0431455	-1.23654	down	singletonD35007	LOC_Os12g41810.1	expressed protein
Traes_6DL_86630561A	1.66058	0.460595	0.0409553	-1.39236	down	singletonD35032	LOC_Os03g24844.1	expressed protein
Traes_1DL_F88E5106B	6.81841	0.777972	0.0228829	-2.6381	down	singletonD35048	LOC_Os06g16980.1	DNA topoisomerase I family protein, expressed
Traes_3DS_1D1C66EA4	20.0505	6.42033	0.0127796	-1.18672	down	singletonD35056	LOC_Os02g05660.1	DEAD-box ATP-dependent RNA helicase 35A, putative,
Traes_3DL_523444439	7.84363	1.06169	0.000162656	-2.43201	down	singletonD35070	LOC_Os01g66170.1	SNARE associated Golgi protein, putative, expressed
Traes_4DL_43363149D	4.01161	0.993692	0.00705674	-1.54357	down	singletonD35077	LOC_Os08g32090.1	DEAD-box ATP-dependent RNA helicase, putative, expressed
Traes_4DL_8E8B48952	7.8572	2.24613	0.004998	-1.33468	down	singletonD35080	LOC_Os06g01966.1	auxin-induced protein 5NG4, putative, expressed
Traes_1DL_B51EC7F07	4.03115	0.963346	0.00310863	-1.61515	down	singletonD35105	LOC_Os03g22880.1	nucleolar protein 5A, putative, expressed
Traes_4DL_0591F701C	12.5757	3.87213	0.0468982	-1.25217	down	singletonD35116	LOC_Os03g15570.1	STE_MEKK_ste11_MAP3K.12 - STE kinases include homologs to
Traes_7DL_AE1D2E80C	32.0615	10.677	0.0461904	-1.15046	down	singletonD35132	LOC_Os06g44160.1	heat shock protein DnaJ, putative, expressed
Traes_7DL_A4B600CAC	84.9648	18.4157	0.000352804	-1.75428	down	singletonD35137	LOC_Os06g39906.1	homeobox domain containing protein, expressed
Traes_4DL_FA8591613	1.47918	0.271216	0.0102353	-1.97672	down	singletonD35141	LOC_Os03g12660.1	cytochrome P450, putative, expressed
Traes_6DL_C729C41AB	24.5558	4.37147	1.88646e-05	-2.0358	down	singletonD35153	LOC_Os01g01070.1	expressed protein
Traes_6DS_0344ECC33	1.54597	0.436808	0.029642	-1.36207	down	singletonD35158	LOC_Os03g01810.1	SNF7 domain containing protein, putative, expressed
Traes_2DS_E6C77EB38	27.169	7.14147	0.00197631	-1.45407	down	singletonD35162	LOC_Os07g47820.1	acyl-CoA dehydrogenase family member 10, putative,
Traes_7DS_4E230B50B	5.01997	1.35898	0.032964	-1.4529	down	singletonD35163	LOC_Os06g11610.1	heat shock 22 kDa protein, mitochondrial precursor,
Traes_5DL_39AE10F93	27.6719	2.41629	0.000279469	-3.04422	down	singletonD35174	LOC_Os06g01950.1	phosphoglycerate mutase, putative, expressed
Traes_3DL_5CF784E2A	21.0837	5.7407	0.00193657	-1.42101	down	singletonD35178	LOC_Os06g02144.1	6-phosphogluconate dehydrogenase, decarboxylating,
Traes_3DL_D174E1D63	159.837	46.0402	0.00444033	-1.3376	down	singletonD35196	LOC_Os01g58890.2	cysteine proteinase inhibitor precursor protein, putative,
Traes_3DS_5035537F1	6.07012	1.61555	0.00683275	-1.47666	down	singletonD35201	LOC_Os08g07890.1	NB-ARC domain containing protein, expressed
Traes_3DS_4B282D187	54.2682	7.64826	0.0276361	-2.33109	down	singletonD35205	LOC_Os05g23320.2	expressed protein
Traes_1DL_159BCA1CC	18.0902	6.69712	0.0421572	-0.965085	down	singletonD35206	LOC_Os05g28870.1	mitochondrial carrier protein, putative, expressed
Traes_3DL_5F3D20D9F	41.1577	6.66821	2.11966e-05	-2.16107	down	singletonD35237	LOC_Os08g39630.1	helix-loop-helix DNA-binding domain containing protein,
Traes_1DL_430D91CBE	296.85	9.76089	1.2677e-12	-4.47062	down	singletonD35247	LOC_Os09g17740.1	chlorophyll A-B binding protein, putative, expressed
Traes_3DS_F43FE2C78	9.32719	2.09687	0.010644	-1.70711	down	singletonD35267	LOC_Os08g01450.1	cytochrome P450, putative, expressed
Traes_3DL_281B6BCBF	1.06945	0.280181	0.00613364	-1.47182	down	singletonD35283	LOC_Os05g50120.1	CGMC_MAPKCMGC_2.3 - CGMC includes CDA, MAPK, GSK3, and CLKC
Traes_1DS_04B2A3FBB	16.8433	4.18683	0.00229224	-1.55868	down	singletonD35284	LOC_Os01g72610.1	glycosyltransferase, putative, expressed
Traes_7DL_F54CBFEF5	7.64262	1.86448	0.00197997	-1.59401	down	singletonD35285	LOC_Os06g33330.1	powdery mildew resistant protein 5, putative, expressed
Traes_3DL_135DC9007	1.18286	0.147113	0.0200817	-2.50821	down	singletonD35290	LOC_Os05g37170.1	transcription factor, putative, expressed
Traes_7DS_D7813B133	2.13342	0.373914	0.000227632	-2.06093	down	singletonD35294	LOC_Os06g03682.1	calcium-dependent protein kinase isoform AK1, putative,
Traes_2DS_AE68304C7	2.06233	0.5932	0.0153986	-1.34052	down	singletonD35296	LOC_Os07g38240.1	ZOS7-05 - C2H2 zinc finger protein, expressed
Traes_7DS_50BD1435E	8.99187	1.10195	9.12971e-05	-2.58735	down	singletonD35309	LOC_Os10g06720.1	aldose 1-epimerase, putative, expressed
Traes_6DS_72B4D1248	2.4655	0.197736	2.0174e-07	-3.17472	down	singletonD35310	LOC_Os01g06090.1	expressed protein
Traes_7DS_76CD6F654	56.2223	18.5863	0.0155823	-1.13819	down	singletonD35318	LOC_Os06g11380.1	geminivirus Rep-interacting motor protein, putative,
Traes_6DL_BBDBA2C49	47.2846	8.29445	0.00875999	-2.07909	down	singletonD35319	LOC_Os02g55120.1	translation initiation factor IF-3, putative, expressed
Traes_2DL_5D93B5CF9	2.55595	0.136385	5.82811e-09	-3.7652	down	singletonD35320	LOC_Os08g13350.1	expressed protein
Traes_4DL_4BB6D697E	7.88331	1.8057	0.00777803	-1.6447	down	singletonD35348	LOC_Os05g49270.1	transporter family protein, putative, expressed
Traes_5DL_E09100E9D	2.58872	0.42754	0.000949215	-2.12679	down	singletonD35351	LOC_Os02g17940.3	leucoanthocyanidin dioxygenase, putative, expressed
Traes_4DL_991239177	4.27606	0.880726	0.00179742	-1.83383	down	singletonD35359	LOC_Os03g02430.1	PPR repeat domain containing protein, putative, expressed
Traes_7DS_37C02E94C	7.55321	1.76852	0.0119782	-1.6223	down	singletonD35360	LOC_Os06g10160.1	tyrosine protein kinase domain containing protein,
Traes_5DL_E060E44EA	1.80221	0.0709919	6.80893e-05	-4.23903	down	singletonD35383	LOC_Os11g04830.1	embryogenesis transmembrane protein, putative, expressed
Traes_3DS_CBE46365A	2.21756	0.190031	7.98643e-06	-3.06199	down	singletonD35388	LOC_Os03g15840.1	glycosyl transferase, group 1 domain containing protein,
Traes_5DL_A6B7B0525	4.63426	1.36061	0.0063274	-1.31102	down	singletonD35424	LOC_Os03g59700.1	peptidyl-prolyl cis-trans isomerase, putative, expressed
Traes_7DS_0989F08EB	3.06031	0.157376	4.64754e-09	-3.8452	down	singletonD35426	LOC_Os03g04530.1	cytochrome P450, putative, expressed
Traes_3DL_4A818FD98	7.94823	1.85736	0.0135777	-1.62016	down	singletonD35435	LOC_Os01g74152.1	haloacid dehalogenase-like hydrolase family protein,
Traes_6DL_68B5BD881	14.205	0.992408	1.66599e-06	-3.39719	down	singletonD35442	LOC_Os07g09970.1	LTPL84 - Protease inhibitor/seed storage/LTP family protein
Traes_3DL_171CAEEDB	1.72268	0.375276	0.00176938	-1.75356	down	singletonD35444	LOC_Os01g60700.2	serine/threonine-protein kinase NAK, putative, expressed
Traes_7DL_6FC3FB1421	13.7156	3.1237	0.000366574	-1.66328	down	singletonD35447	LOC_Os06g50060.1	ras-related protein, putative, expressed
Traes_3DS_C94FEA540	51.8948	20.3773	0.0462318	-0.887569	down	singletonD35459	LOC_Os01g01302.1	shikimate kinase, putative, expressed
Traes_2DL_6146FE0C0	20.4281	5.93873	0.0182109	-1.33729	down	singletonD35479	LOC_Os04g31330.1	exo70 exocyst complex subunit domain containing protein,
Traes_1DL_32CEAC1D5	5.03225	0.573487	1.99448e-06	-2.6607	down	singletonD35491	LOC_Os05g28730.1	zinc finger, C3HC4 type domain containing protein,
Traes_4DS_5CA47E991	4.68972	1.2271	0.00437931	-1.49817	down	singletonD35494	LOC_Os09g39660.1	ZOS9-21 - C2H2 zinc finger protein, expressed
Traes_3DS_E318B0B57	11.1695	3.56911	0.0142441	-1.20658	down	singletonD35501	LOC_Os02g38980.1	bromodomain domain containing protein, expressed
Traes_2DL_F40A0A50F	3.38157	0.700293	0.000785258	-1.80997	down	singletonD35504	LOC_Os03g06520.2	sulfate transporter, putative, expressed
Traes_2DL_8BD9DC3DF	16.9858	3.81114	0.000381409	-1.68517	down	singletonD35507	LOC_Os08g01330.1	no apical meristem protein, putative, expressed
Traes_5DL_F32C2291C	3.88196	1.35125	0.0250876	-1.06484	down	singletonD35515	LOC_Os02g31150.1	zinc finger, C3HC4 type domain containing protein,
Traes_3DS_87BE05EFF	1.83097	0.332961	9.90484e-05	-2.00885	down	singletonD35519	LOC_Os07g30220.1	expressed protein
Traes_7DL_AB7C59D49	0.867744	0.267336	0.0392247	-1.22492	down	singletonD35533	LOC_Os09g10054.1	disease resistance protein RPS2, putative, expressed
Traes_7DS_89324DD64	2.9711	1.08996	0.0432641	-0.982282	down	singletonD35537	LOC_Os07g11290.1	expressed protein
Traes_1DS_29F18D0C8	38.3959	11.7349	0.0158071	-1.23527	down	singletonD35545	LOC_Os01g22660.2	GDSL-like lipase/acylhydrolase, putative, expressed
Traes_7DL_9EAAF42DC	2.11442	0.51311	0.0157256	-1.60419	down	singletonD35547	LOC_Os12g44180.1	nodulin, putative, expressed
Traes_5DL_F6C0F4E7B	7.61496	2.10728	0.0150982	-1.40834	down	singletonD35551	LOC_Os09g33930.3	farnesyltransferase/geranylgeranyltransferase type-1
Traes_4DL_7F0E9D8DE	13.7272	1.70287	1.01395e-06	-2.54227	down	singletonD35562	LOC_Os03g16150.3	mannose-1-phosphate guanyltransferase, putative, expressed
Traes_4DL_EEC3DE452	27.1351	4.90401	2.97188e-05	-2.02876	down	singletonD35581	LOC_Os03g12860.1	homeobox associated leucine zipper, putative, expressed
Traes_7DL_B3A16E331	15.6672	2.91192	0.031145	-1.93526	down	singletonD35586	LOC_Os06g43930.1	OsProCP2 - Putative Lysosomal Pro-x Carboxypeptidase
Traes_3DL_22A192607	5.13517	1.62144	0.0195649	-1.22344	down	singletonD35612	LOC_Os01g53720.2	expressed protein
Traes_4DL_AE09D3F97	8.09228	2.60946	0.0116183	-1.17089	down	singletonD35621	LOC_Os09g37760.1	bromodomain domain containing protein, expressed
Traes_1DL_E013E9019	8.85525	1.20512	0.0011323	-2.39962	down	singletonD35629	LOC_Os03g38540.1	folic acid binding protein, putative, expressed
Traes_2DL_D6FE35F38	8.23681	1.41959	1.31394e-05	-2.07618	down	singletonD35643	LOC_Os02g58500.1	phospholipase A2, putative, expressed
Traes_3DS_D669F6661	3.05697	0.480059	0.000327562	-2.24434	down	singletonD35658	LOC_Os07g44299.1	pentatricopeptide, putative, expressed
Traes_5DL_19917A826	3.45048	0.907495	0.0202144	-1.49603	down	singletonD35660	LOC_Os02g57700.1	protein kinase, putative, expressed
Traes_3DL_CD6E35DF9	9.63378	1.43062	0.000291317	-2.32176	down	singletonD35662	LOC_Os03g32470.1	leucoanthocyanidin dioxygenase, putative, expressed
Traes_5DL_A9B098305	2.87886	0.799843	0.0337972	-1.39613	down	singletonD35674	LOC_Os03g53150.1	OsIAA13 - Auxin-responsive Aux/IAA gene family member,
Traes_3DS_FEFA15418	4.78704	0.939122	0.00457652	-1.90115	down	singletonD35678	LOC_Os04g01310.1	serine/threonine-protein kinase receptor precursor,
Traes_6DL_BF6ECC191	17.9142	5.63097	0.0219944	-1.22415	down	singletonD35680	LOC_Os02g43290.1	protein kinase domain containing protein, expressed
Traes_2DS_0D20D2355	10.8747	0.873272	2.32656e-05	-3.15241	down	singletonD35683	LOC_Os01g34700.1	dienelactone hydrolase family protein, expressed
Traes_6DS_86A72C2F3	23.5339	7.51434	0.0185542	-1.17349	down	singletonD35690	LOC_Os02g02290.1	SNF2 family N-terminal domain containing protein, expressed
Traes_4DL_BBED80BC4	2.5427	0.835809	0.0399299	-1.14766	down	singletonD35694	LOC_Os03g06160.1	BTBP1 - Bric-a-Brac, Tramtrack, Broad Complex BTB domain
Traes_4DS_3AFE303D0	65.5888	16.1117	0.00411596	-1.58072	down	singletonD35697	LOC_Os11g17930.1	expressed protein
Traes_5DL_A027D96A6	2.12514	0.0728267	1.17276e-09	-4.41035	down	singletonD35704	LOC_Os01g16714.1	flavin monooxygenase, putative, expressed
Traes_3DL_DE73A8811	7.36788	1.55364	0.00106533	-1.76892	down	singletonD35722	LOC_Os01g26390.1	TKL_IRAK_DUF26-lh.1 - DUF26 kinases have homology to DUF26
Traes_6DL_535521683	16.6444	4.58595	0.00428606	-1.38604	down	singletonD35726	LOC_Os02g54130.2	heat shock protein DnaJ, putative, expressed
Traes_3DS_814B6BB9A	28.1162	6.25941	0.000483114	-1.70078	down	singletonD35744	LOC_Os01g10810.1	rho termination factor, N-terminal domain containing
Traes_6DS_55790D2FA	11.6353	1.98659	0.00029883	-2.0823	down	singletonD35748	LOC_Os09g39530.1	Cupin domain containing protein, expressed
Traes_7DL_374E11131	29.5541	7.89309	0.00502121	-1.45051	down	singletonD35752	LOC_Os05g02300.1	Core histone H2A/H2B/H3/H4 domain containing protein,
Traes_4DL_2D5B910A6	22.2688	2.98804	2.23842e-05	-2.44818	down	singletonD35757	LOC_Os03g12860.1	homeobox associated leucine zipper, putative, expressed
Traes_5DL_673EC3F07	3.72982	1.10475	0.0130201	-1.30042	down	singletonD35764	LOC_Os03g63590.1	metallo-beta-lactamase, putative, expressed
Traes_6DL_596C3B0F4	34.7916	8.53707	0.0103506	-1.59425	down	singletonD35787	LOC_Os02g58570.1	PRLI-interacting factor A, putative, expressed
Traes_7DS_32322428E	1.11843	0.270923	0.0390445	-1.57075	down	singletonD35788	LOC_Os04g51610.1	calcium-transporting ATPase, plasma membrane-type, putative,
Traes_6DL_3945FC9B7	6.37843	2.11192	0.0249035	-1.11677	down	singletonD35794	LOC_Os02g48290.1	thioredoxin reductase 2, putative, expressed
Traes_7DL_3DA6AF6D7	86.7886	30.7721	0.0303127	-1.03839	down	singletonD35817	LOC_Os08g06380.1	CSLF6 - cellulose synthase-like family F; beta1,3;1,4
Traes_7DL_3F2853019	102.034	31.3556	0.00999571	-1.25734	down	singletonD35821	LOC_Os11g33394.2	plant protein of unknown function domain containing
Traes_6DS_1EE244304	5.89196	1.34055	0.00773021	-1.65675	down	singletonD35831	LOC_Os02g10990.1	FAD binding domain of DNA photolyase domain containing
Traes_4DL_45A815CAD	6.57684	1.81111	0.00397015	-1.40552	down	singletonD35833	LOC_Os03g01760.1	exostosin family domain containing protein, expressed
Traes_3DL_D88CAD32B	11.8625	0.604393	2.72646e-08	-3.87535	down	singletonD35843	LOC_Os01g51570.1	glycosyl hydrolases family 17, putative, expressed
Traes_2DL_79B9672C5	5.15624	1.30724	0.014577	-1.50983	down	singletonD35854	LOC_Os04g59580.1	zinc finger, C3HC4 type domain containing protein,
Traes_3DL_FE8DE19B1	4.36316	0.273524	1.47446e-07	-3.53273	down	singletonD35867	LOC_Os01g55730.1	AGAP003732-PA, putative, expressed
Traes_3DS_57BE2DAD4	5.5505	1.03245	0.00251811	-1.95165	down	singletonD35870	LOC_Os01g04910.1	TP53RK-binding protein, putative, expressed
Traes_7DL_69B489A07	104.863	18.511	1.62126e-05	-2.04967	down	singletonD35871	LOC_Os06g46740.1	early nodulin 20 precursor, putative, expressed
Traes_2DS_9BCFF2B80	3.53389	0.379408	3.02045e-06	-2.75838	down	singletonD35880	LOC_Os07g40986.1	NAD dependent epimerase/dehydratase family protein,
Traes_2DL_4F5623EF3	22.6822	2.16452	7.21021e-10	-2.93847	down	singletonD35889	LOC_Os04g37750.1	expressed protein
Traes_1DL_648B6D5E5	17.5148	4.26752	0.00117224	-1.58211	down	singletonD35892	LOC_Os05g40040.1	expressed protein
Traes_5DS_EA2F39971	4.46767	0.920049	0.000323703	-1.83948	down	singletonD35896	LOC_Os10g22520.1	cellulase, putative, expressed
Traes_6DL_33F8A5EF4	77.5789	14.8501	0.00647385	-1.92037	down	singletonD35902	LOC_Os02g54820.2	trehalose-6-phosphate synthase, putative, expressed
Traes_2DL_5DA4DC8C3	1.55442	0.564049	0.0447458	-0.988699	down	singletonD35931	LOC_Os05g37500.1	expressed protein
Traes_1DL_EEEB77E83	6.42534	1.69159	0.00156551	-1.4601	down	singletonD35935	LOC_Os05g38730.1	SAC3/GANP family protein, putative, expressed
Traes_6DL_8898A7FB0	14.1626	3.02499	0.000689674	-1.77534	down	singletonD35939	LOC_Os07g06850.1	gibberellin receptor GID1L2, putative, expressed
Traes_3DS_2CE108768	52.5148	7.41301	0.0355012	-2.32895	down	singletonD35962	LOC_Os03g58300.1	indole-3-glycerol phosphate lyase, chloroplast precursor,
Traes_7DS_94AE4DAE8	20.4504	5.27907	0.00130969	-1.49103	down	singletonD35968	LOC_Os06g07780.1	vesicle-associated membrane protein, putative, expressed
Traes_4DL_8B0CB76BC	40.697	12.9994	0.0136723	-1.16951	down	singletonD35983	LOC_Os03g04020.1	expansin precursor, putative, expressed
Traes_7DS_35615C7D4	69.9878	8.20572	1.92904e-07	-2.62123	down	singletonD35993	LOC_Os06g06290.1	GDSL-like lipase/acylhydrolase, putative, expressed
Traes_7DL_BEAFB90B6	16.4312	4.97863	0.00872944	-1.28046	down	singletonD36000	LOC_Os06g33930.1	Divergent PAP2 family domain containing protein, expressed
Traes_7DL_2006F1262	2.00355	0.334387	0.00171239	-2.10785	down	singletonD36006	LOC_Os06g46500.1	monocopper oxidase, putative, expressed
Traes_3DS_65F654F58	12.4608	3.68298	0.00546949	-1.29558	down	singletonD36014	LOC_Os01g12840.1	expressed protein
Traes_3DL_B7DA2C5EB	12.2729	1.97082	0.0202697	-2.15293	down	singletonD36023	LOC_Os01g39270.1	NAD binding domain of 6-phosphogluconate dehydrogenase
Traes_2DL_B47202588	62.3169	13.7937	0.000280958	-1.72673	down	singletonD36051	LOC_Os04g40660.3	MA3 domain containing protein, expressed
Traes_1DL_5905281EE	1.77515	0.272356	0.00122121	-2.2627	down	singletonD36055	LOC_Os10g33920.2	transporter-related, putative, expressed
Traes_5DL_5FCF0AFAC	66.868	3.46168	3.56116e-07	-3.82644	down	singletonD36069	LOC_Os03g55240.1	cytochrome P450, putative, expressed
Traes_4DL_E1011CA2C	3.49801	0.867544	0.00345371	-1.56336	down	singletonD36079	LOC_Os03g24450.1	OsPOP8 - Putative Prolyl Oligopeptidase homologue,
Traes_6DS_BB1658EE2	3.83027	1.27982	0.0397966	-1.12752	down	singletonD36100	LOC_Os06g48355.1	expressed protein
Traes_7DL_E6C167469	4.68444	0.75358	1.90367e-05	-2.1782	down	singletonD36108	LOC_Os06g39750.2	3-ketoacyl-CoA synthase, putative, expressed
Traes_6DL_DD7D28D5A	1.13396	0.109799	9.03442e-06	-2.92468	down	singletonD36116	LOC_Os04g44320.1	transposon protein, putative, unclassified, expressed
Traes_2DL_9901183C0	2.38561	0.356673	0.0451048	-2.32831	down	singletonD36119	LOC_Os04g36040.1	peptide transporter PTR2, putative, expressed
Traes_2DL_03E6AC420	2.22683	0.584267	0.0386413	-1.4716	down	singletonD36120	LOC_Os04g58250.1	protein kinase, putative, expressed
Traes_2DL_3CD42C7D5	93.1156	27.2904	0.0136582	-1.3352	down	singletonD36136	LOC_Os04g43800.1	phenylalanine ammonia-lyase, putative, expressed
Traes_5DL_50B81693E	7.68723	2.40381	0.0172805	-1.22593	down	singletonD36139	LOC_Os06g49050.1	hAT dimerisation domain containing protein, expressed
Traes_7DL_8531B012A	215.997	18.8527	0.0386267	-3.07965	down	singletonD36154	LOC_Os08g43490.1	heat shock protein DnaJ, putative, expressed
Traes_1DL_2B2A847B3	34.3096	4.85532	7.28283e-07	-2.35645	down	singletonD36170	LOC_Os10g39900.1	glycosyltransferase family protein 1, putative, expressed
Traes_4DL_77FE002F2	2.38456	0.222117	3.62987e-05	-2.97437	down	singletonD36179	LOC_Os11g32360.1	expressed protein
Traes_5DL_2A1A062CD	20.9002	5.69365	0.00274574	-1.438	down	singletonD36193	LOC_Os09g24530.1	ribulose-1,5 bisphosphate carboxylase/oxygenase large
Traes_4DS_BA000D566	21.7918	6.8883	0.00837247	-1.20144	down	singletonD36238	LOC_Os03g41510.1	oxidoreductase, aldo/keto reductase family protein,
Traes_2DL_41584E9AF	10.8025	1.69094	0.0277112	-2.24482	down	singletonD36247	LOC_Os07g07230.1	protein kinase, putative, expressed
Traes_3DS_83BDA25F1	12.992	3.12004	0.00729372	-1.59319	down	singletonD36250	LOC_Os01g03549.1	multi-copper oxidase type I family protein, putative,
Traes_1DL_96374948E	23.692	3.01418	0.00783607	-2.55333	down	singletonD36255	LOC_Os10g38140.1	glutathione S-transferase, putative, expressed
Traes_6DS_B792C9D1E	30.1646	6.7166	0.000222331	-1.69837	down	singletonD36270	LOC_Os09g25410.1	expressed protein
Traes_2DL_912C2537C	24.603	8.07507	0.0203742	-1.15226	down	singletonD36305	LOC_Os04g26910.1	oxidoreductase, aldo/keto reductase family protein,
Traes_1DL_95685CC61	14.3032	1.21914	0.00809451	-3.06735	down	singletonD36308	LOC_Os05g45750.1	ATP-dependent Clp protease ATP-binding subunit clpX,
Traes_2DS_2CCCA54C1	2.32793	0.129011	1.80129e-07	-3.75315	down	singletonD36312	LOC_Os07g48050.1	peroxidase precursor, putative, expressed
Traes_3DS_850B8FBE2	4.49528	1.05109	0.00215542	-1.63321	down	singletonD36330	LOC_Os01g04409.1	OsWAK1 - OsWAK receptor-like cytoplasmic kinase OsWAK-RLCK,
Traes_1DL_0706A4E89	25.0614	5.1133	0.00010721	-1.848	down	singletonD36332	LOC_Os07g35350.2	glucan endo-1,3-beta-glucosidase precursor, putative,
Traes_3DL_A9A607A62	12.383	1.79768	3.14048e-05	-2.31176	down	singletonD36335	LOC_Os01g55050.2	protein of unknown function DUF1421 domain containing
Traes_1DL_E3D492371	4.60096	1.38679	0.0140151	-1.28387	down	singletonD36336	LOC_Os05g45810.1	calcineurin B, putative, expressed
Traes_7DL_75D5AD718	6.43844	2.11652	0.0211356	-1.16503	down	singletonD36354	LOC_Os06g34710.1	expressed protein
Traes_6DL_31D678054	5.7446	0.731469	0.000292508	-2.51127	down	singletonD36357	LOC_Os02g55380.1	AP2 domain containing protein, expressed
Traes_2DL_2DFD7A000	1.89404	0.357397	0.000522606	-1.95559	down	singletonD36365	LOC_Os04g40910.1	OsFBX146 - F-box domain containing protein, expressed
Traes_2DS_EFFD49EF0	6.441	1.60569	0.0131912	-1.55567	down	singletonD36374	LOC_Os02g09200.1	cytochrome P450 71D10, putative, expressed
Traes_3DL_905C6A6BC	2.97423	0.778019	0.0216729	-1.49545	down	singletonD36376	LOC_Os05g46090.1	Leucine Rich Repeat domain containing protein, expressed
Traes_1DL_7F54ED79A	9.649	1.50799	0.00807618	-2.2471	down	singletonD36377	LOC_Os03g06330.1	tyrosine protein kinase domain containing protein,
Traes_3DS_75CCBCC96	4.31873	1.1355	0.0292873	-1.5045	down	singletonD36378	LOC_Os02g48080.1	cysteine-rich receptor-like protein kinase 7 precursor,
Traes_5DL_A418DFAF8	0.821211	0	1.07369e-09	#NAME?	down	singletonD36389	LOC_Os01g44960.1	hydrolase, alpha/beta fold family domain containing
Traes_7DL_9100E37EC	1.47765	0.16712	2.84665e-06	-2.6891	down	singletonD36401	LOC_Os11g08330.1	POLD1 - Putative DNA polymerase delta catalytic subunit,
Traes_5DL_25F045F32	6.48947	1.74107	0.0109729	-1.4197	down	singletonD36407	LOC_Os06g05400.1	IscA-like iron-sulfur assembly protein, mitochondrial
Traes_1DL_510806884	122.848	13.6078	2.79704e-08	-2.71137	down	singletonD36410	LOC_Os09g17740.1	chlorophyll A-B binding protein, putative, expressed
Traes_7DL_2015AB202	10.0491	1.56603	0.0318774	-2.19118	down	singletonD36420	LOC_Os11g40590.2	DUF1399 containing protein, putative, expressed
Traes_4DL_57C0F257F	54.0231	13.5237	0.00713496	-1.56156	down	singletonD36433	LOC_Os03g08900.1	MATE efflux family protein, putative, expressed
Traes_2DL_C37A6067E	82.3692	13.2112	5.35953e-06	-2.20085	down	singletonD36438	LOC_Os10g41390.1	protein kinase domain containing protein, expressed
Traes_3DL_9D99D436E	8.5626	1.37425	5.06509e-06	-2.17448	down	singletonD36441	LOC_Os05g43530.1	CSLC7 - cellulose synthase-like family C, expressed
Traes_1DL_71BB2A0FC	41.1478	4.85508	0.00128464	-2.65342	down	singletonD36449	LOC_Os10g38140.1	glutathione S-transferase, putative, expressed
Traes_2DS_1063CD755	3.61892	0.277871	1.31691e-06	-3.24086	down	singletonD36458	LOC_Os01g27360.1	glutathione S-transferase, putative, expressed
Traes_2DS_2F6B53DD4	13.4393	3.83595	0.00331469	-1.35178	down	singletonD36492	LOC_Os10g02210.1	peptide transporter PTR2, putative, expressed
Traes_2DS_8E4D76DB4	1.52108	0.15136	1.34855e-05	-2.87056	down	singletonD36509	LOC_Os07g03840.1	lectin-like receptor kinase, putative, expressed
Traes_1DS_C62BCA222	1.97765	0.143838	3.71327e-08	-3.31922	down	singletonD36529	LOC_Os05g16300.1	expressed protein
Traes_1DL_3FC530016	29.2827	9.66761	0.0166784	-1.14462	down	singletonD36541	LOC_Os05g50900.1	helix-loop-helix DNA-binding protein, putative, expressed
Traes_3DS_7EE05CB24	5.3772	1.72736	0.0193975	-1.16061	down	singletonD36557	LOC_Os03g58600.1	PAZ domain containing protein, putative, expressed
Traes_4DL_A30C504CF	10.5157	2.47906	0.000494464	-1.61868	down	singletonD36576
Traes_3DS_01A1F500D	10.4603	3.48808	0.0351823	-1.10792	down	singletonD36597	LOC_Os01g02200.1	armadillo/beta-catenin repeat family protein, putative,
Traes_4DL_6E52C3EEE	15.8774	3.18126	0.000137666	-1.88375	down	singletonD36599	LOC_Os10g39130.1	OsMADS56 - MADS-box family gene with MIKCc type-box,
Traes_6DL_9E0C8BA23	8.29754	2.05926	0.00110698	-1.56428	down	singletonD36606	LOC_Os11g17430.1	retrotransposon protein, putative, unclassified, expressed
Traes_3DL_0DE133725	1.93712	0.557354	0.0188427	-1.32654	down	singletonD36608	LOC_Os04g24220.1	OsWAK32 - OsWAK receptor-like protein kinase, expressed
Traes_1DS_491B2F92A1	17.8328	6.58306	0.0467724	-0.98625	down	singletonD36609	LOC_Os05g02200.1	cysteine-rich repeat secretory protein 55 precursor,
Traes_2DL_A336122501	8.50719	0.815384	3.61681e-06	-2.94692	down	singletonD36615	LOC_Os04g46440.1	AP2 domain containing protein, expressed
Traes_7DL_24CBFF460	59.0621	10.1134	0.00627495	-2.1159	down	singletonD36618	LOC_Os06g37010.1	metal cation transporter, putative, expressed
Traes_1DL_8C08BB27F	31.1077	5.50293	2.02177e-05	-2.04324	down	singletonD36622	LOC_Os05g51700.1	nucleoside diphosphate kinase, putative, expressed
Traes_4DL_B53A5F9BF	5.76124	1.01795	0.0011484	-2.04123	down	singletonD36624	LOC_Os03g07150.1	OsPP2Ac-5 - Phosphatase 2A isoform 5 belonging to family 2,
Traes_7DS_4484E55B6	13.4993	1.46911	4.54174e-07	-2.73752	down	singletonD36626	LOC_Os06g06290.1	GDSL-like lipase/acylhydrolase, putative, expressed
Traes_7DS_D046B30B4	3.87072	1.3711	0.0255461	-1.03428	down	singletonD36653	LOC_Os06g29310.1	ulp1 protease family protein, putative, expressed
Traes_2DL_8C9E05014	11.9361	3.56551	0.0303514	-1.26457	down	singletonD36657	LOC_Os01g66500.1	phosphoribosylformylglycinamidine synthase, putative,
Traes_4DS_A5106E719	2.6143	0.293579	6.05337e-05	-2.70036	down	singletonD36663	LOC_Os07g25420.1	26S proteasome non-ATPase regulatory subunit 8, putative,
Traes_3DS_490538BB0	4.66783	0.745974	0.00135953	-2.18346	down	singletonD36665	LOC_Os01g14830.1	ribosomal protein L3, putative, expressed
Traes_5DL_FFD922B8E	11.4336	2.03924	0.0368575	-2.0607	down	singletonD36672	LOC_Os09g29200.1	glutathione S-transferase, putative, expressed
Traes_5DS_446974FE9	5.76482	0.199747	2.45086e-09	-4.38796	down	singletonD36681	LOC_Os12g41680.1	No apical meristem protein, putative, expressed
Traes_5DS_BF6C4095F	5.56419	1.54164	0.00461662	-1.38125	down	singletonD36690	LOC_Os12g40090.1	B3 DNA binding domain containing protein, expressed
Traes_7DL_D516F061B	6.65748	2.40224	0.0328156	-1.00736	down	singletonD36713	LOC_Os03g35340.1	expressed protein
Traes_5DL_9B467A4B5	1.82437	0.516506	0.0206509	-1.38413	down	singletonD36714	LOC_Os09g27370.2	Spc97 / Spc98 family protein, putative, expressed
Traes_4DL_FDC11FF4E	17.2968	1.13003	1.03338e-06	-3.4762	down	singletonD36731	LOC_Os03g19410.1	OsPOP7 - Putative Prolyl Oligopeptidase homologue,
Traes_5DL_C113393B3	7.03178	1.16935	0.00242846	-2.12764	down	singletonD36732	LOC_Os05g27304.1	peptide transporter PTR2, putative, expressed
Traes_5DL_8604EE0E3	2.20534	0.620362	0.0357698	-1.37897	down	singletonD36746	LOC_Os09g19570.1	AGAP009532-PA, putative, expressed
Traes_4DL_AE32AFE05	3.75821	0.429759	2.56955e-05	-2.68284	down	singletonD36760	LOC_Os03g01300.1	LTPL114 - Protease inhibitor/seed storage/LTP family
Traes_4DL_0DA7ADE7E	23.4869	6.3155	0.00264235	-1.43055	down	singletonD36764	LOC_Os03g16040.1	hsp20/alpha crystallin family protein, putative, expressed
Traes_2DL_61B76A8BD	0.956932	0.142063	0.00815267	-2.27366	down	singletonD36773	LOC_Os04g30880.1	TBC domain containing protein, expressed
Traes_6DS_5878FA87F	3.79574	0.851622	0.000695099	-1.71436	down	singletonD36809	LOC_Os06g12100.1	mTERF family protein, expressed
Traes_4DL_17A600193	13.2326	3.71744	0.00246952	-1.38028	down	singletonD36818	LOC_Os03g18160.1	mitochondrial carrier protein, putative, expressed
Traes_6DL_0AF87B25A	24.641	8.02685	0.0284972	-1.16749	down	singletonD36822	LOC_Os02g56630.1	OsWAK24 - OsWAK receptor-like protein kinase, expressed
Traes_3DL_AAEC6A5BA	63.327	20.8456	0.0150722	-1.13493	down	singletonD36825	LOC_Os01g68020.1	BTBZ2 - Bric-a-Brac, Tramtrack, and Broad Complex BTB
Traes_2DL_808BABE74	247.383	64.2221	0.00837638	-1.50108	down	singletonD36832	LOC_Os05g06140.1	lipase, putative, expressed
Traes_4DS_0ED91CE20	1.26554	0.109019	0.000131962	-3.0935	down	singletonD36835	LOC_Os03g51470.1	expressed protein
Traes_1DS_C77BECFBE	10.516	1.21707	0.00512225	-2.62673	down	singletonD36869	LOC_Os05g04550.1	CAMK_KIN1/SNF1/Nim1_like.3 - CAMK includes
Traes_3DS_4555ED85F	14.0595	3.02684	0.000459551	-1.76784	down	singletonD36879	LOC_Os01g08020.1	boron transporter protein, putative, expressed
Traes_1DL_5DB4E7EBA	3.11352	0.7206	0.0108791	-1.63051	down	singletonD36888	LOC_Os10g27480.1	expressed protein
Traes_7DS_5C754C7AE	1.09472	0.279833	0.0118715	-1.50886	down	singletonD36906	LOC_Os05g25180.1	zinc finger, C3HC4 type family protein, expressed
Traes_2DL_2EF1FB8D7	45.2759	10.4637	0.00198167	-1.66401	down	singletonD36942	LOC_Os04g51300.1	peroxidase precursor, putative, expressed
Traes_2DS_F6FE20D3E	8.22755	1.59109	0.04436	-1.87783	down	singletonD36943	LOC_Os04g02870.3	RNA recognition motif containing protein, putative,
Traes_2DL_7A9E3409B	88.1145	17.2037	0.00285674	-1.87075	down	singletonD36947	LOC_Os12g03470.1	alpha-N-arabinofuranosidase A, putative, expressed
Traes_6DL_7398FDE14	28.2293	7.39168	0.0437273	-1.44759	down	singletonD36949	LOC_Os02g56840.1	OsFBX70 - F-box domain containing protein, expressed
Traes_7DL_71ED1C153	8.32633	2.81507	0.0241617	-1.1062	down	singletonD36953	LOC_Os06g50370.1	zinc finger, C3HC4 type, domain containing protein,
Traes_7DS_9EEB5C26C	4.31835	1.19839	0.00380758	-1.39885	down	singletonD36958	LOC_Os08g28860.1	hydrolase, NUDIX family, domain containing protein,
Traes_7DL_2C4DB3FD2	5.21177	0.481995	0.0176693	-2.99741	down	singletonD36974	LOC_Os07g06840.1	gibberellin receptor GID1L2, putative, expressed
Traes_7DS_BC5434293	9.67473	0.817234	3.33569e-06	-3.12286	down	singletonD36979	LOC_Os02g51320.1	helix-loop-helix DNA-binding domain containing protein,
Traes_2DL_D94D966CD	80.5946	7.50705	0.000415425	-2.98961	down	singletonD36989	LOC_Os04g50110.1	RNA recognition motif containing protein, putative,
Traes_3DL_3E745BC0B	10.3636	2.64082	0.0441062	-1.48652	down	singletonD36993	LOC_Os01g01780.1	exostosin family protein, putative, expressed
Traes_1DS_D6AED0F0F	10.4972	3.53338	0.035003	-1.12567	down	singletonD37015	LOC_Os05g07210.1	metal cation transporter, putative, expressed
Traes_5DL_B88C54FF1	1.4056	0.242821	0.00572112	-2.09465	down	singletonD37044	LOC_Os04g08350.2	cysteine synthase, chloroplast/chromoplast precursor,
Traes_7DL_6EFFDA6D1	11.3291	1.44586	0.00307317	-2.488	down	singletonD37049	LOC_Os01g22336.1	peroxidase precursor, putative, expressed
Traes_7DL_4C9302CF2	10.6017	2.55143	0.000731244	-1.58784	down	singletonD37056	LOC_Os02g17780.1	ent-kaurene synthase, chloroplast precursor, putative,
Traes_3DL_9F99EED26	10.0566	1.96638	0.00154509	-1.91229	down	singletonD37079	LOC_Os01g69130.2	dynamin family protein, putative, expressed
Traes_2DL_FE7C9635F	2.75248	0.496035	0.0195491	-2.03671	down	singletonD37085	LOC_Os04g55850.1	nuclease PA3, putative, expressed
Traes_7DS_607133B2F	31.0317	10.8949	0.0330146	-1.07101	down	singletonD37088	LOC_Os11g20090.1	O-methyltransferase, putative, expressed
Traes_5DL_3EE9B0FCD	293.565	101.677	0.0366811	-1.06367	down	singletonD37090	LOC_Os07g08160.1	early light-induced protein, chloroplast precursor,
Traes_2DL_58085A5EA	1.61823	0.424747	0.00897287	-1.45617	down	singletonD37098	LOC_Os11g37050.1	expressed protein
Traes_4DS_9ABB51FE4	6.14505	1.4601	0.000661642	-1.5994	down	singletonD37102	LOC_Os03g48540.1	expressed protein
Traes_7DL_D2014BC3D	48.4303	8.10661	1.52898e-05	-2.13154	down	singletonD37118	LOC_Os01g42520.1	expressed protein
Traes_1DL_3AFC3A58E	29.3019	6.74765	0.00174423	-1.68469	down	singletonD37145	LOC_Os01g51120.1	vesicle transport v-SNARE protein, putative, expressed
Traes_1DL_40B28C86B	42.8843	6.68767	4.26719e-06	-2.20711	down	singletonD37155	LOC_Os08g31700.1	UNE2, putative, expressed
Traes_3DL_C36A2D979	7.244	1.41299	0.00694236	-1.88274	down	singletonD37174	LOC_Os08g26820.1	plant protein of unknown function domain containing
Traes_5DL_394155C08	13.7961	2.8727	0.0325565	-1.82666	down	singletonD37176	LOC_Os10g22980.4	leucine rich repeat domain containing protein, putative,
Traes_6DL_FDF34AF3E	33.2373	11.9493	0.0417234	-1.02494	down	singletonD37182	LOC_Os02g56280.1	zinc finger family protein, putative, expressed
Traes_6DL_6184CB344	4.27405	1.24355	0.00594618	-1.33803	down	singletonD37188	LOC_Os10g33500.1	expressed protein
Traes_5DS_026836070	2.98326	0.259646	4.11409e-06	-3.04783	down	singletonD37204	LOC_Os03g46640.1	deoxyuridine 5-triphosphate nucleotidohydrolase, putative,
Traes_5DL_D30112BA7	9.99303	2.29882	0.000534323	-1.66659	down	singletonD37207	LOC_Os03g59070.1	phosphatase, putative, expressed
Traes_2DS_3E1E542CE	13.4938	2.65093	0.049656	-1.9141	down	singletonD37226	LOC_Os01g50200.1	UDP-glucoronosyl and UDP-glucosyl transferase domain
Traes_4DL_7B6C0CF3C	10.0559	2.76795	0.00302634	-1.39344	down	singletonD37228	LOC_Os04g47970.1	ORM1, putative, expressed
Traes_6DS_149D69197	61.8292	3.95108	7.97921e-07	-3.48967	down	singletonD37235	LOC_Os02g51930.1	cytokinin-O-glucosyltransferase 2, putative, expressed
Traes_6DS_A490DF33E	4.11115	0.726177	0.0324745	-2.0748	down	singletonD37258	LOC_Os06g12100.1	mTERF family protein, expressed
Traes_3DL_C7EA1FAEB	1.4854	0.350462	0.01638	-1.64697	down	singletonD37260	LOC_Os01g68870.1	leucine-rich repeat receptor protein kinase EXS precursor,
Traes_6DL_91B628FEA	7.06127	2.55023	0.0351447	-1.01375	down	singletonD37276	LOC_Os02g47410.1	protein kinase, putative, expressed
Traes_2DL_DF0D58A54	21.0344	4.65837	0.000689207	-1.72212	down	singletonD37282	LOC_Os02g34560.1	plant neutral invertase domain containing protein,
Traes_6DL_13703732A	4.46764	0.893128	0.000118244	-1.85037	down	singletonD37307	LOC_Os02g48840.1	dual specificity protein phosphatase, putative, expressed
Traes_3DS_A49C7987F	5.84562	1.42608	0.00256152	-1.58637	down	singletonD37313	LOC_Os01g02310.1	expressed protein
Traes_3DS_E2FC6391C	93.8415	18.6723	6.79364e-05	-1.86314	down	singletonD37315	LOC_Os05g05280.1	zinc finger family protein, putative, expressed
Traes_1DL_2F449E91B	14.3919	5.33778	0.0418598	-0.9847	down	singletonD37320	LOC_Os05g42270.1	acyltransferase, putative, expressed
Traes_7DS_60BE8BE43	185.951	58.2812	0.0140388	-1.19628	down	singletonD37325	LOC_Os08g44870.1	MATE efflux family protein, putative, expressed
Traes_6DS_661679236	10.002	1.91358	0.00179246	-1.9322	down	singletonD37345	LOC_Os02g14170.1	peroxidase precursor, putative, expressed
Traes_5DL_005C3CEF8	70.1557	6.45384	1.14305e-08	-2.98254	down	singletonD37346	LOC_Os08g41440.1	UDP-glucuronate 4-epimerase, putative, expressed
Traes_6DL_DAEDC33C5	2.61528	0.37275	5.32997e-05	-2.36249	down	singletonD37355	LOC_Os03g46640.1	deoxyuridine 5-triphosphate nucleotidohydrolase, putative,
Traes_2DS_CAC18DAA3	28.9874	7.33519	0.00186412	-1.53291	down	singletonD37356	LOC_Os07g47100.1	transporter, monovalent cation:proton antiporter-2 family,
Traes_7DS_BDA64D2D2	2.60428	0.579269	0.00105362	-1.6948	down	singletonD37380	LOC_Os08g43050.1	disease resistance protein RGA2, putative, expressed
Traes_4DL_F394FF94A	3383.09	875.857	0.00489237	-1.47606	down	singletonD37389	LOC_Os03g03720.1	glyceraldehyde-3-phosphate dehydrogenase, putative,
Traes_2DL_20D358BB3	13.4425	4.06745	0.0105406	-1.26809	down	singletonD37393	LOC_Os01g40610.1	coiled-coil domain-containing protein, putative, expressed
Traes_5DS_1E0C2280E	11.6562	3.27013	0.00924497	-1.37806	down	singletonD37410	LOC_Os02g19210.1	WD repeat-containing protein, putative, expressed
Traes_7DS_C63F313E9	5.1503	1.88459	0.0340519	-1.00288	down	singletonD37412	LOC_Os08g43130.1	NAP1, putative, expressed
Traes_5DL_0EAE36D0E	2.96873	0.818969	0.00897287	-1.40757	down	singletonD37424	LOC_Os02g30140.2	expressed protein
Traes_5DL_6A65DA50B	2.23804	0.643844	0.0386031	-1.31604	down	singletonD37432	LOC_Os03g55490.1	casein kinase II subunit alpha-2, putative, expressed
Traes_4DL_75D95241A	47.8209	4.18848	0.000289989	-3.02879	down	singletonD37461	LOC_Os03g04340.1	C-methyltransferase, putative, expressed
Traes_5DL_DAE58863A	2.23913	0.753635	0.0263913	-1.1069	down	singletonD37469	LOC_Os03g58620.1	small multi-drug export protein, putative, expressed
Traes_2DS_BCA5E00B5	1.3184	0.282412	0.000638418	-1.75933	down	singletonD37474	LOC_Os12g16410.1	isoflavone reductase, putative, expressed
Traes_2DS_B90C5C14B	18.7369	3.47342	0.000141118	-1.98715	down	singletonD37477	LOC_Os04g01650.1	erythronate-4-phosphate dehydrogenase domain containing
Traes_5DL_E863CA1AE	3.89956	1.07668	0.0235308	-1.37994	down	singletonD37485	LOC_Os08g38710.1	uncharacterized glycosyltransferase, putative, expressed
Traes_5DL_B5B881A34	5.1554	1.3469	0.0147234	-1.46225	down	singletonD37497	LOC_Os05g30810.1	expressed protein
Traes_2DL_E2F59D811	195.076	29.2263	0.0484272	-2.31142	down	singletonD37518	LOC_Os04g23890.4	AGC_PVPK_like_kin82y.10 - ACG kinases include homologs to
Traes_4DS_B1B88C16A	22.071	5.13419	0.00594621	-1.62783	down	singletonD37519	LOC_Os08g44390.2	EF hand family protein, putative, expressed
Traes_1DL_0959B642D	1.65622	0.380734	0.0131513	-1.64967	down	singletonD37523	LOC_Os10g36030.1	cytochrome b561, putative, expressed
Traes_2DS_BBDBF0FC1	19.0721	1.38923	2.45699e-06	-3.3419	down	singletonD37527	LOC_Os04g43390.2	Os4bglu16 - monolignol beta-glucoside homologue, expressed
Traes_2DL_4E28777FB	2.40317	0.676875	0.0200556	-1.37321	down	singletonD37536	LOC_Os04g52074.1	expressed protein
Traes_1DL_3489F95F6	1.75679	0.355082	0.00425308	-1.83215	down	singletonD37546	LOC_Os01g36500.1	TKL_IRAK_DUF26-lh.5 - DUF26 kinases have homology to DUF26
Traes_6DS_84A4FD85F	1.82663	0.13846	9.20699e-08	-3.29169	down	singletonD37553	LOC_Os06g27770.1	isoflavone reductase homolog IRL, putative, expressed
Traes_4DS_EBC6BC101	26.865	7.24814	0.00295569	-1.43597	down	singletonD37560	LOC_Os03g23980.1	NAD dependent epimerase/dehydratase family protein,
Traes_7DL_162505318	3.54331	1.08243	0.00692788	-1.24064	down	singletonD37566	LOC_Os06g45860.1	molybdenum cofactor sulfurase, putative, expressed
Traes_7DS_0B0A211A9	2.4338	0.518901	0.00169658	-1.77392	down	singletonD37578	LOC_Os05g05354.2	expressed protein
Traes_3DL_6032DB40E	2.28165	0.567037	0.0136662	-1.53913	down	singletonD37579
Traes_2DL_E10B30E7F	12.21	2.61646	0.00772751	-1.74907	down	singletonD37615	LOC_Os04g40650.1	metalloprotease ATP23, putative, expressed
Traes_2DS_C3EF31AB4	1.64748	0.502019	0.0399741	-1.26134	down	singletonD37618	LOC_Os10g22980.4	leucine rich repeat domain containing protein, putative,
Traes_4DL_94962B7EF	6.33188	1.95181	0.034664	-1.23659	down	singletonD37625	LOC_Os03g12414.2	cyclin, putative, expressed
Traes_5DL_A94BE5252	4.76934	0.615249	0.00186299	-2.47987	down	singletonD37626	LOC_Os07g47030.1	expressed protein
Traes_6DL_D412FA689	410.677	82.907	0.000255917	-1.85707	down	singletonD37627	LOC_Os02g48560.1	fatty acid desaturase, putative, expressed
Traes_7DL_61B099A91	16.6334	5.21649	0.0105932	-1.21416	down	singletonD37636	LOC_Os08g35740.2	12-oxophytodienoate reductase, putative, expressed
Traes_2DL_26E976BB1	27.841	4.78856	0.000279774	-2.08085	down	singletonD37650	LOC_Os04g52400.1	oxidoreductase, short chain dehydrogenase/reductase family
Traes_3DL_2A54CFF32	9.18131	1.67375	0.000419282	-1.98866	down	singletonD37656	LOC_Os01g49770.2	zinc finger, C3HC4 type domain containing protein,
Traes_3DL_FAF514819	40.8737	9.88059	0.0308547	-1.56823	down	singletonD37657	LOC_Os02g15230.1	GDSL-like lipase/acylhydrolase, putative, expressed
Traes_1DL_6CC9245FE	50.1426	18.7412	0.0487399	-0.941446	down	singletonD37662	LOC_Os10g40740.1	helix-loop-helix DNA-binding domain containing protein,
Traes_3DS_2FA5164A9	5.3093	0.796575	0.00316359	-2.31076	down	singletonD37678	LOC_Os01g01400.1	expressed protein
Traes_5DL_8F8B07A68	10.875	1.16829	3.73855e-05	-2.7634	down	singletonD37707	LOC_Os12g44020.1	Ser/Thr protein phosphatase family protein, putative,
Traes_4DS_6CAAB052A	5.42124	1.66102	0.00805683	-1.25147	down	singletonD37721	LOC_Os06g30020.1	PSP domain containing protein, expressed
Traes_7DS_E70DBD2D7	19.1669	6.16464	0.016992	-1.16454	down	singletonD37722	LOC_Os03g29180.1	ubiquinone biosynthesis protein COQ9, mitochondrial
Traes_6DS_50AE0D0A6	8.90786	0.680531	1.1664e-09	-3.24576	down	singletonD37731	LOC_Os04g55210.1	chloride channel protein, putative, expressed
Traes_3DS_47504AB66	2.13343	0.447276	0.00924319	-1.77203	down	singletonD37733	LOC_Os02g29380.1	expressed protein
Traes_2DL_A1DE4E7AB	5.64208	1.81101	0.0148357	-1.19395	down	singletonD37744	LOC_Os04g44700.1	WD-40 repeat family protein, putative, expressed
Traes_5DL_09AFDB53D	14.8962	5.17513	0.0345507	-1.07208	down	singletonD37756	LOC_Os12g01360.1	expressed protein
Traes_3DL_F153DE2D0	110.926	23.3414	0.000200528	-1.79483	down	singletonD37757	LOC_Os01g68450.1	expressed protein
Traes_2DS_4C54B598A	20.0512	3.55881	3.36104e-05	-2.03506	down	singletonD37763	LOC_Os07g44890.1	gibberellin receptor GID1L2, putative, expressed
Traes_2DS_3E7B9F69E	3.44172	0.679198	0.00145124	-1.89069	down	singletonD37769	LOC_Os07g46090.1	expressed protein
Traes_2DL_53CC6EB25	21.7689	4.01914	0.000281159	-1.98929	down	singletonD37773	LOC_Os04g38450.1	gamma-glutamyltranspeptidase 1 precursor, putative,
Traes_6DL_557D70172	28.6084	6.84557	0.00268609	-1.62629	down	singletonD37795	LOC_Os08g44820.1	no apical meristem protein, putative, expressed
Traes_6DL_5CB149734	1.93653	0.200324	0.0289908	-2.78002	down	singletonD37797	LOC_Os07g06550.1	expressed protein
Traes_2DL_9F6DB338D	7.21571	2.06418	0.0170798	-1.34861	down	singletonD37803	LOC_Os04g31900.1	calmodulin-binding transcription activator 4, putative,
Traes_3DS_B6D1ED3A9	106.621	14.1596	0.0258836	-2.41585	down	singletonD37810	LOC_Os01g04070.1	verticillium wilt disease resistance protein, putative,
Traes_7DL_22C398742	2.62499	0.63333	0.00675817	-1.59993	down	singletonD37816	LOC_Os04g34290.1	protein kinase, putative, expressed
Traes_7DL_2BE8008C3	1.3765	0.331696	0.00199874	-1.58013	down	singletonD37817	LOC_Os03g50850.1	ZOS3-17 - C2H2 zinc finger protein, expressed
Traes_2DS_CC0A98FBC	17.9429	0.895014	9.79439e-05	-3.8433	down	singletonD37824	LOC_Os10g05950.1	POEI11 - Pollen Ole e I allergen and extensin family
Traes_6DL_72BC214A5	1.13606	0.0848751	2.45383e-08	-3.30562	down	singletonD37861	LOC_Os05g49150.1	eukaryotic translation initiation factor 3 subunit D,
Traes_2DL_0753011C3	1.43208	0.381153	0.00727955	-1.44412	down	singletonD37867	LOC_Os04g51820.2	OsHKT1;1 - Na+ transporter, expressed
Traes_5DL_9FDCF5E9C	6.48096	1.94513	0.00896573	-1.28154	down	singletonD37872	LOC_Os03g59550.1	RNA recognition motif containing protein, putative,
Traes_4DL_6373AED9E	2.66158	0.659801	0.0155114	-1.54836	down	singletonD37880	LOC_Os03g21270.1	expressed protein
Traes_2DL_4C4E8E230	25.7547	3.11514	1.45576e-07	-2.60303	down	singletonD37882	LOC_Os04g55640.1	plant-specific domain TIGR01627 family protein, expressed
Traes_6DL_BB73A014A	25.0514	5.55994	0.000260592	-1.69948	down	singletonD37884	LOC_Os08g35440.1	Ser/Thr protein phosphatase family protein, putative,
Traes_6DS_B7A210326	26.8691	8.3742	0.0107742	-1.23592	down	singletonD37898	LOC_Os02g01960.1	tetratricopeptide repeat domain containing protein,
Traes_2DL_634254F09	25.344	6.52962	0.0242151	-1.52685	down	singletonD37911	LOC_Os04g32920.4	potassium transporter, putative, expressed
Traes_4DS_C045C0F1A	437.02	47.46	4.57736e-08	-2.74138	down	singletonD37915	LOC_Os03g28160.2	jacalin-like lectin domain containing protein, expressed
Traes_4DL_5F3C1CFB7	2.27905	0.541414	0.0119724	-1.60364	down	singletonD37916	LOC_Os03g11290.1	expressed protein
Traes_7DL_5EC6A803A	2.00264	0.243426	0.00015223	-2.56833	down	singletonD37917	LOC_Os08g44850.1	C2 domain containing protein, putative, expressed
Traes_5DL_4FC15BDAB	14.0258	2.6191	3.25446e-05	-1.95521	down	singletonD37926	LOC_Os09g25410.1	expressed protein
Traes_4DL_C57906B8A	17.5101	4.00498	0.00504393	-1.6621	down	singletonD37944	LOC_Os03g12470.1	OsWAK25 - OsWAK receptor-like protein kinase, expressed
Traes_1DL_8F7356527	279.114	18.3253	7.41454e-08	-3.44817	down	singletonD37948	LOC_Os09g17740.1	chlorophyll A-B binding protein, putative, expressed
Traes_3DS_5BFA1D3D1	3.98219	1.29205	0.0233091	-1.14509	down	singletonD37949	LOC_Os01g09384.1	ankyrin repeat domain containing protein, putative,
Traes_5DL_09FC2342F	11.6491	1.12772	8.90258e-06	-2.92788	down	singletonD37950	LOC_Os02g36840.1	cytokinin-O-glucosyltransferase 2, putative, expressed
Traes_4DS_17FF5683F	2.65124	0.725365	0.00947634	-1.41231	down	singletonD37958	LOC_Os11g07260.1	expressed protein
Traes_1DL_62EFB3CE8	10.7691	1.76893	3.61637e-05	-2.16111	down	singletonD38006	LOC_Os10g35280.1	nucleolar complex protein 2, putative, expressed
Traes_2DL_241A3366C	3.66095	0.957705	0.0226396	-1.47297	down	singletonD38010	LOC_Os04g41460.1	transporter family protein, putative, expressed
Traes_1DL_58637E568	40.4165	9.08905	0.00037729	-1.70919	down	singletonD38022	LOC_Os05g45030.1	calcium homeostasis regulator CHoR1, putative, expressed
Traes_3DL_B1D9C4924	32.4634	10.9383	0.0216665	-1.12018	down	singletonD38036	LOC_Os01g43090.1	oxidoreductase, aldo/keto reductase family protein,
Traes_5DL_0C5F4342D	57.1969	12.0166	0.000252517	-1.80694	down	singletonD38039	LOC_Os03g55540.1	ZOS3-18 - C2H2 zinc finger protein, expressed
Traes_2DL_B6ECF5507	6.65971	0.564351	1.6271e-05	-3.06951	down	singletonD38051	LOC_Os08g38300.1	Core histone H2A/H2B/H3/H4 domain containing protein,
Traes_3DS_294EA7477	23.7288	2.8445	0.00134131	-2.62516	down	singletonD38071	LOC_Os01g07870.1	ABC transporter family protein, putative, expressed
Traes_3DL_6D15B21C8	55.1051	8.77063	4.0376e-06	-2.19034	down	singletonD38079	LOC_Os01g22510.1	cyclase/dehydrase family protein, expressed
Traes_4DS_35423C70B	577.832	119.563	0.000276268	-1.8136	down	singletonD38083	LOC_Os02g36850.1	oxygen evolving enhancer protein 3, identical, putative,
Traes_2DL_DF7CC3B90	1.90959	0.554302	0.0237181	-1.33902	down	singletonD38085	LOC_Os02g40770.1	SET domain containing protein, expressed
Traes_4DL_21FDAC6C5	0.855072	0.185958	0.0173046	-1.76145	down	singletonD38086	LOC_Os03g13250.1	peptide transporter PTR2, putative, expressed
Traes_7DS_532F8D0CE	1950.49	388.169	0.000321751	-1.88105	down	singletonD38087	LOC_Os06g15400.1	expressed protein
Traes_2DL_A00550722	9.04552	2.764	0.0234656	-1.23403	down	singletonD38092	LOC_Os07g12200.1	ADP-ribosylation factor, putative, expressed
Traes_2DS_2DDBD6CF9	3.97488	0.985921	0.0168293	-1.53055	down	singletonD38097	LOC_Os07g41800.3	peroxisome assembly protein, putative, expressed
Traes_5DL_A66A4FD0F	33.1701	3.43629	6.31012e-08	-2.79722	down	singletonD38099	LOC_Os08g01510.1	cytochrome P450, putative, expressed
Traes_6DL_1946B1DAA	158.077	9.68405	0.000677783	-3.60651	down	singletonD38110	LOC_Os02g41580.1	CAMK_CAMK_like.14 - CAMK includes calcium/calmodulin
Traes_5DS_A4E796376	5.17053	1.3483	0.0280429	-1.45769	down	singletonD38111	LOC_Os05g08810.1	phosphatidylinositol 3-kinase, root isoform, putative,
Traes_7DS_5A028F211	1.80073	0.0432085	0.000264786	-4.98234	down	singletonD38114	LOC_Os06g19010.1	cadmium tolerance factor, putative, expressed
Traes_3DL_2C93D2B5E	6.40891	0.44958	2.55048e-10	-3.36791	down	singletonD38119	LOC_Os01g66850.1	pectinacetylesterase domain containing protein, expressed
Traes_2DL_FFFCFF25A	9.64302	1.83129	0.00099465	-1.93972	down	singletonD38124	LOC_Os04g51120.1	ENTH domain containing protein, expressed
Traes_1DL_03C98091F	27.4349	7.01824	0.00252837	-1.49097	down	singletonD38128	LOC_Os01g52920.1	expressed protein
Traes_1DL_30B3FD9F8	5.09631	1.25863	0.00281145	-1.56057	down	singletonD38140	LOC_Os05g29990.1	NAD dependent epimerase/dehydratase family domain
Traes_5DL_BB69EAD36	510.918	145.341	0.00826513	-1.36702	down	singletonD38141	LOC_Os09g06464.1	CCT/B-box zinc finger protein, putative, expressed
Traes_7DL_AFB9695B2	4.37033	1.29451	0.0115567	-1.29991	down	singletonD38143	LOC_Os08g01840.1	nucleic acid binding protein, putative, expressed
Traes_4DL_C10103F99	12.139	3.01181	0.0017505	-1.55627	down	singletonD38149	LOC_Os07g10830.1	dolichyl-diphosphooligosaccharide--protein
Traes_2DS_287595BBF	32.3299	5.13124	0.00203232	-2.20993	down	singletonD38156	LOC_Os12g39300.1	cytochrome P450, putative, expressed
Traes_3DL_BFACAD173	29.1169	3.21868	3.84916e-08	-2.71033	down	singletonD38164	LOC_Os01g74152.1	haloacid dehalogenase-like hydrolase family protein,
Traes_3DS_CF82F8B98	40.9263	8.892	0.000305893	-1.7532	down	singletonD38179	LOC_Os02g38980.1	bromodomain domain containing protein, expressed
Traes_5DL_D2BCE32A9	5.37875	1.13687	0.0343242	-1.75813	down	singletonD38184	LOC_Os03g58600.1	PAZ domain containing protein, putative, expressed
Traes_7DS_ADA4E0680	2.40028	0.724515	0.0438292	-1.28632	down	singletonD38215	LOC_Os06g02100.1	OsFBX181 - F-box domain containing protein, expressed
Traes_7DL_7B7ACB8BF	7.04411	0	1.86158e-13	#NAME?	down	singletonD38231	LOC_Os02g14430.1	peroxidase precursor, putative, expressed
Traes_7DS_2D7FD91F3	123.378	25.7798	0.000182701	-1.81901	down	singletonD38233	LOC_Os11g34940.1	plastid-specific 50S ribosomal protein 6, chloroplast
Traes_3DS_B9D568817	83.1341	24.0428	0.021689	-1.31313	down	singletonD38242	LOC_Os01g04930.1	MYB family transcription factor, putative, expressed
Traes_2DL_C42CCF429	28.9187	5.4219	0.0125703	-1.9294	down	singletonD38252	LOC_Os02g39360.1	B-box zinc finger family protein, putative, expressed
Traes_3DL_7875A70BA	1.93035	0.469103	0.00743861	-1.59223	down	singletonD38259	LOC_Os07g06550.1	expressed protein
Traes_7DL_F21A357E6	7.19782	0.620712	0.0183435	-3.1076	down	singletonD38261	LOC_Os03g19310.1	glycosyltransferase, putative, expressed
Traes_7DL_6B14D832F	88.7387	21.508	0.0015057	-1.5992	down	singletonD38272	LOC_Os06g47340.1	glycosyltransferase family 43 protein, putative, expressed
Traes_7DL_5B27EFCFC	3.35337	1.00077	0.00988246	-1.27014	down	singletonD38291	LOC_Os12g20410.1	matrix attachment region binding protein, putative,
Traes_2DL_C4E687E83	2.15236	0.34776	0.00128729	-2.16052	down	singletonD38340	LOC_Os08g13580.1	transposon protein, putative, unclassified, expressed
Traes_7DS_B06CC6A9E	83.9369	4.93545	6.33518e-13	-3.6376	down	singletonD38359	LOC_Os06g19590.1	estradiol 17-beta-dehydrogenase 12, putative, expressed
Traes_1DL_94289C61D	2.62067	0.878414	0.0180748	-1.10373	down	singletonD38374	LOC_Os01g49470.1	E3 ubiquitin ligase, putative, expressed
Traes_2DS_EA6FD3E36	31.924	3.1771	0.00400217	-2.84689	down	singletonD38377	LOC_Os07g48830.1	glycosyl transferase 8 domain containing protein, putative,
Traes_6DL_EA726D53D	2.21573	0.292135	0.00352271	-2.45338	down	singletonD38387	LOC_Os10g25380.1	GDSL-like lipase/acylhydrolase, putative, expressed
Traes_5DL_4BC8D6203	4.14913	1.1757	0.0401659	-1.36408	down	singletonD38394	LOC_Os03g27460.1	heat shock protein DnaJ, putative, expressed
Traes_2DS_C2CFC5948	1366.59	352.229	0.00468986	-1.49235	down	singletonD38397	LOC_Os04g38410.1	chlorophyll A-B binding protein, putative, expressed
Traes_1DL_0432EA671	3.02239	0.70482	0.00744876	-1.63678	down	singletonD38398	LOC_Os10g37710.1	hydrolase, alpha/beta fold family protein, putative,
Traes_5DS_F2AF78517	4.77042	1.04323	0.0119724	-1.72123	down	singletonD38402	LOC_Os04g33710.1	expressed protein
Traes_6DL_2B2072B70	2.42538	0.481319	0.00478687	-1.90446	down	singletonD38436	LOC_Os02g43280.1	aldehyde dehydrogenase, putative, expressed
Traes_7DL_9A250ACB9	25.4981	6.67166	0.00171732	-1.48185	down	singletonD38447	LOC_Os08g37180.1	patatin, putative, expressed
Traes_4DL_33F0DC002	10.4153	2.22658	0.00770253	-1.79639	down	singletonD38461	LOC_Os03g12470.1	OsWAK25 - OsWAK receptor-like protein kinase, expressed
Traes_6DS_4EAAEFBB0	30.7235	1.05014	9.77946e-16	-4.37734	down	singletonD38468	LOC_Os12g24020.2	rhodanese-like domain containing protein, putative,
Traes_2DL_19901B4FA	4.48591	1.08684	0.00318154	-1.56661	down	singletonD38470	LOC_Os07g04850.2	pre-mRNA-processing factor 31, putative, expressed
Traes_7DL_30AEE2CF6	8.11315	2.5597	0.0132928	-1.19866	down	singletonD38476	LOC_Os06g43760.1	tRNA synthetase class I, putative, expressed
Traes_1DL_83FF6472E	28.7756	5.83615	8.9526e-05	-1.84978	down	singletonD38491	LOC_Os10g39800.1	expressed protein
Traes_3DS_32EF3D9C2	5.3801	1.37182	0.00922386	-1.49635	down	singletonD38511	LOC_Os10g24954.1	ulp1 protease family, C-terminal catalytic domain
Traes_7DL_E497D185D	10.6074	2.98985	0.00390132	-1.38093	down	singletonD38515	LOC_Os02g21630.1	SEC14 cytosolic factor family protein, putative, expressed
Traes_3DL_0603E6D11	1.84071	0.299693	0.0017715	-2.12985	down	singletonD38523	LOC_Os05g50250.1	cinnamoyl-CoA reductase-related, putative, expressed
Traes_4DL_5E464A893	10.0935	2.31758	0.000390686	-1.66019	down	singletonD38532	LOC_Os03g06070.1	la domain containing protein, putative, expressed
Traes_5DL_533D65D81	6.94471	0.45532	1.99155e-05	-3.50364	down	singletonD38556	LOC_Os02g28900.1	cytokinin-O-glucosyltransferase 2, putative, expressed
Traes_4DL_E962AFD09	3.99929	0.40717	3.80155e-05	-2.81775	down	singletonD38557	LOC_Os10g39450.1	RING-H2 finger protein, putative, expressed
Traes_1DL_58ED20054	1.85516	0.20762	8.68541e-05	-2.71738	down	singletonD38564
Traes_2DL_682D84924	3.02568	0.392817	0.0441405	-2.45256	down	singletonD38570	LOC_Os07g05470.1	AIR9 protein, putative, expressed
Traes_2DS_3D2C53D93	40.0734	6.70123	0.047773	-2.16304	down	singletonD38575	LOC_Os12g17910.1	T-complex protein, putative, expressed
Traes_2DL_3CB146E68	24.5412	4.73686	5.80308e-05	-1.91488	down	singletonD38576	LOC_Os06g08110.1	nodulin, putative, expressed
Traes_3DL_920C6D20E	2.31943	0.63602	0.031881	-1.43746	down	singletonD38580	LOC_Os01g42410.1	pleiotropic drug resistance protein, putative, expressed
Traes_2DL_5422B1DA11	14.9526	0.857397	3.09138e-11	-3.66359	down	singletonD38586	LOC_Os10g08540.1	cytochrome P450, putative, expressed
Traes_5DL_0CFB782B5	3.32945	0.961055	0.0284073	-1.33666	down	singletonD38592	LOC_Os09g34120.1	expressed protein
Traes_6DL_BF5363475	16.3846	4.43105	0.0156245	-1.41163	down	singletonD38598	LOC_Os08g31760.1	expressed protein
Traes_4DS_A026CF9A5	2.84991	0.868665	0.0100657	-1.25346	down	singletonD38602	LOC_Os11g48070.1	GDSL-like lipase/acylhydrolase, putative, expressed
Traes_1DL_C420A4A4E	1.85387	0.122978	0.00147032	-3.51298	down	singletonD38606	LOC_Os05g44140.1	non-symbiotic hemoglobin 2, putative, expressed
Traes_6DS_6190B0566	41.1849	12.7985	0.00765996	-1.253	down	singletonD38608	LOC_Os08g30770.1	ABC transporter, ATP-binding protein, putative, expressed
Traes_4DL_9EDB926C7	1.20633	0.27073	0.00708759	-1.72096	down	singletonD38609	LOC_Os03g22400.1	ulp1 protease family protein, putative, expressed
Traes_2DS_5174453E1	3.66635	0.675523	0.00220566	-1.96926	down	singletonD38614
Traes_2DS_3FDB0BB63	239.07	47.3496	0.000527593	-1.85499	down	singletonD38624	LOC_Os07g32570.1	OsAPRL1 adenosine 5'-phosphosulfate reductase-like
Traes_4DL_538B9E120	2.794	0.465386	0.000100028	-2.1249	down	singletonD38629	LOC_Os04g52440.1	aminotransferase, putative, expressed
Traes_2DS_0BF065EE7	2.28851	0.54673	0.00257712	-1.60823	down	singletonD38633	LOC_Os06g03770.1	ABC transporter, ATP-binding protein, putative, expressed
Traes_3DL_DF3B892B4	5.48649	0	2.7519e-14	#NAME?	down	singletonD38641	LOC_Os01g51570.1	glycosyl hydrolases family 17, putative, expressed
Traes_2DL_4E6A9F76F	21.7104	6.65589	0.0375048	-1.25083	down	singletonD38664	LOC_Os08g44400.1	glutathione S-transferase, N-terminal domain containing
Traes_7DL_4F8085FB6	3.38814	0.906125	0.031323	-1.4564	down	singletonD38668	LOC_Os06g44420.1	GDU1, putative, expressed
Traes_5DL_D9C09E026	5.30113	1.48248	0.00863928	-1.37557	down	singletonD38694	LOC_Os09g35990.1	expressed protein
Traes_2DL_C621A448E	120.498	13.2427	1.90015e-08	-2.73499	down	singletonD38698	LOC_Os04g58390.1	allantoinase, putative, expressed
Traes_6DS_8FBD67A01	3.41089	1.17213	0.0469485	-1.08143	down	singletonD38700	LOC_Os01g32640.1	OsFBX9 - F-box domain containing protein, expressed
Traes_7DL_58217D4F3	2.14723	0.228256	2.05454e-07	-2.7815	down	singletonD38704	LOC_Os01g19450.1	ATP-citrate synthase subunit 1, putative, expressed
Traes_1DS_A26E0003D	1.13627	0.311821	0.0418451	-1.42082	down	singletonD38707	LOC_Os08g45130.1	histone-lysine N-methyltransferase, putative, expressed
Traes_7DL_FA5960D35	3.68939	1.01815	0.00925086	-1.39613	down	singletonD38717	LOC_Os02g43020.1	heat shock protein STI, putative, expressed
Traes_2DS_BE32B643F	16.3809	2.48895	1.07504e-05	-2.27045	down	singletonD38719	LOC_Os07g14590.1	hydrolase, putative, expressed
Traes_2DL_68D8EF127	120.118	39.8219	0.0210312	-1.11948	down	singletonD38734	LOC_Os04g18090.1	histone H1, putative, expressed
Traes_4DL_45D20634F	40.8661	6.23457	5.52067e-06	-2.25807	down	singletonD38747	LOC_Os03g09220.3	stage II sporulation protein E, putative, expressed
Traes_6DL_72E1340D1	1.59663	0.444288	0.00964428	-1.39234	down	singletonD38749	LOC_Os02g40664.1	zinc finger family protein, putative, expressed
Traes_4DL_26A958CDD	19.9189	3.63118	0.00016587	-2.00669	down	singletonD38755	LOC_Os06g10350.1	MYB family transcription factor, putative, expressed
Traes_3DL_C23DFCF8B	3.56962	1.15336	0.0450651	-1.16425	down	singletonD38772	LOC_Os01g67330.2	nucleotide-sugar transporter family protein, putative,
Traes_6DS_EF69BC747	3.76054	0.182767	9.74155e-07	-3.90784	down	singletonD38794	LOC_Os09g26660.1	ferric reductase, putative, expressed
Traes_7DS_D30328E7A	1.24532	0.302174	0.0159797	-1.60093	down	singletonD38812	LOC_Os06g03540.1	oligopeptide transporter, putative, expressed
Traes_4DL_A2A45BF15	21.1371	2.54741	0.00819045	-2.57491	down	singletonD38822	LOC_Os03g13540.1	Ser/Thr protein phosphatase family protein, putative,
Traes_6DL_2A5CCBE77	9.14257	2.25095	0.000875766	-1.56317	down	singletonD38824	LOC_Os02g51030.1	methyltransferase domain containing protein, putative,
Traes_2DL_7B858F797	20.3818	4.90321	0.00110939	-1.61289	down	singletonD38833	LOC_Os04g35570.1	Regulator of chromosome condensation domain containing
Traes_1DS_436882842	4.53516	1.02292	0.00462316	-1.66912	down	singletonD38842	LOC_Os06g45120.1	ATP synthase, putative, expressed
Traes_3DL_25BEB4D80	12.011	3.3219	0.0116149	-1.41478	down	singletonD38848	LOC_Os03g26860.1	ribosomal protein, putative, expressed
Traes_2DS_0DA073DBD	0.966006	0.227538	0.0138195	-1.61089	down	singletonD38851	LOC_Os10g04850.1	OsFBO5 - F-box and other domain containing protein,
Traes_2DL_DB6AC7DB2	1.68652	0.294727	0.000679878	-2.06644	down	singletonD38884	LOC_Os08g38620.1	expressed protein
Traes_2DL_D5E3E30FE	23.0773	4.8964	0.0449116	-1.81673	down	singletonD38895	LOC_Os04g59520.1	anthranilate phosphoribosyltransferase, putative, expressed
Traes_2DS_E533726D9	1.87295	0.476968	0.0147848	-1.50266	down	singletonD38900	LOC_Os07g41280.3	6-phosphogluconolactonase, putative, expressed
Traes_3DS_5AA2DF609	1.08003	0.248431	0.00470266	-1.65158	down	singletonD38903	LOC_Os01g11990.1	expressed protein
Traes_1DL_79215E25A	4.62639	1.00503	0.00304849	-1.7569	down	singletonD38923	LOC_Os07g20150.1	expressed protein
Traes_3DL_8144AE3BC	12.179	2.10484	0.000184183	-2.07721	down	singletonD38927	LOC_Os01g59900.1	expressed protein
Traes_5DS_1825410CB	7.74939	0.807886	1.07723e-06	-2.80737	down	singletonD38932	LOC_Os02g56740.1	translation initiation factor eIF-2B subunit epsilon,
Traes_3DS_30A3BE435	713.973	218.764	0.0128385	-1.23202	down	singletonD38934	LOC_Os01g13770.3	DUF250 domain containing protein, putative, expressed
Traes_2DL_62B1A4D13	24.454	4.91083	0.000150309	-1.85487	down	singletonD38950	LOC_Os04g58910.1	receptor protein kinase TMK1 precursor, putative, expressed
Traes_2DS_14DC2B169	1.42833	0.326964	0.00299181	-1.6605	down	singletonD38952	LOC_Os02g34430.1	serine/threonine-protein kinase, putative, expressed
Traes_1DL_127574DFF	6.78721	1.40404	0.00015223	-1.83127	down	singletonD38971	LOC_Os11g34770.1	maf, putative, expressed
Traes_7DS_EDB582D21	8.47368	0.758422	5.97571e-06	-3.03088	down	singletonD38977	LOC_Os06g02040.1	late embryogenesis abundant group 1, putative, expressed
Traes_7DS_C92CA6864	1.86408	0.667073	0.0478555	-1.01532	down	singletonD38984	LOC_Os06g10710.1	expressed protein
Traes_7DL_79901DD2B	2.98617	0.789219	0.0190165	-1.44882	down	singletonD38993	LOC_Os06g44160.1	heat shock protein DnaJ, putative, expressed
Traes_7DL_193464B35	0.905008	0.074283	0.00596748	-3.11544	down	singletonD39007	LOC_Os04g14690.1	flavin-containing monooxygenase family protein, putative,
Traes_1DS_63A6AA15E	2.25352	0.2196	0.00931466	-2.85907	down	singletonD39029	LOC_Os05g18604.1	OsSCP28 - Putative Serine Carboxypeptidase homologue,
Traes_2DS_93A843927	4.97131	0.917212	0.00158209	-1.98776	down	singletonD39058	LOC_Os02g56850.2	glutathione reductase, putative, expressed
Traes_7DS_E89BDA362	2.26221	0.590752	0.0181414	-1.49352	down	singletonD39061	LOC_Os06g02110.1	OsFBX182 - F-box domain containing protein, expressed
Traes_3DS_988155A7D	4.47579	1.18268	0.00549408	-1.45383	down	singletonD39083	LOC_Os01g12080.1	plant-specific domain TIGR01589 family protein, putative,
Traes_7DL_005A33744	0.940242	0.199868	0.0179101	-1.79077	down	singletonD39091	LOC_Os06g44420.1	GDU1, putative, expressed
Traes_3DL_60A9803F8	1.74497	0.381127	0.0460779	-1.70194	down	singletonD39098	LOC_Os01g70310.2	inducer of CBF expression 2, putative, expressed
Traes_7DS_372C813A71	96.7852	12.9718	6.02843e-06	-2.42453	down	singletonD39099	LOC_Os03g49524.1	anthocyanidin 3-O-glucosyltransferase, putative, expressed
Traes_5DL_8E18BBBB0	54.7924	12.6661	0.00951465	-1.63286	down	singletonD39103	LOC_Os09g34860.1	hydrolase, alpha/beta fold family domain containing
Traes_7DL_BC1941AA3	47.8725	14.8587	0.00834627	-1.22409	down	singletonD39111	LOC_Os06g39690.1	SOUL heme-binding protein, putative, expressed
Traes_3DS_C15BBC2CB	6.45217	1.34464	0.00454749	-1.82272	down	singletonD39118	LOC_Os01g03144.1	white-brown complex homolog protein 7, putative, expressed
Traes_2DL_5AEA52C41	38.961	0	0.0301752	#NAME?	down	singletonD39127	LOC_Os10g21268.1	ribulose bisphosphate carboxylase large chain precursor,
Traes_3DS_E86699D80	1.13501	0.188191	7.69084e-05	-2.12851	down	singletonD39129	LOC_Os01g04570.2	Ser/Thr protein kinase, putative, expressed
Traes_5DL_DE7C465BF	69.206	25.4772	0.0498892	-0.999163	down	singletonD39130	LOC_Os12g07140.1	expressed protein
Traes_3DL_8FD0F859B	7.71443	1.72002	0.000732501	-1.69276	down	singletonD39133	LOC_Os05g45410.1	HSF-type DNA-binding domain containing protein, expressed
Traes_2DL_7EC8EB857	4.42634	0.633188	0.00010383	-2.33377	down	singletonD39144	LOC_Os04g35910.1	coiled-coil domain-containing protein 55, putative,
Traes_7DL_CF033AE99	1.46025	0.371397	0.0118862	-1.51101	down	singletonD39154	LOC_Os11g38930.1	tRNA-splicing endonuclease subunit Sen2, putative,
Traes_2DL_C5363E040	15.0023	5.27333	0.0291437	-1.03382	down	singletonD39170	LOC_Os08g20400.1	adenylate cyclase family protein, expressed
Traes_1DL_150A8C9C8	20.3652	0.67252	2.32768e-05	-4.47775	down	singletonD39177	LOC_Os09g17740.1	chlorophyll A-B binding protein, putative, expressed
Traes_5DL_81D898FB7	8.26198	1.8349	0.00163397	-1.73317	down	singletonD39193	LOC_Os11g05400.1	Ser/Thr protein phosphatase family protein, putative,
Traes_4DL_C633C9AA1	58.8764	9.21427	2.26335e-06	-2.21716	down	singletonD39198	LOC_Os03g10180.1	expressed protein
Traes_4DL_2CD3656A8	3.43778	1.20112	0.028496	-1.04515	down	singletonD39199	LOC_Os03g03430.1	CBS domain containing protein, expressed
Traes_6DL_2740447F0	4.66559	1.12077	0.00151006	-1.60156	down	singletonD39201	LOC_Os02g50880.1	OsDegp3 - Putative Deg protease homologue, expressed
Traes_6DL_F19B51AC5	32.1635	6.93253	0.03482	-1.78425	down	singletonD39203	LOC_Os02g43670.1	transferase family protein, putative, expressed
Traes_2DS_4CB78D5D3	15.7691	2.62516	0.0348326	-2.10299	down	singletonD39208	LOC_Os07g38090.1	zinc finger family protein, putative, expressed
Traes_1DS_FD8511876	390.117	76.1389	0.000181853	-1.90381	down	singletonD39211	LOC_Os01g27360.1	glutathione S-transferase, putative, expressed
Traes_4DL_3DF578C9F	2.44718	0.358719	2.03482e-05	-2.32791	down	singletonD39212	LOC_Os03g02660.1	expressed protein
Traes_2DL_AD7E05ED5	2.19052	0.712154	0.0348575	-1.19114	down	singletonD39216	LOC_Os04g37430.1	lipoxygenase protein, putative, expressed
Traes_4DL_7E2F5F016	73.7915	20.8508	0.00401276	-1.36722	down	singletonD39223	LOC_Os03g32270.1	hydrolase, alpha/beta fold family domain containing
Traes_4DL_7ED9648F3	1.13607	0.128764	6.70192e-07	-2.68433	down	singletonD39227	LOC_Os09g17760.1	expressed protein
Traes_3DL_B58F5DEEF	444.178	80.4336	0.0447482	-1.97801	down	singletonD39230	LOC_Os01g45274.4	carbonic anhydrase, chloroplast precursor, putative,
Traes_2DL_08ED30064	69.1701	12.9556	0.000132748	-1.93669	down	singletonD39246	LOC_Os07g26690.1	aquaporin protein, putative, expressed
Traes_7DS_952325CE0	3.34131	0.509464	0.0378775	-2.22363	down	singletonD39247	LOC_Os08g44540.1	expressed protein
Traes_2DL_9BA171704	2.41331	0.54452	0.00619071	-1.67877	down	singletonD39259	LOC_Os01g40610.1	coiled-coil domain-containing protein, putative, expressed
Traes_3DL_3141812A3	20.5969	2.64488	4.32371e-06	-2.52418	down	singletonD39284	LOC_Os01g53430.1	anthocyanidin 5,3-O-glucosyltransferase, putative,
Traes_4DL_D34D725C9	20.2481	1.80244	0.000310289	-3.00181	down	singletonD39298	LOC_Os03g06620.1	1,2-dihydroxy-3-keto-5-methylthiopentene dioxygenase
Traes_6DL_5282E0007	58.6545	20.3507	0.0259727	-1.0733	down	singletonD39328	LOC_Os01g42320.1	aspartic proteinase nepenthesin-2 precursor, putative,
Traes_6DL_430BA68C9	50.2787	13.4996	0.0022302	-1.43426	down	singletonD39340	LOC_Os02g52560.1	xyloglucan fucosyltransferase, putative, expressed
Traes_4DL_D3E7071EC	45.0693	2.46373	2.23704e-13	-3.73521	down	singletonD39344	LOC_Os05g46760.1	STE_MEKK_ste11_MAP3K.19 - STE kinases include homologs to
Traes_7DL_841A5778C	15.2433	3.45987	0.000607159	-1.66957	down	singletonD39346	LOC_Os06g49250.1	peptide transporter PTR2, putative, expressed
Traes_4DL_18C8E4E5F	51.523	16.4851	0.0166889	-1.2	down	singletonD39348	LOC_Os03g21890.1	potassium transporter, putative, expressed
Traes_7DS_226F2DC27	6727.45	821.151	2.6035e-06	-2.56663	down	singletonD39350	LOC_Os01g41710.1	chlorophyll A-B binding protein, putative, expressed
Traes_7DL_484C46187	20.9901	5.06036	0.0230726	-1.61509	down	singletonD39368	LOC_Os09g29310.1	zinc finger, C3HC4 type domain containing protein,
Traes_2DS_0CB3253FF	4.03042	0.669662	0.000302945	-2.11703	down	singletonD39382	LOC_Os07g42800.1	heat shock protein DnaJ, putative, expressed
Traes_2DS_44A7F70FB	1.57811	0.200177	4.6122e-05	-2.54026	down	singletonD39405	LOC_Os04g13210.1	multidrug resistance-associated protein, putative, expressed
Traes_3DS_8C1D314B4	6.29029	0.314992	6.39452e-08	-3.86828	down	singletonD39410	LOC_Os10g20090.1	CSLH1 - cellulose synthase-like family H, expressed
Traes_2DL_F3BB16C99	25.628	1.66513	4.94184e-05	-3.47235	down	singletonD39411	LOC_Os08g23150.1	indole-3-glycerol phosphate synthase, chloroplast
Traes_3DL_85B9A0C1E	1.41253	0.333439	0.00178932	-1.62622	down	singletonD39424	LOC_Os06g02160.4	AMP-binding enzyme family protein, expressed
Traes_2DS_0123E3CD9	61.0856	13.321	0.000170687	-1.73614	down	singletonD39428	LOC_Os07g47100.1	transporter, monovalent cation:proton antiporter-2 family,
Traes_3DL_24732BFF8	2.73019	0.71994	0.0236412	-1.45592	down	singletonD39447	LOC_Os01g36870.1	phox domain-containing protein, putative, expressed
Traes_1DS_BA6D76C7A	2.7075	0.466346	0.0331586	-2.04017	down	singletonD39454	LOC_Os08g01590.1	expressed protein
Traes_4DL_21512E6AC	3.06524	0.487281	0.000772547	-2.22647	down	singletonD39456	LOC_Os01g62490.1	laccase precursor protein, putative, expressed
Traes_4DL_28A7E8B08	41.2101	4.61363	4.41021e-08	-2.71324	down	singletonD39469	LOC_Os09g26770.2	ribosomal L18p/L5e family protein, putative, expressed
Traes_7DS_52B2159E1	10.0736	2.38029	0.00183653	-1.63518	down	singletonD39471	LOC_Os06g04560.1	kinesin motor domain containing protein, expressed
Traes_7DS_6A9DE4CB5	75.3322	8.65878	6.01556e-08	-2.6626	down	singletonD39473	LOC_Os02g01590.1	glycosyl hydrolases, putative, expressed
Traes_2DL_34639782B	5.17409	1.11306	0.00956336	-1.73286	down	singletonD39481
Traes_7DS_FDFC9633D	65.8053	20.7047	0.00702702	-1.23038	down	singletonD39483	LOC_Os06g11610.1	heat shock 22 kDa protein, mitochondrial precursor,
Traes_5DL_416D7E460	10.6597	3.2532	0.0277826	-1.23498	down	singletonD39484	LOC_Os03g57040.2	clathrin adaptor complex small chain domain containing
Traes_4DS_D626A2368	1.10699	0.266912	0.0136545	-1.57651	down	singletonD39508	LOC_Os09g39670.1	oxidoreductase, short chain dehydrogenase/reductase family
Traes_3DL_05F89BD43	56.4725	4.09183	3.23212e-09	-3.32646	down	singletonD39522	LOC_Os01g44050.1	siroheme synthase, putative, expressed
Traes_6DS_830C8210D	13.5458	3.71348	0.00273456	-1.41772	down	singletonD39524	LOC_Os04g39420.1	6-phosphofructokinase 2, putative, expressed
Traes_2DL_7183519F8	10.569	3.91252	0.0355199	-0.972974	down	singletonD39541	LOC_Os04g43680.1	MYB family transcription factor, putative, expressed
Traes_2DL_77CD244CE	7.17286	2.1856	0.0135439	-1.25868	down	singletonD39555	LOC_Os02g45200.1	dof zinc finger domain containing protein, putative,
Traes_5DL_6B9E89717	6.81876	0.844888	7.41599e-06	-2.54536	down	singletonD39569	LOC_Os03g63760.1	glycosyl hydrolases family 16, putative, expressed
Traes_1DL_69F530041	6.63543	1.2912	0.000595111	-1.90774	down	singletonD39570	LOC_Os10g41510.1	calcineurin B, putative, expressed
Traes_2DL_D0582A4B1	33.391	9.4311	0.0131507	-1.3951	down	singletonD39574	LOC_Os07g12890.2	metal cation transporter, putative, expressed
Traes_6DL_C27F090CE	110.788	35.0922	0.0187389	-1.21609	down	singletonD39575	LOC_Os02g57410.6	OTU-like cysteine protease family protein, putative,
Traes_4DL_B479BC4F8	0.994903	0.268097	0.0104077	-1.44314	down	singletonD39578	LOC_Os11g29240.1	expressed protein
Traes_2DS_1C28A840C	2.19415	0.458687	0.0186372	-1.82522	down	singletonD39596	LOC_Os04g10460.1	amidase, putative, expressed
Traes_7DL_9423AB6A4	2.35477	0.695525	0.0187479	-1.3258	down	singletonD39597	LOC_Os05g02020.2	protein kinase APK1A, chloroplast precursor, putative,
Traes_6DL_85F5A8FE8	33.34	8.90026	0.0114534	-1.45288	down	singletonD39598	LOC_Os02g57050.1	diphthamide biosynthesis protein, putative, expressed
Traes_1DS_477F8838C	7.34269	1.31292	0.0001674	-2.02534	down	singletonD39599	LOC_Os05g23700.1	DNA-binding storekeeper protein-related, putative,
Traes_3DS_031A77688	10.8867	1.50587	0.0274334	-2.36596	down	singletonD39610	LOC_Os01g07760.2	phospholipase D, putative, expressed
Traes_7DS_38706E32E	9.67268	2.12352	0.000436984	-1.71896	down	singletonD39611	LOC_Os06g45380.1	vacuolar-sorting receptor precursor, putative, expressed
Traes_3DL_FED37C4C4	3.19827	0.644932	0.00180856	-1.86682	down	singletonD39622	LOC_Os08g44540.1	expressed protein
Traes_5DL_357DF9629	10.349	0.972628	0.0298328	-2.91005	down	singletonD39625	LOC_Os01g51300.2	WD domain, G-beta repeat domain containing protein,
Traes_6DL_5ADCAC088	12.579	1.58396	8.34873e-07	-2.54974	down	singletonD39629	LOC_Os02g52560.1	xyloglucan fucosyltransferase, putative, expressed
Traes_7DS_AEAC5A726	22.5922	6.12596	0.00264768	-1.42989	down	singletonD39669	LOC_Os06g06440.1	ABC transporter, ATP-binding protein, putative, expressed
Traes_4DL_806404E38	11.351	2.62041	0.000528786	-1.65612	down	singletonD39670	LOC_Os06g36590.1	transporter, monovalent cation:proton antiporter-2 family,
Traes_3DL_45B528FFC	3.35873	1.15842	0.0308194	-1.07596	down	singletonD39683
Traes_1DL_9CEFCCA7A	11.2151	2.16704	0.000117857	-1.91697	down	singletonD39697	LOC_Os01g74350.1	soluble inorganic pyrophosphatase, putative, expressed
Traes_3DS_A2E85386B	7.02791	2.20887	0.0168359	-1.22617	down	singletonD39706	LOC_Os09g31180.1	ribosomal protein L6, putative, expressed
Traes_6DL_F16253948	153.448	36.275	0.000946291	-1.62557	down	singletonD39709	LOC_Os02g44500.1	glutathione peroxidase, putative, expressed
Traes_6DS_F3BC1C2DF	3.15235	0.746816	0.0496819	-1.63605	down	singletonD39715	LOC_Os01g63950.1	expressed protein
Traes_2DS_13B55EFDA	472.609	89.5724	5.08288e-05	-1.94608	down	singletonD39719	LOC_Os03g20700.2	magnesium-chelatase, putative, expressed
Traes_2DL_6668B965F	61.9948	16.466	0.01558	-1.43513	down	singletonD39723	LOC_Os04g54870.1	RNA recognition motif containing protein, putative,
Traes_3DL_E349F470D	97.8338	17.3045	2.06897e-05	-2.04851	down	singletonD39727	LOC_Os01g62300.1	SLT1 protein, putative, expressed
Traes_1DL_AC1DACACE	5.26408	1.15092	0.00752942	-1.7254	down	singletonD39736	LOC_Os10g41050.1	ribosomal L18p/L5e family protein, expressed
Traes_2DL_5F23F66C8	18.4409	4.01235	0.00969939	-1.75205	down	singletonD39737	LOC_Os04g42700.1	receptor-like protein kinase precursor, putative, expressed
Traes_4DS_D522A4EC1	34.251	1.43244	3.68251e-05	-4.08789	down	singletonD39748	LOC_Os02g28300.1	transferase family protein, putative, expressed
Traes_5DL_EDF6DBFDC	13.0613	0.774378	0.000310043	-3.62286	down	singletonD39752	LOC_Os11g05400.1	Ser/Thr protein phosphatase family protein, putative,
Traes_2DL_B9AE3F91B	26.1683	7.50874	0.00576595	-1.32829	down	singletonD39763	LOC_Os01g61560.1	phosphatidate cytidylyltransferase, putative, expressed
Traes_3DS_F12FD0416	25.0016	8.48985	0.0214052	-1.09613	down	singletonD39773	LOC_Os01g07250.1	saposin-like type B, region 1 family protein, putative,
Traes_2DS_63EA9335A	2.43572	0.307495	2.62373e-06	-2.5086	down	singletonD39779	LOC_Os01g49470.1	E3 ubiquitin ligase, putative, expressed
Traes_7DL_88DE10A78	27.4933	2.35165	1.09836e-06	-3.06747	down	singletonD39781	LOC_Os05g02300.1	Core histone H2A/H2B/H3/H4 domain containing protein,
Traes_5DL_EED3782D1	6.10702	1.12174	0.000826565	-1.99236	down	singletonD39786	LOC_Os09g38500.1	mitochondrial glycoprotein, putative, expressed
Traes_6DS_C552E63B3	1.8776	0.50971	0.0186206	-1.43205	down	singletonD39801	LOC_Os07g09814.2	OsFBX221 - F-box domain containing protein, expressed
Traes_2DL_A4B16F05D	41.7502	11.8384	0.00519425	-1.36038	down	singletonD39810	LOC_Os02g11830.2	coatomer subunit beta, putative, expressed
Traes_2DL_AE61DD300	1.04874	0.304485	0.0235166	-1.33522	down	singletonD39811	LOC_Os03g45320.1	dehydrogenase, putative, expressed
Traes_4DS_D036AEA92	3.55704	0.68745	0.000860978	-1.92751	down	singletonD39820	LOC_Os11g44210.1	transposon protein, putative, unclassified, expressed
Traes_6DL_8FC5F9D66	39.5605	9.9723	0.0109659	-1.51788	down	singletonD39829	LOC_Os06g12610.1	auxin efflux carrier component, putative, expressed
Traes_2DS_4724C9916	40.841	8.86939	0.000157382	-1.74902	down	singletonD39845	LOC_Os07g30200.1	tRNA synthetases class II domain containing protein,
Traes_3DS_D852826BD	25.1185	5.53449	0.000249504	-1.73237	down	singletonD39853	LOC_Os01g07740.3	DEAD-box ATP-dependent RNA helicase 14, putative, expressed
Traes_7DL_AF4FA72A1	3.39973	0.434884	7.68575e-06	-2.5368	down	singletonD39854	LOC_Os08g23150.1	indole-3-glycerol phosphate synthase, chloroplast
Traes_6DS_4B55F4A4A	1.11243	0.339646	0.0280614	-1.23424	down	singletonD39857	LOC_Os02g10650.1	CRAL/TRIO domain containing protein, expressed
Traes_5DL_2FBF68A7E	3.91663	0.493193	0.00016082	-2.54258	down	singletonD39862	LOC_Os03g63760.1	glycosyl hydrolases family 16, putative, expressed
Traes_2DL_B8483F711	18.6561	3.65741	0.000605746	-1.90502	down	singletonD39864	LOC_Os05g25770.1	WRKY45, expressed
Traes_2DS_4779586F7	4.80384	1.56168	0.0369129	-1.15533	down	singletonD39877	LOC_Os07g48130.3	potassium transporter, putative, expressed
Traes_1DL_2EDA0E317	2.62768	0.170864	8.17249e-07	-3.45722	down	singletonD39878	LOC_Os05g38230.2	oxidoreductase, aldo/keto reductase family protein,
Traes_2DL_A8A840559	19.0885	3.30576	0.00274684	-2.04646	down	singletonD39883	LOC_Os04g45290.1	glycosyl hydrolases, putative, expressed
Traes_5DS_0CF0A198C	2.56734	0.379507	0.0263913	-2.34018	down	singletonD39891	LOC_Os07g34740.1	NUC153 domain containing protein, expressed
Traes_5DL_5CF11D5A7	24.3239	7.64139	0.0431652	-1.2358	down	singletonD39896	LOC_Os09g28720.1	alpha/beta hydrolase fold, putative, expressed
Traes_4DL_A7EC48DF8	1.67265	0.095816	8.27271e-05	-3.68752	down	singletonD39904	LOC_Os07g15500.1	expressed protein
Traes_7DS_4CE73687A	10.951	0.158363	0.00404318	-5.62695	down	singletonD39905	LOC_Os06g06250.1	GDSL-like lipase/acylhydrolase, putative, expressed
Traes_4DS_9AE2030AE	2.64402	0.769316	0.0105347	-1.31996	down	singletonD39909	LOC_Os11g16580.1	endonuclease III-like protein 1, putative, expressed
Traes_5DL_B1C38ABE0	1.48864	0.319251	0.00647117	-1.76007	down	singletonD39940	LOC_Os04g12970.1	UDP-glucoronosyl/UDP-glucosyl transferase, putative,
Traes_2DL_8BE95C4CB	4.66678	0.754042	0.00083433	-2.20627	down	singletonD39943	LOC_Os04g37430.1	lipoxygenase protein, putative, expressed
Traes_3DL_CC388EE7E	1.40955	0.320119	0.00159478	-1.67568	down	singletonD39966	LOC_Os07g41310.1	COBRA, putative, expressed
Traes_6DL_63F419296	9.9749	1.28083	1.4565e-06	-2.49167	down	singletonD39968	LOC_Os02g55560.1	protein phosphatase 2C, putative, expressed
Traes_7DS_204F82E02	14.7641	4.62971	0.0490923	-1.19258	down	singletonD39976	LOC_Os04g36054.1	auxin response factor 9, putative, expressed
Traes_6DS_82E1E85A4	7.10228	2.002	0.00657209	-1.38546	down	singletonD39981	LOC_Os07g03820.1	lectin-like receptor kinase, putative, expressed
Traes_4DL_DB910AB91	66.8253	23.6573	0.0411982	-1.05611	down	singletonD39985	LOC_Os03g19560.1	tetratricopeptide repeat domain containing protein,
Traes_4DL_04BEAE626	43.0016	8.30257	3.16948e-05	-1.91511	down	singletonD39986	LOC_Os10g10244.1	alanyl-tRNA synthetase, putative, expressed
Traes_2DL_E4FC4E68D	48.1164	9.66782	0.00818948	-1.83047	down	singletonD39989	LOC_Os04g02780.1	amidase family protein, putative, expressed
Traes_2DS_95A2D337C	1.54667	0.386382	0.0239421	-1.54927	down	singletonD40004	LOC_Os07g22350.1	glucose-6-phosphate 1-dehydrogenase, chloroplast precursor,
Traes_5DL_5E2AB0217	7.27947	2.36511	0.0147875	-1.16208	down	singletonD40011	LOC_Os03g58090.1	expressed protein
Traes_5DL_D1B60EB84	2.82331	0.322078	2.91976e-05	-2.67114	down	singletonD40014	LOC_Os03g59080.1	AMP-binding enzyme, putative, expressed
Traes_2DL_8B3712638	6.42095	1.39931	0.000738367	-1.74183	down	singletonD40017	LOC_Os01g41950.1	expressed protein
Traes_2DL_E46C89DD8	4.78836	0.339715	2.38146e-05	-3.34606	down	singletonD40019	LOC_Os04g38530.1	aldose 1-epimerase, putative, expressed
Traes_2DS_2A566C003	2.96585	0.391502	0.000196562	-2.4662	down	singletonD40023	LOC_Os07g39800.1	transcription repressor HOTR, putative, expressed
Traes_4DL_2D7BAC801	20.7849	2.4815	0.0233932	-2.56739	down	singletonD40024	LOC_Os04g34390.1	serine/threonine-protein kinase receptor precursor,
Traes_5DL_B67E1A7E3	85.7985	6.74028	0.00281145	-3.20204	down	singletonD40025	LOC_Os01g47370.1	MYB family transcription factor, putative, expressed
Traes_5DL_6AAA420AC	20.3699	4.21414	0.000255181	-1.81826	down	singletonD40030	LOC_Os11g05400.1	Ser/Thr protein phosphatase family protein, putative,
[truncated: 3,464 more rows]
