# Supplementary material for: The abundance of homoeologue transcripts is disrupted by hybridization and is partially restored by genome doubling in synthetic hexaploid wheat
Source: BMC Genomics. 2017 Feb 10;18:149. doi: 10.1186/s12864-017-3558-0 (PMC5303294; doi:10.1186/s12864-017-3558-0)
Supplement: Additional file 8: — Dataset S7. List of nonadditively expressed genes in F1 hybrids derived from AS2255 × AS60. (XLSX 72 kb) [file 12864_2017_3558_MOESM8_ESM.xlsx]

## Sheet: F1
Dataset S7. List of nonadditively expression genes in F1 hybrid derived from AS2255 x AS60a
Gene ID	FPKM for MPVb	FPKM for F1	FDR	log2(F1/MPV)	Regulated	A-homoeologous locus	B-homoeologous locus	D-homoeologous locus	Rice best homologous gene	Description
triplet911	5.28705	1.1708	0.0273752	-2.47933	down	Traes_3AS_ECAACF24F	Traes_3B_AA48C0F6F	Traes_3DS_681EEFE57	LOC_Os01g10130.1	RNA-dependent RNA polymerase, putative, expressed
triplet91	139.866	85.5799	0.0327596	-1.02111	down	Traes_6AL_56964CC95	Traes_6BL_E1FDBDB34	Traes_7DS_05E345FE4	LOC_Os06g07580.1	expressed protein
triplet863	8.17089	0.211302	9.4524e-09	-5.55993	down	Traes_4AL_A8EEBE537	Traes_4BS_47C0E033A	Traes_4DS_DBAA2CC451	LOC_Os12g02200.1	CAMK_KIN1/SNF1/Nim1_like.6 - CAMK includes
triplet8314	54.3124	32.7508	0.0380419	-1.04214	down	Traes_1AL_D6A532C66	Traes_1BL_6401A85E7	Traes_1DL_93B8EB7D2	LOC_Os12g13320.1	argininosuccinate synthase, chloroplast precursor,
triplet830	9.13217	0.105651	6.34945e-11	-6.72039	down	Traes_6AS_94B61ADF8	Traes_6BS_D44F3278C	Traes_6DS_086930130	LOC_Os02g39360.1	B-box zinc finger family protein, putative, expressed
triplet8297	140.347	83.9605	0.0247545	-1.05313	down	Traes_2AS_A087099AF	Traes_2BS_C1C513A9F	Traes_2DS_22C1F133C	LOC_Os04g02680.1	expressed protein
triplet8208	92.7636	41.1699	0.00024458	-1.48127	down	Traes_4AS_88F47105E	Traes_4BL_DA1F08EC1	Traes_4DL_BD4D4D652	LOC_Os03g18560.1	DUF538 domain containing protein, putative, expressed
triplet8059	191.295	105.151	0.00749629	-1.17153	down	Traes_6AL_F290776E4	Traes_6BL_0D20315E2	Traes_6DL_C593A4982	LOC_Os02g51410.1	shikimate kinase, putative, expressed
triplet8050	64.8865	32.0062	0.00183897	-1.32953	down	Traes_2AL_807825189	Traes_2BL_A44B7F146	Traes_2DL_6196F8454	LOC_Os04g56790.1	TLD family protein, putative, expressed
triplet8022	7.20961	0.988954	0.000254406	-3.15966	down	Traes_2AL_5C892C221	Traes_2BL_928B24961	Traes_2DL_420FEEB83	LOC_Os04g44510.1	GEM, putative, expressed
triplet7994	27.8772	12.0335	0.00487953	-1.51762	down	Traes_7AL_9189BEDEB	Traes_7BL_FE64A353D	Traes_7DL_ECF3548C6	LOC_Os06g45090.2	expressed protein
triplet7922	344.139	198.694	0.0140058	-1.10249	down	Traes_5AL_C39CCB6AC	Traes_5BL_384307F0A	Traes_5DL_8CC6B405B	LOC_Os03g39820.1	expressed protein
triplet7912	41.3351	23.2737	0.0206786	-1.14025	down	Traes_7AS_EC6BE9367	Traes_7BS_42F8A57EA	Traes_7DS_317CED11F	LOC_Os08g43400.2	kinesin motor domain containing protein, expressed
triplet7860	497.944	279.219	0.00943258	-1.1438	down	Traes_4AS_4521FE57B	Traes_4BL_F144E1C6A	Traes_4DL_870580350	LOC_Os03g12990.1	phytosulfokines precursor, putative, expressed
triplet7800	16.3418	3.57994	1.35689e-06	-2.49266	down	Traes_3AL_7A4CFB9D2	Traes_3B_D5B791086	Traes_3DL_5F16AA2AC	LOC_Os01g43480.1	AAA-type ATPase family protein, putative, expressed
triplet7639	501.308	303.156	0.0299506	-1.03493	down	Traes_2AS_E0AFA6D18	Traes_2BS_F70FE410B	Traes_2DS_F661EA0C4	LOC_Os04g02050.1	bifunctional 3-phosphoadenosine 5-phosphosulfate
triplet7568	74.4993	10.7937	0.000438324	-3.07764	down	Traes_2AL_5BAB26827	Traes_2BL_77148B8D8	Traes_2DL_B5B62EE11	LOC_Os03g52860.1	lipoxygenase, putative, expressed
triplet7543	15.8611	3.19543	3.77774e-07	-2.61752	down	Traes_2AL_5DE3BA456	Traes_2BL_765C03F01	Traes_2DL_38F48A6D4	LOC_Os11g43200.1	tropinone reductase 2, putative, expressed
triplet7512	593.11	256.127	5.89831e-05	-1.52212	down	Traes_1AL_4D5CE6B62	Traes_1BL_519D11755	Traes_1DL_89D1676FC	LOC_Os05g38680.1	plant-specific domain TIGR01589 family protein, expressed
triplet7380	197.063	72.1926	0.000100783	-1.75404	down	Traes_4AL_FABDF4EDA	Traes_5BL_D412D28CC	Traes_5DL_3E77D28A6	LOC_Os03g63970.1	gibberellin 20 oxidase 1, putative, expressed
triplet7320	8.65153	0	2.45229e-11	#NAME?	down	Traes_5AS_653E5B343	Traes_5BS_409B24307	Traes_5DS_286CDF1FE1	ChrUn.fgenesh.mRNA.94	expressed protein
triplet7318	564.753	256.667	0.000627556	-1.44418	down	Traes_3AL_84EE0045F	Traes_3B_EC4C29900	Traes_3DL_49C0AAC79	LOC_Os01g59090.1	thylakoid lumenal 20 kDa protein, putative, expressed
triplet7296	180.721	59.5943	9.35478e-08	-1.90873	down	Traes_1AL_F1BBE97D5	Traes_1BL_917AB0D4B	Traes_1DL_B4E0DFCC9	LOC_Os11g29400.1	6-phosphogluconate dehydrogenase, decarboxylating,
triplet7196	70.6542	13.6859	5.73851e-13	-2.6709	down	Traes_4AS_C8CB45702	Traes_4BL_AC29E521A	Traes_4DL_C8977947C	LOC_Os07g48330.1	cytochrome P450, putative, expressed
triplet719	6.72897	0.460699	1.39372e-05	-4.17015	down	Traes_4AL_3339E4870	Traes_4BS_53AF230A0	Traes_4DS_B7F6F6B61	LOC_Os03g50130.1	microsomal glutathione S-transferase 3, putative, expressed
triplet704	15.8611	6.75455	0.00707136	-1.54071	down	Traes_4AL_70D393C3B	Traes_4BL_FF6954EC1	Traes_4DL_80F9D8740	LOC_Os03g09060.1	prenyltransferase, putative, expressed
triplet7006	119.679	33.6082	1.4663e-09	-2.14237	down	Traes_5AL_B4B3A41C8	Traes_4BL_D39667E47	Traes_4DL_300A4A216	LOC_Os03g04100.1	expressed protein
triplet6995	39.4125	10.8663	0.0348607	-2.15755	down	Traes_1AL_E12BF1698	Traes_1BL_E2B0DED6A	Traes_1DL_2B473C495	LOC_Os10g40700.1	expansin precursor, putative, expressed
triplet698	255.701	154.012	0.0263953	-1.04179	down	Traes_7AS_8E09FE045	Traes_7BS_EBA7E60AE	Traes_7DS_05CD633ED	LOC_Os08g42850.1	peptidyl-prolyl cis-trans isomerase, FKBP-type, putative,
triplet6876	4.32576	0.930034	0.047995	-2.54147	down	Traes_3AL_B0D4B56FE	Traes_3B_0F8B984D6	Traes_3DL_00A6222A6	LOC_Os01g62430.3	C2 domain containing protein, putative, expressed
triplet687	10.5741	3.42401	0.00203577	-1.94371	down	Traes_4AL_9E250501B	Traes_4BS_B4E4E0A9C	Traes_4DS_4326E7827	LOC_Os03g48600.6	domain of unknown function DUF966 domain containing
triplet6783	22.1095	10.014	0.00328307	-1.45759	down	Traes_2AS_6269D889E	Traes_2BS_B65714572	Traes_2DS_AD8820C42	LOC_Os08g29660.1	WRKY69, expressed
triplet6778	50.9479	26.8658	0.00749629	-1.2315	down	Traes_4AL_CF9DF337F	Traes_4BS_90B1466AD	Traes_4DS_CECAC33D6	LOC_Os03g49480.1	elongation of fatty acids protein 2, putative, expressed
triplet6732	4.80641	0.633905	0.0102076	-3.20943	down	Traes_6AL_4BF64114C	Traes_6BL_1E3714D6C	Traes_6DL_D7E2BAB04	LOC_Os02g37970.1	DUF581 domain containing protein, expressed
triplet6729	5758.55	809.759	1.37364e-20	-3.13802	down	Traes_1AL_B77FFBAFC	Traes_1BL_D2EDF576B	Traes_1DL_DDBE5CFA9	LOC_Os01g41710.1	chlorophyll A-B binding protein, putative, expressed
triplet6667	78.3444	48.8438	0.047995	-0.995895	down	Traes_3AL_6D1917532	Traes_4BS_0BDB0D05C	Traes_4DS_138E9F824	LOC_Os01g59150.2	tubulin/FtsZ domain containing protein, putative, expressed
triplet6657	85.554	47.0081	0.00910569	-1.17541	down	Traes_5AS_1CDAE592C	Traes_5BS_9B199BDA9	Traes_5DS_14D1D3680	LOC_Os12g41590.1	oxidoreductase, short chain dehydrogenase/reductase family
triplet6528	158.131	44.4694	1.83551e-09	-2.13537	down	Traes_5AS_6BC554E7A	Traes_5BS_A8526991C	Traes_5DS_493945B9F	LOC_Os08g35160.1	heat shock protein DnaJ, putative, expressed
triplet6497	29.3191	10.7622	4.29346e-05	-1.76077	down	Traes_2AL_57B2ACCC01	Traes_2BL_ACD272701	Traes_2DL_2C401100E	LOC_Os04g35530.1	expressed protein
triplet6380	951.668	437.753	0.000249341	-1.43174	down	Traes_1AL_5558B7A4C	Traes_1BL_F1640B356	Traes_1DL_A1E887281	LOC_Os10g35810.1	thylakoid lumenal protein, putative, expressed
triplet6378	97.0894	45.912	0.000798492	-1.38861	down	Traes_3AS_68240596D	Traes_6BS_C6217BCE3	Traes_3DS_B53C65B87	LOC_Os03g17084.1	Core histone H2A/H2B/H3/H4 domain containing protein,
triplet6376	154.766	66.234	4.29346e-05	-1.53885	down	Traes_5AL_04D3E97F0	Traes_5BL_F367A99A7	Traes_5DL_743B870D9	LOC_Os03g58250.1	bZIP transcription factor domain containing protein,
triplet6323	60.5607	35.1894	0.0247545	-1.09443	down	Traes_5AL_A5113C090	Traes_5BL_E0C2C7D72	Traes_5DL_4A82A1EB5	LOC_Os03g60350.1	leaf senescence related protein, putative, expressed
triplet6294	2909.8	1111.39	7.0897e-06	-1.69751	down	Traes_1AL_5B26F6A14	Traes_1BL_EC3E899FE	Traes_1DL_76EEDEA29	LOC_Os10g35840.1	shikimate/quinate 5-dehydrogenase, putative, expressed
triplet6187	3.84512	0	0.000461564	#NAME?	down	Traes_4AS_FCA9052CB	Traes_4BL_94B68D0A1	Traes_4DL_056D1B7E5	LOC_Os12g22880.1	expressed protein
triplet6158	5276.47	683.018	1.28565e-22	-3.26167	down	Traes_7AS_D2C7C1F43	Traes_7BS_6606D4150	Traes_7DS_E6820A9C7	LOC_Os01g41710.1	chlorophyll A-B binding protein, putative, expressed
triplet6124	13.4579	0	7.75607e-18	#NAME?	down	Traes_4AL_5659286D11	Traes_4BS_7579785B4	Traes_4DS_F74D72DF1	LOC_Os09g24820.1	ZF-HD protein dimerisation region containing protein,
triplet6049	122.083	54.6978	0.000169848	-1.47148	down	Traes_1AS_A3DCEEB591	Traes_1BS_27996A726	Traes_1DS_E56599925	LOC_Os05g08420.1	expressed protein
triplet602	7.20961	0.105651	3.26917e-08	-6.37936	down	Traes_3AL_B0A5AA3FD	Traes_3B_FAAFF83D5	Traes_3DL_C73683B71	LOC_Os01g72370.2	helix-loop-helix DNA-binding domain containing protein,
triplet6006	67.7703	30.2258	0.000387054	-1.47186	down	Traes_3AL_2EB43ADE9	Traes_3B_6CA7A6FD6	Traes_3DL_BF28A470D	LOC_Os01g53710.1	dual specificity protein phosphatase, putative, expressed
triplet5991	1497.68	818.819	0.00548586	-1.18498	down	Traes_5AL_676D49521	Traes_5BL_65AD61EB7	Traes_5DL_FAD14F008	LOC_Os09g15820.1	aldose 1-epimerase, putative, expressed
triplet5976	53.3511	5.61677	2.19008e-13	-3.54181	down	Traes_4AS_A760C0F1F	Traes_4BL_B7855C71D	Traes_4DL_EDBA5F883	LOC_Os03g17200.1	plant-specific domain TIGR01589 family protein, expressed
triplet5940	40.8544	8.51761	9.89239e-12	-2.57702	down	Traes_1AS_FF874F72D	Traes_1BS_06F3A2D5D	Traes_1DS_D1B39A182	LOC_Os05g02060.1	mitochondrial import inner membrane translocase subunit
triplet5936	132.657	69.6794	0.00425276	-1.23686	down	Traes_5AL_ADBCA73F2	Traes_5BL_91FBE67D3	Traes_7DL_1A847FDCC	LOC_Os08g02120.1	kinase, pfkB family, putative, expressed
triplet5836	3.84512	0.53689	0.0292768	-3.16568	down	Traes_1AL_8714A6D32	Traes_1BL_EE1779900	Traes_1DL_EF1EA2DDB	LOC_Os05g39720.1	WRKY70, expressed
triplet5819	175.914	86.7405	0.000961309	-1.33016	down	Traes_4AS_9D5CFBF54	Traes_4BL_5FCA04C3B	Traes_4DL_A4BCA74A4	LOC_Os03g08080.1	YGGT family protein, putative, expressed
triplet578	57.1962	10.8922	1.82042e-13	-2.69704	down	Traes_2AL_079988C38	Traes_2BL_6382E3EFF	Traes_2DL_F23E85139
triplet5767	211.482	57.8759	1.60652e-10	-2.18158	down	Traes_5AL_B976C0BF9	Traes_5BL_10EF2471E	Traes_5DL_5D6AE05C1	LOC_Os02g17940.3	leucoanthocyanidin dioxygenase, putative, expressed
triplet5733	81.2282	45.9795	0.0184795	-1.12897	down	Traes_3AL_102C9A43C	Traes_3B_A1B6BEC0B	Traes_3DL_151DBA22B	LOC_Os01g67390.1	POEI32 - Pollen Ole e I allergen and extensin family
triplet5728	1414.04	811.121	0.0130466	-1.11455	down	Traes_6AL_80FD46553	Traes_6BL_83DE6DC09	Traes_6DL_2A99B8CDC	LOC_Os02g34810.1	OsAPx8 - Thylakoid-bound Ascorbate Peroxidase encoding gene
triplet5726	1171.32	734.869	0.047995	-0.984405	down	Traes_7AS_DCE7819D8	Traes_7BS_BFF92035E	Traes_7DS_07E6F5FD6	LOC_Os07g30670.1	2Fe-2S iron-sulfur cluster binding domain containing
triplet572	130.254	69.4036	0.00365355	-1.22137	down	Traes_5AL_CEE0CB390	Traes_5BL_3F5162196	Traes_5DL_3ABFD7F3E	LOC_Os04g31010.2	expressed protein
triplet5664	6.72897	2.07137	0.0206786	-2.01984	down	Traes_6AS_A2A2B273C	Traes_6BS_048C0BAE6	Traes_6DS_0652B3295	LOC_Os10g38660.1	glutathione S-transferase, putative, expressed
triplet560	29.7997	11.3875	0.000112401	-1.69938	down	Traes_4AS_4C193E9D9	Traes_4BL_76B5E3B21	Traes_4DL_0911FA5C6	LOC_Os03g18110.1	proteins of unknown function domain containing protein,
triplet5543	7.20961	1.05651	0.0181646	-3.05743	down	Traes_5AL_10F82280C	Traes_5BL_12214988F	Traes_5DL_502C1AC95	LOC_Os12g02200.1	CAMK_KIN1/SNF1/Nim1_like.6 - CAMK includes
triplet5535	5.28705	0.53689	0.000666738	-3.62511	down	Traes_4AS_9F1B2A7DD	Traes_4BL_C01E043B6	Traes_4DL_B3E978E9F	LOC_Os02g02000.1	cytochrome P450, putative, expressed
triplet5521	7.20961	0.604446	1.03565e-05	-3.88574	down	Traes_2AL_7E647D11D	Traes_2BL_6D7E8D09A	Traes_2DL_07AA4B79F	LOC_Os07g01780.1	GTPase activating protein, putative, expressed
triplet5500	15.3805	6.88966	0.0163884	-1.4653	down	Traes_2AL_542D9CCE4	Traes_2BL_4E6532BB4	Traes_2DL_798199645	LOC_Os07g01130.1	pentatricopeptide containing protein, putative, expressed
triplet5493	154.766	69.7937	0.000244369	-1.45715	down	Traes_2AL_7DEC7CADF1	Traes_2BL_35E5FE202	Traes_2DL_5542C555B	LOC_Os07g02460.1	expressed protein
triplet5481	5.76769	0.56635	0.000461564	-3.64711	down	Traes_6AL_ADFD5D2E3	Traes_6BL_F93CB40D3	Traes_6DL_FCF095088	LOC_Os02g52800.1	OsMan03 - Endo-Beta-Mannanase, expressed
triplet5461	43.7383	25.0992	0.0292768	-1.11047	down	Traes_7AL_54790F481	Traes_7BL_CACA35B4C	Traes_7DL_0746D3B5E	LOC_Os06g41360.2	phosphoribosyl transferase, putative, expressed
triplet5413	16.8224	2.5148	3.09856e-09	-3.04228	down	Traes_6AS_E89EE5F07	Traes_6BS_1FA5BD206	Traes_6DS_8D7872B5B	LOC_Os02g35230.1	expressed protein
triplet5410	7.69025	0.642541	2.6567e-06	-3.90011	down	Traes_2AL_912281D40	Traes_2BL_BE8225E93	Traes_2DL_FF03AA5E9	LOC_Os04g33870.1	DUF623 domain containing protein, expressed
triplet5346	91.8023	43.1996	0.000573964	-1.39895	down	Traes_1AS_93074CFEA	Traes_1BS_84EDDA66B	Traes_1DS_F5BFD47AA1	LOC_Os05g08770.1	uncharacterized protein At4g06744 precursor, putative,
triplet5339	86.5153	40.9621	0.000915797	-1.38623	down	Traes_1AS_00BD72553	Traes_1BS_6FEB6D656	Traes_1DS_1A966E69F	LOC_Os01g27210.1	glutathione S-transferase, putative, expressed
triplet5318	30.761	12.8874	0.000759863	-1.56109	down	Traes_7AS_249B59BA1	Traes_7BS_78D0F9E68	Traes_7DS_8B69EA343	LOC_Os08g42390.1	glycerophosphoryl diester phosphodiesterase family protein,
triplet5286	78.825	32.5761	7.22635e-05	-1.58227	down	Traes_5AL_43F9E9C1D	Traes_5BL_F0D3D6D2E	Traes_5DL_858C105CD	LOC_Os09g38040.1	hydrolase, NUDIX family protein, expressed
triplet5277	23.5514	9.439	0.000481012	-1.63284	down	Traes_6AL_D20E70F28	Traes_6BL_46C702AC1	Traes_6DL_9FD175FD5	LOC_Os02g45170.1	helix-loop-helix DNA-binding protein, putative, expressed
triplet5247	8.65153	2.20648	0.00150734	-2.28291	down	Traes_3AS_8D918BD80	Traes_3B_C49DD82D3	Traes_3DS_B1B60B81C	LOC_Os01g12560.1	3-methyl-2-oxobutanoate hydroxymethyltransferase, putative,
triplet5228	28.8384	3.19543	8.82071e-16	-3.48002	down	Traes_1AL_D1AF9EF20	Traes_1BL_C40D1B0CC	Traes_1DL_A6553EC96	LOC_Os01g04050.1	BBTI12 - Bowman-Birk type bran trypsin inhibitor
triplet5077	42.2964	21.8743	0.00612005	-1.26163	down	Traes_5AL_C0A407A93	Traes_5BL_51C846D76	Traes_5DL_91A580EC6	LOC_Os05g51420.1	hypersensitive-induced response protein, putative,
triplet4890	63.4445	9.8357	7.4469e-17	-2.99571	down	Traes_2AS_942884399	Traes_2BS_5DF7F4FEE	Traes_2DS_DE2E9E2D5	LOC_Os07g40000.1	DUF260 domain containing protein, putative, expressed
triplet4744	476.315	294.358	0.0318622	-1.00782	down	Traes_6AL_8DB98B204	Traes_6BL_22DCB4C2A	Traes_6DL_FDD2AE6F4	LOC_Os02g57670.1	ribosomal L9, putative, expressed
triplet4731	288.865	77.5712	4.32446e-11	-2.21143	down	Traes_1AS_A4B0D42DF	Traes_1BS_9B4425943	Traes_1DS_C2DACDAF1	LOC_Os05g02060.1	mitochondrial import inner membrane translocase subunit
triplet4707	146.595	79.0422	0.00593468	-1.19964	down	Traes_7AS_D093B0DF1	Traes_7BS_0D61C46FB	Traes_7DS_F08076608	LOC_Os09g36930.1	aquaporin protein, putative, expressed
triplet4691	3.36448	0	0.00227717	#NAME?	down	Traes_5AL_DE29A0FE31	Traes_4BS_5D7C93FF8	Traes_4DL_5B6C470A5	LOC_Os03g01300.1	LTPL114 - Protease inhibitor/seed storage/LTP family
triplet4632	144.192	73.2522	0.00193004	-1.2868	down	Traes_1AL_3D9B932C7	Traes_1BL_23349A132	Traes_1DL_35C20BBE9	LOC_Os05g37140.2	2Fe-2S iron-sulfur cluster binding domain containing
triplet4597	801.708	339.721	4.49981e-05	-1.54864	down	Traes_2AS_329CCD131	Traes_2BS_EA4D55C79	Traes_2DS_EDBF2EF6D	LOC_Os07g47450.1	flowering promoting factor-like 1, putative, expressed
triplet4587	132.176	82.0675	0.0401858	-1.00033	down	Traes_2AL_D7BC14E66	Traes_2BL_2321BA77B	Traes_2DL_9A5A4BC64	LOC_Os04g55930.1	expressed protein
triplet452	273.484	82.2523	0.0472435	-2.03294	down	Traes_2AL_92939B028	Traes_2BL_EED456A17	Traes_2DL_64EAA3388	LOC_Os07g02800.2	MYB family transcription factor, putative, expressed
triplet4421	11.0547	4.79747	0.0370563	-1.51257	down	Traes_1AS_1A9A87C6A	Traes_1BS_18474C493	Traes_1DS_B5F884A16	LOC_Os08g14000.1	retrotransposon protein, putative, Ty1-copia subclass,
triplet4393	79.7863	48.4059	0.0472435	-1.02944	down	Traes_2AL_1FDA0035F	Traes_2BL_6C8DFB778	Traes_2DL_50C732D78	LOC_Os04g40520.1	uncharacterized glycosyltransferase, putative, expressed
triplet4291	1013.67	433.625	4.49981e-05	-1.53803	down	Traes_4AS_FEF56D921	Traes_4BL_C88FEDE1B	Traes_4DL_31D6228F5	LOC_Os03g15870.1	ribosomal protein L4, putative, expressed
triplet4252	17.3031	6.20903	0.00143556	-1.78304	down	Traes_5AL_AF0091B7D	Traes_5BL_6D2126519	Traes_5DL_8A39C1525	LOC_Os11g05410.1	Ser/Thr protein phosphatase family protein, putative,
triplet4180	161.976	77.2045	0.000542587	-1.37894	down	Traes_1AL_4B7636BC9	Traes_1BL_332C278BD	Traes_1DL_263F80870	LOC_Os08g06280.7	LSD1 zinc finger domain containing protein, expressed
triplet41	1197.28	733.056	0.041738	-1.01648	down	Traes_4AS_2E261FFBB	Traes_4BL_48F06D01B	Traes_4DL_C647BF85D	LOC_Os03g05800.1	expressed protein
triplet4044	6.24833	0.815747	0.000595362	-3.24087	down	Traes_4AL_CE5670268	Traes_4BL_0505D3FAF	Traes_4DL_D3BD8A6BC	LOC_Os03g08920.1	Zinc finger, C3HC4 type domain containing protein,
triplet4031	95.1668	50.33	0.00498097	-1.22944	down	Traes_1AL_ED72E167A	Traes_1BL_0D7C2EB91	Traes_1DL_D5F3DA85C	LOC_Os10g35110.2	alpha-galactosidase precursor, putative, expressed
triplet3968	3144.83	669.553	1.51805e-13	-2.54061	down	Traes_1AS_10A0B5BBF	Traes_1BS_5ACFA11B3	Traes_1DS_C3F67FDFB	LOC_Os05g01950.1	expressed protein
triplet3930	64.4058	20.9651	2.38488e-07	-1.92727	down	Traes_7AL_1BC53C605	Traes_7BL_ABEAC99C8	Traes_7DL_EC875DB5D	LOC_Os06g36560.1	inositol oxygenase, putative, expressed
triplet3835	9.13217	1.94845	0.000414098	-2.52948	down	Traes_6AS_C9863C451	Traes_6BS_A7E8FB1CF	Traes_6DS_FABB8D540	LOC_Os01g50460.1	nodulin MtN3 family protein, putative, expressed
triplet3828	16.8224	5.96826	0.00061778	-1.80249	down	Traes_6AL_986248807	Traes_6BL_8D21A769D	Traes_6DL_E1A4AEAA0	LOC_Os02g55870.1	heparanase-like protein precursor, putative, expressed
triplet3761	677.222	110.298	3.57372e-17	-2.92017	down	Traes_4AL_96EF1A5FF	Traes_4BS_913A67B0E	Traes_4DS_542118A8D	LOC_Os10g39810.1	fatty acid hydroxylase, putative, expressed
triplet3751	11290.7	5861.26	0.00332519	-1.2558	down	Traes_2AS_C3EF3A27F	Traes_2BS_9AC399080	Traes_2DS_FA532168A	LOC_Os12g17600.1	ribulose bisphosphate carboxylase small chain, chloroplast
triplet3730	355.674	212.324	0.0212582	-1.05563	down	Traes_2AS_F485758C1	Traes_2BS_D7F40DF36	Traes_2DS_1966D084E	LOC_Os04g02900.1	dehydrogenase E1 component domain containing protein,
triplet373	76.4218	12.6187	9.44184e-12	-2.92072	down	Traes_4AS_757DD8D72	Traes_4BL_536016EDD	Traes_4DL_6EBF0647F	LOC_Os03g16950.1	cysteine-rich repeat secretory protein 55 precursor,
triplet3689	19.7063	8.25957	0.00198079	-1.5671	down	Traes_5AS_D45AB5EDC	Traes_5BS_4CC4F38C6	Traes_5DS_A482D4324	LOC_Os12g43363.1	fatty acid hydroxylase, putative, expressed
triplet3670	7.20961	1.20889	0.000461564	-2.88574	down	Traes_2AS_484015532	Traes_2BS_457A03DD9	Traes_2DS_31D12D07E	LOC_Os04g01500.1	expressed protein
triplet3666	32.2029	8.75837	6.05479e-08	-2.19114	down	Traes_7AL_B87F44A52	Traes_7BL_E8767FDA7	Traes_7DL_D350B7C25	LOC_Os06g49450.1	expressed protein
triplet3657	10630.8	5217.63	0.00360307	-1.34262	down	Traes_2AL_BBABC5C54	Traes_2BL_0574E1B45	Traes_2DL_B68F2E4CC	LOC_Os04g52260.1	LTPL124 - Protease inhibitor/seed storage/LTP family
triplet3637	179.76	91.477	0.00136451	-1.2876	down	Traes_4AL_B6D3C0C78	Traes_4BS_C1AB2DDA8	Traes_4DS_179C4C6BC	LOC_Os12g01580.1	MATE efflux protein, putative, expressed
triplet3560	9.61281	3.91417	0.0334253	-1.60761	down	Traes_2AL_520A48E81	Traes_2BL_5A9ACF691	Traes_2DL_91ED787DB	LOC_Os04g47450.1	expressed protein
triplet3542	15.3805	3.9228	7.0897e-06	-2.28775	down	Traes_2AL_1AE31EB64	Traes_2BL_3F5D23C05	Traes_2DL_83EBEFBDC	LOC_Os11g37950.1	WIP3 - Wound-induced protein precursor, expressed
triplet3421	707.022	365.833	0.00157363	-1.26518	down	Traes_7AL_A1ECABC74	Traes_7BL_E67311208	Traes_7DL_C9F4E16B6	LOC_Os05g09400.3	30S ribosomal protein S31, chloroplast precursor, putative,
triplet342	47.5834	13.0484	8.00371e-09	-2.176	down	Traes_5AL_EAE1A5561	Traes_5BL_19BA8437B	Traes_5DL_A159814E1	LOC_Os09g12290.1	bifunctional aspartokinase/homoserine dehydrogenase,
triplet3332	53.3511	19.5779	0.0102076	-1.74988	down	Traes_2AL_490129FAB	Traes_2BL_C80835336	Traes_2DL_24AC58D40	LOC_Os04g43390.2	Os4bglu16 - monolignol beta-glucoside homologue, expressed
triplet3287	10.0935	4.15493	0.0371693	-1.58713	down	Traes_4AL_64F5C8BE8	Traes_5BL_29D398EA1	Traes_5DL_8FEBFC416	LOC_Os03g64170.1	GDSL-like lipase/acylhydrolase, putative, expressed
triplet3263	5.76769	0.528255	0.000461564	-3.7355	down	Traes_5AS_2743D6D23	Traes_5BS_D4CADA887	Traes_5DS_C7223E644	LOC_Os12g35330.1	OsGrx_C12 - glutaredoxin subgroup III, expressed
triplet3241	295.113	150.787	0.00157635	-1.27932	down	Traes_4AS_6875248F8	Traes_4BL_EFFA96D15	Traes_4DL_EA0E3A118	LOC_Os01g39790.1	esterase/lipase/thioesterase, putative, expressed
triplet3240	50.9479	21.0621	0.000125305	-1.58136	down	Traes_5AS_D06CE8CE5	Traes_5BS_197E3DE21	Traes_5DS_A6848AB19	LOC_Os08g01450.1	cytochrome P450, putative, expressed
triplet323	186.008	9.84434	5.30612e-39	-4.54833	down	Traes_5AL_D98C7CE92	Traes_5BL_1AE458202	Traes_5DL_B2F166A31	LOC_Os03g55590.1	MYB family transcription factor, putative, expressed
triplet3178	77.3831	17.4857	7.84463e-11	-2.44949	down	Traes_2AS_18956EE53	Traes_2BS_466607233	Traes_2DS_1500B6F52	LOC_Os04g05050.1	pectate lyase precursor, putative, expressed
triplet3153	27.8772	15.4921	0.0299064	-1.16096	down	Traes_1AL_F343672B6	Traes_1BL_F92C3459D	Traes_1DL_069A3790F	LOC_Os10g42100.1	pyruvate kinase, putative, expressed
triplet3142	1523.63	920.081	0.0322124	-1.03831	down	Traes_2AL_FB2B6601D	Traes_2BL_E31A49937	Traes_2DL_B974A912B	LOC_Os04g45210.1	peroxisomal biogenesis factor 11, putative, expressed
triplet3125	62.0026	23.9371	1.39372e-05	-1.6834	down	Traes_4AL_F86AA1EB8	Traes_4BS_CFBE34E84	Traes_4DS_6FA01281C	LOC_Os03g48010.1	exostosin, putative, expressed
triplet3110	14.8999	6.03582	0.00612005	-1.60978	down	Traes_3AL_0A528281C	Traes_3B_CF5DE8C41	Traes_3DL_6165564FD	LOC_Os01g66850.1	pectinacetylesterase domain containing protein, expressed
triplet3070	8.65153	0.431239	1.06505e-08	-4.66134	down	Traes_4AL_B528D14EC	Traes_4BS_A229FBF7E	Traes_4DS_220628F6B	LOC_Os03g52370.2	PIII4 - Proteinase inhibitor II family protein precursor,
triplet3068	12.016	4.53944	0.0327596	-1.70777	down	Traes_7AL_8D7C375FF	Traes_2BS_759FEB9DB	Traes_4DL_2FEFEF2AD	LOC_Os03g03150.1	WD repeat-containing protein, putative, expressed
triplet3030	4.80641	1.17943	0.0446751	-2.34872	down	Traes_7AL_209004D5A	Traes_7BL_33F8CE187	Traes_7DL_8EC221DDF	LOC_Os01g43710.1	cytochrome P450 72A1, putative, expressed
triplet2954	118.718	64.8814	0.00548586	-1.18611	down	Traes_7AL_D45376F32	Traes_7BL_09DD5A1DC	Traes_7DL_090D0E08E	LOC_Os06g49040.1	Myb-like DNA-binding domain containing protein, putative,
triplet2942	65.8478	31.5785	0.00139128	-1.36741	down	Traes_4AL_E93614021	Traes_4BS_CB3ADF5B0	Traes_4DS_2C707644D	LOC_Os03g51510.1	ribosomal protein L6, putative, expressed
triplet2935	976.662	489.209	0.00107927	-1.3102	down	Traes_6AS_501A294BA	Traes_6BS_217A87C61	Traes_6DS_E028BC43B	LOC_Os02g09590.1	ribosome, putative, expressed
triplet2893	29.7997	10.5163	3.95747e-05	-1.81034	down	Traes_4AS_7C350C88F	Traes_4BL_91B539E41	Traes_4DL_A6EB59368	LOC_Os02g14090.1	berberine and berberine like domain containing protein,
triplet2845	64.4058	34.3234	0.00551638	-1.22082	down	Traes_6AL_E970EFE60	Traes_6BL_919F8C482	Traes_6DL_F93CD32E9	LOC_Os02g37590.1	glycerophosphoryl diester phosphodiesterase family protein,
triplet2842	21.1482	11.197	0.0387638	-1.22628	down	Traes_2AS_382E5489E	Traes_2BS_62DD26D63	Traes_2DS_DB291EB16	LOC_Os07g47340.1	expressed protein
triplet2799	27.8772	11.1848	0.000258268	-1.63138	down	Traes_1AS_F64BAC19D	Traes_1BS_CE840DC06	Traes_1DS_FFB71750F	LOC_Os03g18030.1	leucoanthocyanidin dioxygenase, putative, expressed
triplet276	546.008	318.695	0.0161464	-1.08765	down	Traes_2AL_E5A33D194	Traes_2BL_034DED9D2	Traes_2DL_90F1894C4	LOC_Os04g50110.1	RNA recognition motif containing protein, putative,
triplet2692	37.0093	14.7302	0.00104546	-1.63452	down	Traes_4AL_D3DC00F7F	Traes_4BS_64FB912EE	Traes_4DS_6B94D4FA6	LOC_Os11g33270.1	glycosyl hydrolases family 16, putative, expressed
triplet2604	50.4673	29.6646	0.0324249	-1.07701	down	Traes_2AS_1D11E82B5	Traes_2BS_225093E70	Traes_2DS_688A8FD96	LOC_Os04g13470.1	expressed protein
triplet2482	4.80641	0	1.75776e-05	#NAME?	down	Traes_2AL_71D9D4D71	Traes_2BL_71D9D4D71	Traes_2DL_BA1B746DF	LOC_Os04g39150.1	pathogenesis-related Bet v I family protein, putative,
triplet2437	75.9412	33.0749	0.000222989	-1.50668	down	Traes_3AS_973D815AE	Traes_3B_600FC81DA	Traes_3DS_0166803C6	LOC_Os01g03730.1	nuclease PA3, putative, expressed
triplet2306	41.3351	20.0351	0.00291342	-1.35218	down	Traes_5AS_07D8C9EB9	Traes_5BS_012B7F86A	Traes_5DS_513F2CF69	LOC_Os12g32230.1	molybdenum cofactor biosynthesis protein 1, putative,
triplet228	51.4285	9.983	7.0897e-06	-2.66416	down	Traes_2AL_53AA8A76A	Traes_2BL_0BFFA7C8F	Traes_2DL_7E49B6C8E	LOC_Os02g45930.1	expressed protein
triplet2266	25.9546	8.63544	2.55326e-05	-1.8959	down	Traes_7AL_772A49098	Traes_7BL_0CD3BD38C	Traes_7DL_E6D396B42	LOC_Os08g34790.1	AMP-binding domain containing protein, expressed
triplet2155	68.251	1.51721	1.58074e-41	-5.78266	down	Traes_1AL_A785A010E	Traes_1BL_A4F8B229A	Traes_1DL_DF8F3A1CA	LOC_Os09g36700.1	ribonuclease T2 family domain containing protein, expressed
triplet2088	23.5514	8.703	0.000249341	-1.74351	down	Traes_5AL_BB55F989A	Traes_5BL_7A6C3831E	Traes_5DL_4186C5347	LOC_Os09g26780.1	zinc-finger protein, putative, expressed
triplet2086	56.2349	25.3954	0.000406763	-1.45722	down	Traes_4AS_B0CD74B2A	Traes_4BL_3B919C814	Traes_4DL_AA51A43E7	LOC_Os03g15790.1	ZOS3-08 - C2H2 zinc finger protein, expressed
triplet1877	14.4192	1.70769	9.02501e-10	-3.3888	down	Traes_1AS_B26B7D59F	Traes_1BS_75F6CD2E4	Traes_1DS_094F47A091	LOC_Os01g46850.1	expressed protein
triplet1875	57.6769	33.0418	0.0206786	-1.11397	down	Traes_5AL_D86A878AF	Traes_5BL_BF60CBEDA	Traes_5DL_BF47BE671	LOC_Os11g32260.1	lysosomal alpha-mannosidase precursor, putative, expressed
triplet1801	33.1642	14.7317	0.0149398	-1.48786	down	Traes_4AL_64F3A317D	Traes_4BS_9D4398CB8	Traes_4DS_9935AC14B	LOC_Os03g40930.1	expressed protein
triplet1730	12.016	3.55912	0.000479277	-2.06725	down	Traes_7AS_C2A2CFC22	Traes_7BS_848EB07AD	Traes_7DS_94B1934E7	LOC_Os06g42020.1	CSLA9 - cellulose synthase-like family A, expressed
triplet1707	452.283	234.634	0.00203577	-1.25779	down	Traes_4AS_93E2E2D19	Traes_4BL_4E616F36A	Traes_4DL_1233D47E2	LOC_Os03g14040.1	expressed protein
triplet1594	36.5287	19.2833	0.0104633	-1.23269	down	Traes_1AL_F18EC96DF	Traes_1BL_C5FEAF06E	Traes_1DL_23D036A85	LOC_Os05g49420.1	transcription factor, putative, expressed
triplet1526	52.8705	4.66236	8.75953e-24	-3.81517	down	Traes_4AL_7241716B6	Traes_4BS_3BCDF0612	Traes_4DS_9575221BB	LOC_Os07g40000.1	DUF260 domain containing protein, putative, expressed
triplet1479	14.4192	0.105651	9.23069e-18	-7.37936	down	Traes_3AL_8D5EB3C7F	Traes_3B_F3F7FF5111	Traes_3DL_30C4D36A5	LOC_Os01g61120.1	expressed protein
triplet1385	30.761	14.1948	0.0169393	-1.43258	down	Traes_7AL_976D6E1B9	Traes_7BL_313367AC4	Traes_7DL_26A711F5B	LOC_Os06g38960.2	expressed protein
triplet1376	84.5927	37.3649	0.000269656	-1.48584	down	Traes_1AS_514A12B5B	Traes_1BS_E33523322	Traes_1DS_733238CBB	LOC_Os05g08800.1	DUF581 domain containing protein, expressed
triplet133	39.4125	21.9556	0.0189428	-1.15936	down	Traes_5AL_BAB11D9B4	Traes_5BL_E0FF3784C	Traes_5DL_BFB1E5328	LOC_Os09g30486.1	fasciclin domain containing protein, expressed
triplet1313	33862.6	18236.8	0.00465123	-1.20445	down	Traes_2AS_3953901E4	Traes_2BS_ADC2F0EB8	Traes_2DS_3CC5F156F	LOC_Os12g19381.1	ribulose bisphosphate carboxylase small chain, chloroplast
triplet1312	24.5127	4.69182	6.97702e-10	-2.69404	down	Traes_2AS_61CA61AD3	Traes_2BS_A1909D302	Traes_2DS_D14ABD1DB	LOC_Os07g35940.1	beta-amylase, putative, expressed
triplet116	650.787	340.3	0.00238704	-1.24686	down	Traes_3AL_6BDD6F090	Traes_3B_C26112326	Traes_3DL_01979C750	LOC_Os01g72950.1	expressed protein
triplet1156	30.761	6.02363	4.20128e-11	-2.66773	down	Traes_3AS_3345E6F16	Traes_3B_1D7FCE7C8	Traes_3DS_C73C3A20C	LOC_Os01g05100.1	expressed protein
triplet1149	25.9546	0	1.60427e-31	#NAME?	down	Traes_5AS_ABB2B2684	Traes_5BS_36C5B305D	Traes_5DS_5143441CB	LOC_Os12g35330.1	OsGrx_C12 - glutaredoxin subgroup III, expressed
triplet1127	1800.48	805.635	0.000188317	-1.4711	down	Traes_6AL_01B48F86C	Traes_6BL_40826B32F	Traes_6DL_EAF694645	LOC_Os05g22730.1	expressed protein
triplet1118	424.406	208.233	0.00364531	-1.34308	down	Traes_1AL_1F3FBE952	Traes_1BL_C80BB3B0D	Traes_1DL_C5B2202DE	LOC_Os10g38870.1	heavy metal-associated domain containing protein, expressed
triplet1114	40.8544	10.5006	2.06886e-05	-2.28027	down	Traes_2AS_F5A655E78	Traes_2BS_FBE40AC05	Traes_2DS_5A8D0F48E	LOC_Os07g48510.1	thioredoxin, putative, expressed
triplet1099	4.80641	0.777652	0.0178984	-2.92335	down	Traes_2AL_F3FB21AE1	Traes_2BL_E858BADD2	Traes_2DL_8A956E922	LOC_Os01g62980.1	LTPL101 - Protease inhibitor/seed storage/LTP family
triplet1037	84.1121	46.5301	0.0106071	-1.16485	down	Traes_2AS_3ADE97AEF	Traes_2BS_74C85C8A4	Traes_2DS_26FAA3EC9	LOC_Os07g37400.1	OsFBX257 - F-box domain containing protein, expressed
triplet1034	5228.89	1053.23	2.65736e-14	-2.61894	down	Traes_5AL_3AF3E7C87	Traes_5BL_5081CE9EC	Traes_5DL_60C61B6C0	LOC_Os01g41710.1	chlorophyll A-B binding protein, putative, expressed
triplet1008	124.486	25.5498	2.05935e-08	-2.58614	down	Traes_2AS_8F6BE423E	Traes_2BS_602DCAD43	Traes_2DS_B5CD552B6	LOC_Os08g43700.1	OsSAUR36 - Auxin-responsive SAUR gene family member,
dupletBD8280	235.083	70.9159	0.000408596	-1.82803	down		Traes_7BL_CF330AE96	Traes_7DL_CDF9DA3B7	LOC_Os06g49320.1	glycosyltransferase, putative, expressed
dupletBD8247	16.9939	0	0.0129483	#NAME?	down		Traes_5BS_B41FDD6AA	Traes_5DL_8ABCB84A7	LOC_Os12g07640.1	MYB family transcription factor, putative, expressed
dupletBD8232	453.172	86.9078	1.21951e-08	-2.47368	down		Traes_2BS_A70DA4BBF	Traes_2DS_8E5665A3E	LOC_Os02g01100.2	transmembrane amino acid transporter protein, putative,
dupletBD8206	288.897	93.7899	0.00100145	-1.70538	down		Traes_5BL_83D484C97	Traes_5DL_E01F0780C	LOC_Os09g24590.1	expressed protein
dupletBD8149	59.4788	3.30623	1.15311e-05	-4.18753	down		Traes_3B_188186AAF	Traes_5DL_98AA0CF23	LOC_Os07g44499.1	peroxidase, putative, expressed
dupletBD8119	73.6404	12.4081	0.001263	-2.62895	down		Traes_4BL_7CB91C0F4	Traes_4DL_527CC802F	LOC_Os04g23440.1	helix-loop-helix DNA-binding domain containing protein,
dupletBD8071	1249.05	35.0046	1.5171e-33	-5.19592	down		Traes_2BL_F22336B90	Traes_2DL_3C229EB92	LOC_Os04g58200.1	protochlorophyllide reductase A, chloroplast precursor,
dupletBD7963	70.8081	19.853	0.049229	-1.8943	down		Traes_5BL_A9BFB8F58	Traes_5DL_B23075AF1	LOC_Os01g21630.1	pectinacetylesterase domain containing protein, expressed
dupletBD7903	249.244	109.797	0.0454194	-1.269	down		Traes_2BL_45DDBB56C	Traes_2DL_48404195C	LOC_Os04g36070.1	OsRR1 type-A response regulator, expressed
dupletBD7899	246.412	74.4879	0.000527346	-1.81392	down		Traes_5BL_D52EA18C81	Traes_5DL_BF8B2E6D8	LOC_Os01g56360.1	wax synthase, putative, expressed
dupletBD7819	4851.77	1041.55	1.8294e-06	-2.29865	down		Traes_2BS_A9A70E32B	Traes_2DS_4C97B317A	LOC_Os07g46300.1	expressed protein
dupletBD7760	13459.2	4037.63	0.00338354	-1.8007	down		Traes_1BL_6CCAC095C	Traes_1DL_90B0CF996	LOC_Os09g17740.1	chlorophyll A-B binding protein, putative, expressed
dupletBD7708	70.8081	0	6.14641e-11	#NAME?	down		Traes_5BS_B3834F8C0	Traes_5DS_3186C8F7D	ChrUn.fgenesh.mRNA.94	expressed protein
dupletBD7632	1104.61	349.421	0.000328142	-1.72986	down		Traes_7BL_07CC0B6EF	Traes_7DL_C343BA649	LOC_Os02g16680.2	bZIP transcription factor domain containing protein,
dupletBD7579	212.424	39.4481	1.41845e-06	-2.51288	down		Traes_6BL_5B613F9E5	Traes_6DL_94DCF0B70	LOC_Os06g11290.1	12-oxophytodienoate reductase, putative, expressed
dupletBD7557	164.275	54.9045	0.00616694	-1.67319	down		Traes_5BS_33597360E	Traes_5DS_73606D85A	LOC_Os03g22200.1	nodulin MtN3 family protein, putative, expressed
dupletBD7529	135.952	14.3348	2.20916e-07	-3.2924	down		Traes_5BL_46573BE8B	Traes_5DL_D3839C12F	LOC_Os03g55030.1	UDP-glucoronosyl and UDP-glucosyl transferase domain
dupletBD7493	280.4	53.7986	2.42244e-07	-2.47153	down		Traes_3B_84DD55C12	Traes_3DS_650F1C4CE	LOC_Os11g38010.1	targeting protein for Xklp2, putative, expressed
dupletBD7470	33.9879	0.551039	0.000111371	-5.96514	down		Traes_4BL_9DB101E44	Traes_5DS_9C1203CB0	LOC_Os08g20400.1	adenylate cyclase family protein, expressed
dupletBD7454	574.962	158.609	1.52536e-05	-1.93827	down		Traes_7BL_4B72B69C3	Traes_7DL_68CB1808C	LOC_Os06g38970.1	expressed protein
dupletBD7445	339.879	67.8403	4.01411e-07	-2.39172	down		Traes_5BL_3F9D3DFE8	Traes_5DL_96A586E75	LOC_Os08g01510.1	cytochrome P450, putative, expressed
dupletBD7428	178.436	34.7584	1.00099e-05	-2.44385	down		Traes_5BL_6A7F8A7CC	Traes_5DL_90F99AE94	LOC_Os05g13580.1	OsCML18 - Calmodulin-related calcium sensor protein,
dupletBD7417	147.281	31.1747	8.4156e-05	-2.3283	down		Traes_4BS_63DD9D036	Traes_4DS_7868A8C2E	LOC_Os03g52860.1	lipoxygenase, putative, expressed
dupletBD7347	506.986	210.493	0.0090248	-1.35495	down		Traes_4BS_51ADFA071	Traes_4DS_CFAB051C4	LOC_Os03g50130.1	microsomal glutathione S-transferase 3, putative, expressed
dupletBD7312	215.257	67.3049	0.00171834	-1.75706	down		Traes_5BS_E7ADA47A4	Traes_5DS_76C825F2B	LOC_Os01g21034.1	pectinesterase, putative, expressed
dupletBD7246	16.9939	0.551039	0.049229	-4.96514	down		Traes_1BS_1E67F5AE2	Traes_1DS_EFB39AEDC	LOC_Os10g22520.1	cellulase, putative, expressed
dupletBD7168	14.1616	0	0.0430157	#NAME?	down		Traes_2BS_6F640D7E9	Traes_2DS_BE8786607	LOC_Os10g39410.1	Core histone H2A/H2B/H3/H4 domain containing protein,
dupletBD7156	1855.17	483.906	0.00586143	-1.99721	down		Traes_5BL_6D66F8604	Traes_5DL_C5A01ADE3	LOC_Os09g25760.1	tetraspanin family protein, putative, expressed
dupletBD7121	90.6344	19.3059	0.00201657	-2.30278	down		Traes_5BS_D87BD194D	Traes_5DS_45DC0D782	LOC_Os11g30560.1	dehydrogenase/reductase, putative, expressed
dupletBD7112	127.455	7.16741	5.21442e-10	-4.1993	down		Traes_5BL_E16E15CFB	Traes_5DL_B3827B147	LOC_Os09g37958.1	cupin domain containing protein, expressed
dupletBD7058	70.8081	13.5141	0.00293987	-2.46121	down		Traes_5BL_A71207B7A	Traes_5DL_A86D8E03D	LOC_Os08g39370.1	citrate transporter, putative, expressed
dupletBD7010	388.028	163.018	0.0168991	-1.32971	down		Traes_2BS_8B4CB340F	Traes_2DS_A8043C04C	LOC_Os04g43390.2	Os4bglu16 - monolignol beta-glucoside homologue, expressed
dupletBD6994	31.1556	2.7591	0.00669261	-3.59085	down		Traes_7BL_105BCB420	Traes_7DL_4C4167A25	LOC_Os02g07980.1	expressed protein
dupletBD6868	93.4667	18.7549	0.00102786	-2.39054	down		Traes_5BL_9B46E6FF8	Traes_5DL_B6357E275	LOC_Os10g05660.1	thaumatin, putative, expressed
dupletBD6819	1175.41	404.009	0.0179754	-1.6447	down		Traes_1BS_D1FCBFBE8	Traes_1DS_55E91A134	LOC_Os05g04740.1	helix-loop-helix DNA-binding domain containing protein,
dupletBD6757	288.897	127.989	0.0454194	-1.25427	down		Traes_4BL_9EC7914EB	Traes_4DL_A0BAFF4CA	LOC_Os04g33740.1	glycosyl hydrolases, putative, expressed
dupletBD6753	82.1374	20.4197	0.0055844	-2.10797	down		Traes_4BL_C84C7B1C7	Traes_4DL_13B3A692D	LOC_Os03g22950.1	acyl carrier protein, putative, expressed
dupletBD6732	50.9818	6.62419	0.00100145	-3.05719	down		Traes_5BS_A4B629458	Traes_5DS_5A72A7F18	LOC_Os12g37660.1	pectinesterase, putative, expressed
dupletBD6727	19.8263	0	0.00403902	#NAME?	down		Traes_4BS_02DD61E38	Traes_4DS_2797D23311	LOC_Os03g52410.1	expressed protein
dupletBD6627	229.418	17.9107	5.21442e-10	-3.70316	down		Traes_5BS_39B20151B	Traes_5DS_8AF9BBB74	LOC_Os12g35340.1	OsGrx_C11 - glutaredoxin subgroup III, expressed
dupletBD6625	1056.46	203.224	1.98971e-08	-2.43943	down		Traes_3B_21DEF07D2	Traes_3DL_44B8C6002	LOC_Os01g44050.1	siroheme synthase, putative, expressed
dupletBD6594	116.125	35.583	0.0130467	-1.78577	down		Traes_5BL_9301BD154	Traes_5DL_C2F7D9273	LOC_Os03g43410.1	OsIAA12 - Auxin-responsive Aux/IAA gene family member,
dupletBD6576	45.3172	0	2.42244e-07	#NAME?	down		Traes_5BS_DF2486215	Traes_5DS_7FD4F7284	ChrUn.fgenesh.mRNA.94	expressed protein
dupletBD6391	59.4788	6.34281	0.000230697	-3.29623	down		Traes_4BL_89CD8DB7D	Traes_4DL_5DFA8F49C	LOC_Os02g58150.1	expressed protein
dupletBD6218	863.859	162.451	5.56988e-09	-2.4844	down		Traes_5BL_3D4994647	Traes_5DL_6F331D85E	LOC_Os09g27410.1	expressed protein
dupletBD6202	937.499	417.343	0.0293638	-1.24711	down		Traes_5BL_38D5C4BE1	Traes_5DL_CD95EFB8F	LOC_Os09g32290.2	FAD dependent oxidoreductase domain containing protein,
dupletBD6199	674.093	263.213	0.00293987	-1.44922	down		Traes_4BL_29C2D49C8	Traes_4DL_397BCFCD8	LOC_Os03g15930.2	OTU-like cysteine protease family protein, putative,
dupletBD6141	266.238	70.6267	6.23691e-05	-2.00325	down		Traes_5BS_C6C5774B8	Traes_5DS_FD0D30583	LOC_Os05g20570.1	invertase/pectin methylesterase inhibitor family protein,
dupletBD6000	1441.65	672.349	0.049229	-1.19053	down		Traes_5BS_0AFC3F795	Traes_5DS_C204EBAA9	LOC_Os12g35670.1	RALFL4 - Rapid ALkalinization Factor RALF family protein
dupletBD5999	308.723	6.89385	2.45603e-24	-5.54796	down		Traes_5BS_B27249405	Traes_5DS_44EE488FC	ChrUn.fgenesh.mRNA.94	expressed protein
dupletBD5983	53.8141	12.1424	0.0168896	-2.25211	down		Traes_3B_13E045F8D	Traes_4DS_805590E76	LOC_Os03g48780.1	Cupin domain containing protein, expressed
dupletBD5972	676.925	3.03657	8.85453e-47	-7.92233	down		Traes_7BS_0997D563B	Traes_7DL_630534A5F	LOC_Os06g50930.1	rhodanese-like domain containing protein, putative,
dupletBD5967	161.442	59.3246	0.0149507	-1.54154	down		Traes_3B_5EF9FB7E0	Traes_3DS_F33EA34B2	LOC_Os01g03740.1	nuclease PA3, putative, expressed
dupletBD5929	39.6525	0	1.8294e-06	#NAME?	down		Traes_5BL_F33329ED3	Traes_1DL_5B9357E70	LOC_Os01g16890.1	ribosomal protein L7Ae, putative, expressed
dupletBD5854	19.8263	0.828511	0.0175454	-4.72666	down		Traes_5BL_4ACA89F8B	Traes_5DL_2C36AA365	LOC_Os08g23740.1	OsSub55 - Putative Subtilisin homologue, expressed
dupletBD5833	297.394	86.0402	0.000328142	-1.85549	down		Traes_5BS_39D38F78A	Traes_5DS_18ACE3A87
dupletAD5776	27.5198	0	0.000133816	#NAME?	down	Traes_1AS_90426254D		Traes_1DS_9D5166C61	LOC_Os02g41904.1	DEF7 - Defensin and Defensin-like DEFL family, expressed
dupletAD5742	224.745	37.2387	0.000229103	-2.67591	down	Traes_4AL_60C7B09CA		Traes_5DL_8DF05B9AA	LOC_Os07g01710.1	phytosulfokine receptor precursor, putative, expressed
dupletAD5732	275.198	52.5514	3.51559e-08	-2.48162	down	Traes_4AL_8D0C34E3D		Traes_5DL_89974BAD0	LOC_Os07g01710.1	phytosulfokine receptor precursor, putative, expressed
dupletAD5497	311.891	154.124	0.0486173	-1.11145	down	Traes_2AL_0FCFF1120		Traes_2DL_A2058389C	LOC_Os04g32110.1	ACT domain containing protein, expressed
dupletAD5464	68.7994	11.0902	0.000407242	-2.73548	down	Traes_7AS_3DE233BB0		Traes_7DS_F6BFF7F06	LOC_Os03g07350.1	CSLA4 - cellulose synthase-like family A; mannan synthase,
dupletAD5450	130.719	46.7873	0.0120297	-1.57908	down	Traes_5AL_7C57D0087		Traes_5DL_4B573A55E	LOC_Os09g29210.1	purine permease, putative, expressed
dupletAD5422	29.8131	1.43051	0.00186806	-4.49151	down	Traes_5AS_F5FE1307A		Traes_5DS_16CAD53F3	LOC_Os12g35330.1	OsGrx_C12 - glutaredoxin subgroup III, expressed
dupletAD5382	472.423	219.746	0.0145307	-1.19453	down	Traes_5AL_55D7BFD57		Traes_5DL_04CC4D3CD	LOC_Os03g55930.1	ribosomal protein, putative, expressed
dupletAD5341	325.651	141.085	0.0128877	-1.30241	down	Traes_7AL_979B94E75		Traes_7DL_4DF6441D0	LOC_Os06g41450.1	VQ domain containing protein, putative, expressed
dupletAD5324	190.345	69.9096	0.00424954	-1.53797	down	Traes_2AS_6DCA4AADD		Traes_2DS_C581F5524	LOC_Os04g01240.1	serine-type peptidase, putative, expressed
dupletAD5244	55.0396	12.8207	0.0146242	-2.20206	down	Traes_5AS_7D480E15C		Traes_5DS_F49283B77	LOC_Os12g36920.1	calmodulin binding protein, putative, expressed
dupletAD5234	57.3329	14.6741	0.0151034	-2.05864	down	Traes_6AS_DE7524DF1		Traes_6DS_FCB8EF008	LOC_Os09g26660.1	ferric reductase, putative, expressed
dupletAD5202	458.663	152.79	0.000159293	-1.67927	down	Traes_1AL_47E11A477		Traes_1DL_7646E144F	LOC_Os08g37874.1	2-nitropropane dioxygenase family, putative, expressed
dupletAD5197	247.678	38.4199	0.0115655	-2.79589	down	Traes_6AL_EE6043DF0		Traes_6DL_AA0436935	LOC_Os02g42430.1	GEM, putative, expressed
dupletAD5140	34.3997	7.39855	0.0455155	-2.30401	down	Traes_6AL_F5BFFCA3E		Traes_6DL_4C3F04219	LOC_Os02g53690.1	growth regulating factor protein, putative, expressed
dupletAD5113	87.146	17.0583	0.000250056	-2.44796	down	Traes_2AL_87B9389B6		Traes_2DL_05230A2B3	LOC_Os04g36070.1	OsRR1 type-A response regulator, expressed
dupletAD5101	29.8131	4.41453	0.0275415	-2.84628	down	Traes_4AS_5819FF8B5		Traes_3DS_D7629B48F	LOC_Os02g13330.1	bet v I allergen family protein, putative, expressed
dupletAD5098	506.823	201.404	0.00196481	-1.42476	down	Traes_7AL_5DA0D4CEF		Traes_7DL_80C87787A	LOC_Os08g01220.1	harpin-induced protein 1 domain containing protein,
dupletAD5094	282.078	106.341	0.00298101	-1.50336	down	Traes_4AL_685C7FA1D		Traes_4DS_BABF96DAF	LOC_Os11g02200.1	expressed protein
dupletAD5059	114.666	32.4131	0.00196481	-1.92031	down	Traes_7AL_EF67B4735		Traes_7DS_5A0EA811A	LOC_Os04g42930.1	OsGrx_C2.2 - glutaredoxin subgroup I, expressed
dupletAD5024	256.851	73.6013	9.45664e-05	-1.89807	down	Traes_2AL_EA6166539		Traes_2DL_94B48B5ED	LOC_Os04g53850.1	leucoanthocyanidin reductase, putative, expressed
dupletAD5023	2144.25	969.635	0.0312833	-1.24074	down	Traes_4AS_068F25CBE		Traes_4DL_9FDBC1164	LOC_Os07g02460.1	expressed protein
dupletAD4969	75.6794	20.5731	0.00990605	-1.97882	down	Traes_7AL_B58112C48		Traes_7DL_C74CE92CC	LOC_Os03g43840.1	LSD1 zinc finger domain containing protein, expressed
dupletAD4883	22.9331	3.13397	0.0487431	-2.94737	down	Traes_3AL_5D7D61AB8		Traes_3DL_C7DEACE52	LOC_Os01g56620.1	pseudouridylate synthase, putative, expressed
dupletAD4692	16.0532	0	0.012014	#NAME?	down	Traes_7AS_FEE6CC75E1		Traes_7DS_5969C1C34	LOC_Os10g11500.1	SCP-like extracellular protein, expressed
dupletAD4681	458.663	210.233	0.0148328	-1.21871	down	Traes_3AL_113E587D6		Traes_3DL_7997DB962	LOC_Os01g64760.1	Yip1 domain containing protein, expressed
dupletAD4679	424.263	215.274	0.0462587	-1.07194	down	Traes_5AL_B1B633AE9		Traes_4DL_8934B6AE2	LOC_Os03g02600.1	riboflavin biosynthesis protein ribD, putative, expressed
dupletAD4627	720.101	107.799	3.61621e-13	-2.83662	down	Traes_4AS_E12DC4729		Traes_4DL_E479B6F4F	LOC_Os03g52410.1	expressed protein
dupletAD4568	103.199	29.0752	0.00281422	-1.92364	down	Traes_2AS_DCD2F10331		Traes_2DS_42A9CC22D	LOC_Os07g03830.1	lectin-like receptor kinase, putative, expressed
dupletAD4457	137.599	55.0586	0.0222114	-1.4136	down	Traes_2AL_9D1520CB8		Traes_2DL_FABF0493F	LOC_Os04g41810.1	expressed protein
dupletAD4357	94.0259	19.7424	0.000284341	-2.34664	down	Traes_4AL_FF5E69BBD		Traes_4DS_0B314A876
dupletAD4344	603.142	158.905	1.41428e-06	-2.02188	down	Traes_6AS_D7528CBFE		Traes_6DS_DFD77F306	LOC_Os08g38300.1	Core histone H2A/H2B/H3/H4 domain containing protein,
dupletAD4306	442.61	207.741	0.0186241	-1.18307	down	Traes_3AL_D7CFEE0F61		Traes_3DL_2FC67209E	LOC_Os01g49890.1	threonine synthase, chloroplast precursor, putative,
dupletAD4304	27.5198	0.476837	0.000533149	-5.961	down	Traes_4AL_8F06231E9		Traes_5DL_E46E40278	LOC_Os01g19390.1	glycerol-3-phosphate acyltransferase, putative, expressed
dupletAD4289	231.625	61.8573	3.55329e-05	-1.99753	down	Traes_1AS_22D0B6F28		Traes_1DS_FFEF78B03	LOC_Os04g59520.1	anthranilate phosphoribosyltransferase, putative, expressed
dupletAD4286	64.2128	12.9437	0.00196481	-2.40414	down	Traes_1AL_9C65B349F		Traes_1DL_00FB1B359	LOC_Os06g16980.1	DNA topoisomerase I family protein, expressed
dupletAD4272	199.518	33.6128	3.68687e-08	-2.66231	down	Traes_4AS_0C71E39B4		Traes_4DL_3079F96E7	LOC_Os03g18030.1	leucoanthocyanidin dioxygenase, putative, expressed
dupletAD4253	1944.73	644.58	0.000328614	-1.68696	down	Traes_4AL_BF13412D4		Traes_4DS_DA83A5E27	LOC_Os01g66120.1	No apical meristem protein, putative, expressed
dupletAD4246	80.266	18.6927	0.0239023	-2.20439	down	Traes_1AS_B1DE9E844		Traes_1DS_2D8B491A5	LOC_Os07g26700.1	UPF0041 domain containing protein, putative, expressed
dupletAD4169	119.252	38.5311	0.00515385	-1.72443	down	Traes_2AS_8B5064BB81		Traes_2DS_C9D964A46	LOC_Os07g41330.1	mitochondrial import inner membrane translocase subunit
dupletAD4131	1435.62	432.836	2.93758e-05	-1.82337	down	Traes_6AL_38E8DCF06		Traes_6DL_3EF3193D0	LOC_Os01g28030.1	peroxidase precursor, putative, expressed
dupletAD4123	2974.43	1279.52	0.027364	-1.30933	down	Traes_6AL_2C61320D2		Traes_6DL_5B16A599A	LOC_Os09g32540.1	expressed protein
dupletAD4083	1775.03	554.595	0.000134251	-1.77489	down	Traes_5AL_5785267FA		Traes_5DL_5597A11EC	LOC_Os04g28620.1	male sterility protein, putative, expressed
dupletAD4057	52.7462	12.3169	0.0145307	-2.19285	down	Traes_2AL_7CEF29BD9		Traes_2DL_567577980	LOC_Os07g05960.1	expressed protein
dupletAD4011	566.449	140.332	0.027364	-2.11481	down	Traes_7AL_F70DA9639		Traes_7DL_E24C7DCFA	LOC_Os06g28194.1	expressed protein
dupletAD3999	20.6398	1.58047	0.034141	-3.80353	down	Traes_6AL_D6BA531C11		Traes_6DL_18E00F8E4	LOC_Os04g45690.1	B-box zinc finger family protein, putative, expressed
dupletAD3983	25.2265	2.53414	0.027364	-3.41701	down	Traes_6AS_E114D6D5B		Traes_6DS_5CD55B199	LOC_Os06g49110.1	delta-aminolevulinic acid dehydratase, chloroplast
dupletAD3960	252.265	81.5306	0.000501818	-1.72541	down	Traes_4AL_B39B880C31		Traes_7DS_4756776BE	LOC_Os06g36400.1	HAD superfamily phosphatase, putative, expressed
dupletAD3955	518.289	236.504	0.0114891	-1.22267	down	Traes_4AL_1BFB9DA43		Traes_4DS_227115BEB	LOC_Os01g10960.1	peptide-N4-asparagine amidase A, putative, expressed
dupletAD3823	286.664	128.837	0.0208584	-1.24793	down	Traes_4AL_09ECEC7C6		Traes_7DS_51E4B75F7	LOC_Os08g09760.1	OsFBX275 - F-box domain containing protein, expressed
dupletAD3768	589.382	228.614	0.0011804	-1.45865	down	Traes_7AS_1232FD909		Traes_7DS_359D0C1FB	LOC_Os06g18010.1	UDP-glucoronosyl and UDP-glucosyl transferase domain
dupletAD3700	532.049	213.924	0.00236806	-1.40841	down	Traes_7AS_239BFDBBF		Traes_7DS_A994EAC97	LOC_Os07g22600.1	spermidine synthase, putative, expressed
dupletAD3689	66.5061	12.4129	0.00362796	-2.50415	down	Traes_6AL_9BEE2EAE1		Traes_6DL_961C48C54	LOC_Os06g19010.1	cadmium tolerance factor, putative, expressed
dupletAD3589	160.532	48.4099	0.00063153	-1.82053	down	Traes_1AL_A64ACF983		Traes_1DL_1D9958B1E	LOC_Os05g44560.1	kinesin motor domain containing protein, expressed
dupletAD3557	174.292	76.2045	0.0288417	-1.28592	down	Traes_2AS_D203F725F		Traes_2DS_E754729E5	LOC_Os03g58110.1	uncharacterized protein At4g06744 precursor, putative,
dupletAD3542	522.876	252.782	0.027364	-1.14271	down	Traes_2AL_27E8A7F9C		Traes_2DL_725675302	LOC_Os04g48230.2	dehydration response related protein, putative, expressed
dupletAD3535	61.9195	3.16094	4.37292e-07	-4.38849	down	Traes_7AL_DD8BF58F7		Traes_7DL_EF192A2A3	LOC_Os04g45690.1	B-box zinc finger family protein, putative, expressed
dupletAD3528	61.9195	19.8654	0.0366793	-1.7308	down	Traes_1AL_F4304F02B		Traes_1DL_5CFDC2A24	LOC_Os05g44560.1	kinesin motor domain containing protein, expressed
dupletAD3506	22.9331	0.476837	0.00308604	-5.69796	down	Traes_6AS_9AC3A8369		Traes_6DS_F3077393C	LOC_Os12g24020.2	rhodanese-like domain containing protein, putative,
dupletAD3499	14106.2	3725.17	0.0197625	-2.0131	down	Traes_2AL_CB3FF487A		Traes_2DL_41EF8C485	LOC_Os04g59494.1	transportin-2, putative, expressed
dupletAD3487	421.97	196.074	0.0219316	-1.2015	down	Traes_7AL_CEA9B770B		Traes_7DL_AD746EA0B	LOC_Os06g22960.1	aquaporin protein, putative, expressed
dupletAD3481	894.393	391.39	0.00703671	-1.28535	down	Traes_1AL_950BFB736		Traes_1DL_A1B33D26C	LOC_Os03g58630.1	thioredoxin, putative, expressed
dupletAD3473	309.598	71.421	8.25357e-07	-2.21195	down	Traes_5AL_CE646C4CA		Traes_5DL_1B2586DB4	LOC_Os10g28370.1	chlorophyllase-2, chloroplast precursor, putative,
dupletAD3421	6423.58	2177.89	0.0171873	-1.65505	down	Traes_1AS_AEED1F1D7		Traes_1DS_B73475505	LOC_Os10g35840.1	shikimate/quinate 5-dehydrogenase, putative, expressed
dupletAD3372	208.692	95.2511	0.0385549	-1.2268	down	Traes_1AS_97CE311BA		Traes_1DS_CCB0E5EE7	LOC_Os01g24070.1	GATA zinc finger domain containing protein, expressed
dupletAD3288	162.825	46.3374	0.000518409	-1.91114	down	Traes_4AL_F60C6A5D0		Traes_4DS_D9E2E0DFC	LOC_Os03g46660.1	glucan endo-1,3-beta-glucosidase precursor, putative,
dupletAD3252	247.678	0	1.41814e-35	#NAME?	down	Traes_4AL_CCD48C37B		Traes_7DS_D0996C347	LOC_Os06g08023.1	flavonol synthase/flavanone 3-hydroxylase, putative,
dupletAD3223	38.9864	4.29153	0.00362796	-3.29357	down	Traes_6AS_F061F607E		Traes_6DS_E026AFC49	LOC_Os02g09220.1	cytochrome P450, putative, expressed
dupletAD3186	16849	1301.67	7.23273e-08	-3.7957	down	Traes_6AS_F8D06BEC8		Traes_6DS_6FEF78A19	LOC_Os01g41710.1	chlorophyll A-B binding protein, putative, expressed
dupletAD3179	77.9727	6.79871	6.36055e-07	-3.61711	down	Traes_6AS_28752C23C		Traes_6DS_7064F0E17	LOC_Os04g55210.1	chloride channel protein, putative, expressed
dupletAD3153	13.7599	0	0.0275415	#NAME?	down	Traes_4AS_8D7CE5A0B1		Traes_4DL_18F2AAFE1	LOC_Os03g09900.1	membrane protein, putative, expressed
dupletAD3129	18.3465	0	0.00449612	#NAME?	down	Traes_7AS_48E294724		Traes_7DS_DF3CFF776	LOC_Os07g34190.1	chalcone and stilbene synthases, putative, expressed
dupletAD3125	188.052	81.3268	0.027364	-1.30386	down	Traes_4AS_3CBD43E82		Traes_4DL_56122574F	LOC_Os03g15690.1	phosphate carrier protein, mitochondrial precursor,
dupletAD3119	456.37	222.7	0.0288417	-1.12834	down	Traes_4AS_7218FF406		Traes_4DL_C78813F15	LOC_Os07g39350.1	transporter family protein, putative, expressed
dupletAD3089	467.836	225.668	0.0275415	-1.1464	down	Traes_7AL_8F9207D51		Traes_7DL_F87358368	LOC_Os07g19210.1	cytochrome P450, putative, expressed
dupletAD3079	204.105	77.9198	0.00742587	-1.48585	down	Traes_1AS_32629D6EF		Traes_1DS_EF9196501	LOC_Os05g01300.1	expressed protein
dupletAD2995	89.4393	20.2462	0.000919158	-2.2417	down	Traes_4AL_759A74D71		Traes_5DL_B1E6692B6	LOC_Os06g08032.1	flavonol synthase/flavanone 3-hydroxylase, putative,
dupletAD2935	29.8131	4.41453	0.0275415	-2.84628	down	Traes_7AL_80F01B557		Traes_7DL_4922DBA02	LOC_Os08g01940.1	non-lysosomal glucosylceramidase, putative, expressed
dupletAD2772	59.6262	10.2056	0.00633212	-2.62732	down	Traes_7AL_37251CE8A		Traes_7DL_C8D6626D6	LOC_Os02g13660.1	meiosis 5, putative, expressed
dupletAD2763	8604.52	596.661	2.76122e-13	-3.94932	down	Traes_6AS_58D403D66		Traes_6DS_51B66DB37	LOC_Os01g41710.1	chlorophyll A-B binding protein, putative, expressed
dupletAD2732	25.2265	1.25359	0.00362796	-4.4068	down	Traes_2AL_6F3A92BF2		Traes_2DL_87F841124
dupletAD2728	43.573	11.2132	0.0480535	-2.05302	down	Traes_4AS_3004DDF90		Traes_4DL_F6F93D1DF	LOC_Os03g21960.1	aminotransferase, putative, expressed
dupletAD2707	48.1596	0	1.96993e-08	#NAME?	down	Traes_3AL_D7C0AB126		Traes_3DL_C4BB22FEF	LOC_Os01g52710.1	glycosyl transferase 8 domain containing protein, putative,
dupletAD2705	3240.45	927.216	0.000133816	-1.89549	down	Traes_6AS_AB7CDF374		Traes_6DS_69570DBE2	LOC_Os08g36480.1	nitrate reductase, putative, expressed
dupletAD2670	710.928	245.564	0.000156688	-1.6251	down	Traes_6AS_DA75BB1FD		Traes_6DS_8F684013D	LOC_Os06g44010.1	WRKY28, expressed
dupletAD2637	16.0532	0	0.012014	#NAME?	down	Traes_2AS_C4D4763D6		Traes_2DS_5D0D6CE9A	LOC_Os10g05950.1	POEI11 - Pollen Ole e I allergen and extensin family
dupletAD2480	38.9864	7.69846	0.0172856	-2.42262	down	Traes_6AS_A883BC2B1		Traes_6DS_58521AB60	LOC_Os01g08470.1	retrotransposon protein, putative, unclassified, expressed
dupletAD2455	25.2265	0	0.000289739	#NAME?	down	Traes_4AS_326265729		Traes_4DL_1F7BBC912	LOC_Os03g18454.2	gamma-interferon-inducible lysosomal thiol reductase
dupletAD2449	139.892	55.3434	0.0432491	-1.43552	down	Traes_1AL_47D54EF1E		Traes_1DL_03D1DC620	LOC_Os05g41220.1	SNF1-related protein kinase regulatory subunit beta-1,
dupletAD2425	100.906	39.2809	0.0346298	-1.45319	down	Traes_1AL_4F32E27EA		Traes_1DL_7B4F43027	LOC_Os10g42860.1	ribosomal protein L35, putative, expressed
dupletAD2393	2832.24	522.416	1.28696e-08	-2.53407	down	Traes_4AL_B4D64A274		Traes_4DS_DD3831DB9	LOC_Os11g16550.1	uncharacterized protein ycf53, putative, expressed
dupletAD2382	419.677	170.121	0.00310796	-1.39566	down	Traes_6AL_D9C3BC088		Traes_6DL_AD82AB661	LOC_Os04g38390.1	wound/stress protein, putative, expressed
triplet7795	0	10.111	0.000161824	Inf	up	Traes_1AS_FBC23B71F	Traes_1BS_9516CCD35	Traes_1DS_49778D85D	LOC_Os11g38380.1	expressed protein
triplet7667	0	6.11201	0.0106768	Inf	up	Traes_1AS_28467798F	Traes_1BS_27474466D	Traes_1DS_62EBE581B	LOC_Os02g41904.1	DEF7 - Defensin and Defensin-like DEFL family, expressed
triplet7245	34.1255	153.831	0.0149398	1.85824	up	Traes_2AS_BD2A53CC41	Traes_2BS_64F2A8C5B	Traes_2DS_A32E0CCF5	LOC_Os03g08050.1	elongation factor Tu, putative, expressed
triplet6996	0.961281	13.7585	0.000249341	3.52998	up	Traes_7AS_E0F56CCBF1	Traes_7BS_C222B0121	Traes_7DS_7E6719BC2	LOC_Os06g11610.1	heat shock 22 kDa protein, mitochondrial precursor,
triplet6644	50.4673	135.906	0.0422096	1.11697	up	Traes_3AS_6AD1F4D961	Traes_3B_34DB08C461	Traes_3DS_2E0D98681	LOC_Os01g16670.1	BSD domain-containing protein, putative, expressed
triplet6154	2.88384	14.2278	0.0238007	1.99221	up	Traes_3AL_219064574	Traes_3B_C07A0BD96	Traes_3DL_0DEA285BD	LOC_Os01g52680.1	OsMADS32 - MADS-box family gene with MIKCc type-box,
triplet558	1.92256	10.7155	0.0473635	2.16615	up	Traes_6AS_E5666AE7C	Traes_7BS_704A245EA	Traes_7DS_4777DB553	LOC_Os02g01220.1	rhodanese-like domain containing protein, putative,
triplet5201	34.1255	92.4924	0.0471137	1.12958	up	Traes_3AS_66DDDE7DF	Traes_3B_55C9357A4	Traes_3DS_4F51F60BD	LOC_Os01g13550.1	beta-amylase, putative, expressed
triplet4165	9.13217	33.0799	0.0115607	1.54647	up	Traes_2AL_6A8D574C4	Traes_2BL_5880DAAC3	Traes_2DL_7E9061D5D	LOC_Os04g43200.1	caleosin related protein, putative, expressed
triplet360	75.9412	206.02	0.0292768	1.12938	up	Traes_6AL_F7FCB9C03	Traes_6BS_4422D6A50	Traes_6DL_C9E4F43B3	LOC_Os02g43500.1	OR, putative, expressed
triplet2622	50.4673	145.687	0.0379312	1.22085	up	Traes_5AS_96A151FEB	Traes_5BL_BCA9D4B2F	Traes_5DL_A352668BD	LOC_Os12g08260.3	dehydrogenase E1 component domain containing protein,
triplet104	102.376	290.768	0.0161464	1.19303	up	Traes_3AL_1B2FC291F	Traes_3B_DB22B1280	Traes_3DL_621E77DAE	LOC_Os01g68770.1	selenium-binding protein, putative, expressed
dupletBD8181	2.83232	49.1128	0.0454194	4.02154	up		Traes_6BL_2103D4D26	Traes_6DL_6B8446DCA	LOC_Os02g57860.1	OsFBX71 - F-box domain containing protein, expressed
dupletBD6813	0	51.8602	0.00171834	Inf	up		Traes_5BL_3AD658B7C	Traes_3DL_837A572E9	LOC_Os04g59600.2	pentatricopeptide, putative, expressed
dupletBD6623	22.6586	99.0462	0.049229	2.03742	up		Traes_2BL_739936686	Traes_2DL_2DDEB17A7	LOC_Os02g19060.1	expressed protein
dupletBD6456	0	75.3203	8.40824e-05	Inf	up		Traes_5BL_8DEFFE55A	Traes_7DS_642CC56DC	LOC_Os04g23760.1	lectin protein kinase family protein, putative, expressed
dupletBD5801	50.9818	210.219	0.0046422	1.95647	up		Traes_4BL_AAC8ADF70	Traes_4DL_16012D6C5	LOC_Os03g53700.2	PHD-finger domain containing protein, putative, expressed
dupletAD4841	25.2265	188.379	1.88096e-05	2.8083	up	Traes_6AL_168121E7E		Traes_6DL_0A59B823C	LOC_Os02g46460.1	peptide transporter PTR2, putative, expressed
dupletAD4788	18.3465	131.875	0.000199864	2.75079	up	Traes_6AS_4E2AEFF8F		Traes_6DS_AC8D0D5AA	LOC_Os02g09220.1	cytochrome P450, putative, expressed
dupletAD4751	96.3192	254.924	0.0431016	1.31217	up	Traes_7AL_0F5CB8E77		Traes_7DL_F3FB0F611	LOC_Os08g05640.2	DUF1336 domain containing protein, expressed
dupletAD4686	94.0259	367.488	0.0335068	1.87089	up	Traes_4AL_29542DF45		Traes_4DS_B6B5C6AAA	LOC_Os12g01030.1	monoglyceride lipase, putative, expressed
dupletAD4597	59.6262	187.656	0.0195872	1.5609	up	Traes_3AS_B0827A392		Traes_3DS_1BE3A0726	LOC_Os01g15600.1	PUR ALPHA-1, putative, expressed
dupletAD4458	270.611	903.299	0.0016221	1.64734	up	Traes_7AL_8C4A9BEBF		Traes_7DL_AD8F90F24	LOC_Os06g48180.1	glycosyl hydrolases family 16, putative, expressed
dupletAD4428	0	45.5758	0.00119688	Inf	up	Traes_3AL_DEC78F4A3		Traes_3DL_4BA646435	LOC_Os06g09850.3	25.3 kDa vesicle transport protein, putative, expressed
dupletAD4156	57.3329	195.724	0.0104142	1.67992	up	Traes_1AS_03D4AAA3E		Traes_1DS_2180FD022	LOC_Os05g05700.1	cullin, putative, expressed
dupletAD4053	0	50.3442	0.000482001	Inf	up	Traes_7AL_6D17E9DFF		Traes_7DL_1F7C33D5E	LOC_Os01g46850.1	expressed protein
dupletAD4013	142.186	354.317	0.0448173	1.22412	up	Traes_1AS_0AED00720		Traes_1DL_9F4FB113B	LOC_Os10g13550.1	endonuclease/exonuclease/phosphatase family domain
dupletAD3721	9.17326	65.9989	0.00882814	2.75277	up	Traes_2AS_ECCD1E063		Traes_2DS_C1B756730	LOC_Os06g03770.1	ABC transporter, ATP-binding protein, putative, expressed
dupletAD3593	59.6262	179.985	0.027364	1.49985	up	Traes_3AL_CC963E7BF		Traes_3DL_1AC8576B9	LOC_Os01g64870.1	expressed protein
dupletAD3439	144.479	631.889	0.00119688	2.03762	up	Traes_3AL_C40EC1F8D		Traes_3DL_FFCCD5827	LOC_Os01g63270.1	alpha-glucan phosphorylast isozyme, putative, expressed
dupletAD3412	447.196	1206.54	0.0226347	1.34007	up	Traes_1AL_AD33CD5F6		Traes_1DL_B3B5D7203	LOC_Os05g43930.1	O-methyltransferase, putative, expressed
dupletAD3318	146.772	383.707	0.0276861	1.29405	up	Traes_6AL_0BDDA5B0F		Traes_6DL_85DFCECB1	LOC_Os02g55640.1	proteasome maturation factor UMP1 family protein, expressed
dupletAD3291	48.1596	150.963	0.0288417	1.55384	up	Traes_6AS_150AF42C51		Traes_6DS_229582CBC	LOC_Os02g17970.2	AGC_PKA/PKG_like.1 - ACG kinases include homologs to PKA,
dupletAD3106	128.426	324.288	0.0446631	1.24351	up	Traes_7AL_6D4C71379		Traes_2DL_CE8C13A76	LOC_Os07g45194.1	expressed protein
dupletAD2777	0	112.367	0.00133276	Inf	up	Traes_4AL_1D1FE2BF5		Traes_6DL_1D1FE2BF5	LOC_Os06g42520.1	transposon protein, putative, unclassified, expressed
dupletAD2419	252.265	605.038	0.0445066	1.16731	up	Traes_6AL_933E4F08D		Traes_6DL_1E6F60FA6	LOC_Os10g37420.2	cytochrome b5-like Heme/Steroid binding domain containing
aSignificance by Benjamini-Hchberg multiple test correction (P < 0.05)
bMPVs are calculated as (AABB+DD)/2.

## Sheet: S1
List of nonadditively expression genes in AS2255 x AS60 S1a
Gene ID	FPKM for MPVb	FPKM for S1	FDR	log2(S1/MPV)	Regulated	A-genome homoeologous locus	B-genome homoeologous locus	D-genome homoeologous locus	Rice best homologous gene	Description
triplet7681	5.28724	28.246	0.047154	2.39672	up	Traes_6AL_9E570F325	Traes_7BS_A11163BB8	Traes_7DL_6B7E731051	LOC_Os12g10604.1	retrotransposon protein, putative, unclassified
triplet4448	0	15.8769	0.000110663	Inf	up	Traes_6AS_88C92BDC5	Traes_5BS_3FA1CB7BE	Traes_7DS_BD9448FF6	LOC_Os12g03470.1	alpha-N-arabinofuranosidase A, putative, expressed
triplet870	28.8395	2.31876	1.61527e-07	-3.66044	down	Traes_4AS_36CB7931F	Traes_4BL_47A020E26	Traes_4DL_92CE4A8D1	LOC_Os03g17480.1	IN2-1 protein, putative, expressed
triplet7320	8.65184	0.468942	0.000513643	-4.22286	down	Traes_5AS_653E5B343	Traes_5BS_409B24307	Traes_5DS_286CDF1FE1	ChrUn.fgenesh.mRNA.94	expressed protein
triplet7196	70.6567	12.6171	0.00111523	-2.50438	down	Traes_4AS_C8CB45702	Traes_4BL_AC29E521A	Traes_4DL_C8977947C	LOC_Os07g48330.1	cytochrome P450, putative, expressed
triplet6124	13.4584	0.625256	1.80331e-06	-4.44525	down	Traes_4AL_5659286D11	Traes_4BS_7579785B4	Traes_4DS_F74D72DF1	LOC_Os09g24820.1	ZF-HD protein dimerisation region containing protein,
triplet4632	144.197	40.6226	0.0143765	-1.84831	down	Traes_1AL_3D9B932C7	Traes_1BL_23349A132	Traes_1DL_35C20BBE9	LOC_Os05g37140.2	2Fe-2S iron-sulfur cluster binding domain containing
triplet4597	801.737	127.705	8.22759e-05	-2.66924	down	Traes_2AS_329CCD131	Traes_2BS_EA4D55C79	Traes_2DS_EDBF2EF6D	LOC_Os07g47450.1	flowering promoting factor-like 1, putative, expressed
triplet3560	9.61316	0.919531	0.00414092	-3.40914	down	Traes_2AL_520A48E81	Traes_2BL_5A9ACF691	Traes_2DL_91ED787DB	LOC_Os04g47450.1	expressed protein
triplet3263	5.76789	0.156314	0.00476966	-5.22286	down	Traes_5AS_2743D6D23	Traes_5BS_D4CADA887	Traes_5DS_C7223E644	LOC_Os12g35330.1	OsGrx_C12 - glutaredoxin subgroup III, expressed
triplet2482	4.80658	0	0.00648646	#NAME?	down	Traes_2AL_71D9D4D71	Traes_2BL_71D9D4D71	Traes_2DL_BA1B746DF	LOC_Os04g39150.1	pathogenesis-related Bet v I family protein, putative,
triplet2086	56.237	13.6563	0.00283479	-2.06194	down	Traes_4AS_B0CD74B2A	Traes_4BL_3B919C814	Traes_4DL_AA51A43E7	LOC_Os03g15790.1	ZOS3-08 - C2H2 zinc finger protein, expressed
triplet1149	25.9555	0.78157	6.86263e-12	-5.07085	down	Traes_5AS_ABB2B2684	Traes_5BS_36C5B305D	Traes_5DS_5143441CB	LOC_Os12g35330.1	OsGrx_C12 - glutaredoxin subgroup III, expressed
triplet1118	424.421	85.1519	0.000831605	-2.3383	down	Traes_1AL_1F3FBE952	Traes_1BL_C80BB3B0D	Traes_1DL_C5B2202DE	LOC_Os10g38870.1	heavy metal-associated domain containing protein, expressed
dupletAD5016	36982	72976.3	0.00365758	1.03178	up	Traes_6AL_6E13BE581		Traes_6DL_A19C3ABDA	LOC_Os02g51470.2	ATP synthase F1, delta subunit family protein, putative,
dupletAD4788	18.3465	162.223	0.01128	3.1952	up	Traes_6AS_4E2AEFF8F		Traes_6DS_AC8D0D5AA	LOC_Os02g09220.1	cytochrome P450, putative, expressed
dupletAD2816	2.29331	77.4928	0.0067427	5.12881	up	Traes_7AL_698CE4ED4		Traes_7DL_3C20ACB7A	LOC_Os10g29470.1	dehydrogenase, putative, expressed
dupletAD2777	0	68.5423	0.00365758	Inf	up	Traes_4AL_1D1FE2BF5		Traes_6DL_1D1FE2BF5	LOC_Os06g42520.1	transposon protein, putative, unclassified, expressed
dupletBD8149	59.4788	4.96973	0.0202635	-3.42813	down		Traes_3B_188186AAF	Traes_5DL_98AA0CF23	LOC_Os07g44499.1	peroxidase, putative, expressed
dupletBD7899	246.412	50.9638	0.0406859	-2.22848	down		Traes_5BL_D52EA18C81	Traes_5DL_BF8B2E6D8	LOC_Os01g56360.1	wax synthase, putative, expressed
dupletBD7708	70.8081	1.66576	0.000135767	-5.18365	down		Traes_5BS_B3834F8C0	Traes_5DS_3186C8F7D	ChrUn.fgenesh.mRNA.94	expressed protein
dupletBD7529	135.952	14.7991	0.00165296	-3.15137	down		Traes_5BL_46573BE8B	Traes_5DL_D3839C12F	LOC_Os03g55030.1	UDP-glucoronosyl and UDP-glucosyl transferase domain
dupletBD7262	96.299	9.82933	0.00517667	-3.30029	down		Traes_4BL_18EBA4B2B1	Traes_4DL_0BF454A73	LOC_Os03g13050.1	E2F-related protein, putative, expressed
dupletBD6576	45.3172	2.49863	0.0202635	-3.95484	down		Traes_5BS_DF2486215	Traes_5DS_7FD4F7284	ChrUn.fgenesh.mRNA.94	expressed protein
dupletBD6218	863.859	191.328	0.0497003	-2.08232	down		Traes_5BL_3D4994647	Traes_5DL_6F331D85E	LOC_Os09g27410.1	expressed protein
dupletBD6131	96.299	4.09555	0.000135767	-4.56332	down		Traes_5BL_6EBC4D198	Traes_5DL_764044DAB	LOC_Os01g19390.1	glycerol-3-phosphate acyltransferase, putative, expressed
dupletBD5999	308.723	36.5916	0.00544985	-2.87019	down		Traes_5BS_B27249405	Traes_5DS_44EE488FC	ChrUn.fgenesh.mRNA.94	expressed protein
dupletBD5929	39.6525	0	0.00165296	#NAME?	down		Traes_5BL_F33329ED3	Traes_1DL_5B9357E70	LOC_Os01g16890.1	ribosomal protein L7Ae, putative, expressed
dupletAD5742	224.745	34.6362	0.00365758	-2.64518	down	Traes_4AL_60C7B09CA		Traes_5DL_8DF05B9AA	LOC_Os07g01710.1	phytosulfokine receptor precursor, putative, expressed
dupletAD5670	9008.14	3067.85	0.0166444	-1.50147	down	Traes_2AS_32FC7017A		Traes_2DS_1D89E0C7E	LOC_Os02g41860.2	aquaporin protein, putative, expressed
dupletAD4304	27.5198	0	0.0067427	#NAME?	down	Traes_4AL_8F06231E9		Traes_5DL_E46E40278	LOC_Os01g19390.1	glycerol-3-phosphate acyltransferase, putative, expressed
dupletAD4078	45.8663	5.15997	0.0458332	-3.09591	down	Traes_4AS_094442636		Traes_4DL_D96E9236F	LOC_Os03g08470.1	AP2 domain containing protein, expressed
dupletAD3541	1502.12	381.477	0.0196457	-1.92403	down	Traes_6AL_BDABFD3D9		Traes_6DL_7F2175923	LOC_Os06g30400.1	expressed protein
dupletAD3535	61.9195	1.27864	0.000173817	-5.55357	down	Traes_7AL_DD8BF58F7		Traes_7DL_EF192A2A3	LOC_Os04g45690.1	B-box zinc finger family protein, putative, expressed
dupletAD3499	14106.2	5048.42	0.01128	-1.43107	down	Traes_2AL_CB3FF487A		Traes_2DL_41EF8C485	LOC_Os04g59494.1	transportin-2, putative, expressed
dupletAD2847	27.5198	0	0.0067427	#NAME?	down	Traes_5AL_95BCDFC0F		Traes_5DL_9F128B9DC	LOC_Os09g33680.1	Os9bglu31 - beta-glucosidase, dhurrinase, similar to G. max
dupletAD2772	59.6262	7.9455	0.0341595	-2.85325	down	Traes_7AL_37251CE8A		Traes_7DL_C8D6626D6	LOC_Os02g13660.1	meiosis 5, putative, expressed
dupletAD2728	43.573	2.03208	0.0067427	-4.37319	down	Traes_4AS_3004DDF90		Traes_4DL_F6F93D1DF	LOC_Os03g21960.1	aminotransferase, putative, expressed
dupletAD2455	25.2265	0	0.01128	#NAME?	down	Traes_4AS_326265729		Traes_4DL_1F7BBC912	LOC_Os03g18454.2	gamma-interferon-inducible lysosomal thiol reductase
dupletAD2393	2832.24	763.185	0.0154886	-1.83926	down	Traes_4AL_B4D64A274		Traes_4DS_DD3831DB9	LOC_Os11g16550.1	uncharacterized protein ycf53, putative, expressed
aSignificance by Benjamini-Hchberg multiple test correction (P < 0.05)
bMPVs are calculated as (AABB+DD)/2.
