# Supplementary material for: The abundance of homoeologue transcripts is disrupted by hybridization and is partially restored by genome doubling in synthetic hexaploid wheat
Source: BMC Genomics. 2017 Feb 10;18:149. doi: 10.1186/s12864-017-3558-0 (PMC5303294; doi:10.1186/s12864-017-3558-0)
Supplement: Additional file 9: — Dataset S8. List of triplet, duplet and singleton genes. (XLSX 3673 kb) [file 12864_2017_3558_MOESM9_ESM.xlsx]

## Sheet: Dataset S2
Dataset S8. List of triplet, duplet and singleton genes
Code Number	A-genome locus	HC type	B-genome locus	HC type	D-genome locus	HC type	Rice best homologous gene	Description
triplet1	Traes_6AS_C920F9BCE	HC1	Traes_6BS_348308070	HC1	Traes_6DS_0EDB5D139	HC1	LOC_Os04g29250.1	retrotransposon protein, putative, unclassified, expressed
triplet2	Traes_5AL_BDC9E2142	HC1	Traes_5BL_075429DFF	HC1	Traes_5DL_F4D2FB18B	HC1	LOC_Os03g43720.4	transporter family protein, putative, expressed
triplet3	Traes_7AS_A7D7D4D24	HC1	Traes_7BS_A4D58FF51	HC1	Traes_7DS_7827F90DE	HC1	LOC_Os11g43970.1	AAA-type ATPase family protein, putative, expressed
triplet4	Traes_2AL_D0D84176E	HC1	Traes_2BL_7F2D8FAF6	HC3	Traes_2DL_F48387F4E	HC1	LOC_Os05g25850.1	superoxide dismutase, mitochondrial precursor, putative,
triplet5	Traes_2AL_436D234EE	HC1	Traes_2BL_181C4AA28	HC1	Traes_2DL_79449BF6D	HC1	LOC_Os04g59130.1	OsFBT6 - F-box and tubby domain containing protein,
triplet6	Traes_4AS_690253587	HC1	Traes_4BL_C27909B22	HC1	Traes_4DL_F6BFBB9D9	HC1	LOC_Os03g17450.1	nucleotide binding protein, putative, expressed
triplet7	Traes_2AL_892B4448E	HC1	Traes_2BL_C594B831F	HC1	Traes_2DL_A84C58DC2	HC1	LOC_Os07g05010.1	helix-loop-helix DNA-binding domain containing protein,
triplet8	Traes_4AS_188F2E3D8	HC1	Traes_4BS_BA4139B0D	HC3	Traes_4DS_7AEBA57EF	HC3	LOC_Os11g37990.1	chloroplastic group IIA intron splicing facilitator CRS1,
triplet9	Traes_3AL_BCC5B792C	HC1	Traes_3B_B17963365	HC1	Traes_3DL_202778939	HC1	LOC_Os05g46030.1	myosin head family protein, expressed
triplet10	Traes_1AL_4F90FEB36	HC1	Traes_1BL_2C43B822A	HC1	Traes_1DL_CE737E359	HC1	LOC_Os05g44180.1	osFTL10 FT-Like10 homologous to Flowering Locus T gene;
triplet11	Traes_6AL_EC62D96D9	HC1	Traes_6BL_71E5A9F3D	HC1	Traes_6DL_3DDEE9706	HC2	LOC_Os02g42020.1	expressed protein
triplet12	Traes_3AL_5D9805BF9	HC1	Traes_3B_93301058B	HC1	Traes_3DL_C3C99E41D	HC1	LOC_Os01g70300.1	aspartokinase 3, chloroplast precursor, putative, expressed
triplet13	Traes_2AS_F12337906	HC1	Traes_2BS_FAF983C34	HC1	Traes_2DS_227BCDC2A	HC1	LOC_Os07g44360.1	serine/threonine-protein kinase Haspin, putative, expressed
triplet14	Traes_3AS_B56491A71	HC1	Traes_3B_BED2B0056	HC1	Traes_3DS_CA33301BE	HC3	LOC_Os01g01970.1	expressed protein
triplet15	Traes_7AS_5C44A9E75	HC1	Traes_7BS_199343419	HC1	Traes_7DS_6483FEF88	HC1	LOC_Os08g38820.1	transmembrane 9 superfamily member, putative, expressed
triplet16	Traes_4AL_FE0AC7213	HC1	Traes_4BS_217F02E63	HC1	Traes_4DS_7878F2E9C	HC1	LOC_Os04g32350.1	RNA polymerase III RPC4 domain containing protein,
triplet17	Traes_2AL_7828A4B5B	HC1	Traes_2BL_269E2CEF3	HC1	Traes_2DL_EEA438B45	HC1	LOC_Os04g35300.1	SLL1 protein, putative, expressed
triplet18	Traes_2AS_F47C86B84	HC1	Traes_2BS_6BD19FEFC	HC1	Traes_2DS_FA4B4D48E	HC1	LOC_Os07g46690.1	PHD-finger family protein, expressed
triplet19	Traes_1AL_B889C5671	HC1	Traes_1BL_9143E08FD	HC1	Traes_1DL_23FE5BB47	HC1	LOC_Os01g34430.1	expressed protein
triplet20	Traes_7AL_8AE350A91	HC1	Traes_7BL_2F1100E68	HC1	Traes_7DL_F67B7AB7E	HC1	LOC_Os04g34720.2	PHD-finger domain containing protein, putative, expressed
triplet21	Traes_5AL_99EE32501	HC1	Traes_5BL_A87DEB201	HC1	Traes_5DL_A3084808F	HC1	LOC_Os03g55164.1	WRKY4, expressed
triplet22	Traes_3AS_A551930B7	HC3	Traes_3B_EC5660CE0	HC1	Traes_3DS_A7D0A5052	HC3	LOC_Os02g26290.1	fasciclin-like arabinogalactan protein 8 precursor,
triplet23	Traes_6AL_23B52547C	HC2	Traes_6BL_3C25F71D7	HC2	Traes_6DL_3B7EE622B	HC2	LOC_Os06g07090.1	AP-1 complex subunit gamma-1, putative, expressed
triplet24	Traes_5AL_01A13992D	HC1	Traes_5BL_9CABA726F	HC1	Traes_5DL_2EF28DE96	HC1	LOC_Os03g46090.1	endonuclease/exonuclease/phosphatase family domain
triplet25	Traes_6AL_D2F90CF51	HC1	Traes_6BL_0945A51B5	HC1	Traes_6DL_C349A76E3	HC1	LOC_Os11g18947.1	zinc finger, C3HC4 type domain containing protein,
triplet26	Traes_3AS_BB9FF8F87	HC2	Traes_3B_8B1D508E2	HC1	Traes_3DS_0DD9792F0	HC2	LOC_Os01g13730.1	WD domain, G-beta repeat domain containing protein,
triplet27	Traes_4AL_C6278AB8E	HC1	Traes_4BS_08B2BB48F	HC1	Traes_4DS_A93EBB9CF	HC1	LOC_Os11g11100.1	bZIP transcription factor domain containing protein,
triplet28	Traes_1AL_6EB4D52171	HC1	Traes_1BL_8B9FADFA4	HC1	Traes_1DL_3B1A8A632	HC1	LOC_Os10g39760.1	WD domain, G-beta repeat domain containing protein,
triplet29	Traes_5AL_9F9849248	HC1	Traes_5BL_3B2B6C933	HC1	Traes_5DL_58946FFE6	HC1	LOC_Os09g32300.1	KH domain-containing protein, putative, expressed
triplet30	Traes_2AS_096AB268E	HC2	Traes_2BS_87E3BCB91	HC1	Traes_2DS_03EDE3DBC	HC1	LOC_Os07g36410.1	expressed protein
triplet31	Traes_1AL_8C9EEB180	HC1	Traes_1BL_EE81995CA	HC1	Traes_1DL_262BEC633	HC2	LOC_Os05g51640.1	adhesion regulating molecule family, putative, expressed
triplet32	Traes_2AS_37D2F45AF	HC1	Traes_2BS_FBBD5645B	HC1	Traes_2DS_6E504ACA9	HC1	LOC_Os07g49270.2	AMP deaminase, putative, expressed
triplet33	Traes_2AS_76D816EE4	HC3	Traes_2BS_5E392919C	HC1	Traes_2DS_9721B4EA5	HC3	LOC_Os07g34520.3	isocitrate lyase, putative, expressed
triplet34	Traes_6AL_61200C99E	HC1	Traes_6BL_FF8F39699	HC1	Traes_6DL_CB688A0EE	HC1	LOC_Os02g55080.1	snf1-related kinase interactor 2, putative, expressed
triplet35	Traes_4AL_987BF5EF5	HC1	Traes_4BS_40C405125	HC1	Traes_4DS_49617E0B2	HC1	LOC_Os03g52750.2	cyclin, putative, expressed
triplet36	Traes_4AL_0D6C3F8F2	HC1	Traes_4BS_6BF4D4096	HC1	Traes_4DS_D70F0E360	HC1	LOC_Os03g49440.1	phosphatase, putative, expressed
triplet37	Traes_2AS_3DDBFDD8D	HC1	Traes_2BS_59D534318	HC1	Traes_2DS_C83B7F5CF	HC1	LOC_Os06g42520.1	transposon protein, putative, unclassified, expressed
triplet38	Traes_7AL_F60FF74CA	HC3	Traes_7BL_BDFACD619	HC3	Traes_7DL_2139320A8	HC3	LOC_Os06g49460.1	Rer1 protein, putative, expressed
triplet39	Traes_3AL_72FC66514	HC2	Traes_3B_6343D85F2	HC1	Traes_3DL_BCCD1483D	HC2	LOC_Os01g65450.1	ubiquitin-like domain-containing CTD phosphatase 1,
triplet40	Traes_7AL_DA3AD0B7A	HC2	Traes_7BL_B5BA2AB69	HC2	Traes_7DL_70C90198F	HC1	LOC_Os08g03430.2	extracellular ligand-gated ion channel, putative, expressed
triplet41	Traes_4AS_2E261FFBB	HC2	Traes_4BL_48F06D01B	HC2	Traes_4DL_C647BF85D	HC2	LOC_Os03g05800.1	expressed protein
triplet42	Traes_3AL_224421479	HC1	Traes_3B_0E5AA3084	HC1	Traes_3DL_47CD28500	HC1	LOC_Os01g70920.2	cullin-1, putative, expressed
triplet43	Traes_1AS_59404C639	HC3	Traes_1BS_8D8DBEF7D	HC1	Traes_1DS_59542CFCE	HC1	LOC_Os05g07040.1	PHD finger protein, putative, expressed
triplet44	Traes_3AL_9FF3A6467	HC4	Traes_3B_B5EABAC03	HC3	Traes_3DL_EBC6B3BE0	HC3	LOC_Os01g63780.1	nsp1-like C-terminal region family protein, expressed
triplet45	Traes_4AS_8DDFCAA2A1	HC1	Traes_4BS_973D6485F	HC1	Traes_4DS_D0AA7F5AA	HC1	LOC_Os11g40610.4	EARLY flowering protein, putative, expressed
triplet46	Traes_7AS_9DF135C9F	HC1	Traes_7BS_DE33B2B49	HC2	Traes_7DS_FEB82EBA4	HC1	LOC_Os06g12600.1	kinase, pfkB family, putative, expressed
triplet47	Traes_5AS_C74ABA5EF	HC2	Traes_5BS_A2F164A64	HC1	Traes_5DS_711714943	HC1	LOC_Os12g42070.1	OsWAK129b - OsWAK receptor-like protein kinase, expressed
triplet48	Traes_5AL_5EFCEDAFB	HC2	Traes_5BL_EC9896AB3	HC1	Traes_5DL_0886CB561	HC2	LOC_Os06g27890.1	STE_MEK_ste7_MAP2K.8 - STE kinases include homologs to
triplet49	Traes_3AL_93ED3666F	HC1	Traes_3B_3CBFF4BB4	HC1	Traes_3DL_74224C4B8	HC2	LOC_Os01g39260.1	OsFtsH5 FtsH protease, homologue of AtFtsH4, expressed
triplet50	Traes_5AS_0CB96A67D	HC2	Traes_5BS_F8C1EF344	HC1	Traes_5DS_0FFDF68D0	HC1	LOC_Os06g04450.1	Sec1 family transport protein, putative, expressed
triplet51	Traes_3AS_F98E13499	HC4	Traes_3B_830C1BD80	HC2	Traes_3DS_33FD72C98	HC4	LOC_Os01g04160.1	expressed protein
triplet52	Traes_3AS_4E051C215	HC1	Traes_3B_8EFCBE320	HC2	Traes_3DS_2B09B3362	HC3	LOC_Os12g10740.1	leucine-rich repeat family protein, putative, expressed
triplet53	Traes_2AL_EF511113C	HC1	Traes_2BL_AE6424882	HC1	Traes_2DL_173667245	HC1	LOC_Os07g07000.1	syntaxin, putative, expressed
triplet54	Traes_5AL_FB2F7E8AD	HC1	Traes_5BL_808FF9377	HC1	Traes_5DL_8B087C259	HC1	LOC_Os03g59590.1	ATP/GTP/Ca++ binding protein, putative, expressed
triplet55	Traes_3AL_EC4C2C4251	HC1	Traes_3B_E6042ABAA	HC1	Traes_3DL_23437C2CC	HC1	LOC_Os01g55530.1	AP003256-AK101847 - NBS/LRR genes that are S-rich,divergent
triplet56	Traes_4AL_AEA2964A5	HC1	Traes_4BS_EF67F6008	HC1	Traes_4DS_982F0103E	HC1	LOC_Os02g26550.1	ubiquitin carboxyl-terminal hydrolase, family 1, putative,
triplet57	Traes_4AL_882773537	HC1	Traes_4BS_08F3A9D92	HC1	Traes_4DS_2B9E82E01	HC1	LOC_Os11g06040.3	PX domain containing protein, putative, expressed
triplet58	Traes_1AS_520EAE2DD	HC2	Traes_1BS_51D7FBA2B	HC3	Traes_1DS_49F5D0192	HC1	LOC_Os11g16480.1	transposon protein, putative, unclassified, expressed
triplet59	Traes_6AS_65D5DA2A9	HC1	Traes_6BS_4B4E9338A	HC1	Traes_6DS_FA601B27D	HC1	LOC_Os02g10320.1	3-oxoacyl-synthase, putative, expressed
triplet60	Traes_2AL_6299E073E	HC1	Traes_2BL_780F9108B	HC1	Traes_2DL_9F3EE4D7A	HC2	LOC_Os04g57890.1	oligosaccharyl transferase, putative, expressed
triplet61	Traes_2AL_57DF7CC48	HC1	Traes_2BL_E473B6F6E	HC3	Traes_2DL_9F24A54AF	HC1	LOC_Os04g42140.1	eukaryotic initiation factor iso-4F subunit p82-34,
triplet62	Traes_2AL_D6E9FFDC9	HC1	Traes_2BL_05B60AB14	HC1	Traes_2DL_3F9CD32D8	HC1	LOC_Os10g11354.1	MATE efflux family protein, putative, expressed
triplet63	Traes_4AS_A79C5DF681	HC3	Traes_4BL_1E28F36CC	HC3	Traes_4DL_7DBA4F85E	HC2	LOC_Os03g14540.1	UDP-glucuronate 4-epimerase, putative, expressed
triplet64	Traes_5AL_ED53128E0	HC2	Traes_5BL_B84D64E12	HC2	Traes_5DL_947904CC3	HC2	LOC_Os09g24540.1	peptidyl-prolyl cis-trans isomerase, putative, expressed
triplet65	Traes_7AL_6A23AD7D3	HC1	Traes_7BL_67132C821	HC1	Traes_7DL_1374E287C	HC1	LOC_Os06g47770.1	expressed protein
triplet66	Traes_5AL_19CAC395E	HC2	Traes_5BL_BC1FE01E8	HC1	Traes_5DL_0FE06DB03	HC1	LOC_Os03g53490.1	PPR repeat containing protein, expressed
triplet67	Traes_4AS_D82679DF3	HC1	Traes_4BL_760B2B3C8	HC1	Traes_4DL_E4A26F9E9	HC1	LOC_Os02g52460.1	zinc knuckle domain containing protein, expressed
triplet68	Traes_3AL_5990F914F	HC1	Traes_3B_102C520E6	HC1	Traes_3DL_155F0E08C	HC1	LOC_Os12g10700.1	expressed protein
triplet69	Traes_7AL_F0109DF7C	HC1	Traes_7BL_7B867F856	HC1	Traes_7DL_7289E1026	HC1	LOC_Os08g45080.1	expressed protein
triplet70	Traes_5AL_9873DB737	HC1	Traes_5BL_E9A0FB4CC	HC1	Traes_5DL_A77E759AF	HC1	LOC_Os02g15550.2	spermidine synthase, putative, expressed
triplet71	Traes_4AS_3D18CD1F2	HC1	Traes_4BL_CC8E15D8A	HC1	Traes_4DL_2A0DE3B5F	HC1	LOC_Os07g12640.1	glycerol-3-phosphate dehydrogenase, putative, expressed
triplet72	Traes_1AS_3232D5589	HC1	Traes_1BS_7366111C01	HC1	Traes_1DS_F70AAB507	HC1	LOC_Os02g36924.1	OsMADS27 - MADS-box family gene with MIKCc type-box,
triplet73	Traes_2AS_6EC1E8371	HC1	Traes_2BS_B2B826E14	HC1	Traes_2DS_6E2A4EAB1	HC2	LOC_Os09g26830.1	lung seven transmembrane domain containing protein,
triplet74	Traes_6AL_0DBCD91FC	HC1	Traes_6BL_E14604962	HC2	Traes_6DL_77B01B237	HC1	LOC_Os02g52140.2	RNA recognition motif containing protein, putative,
triplet75	Traes_2AL_6069CDC14	HC1	Traes_2BL_A424DBD73	HC1	Traes_2DL_AF092AF67	HC1	LOC_Os04g33500.1	protein kinase, putative, expressed
triplet76	Traes_2AL_708400D3B	HC1	Traes_2BL_58357578A	HC1	Traes_2DL_DF4808027	HC1	LOC_Os04g33080.2	protein phosphatase 2C, putative, expressed
triplet77	Traes_2AS_FE68F1679	HC1	Traes_2BS_C31DC4A47	HC1	Traes_2DS_799943F75	HC1	LOC_Os04g11030.1	expressed protein
triplet78	Traes_7AL_C253DE882	HC1	Traes_7BL_39ED6FBF9	HC1	Traes_7DL_D878BDFD7	HC1	LOC_Os06g42730.1	OsPOP14 - Putative Prolyl Oligopeptidase homologue,
triplet79	Traes_5AS_E3EFF8BF2	HC3	Traes_5BS_499724C0C	HC1	Traes_5DS_9EEF8E9F9	HC1	LOC_Os03g09870.1	mitochondrial import inner membrane translocase subunit
triplet80	Traes_5AL_B9BBC4D0B	HC2	Traes_4BL_CA95E9259	HC1	Traes_4DL_B4C4A2E05	HC1	LOC_Os10g12190.1	nodulin, putative, expressed
triplet81	Traes_4AS_63DC21A39	HC1	Traes_4BS_E811DB673	HC1	Traes_4DS_5BBCE1A2A	HC1	LOC_Os11g39020.1	ABC transporter, ATP-binding protein, putative, expressed
triplet82	Traes_4AL_2972B9FCD	HC1	Traes_4BS_3DA553B97	HC1	Traes_4DS_320ED10EB	HC1	LOC_Os03g12620.1	glycosyl hydrolases family 17, putative, expressed
triplet83	Traes_1AL_968B97E50	HC1	Traes_1BL_058CD5BF0	HC1	Traes_1DL_C100B5557	HC1	LOC_Os05g38400.1	OsFtsH8 FtsH protease, homologue of AtFtsH3/10, expressed
triplet84	Traes_4AL_AEEF11733	HC1	Traes_4BS_93E76D6AE	HC1	Traes_4DS_CA0CC6D34	HC2	LOC_Os11g34750.1	ABC1 family domain containing protein, putative, expressed
triplet85	Traes_2AS_B7320D89C	HC1	Traes_2BS_6C75DDFE1	HC1	Traes_2DS_CE15FE6DC	HC1	LOC_Os07g47360.2	CW-type Zinc Finger, putative, expressed
triplet86	Traes_2AL_2ECC27B75	HC1	Traes_2BL_6E6C3505A	HC1	Traes_2DL_1983B702F	HC1	LOC_Os04g51690.1	glycosyl hydrolase family 47 domain contain protein,
triplet87	Traes_5AL_5640EAF9E	HC1	Traes_5BL_02932F5DC	HC1	Traes_5DL_2DDE3DD76	HC1	LOC_Os05g32110.1	COBRA, putative, expressed
triplet88	Traes_2AS_214CED2FD	HC1	Traes_2BS_E12288CD6	HC1	Traes_2DS_24FCB5AC7	HC1	LOC_Os08g37950.1	copper-transporting ATPase PAA1, putative, expressed
triplet89	Traes_5AL_EC258D4DE	HC2	Traes_5BL_C4D8925B4	HC2	Traes_5DL_61C51DE07	HC3	LOC_Os09g36820.1	MCM10 - Putative minichromosome maintenance MCM protein 10,
triplet90	Traes_2AS_54268422D	HC1	Traes_6BS_3B9D2B9F5	HC1	Traes_2DS_BCC054582	HC1
triplet91	Traes_6AL_56964CC95	HC1	Traes_6BL_E1FDBDB34	HC1	Traes_7DS_05E345FE4	HC1	LOC_Os06g07580.1	expressed protein
triplet92	Traes_4AL_62A3C8525	HC1	Traes_4BS_A94355364	HC1	Traes_4DS_FB624B2E7	HC1	LOC_Os06g45580.1	RING-H2 finger protein, putative, expressed
triplet93	Traes_6AL_1E68C6606	HC1	Traes_6BL_41477DA26	HC1	Traes_6DL_6C27A6E59	HC1	LOC_Os03g45170.1	amino acid permease, putative, expressed
triplet94	Traes_7AL_25850F96F	HC1	Traes_7BL_625F55A12	HC3	Traes_7DL_3CE000E38	HC1	LOC_Os06g41770.1	bZIP transcription factor domain containing protein,
triplet95	Traes_6AS_4F35889C0	HC1	Traes_6BS_9A02C2FDC	HC1	Traes_6DS_4F35889C0	HC1	LOC_Os02g16550.1	Ser/Thr protein phosphatase family protein, putative,
triplet96	Traes_5AL_9F6879509	HC1	Traes_5BL_57FAA23EE	HC1	Traes_5DL_E209B0EDE	HC1	LOC_Os09g33810.2	ankyrin repeat domain containing protein, putative,
triplet97	Traes_7AS_77739FA2C	HC1	Traes_7BS_FE0AC4E45	HC1	Traes_7DS_8F771F5F9	HC1	LOC_Os08g43360.3	RNA recognition motif containing protein, putative,
triplet98	Traes_4AL_DEF671AF7	HC1	Traes_4BL_1FEA56C341	HC1	Traes_4DL_0F92D6E2B	HC1	LOC_Os03g23950.1	adapitin protein, putative, expressed
triplet99	Traes_2AS_48BC4E78D	HC1	Traes_2BS_4FCA62C53	HC4	Traes_2DS_775F579C6	HC4	LOC_Os07g38270.1	insulin-degrading enzyme, putative, expressed
triplet100	Traes_2AL_4E9C6E82C	HC1	Traes_2BL_E5198DC7C	HC1	Traes_2DL_B718F7FB1	HC1	LOC_Os04g46180.1	AGC_PVPK_like_kin82y.11 - ACG kinases include homologs to
triplet101	Traes_6AL_390D35F49	HC1	Traes_6BL_6CAB7B641	HC2	Traes_6DL_72B868150	HC1	LOC_Os07g22024.1	zinc finger family protein, putative, expressed
triplet102	Traes_3AL_86CB750E0	HC3	Traes_3B_BCD2388E9	HC1	Traes_3DL_10B383DF6	HC4	LOC_Os01g37130.2	protein phosphatase 2C, putative, expressed
triplet103	Traes_5AL_633ED6A5D	HC1	Traes_5BL_E6535628C	HC1	Traes_5DL_9E99E3A1E	HC1	LOC_Os11g05470.1	RCN1 Centroradialis-like1 homogous to TFL1 gene; contains
triplet104	Traes_3AL_1B2FC291F	HC4	Traes_3B_DB22B1280	HC1	Traes_3DL_621E77DAE	HC1	LOC_Os01g68770.1	selenium-binding protein, putative, expressed
triplet105	Traes_4AS_3CEF75BC8	HC1	Traes_4BL_D7C4EE779	HC1	Traes_4DL_626F1CBA2	HC1	LOC_Os03g13250.1	peptide transporter PTR2, putative, expressed
triplet106	Traes_1AS_DFA8FD0ED	HC1	Traes_1BS_A946C6630	HC1	Traes_1DS_D7204F029	HC1	LOC_Os05g11860.1	zinc finger, C3HC4 type domain containing protein,
triplet107	Traes_3AL_628B3DF4F	HC1	Traes_3B_44E41FAD6	HC1	Traes_3DL_28B6E12BA	HC1	LOC_Os01g64010.2	dual specificity protein phosphatase, putative, expressed
triplet108	Traes_2AS_79184B924	HC1	Traes_2BS_05C0FEB08	HC1	Traes_2DS_D0423171A	HC1	LOC_Os08g37210.1	patatin, putative, expressed
triplet109	Traes_3AL_604DF865E	HC1	Traes_3B_8936C2AB3	HC1	Traes_3DL_AD4084371	HC1	LOC_Os06g44890.1	villin protein, putative, expressed
triplet110	Traes_4AL_B0D9DE695	HC1	Traes_4BS_2767E4D9C	HC1	Traes_4DS_08D73885C	HC1	LOC_Os03g51700.1	expressed protein
triplet111	Traes_1AS_57379960B	HC1	Traes_1BS_7101D8D63	HC1	Traes_1DS_03FFE1C79	HC1	LOC_Os05g18770.1	Sad1 / UNC-like C-terminal domain containing protein,
triplet112	Traes_7AL_E34303AF4	HC1	Traes_7BL_A6641C49C	HC3	Traes_7DL_7AC725D12	HC1	LOC_Os06g30460.2	2-oxo acid dehydrogenases acyltransferase domain containing
triplet113	Traes_5AL_4F429EFA2	HC2	Traes_5BL_B3B7CCF0D	HC1	Traes_5DL_975EC6795	HC1	LOC_Os07g38430.1	WD domain, G-beta repeat domain containing protein,
triplet114	Traes_4AL_40E835A94	HC1	Traes_4BS_AAFB56987	HC1	Traes_4DS_926486EE0	HC1	LOC_Os03g51110.1	MYB family transcription factor, putative, expressed
triplet115	Traes_3AS_9892592E5	HC3	Traes_3B_D0051A608	HC3	Traes_3DS_FFF91919F	HC4	LOC_Os01g01295.1	expressed protein
triplet116	Traes_3AL_6BDD6F090	HC2	Traes_3B_C26112326	HC1	Traes_3DL_01979C750	HC2	LOC_Os01g72950.1	expressed protein
triplet117	Traes_2AL_0EA443ACF	HC2	Traes_2BL_163E881AA	HC1	Traes_2DL_3F691BC13	HC1	LOC_Os04g58700.1	expressed protein
triplet118	Traes_1AL_21D3FB6B5	HC1	Traes_1BL_DD41A3C1C	HC1	Traes_1DL_FB2563CAC	HC1	LOC_Os04g23360.1	retrotransposon protein, putative, unclassified, expressed
triplet119	Traes_7AL_6D1591847	HC1	Traes_7BL_530E9D7561	HC1	Traes_7DL_222F95DC4	HC1	LOC_Os08g07480.1	DNA-directed RNA polymerase subunit, putative, expressed
triplet120	Traes_1AS_6E755F062	HC2	Traes_1BS_44FD05188	HC1	Traes_1DS_F3F17A72C	HC2	LOC_Os05g01780.1	STE_PAK_Ste20++TranslationKinase_Slob_Wnk.1 - STE kinases
triplet121	Traes_1AS_4DBC278B8	HC2	Traes_1BS_D4D827B51	HC1	Traes_1DS_F68C7B61E	HC1	LOC_Os05g01460.1	STIP1 homology and U box-containing protein 1, putative,
triplet122	Traes_6AL_0B45BE15F	HC1	Traes_6BL_B78FDD71D	HC1	Traes_6DL_ACF8C255B	HC3	LOC_Os12g20310.1	sarcoma antigen NY-SAR-91, putative, expressed
triplet123	Traes_3AL_20F9C9C31	HC1	Traes_3B_37BBC9958	HC1	Traes_3DL_51DED0ECD	HC1	LOC_Os01g54900.1	lipid-A-disaccharide synthase family protein, expressed
triplet124	Traes_5AL_C2F7885B5	HC2	Traes_5BL_B06E88EBF	HC4	Traes_5DL_44B6B8DCB	HC2	LOC_Os09g36440.1	transcription initiation factor IIB, putative, expressed
triplet125	Traes_4AS_0E668DF0C	HC1	Traes_4BL_8F140BD3C	HC1	Traes_4DL_89E7DEB82	HC1	LOC_Os03g14800.4	serine palmitoyltransferase 1, putative, expressed
triplet126	Traes_3AL_D3D600952	HC1	Traes_3B_64DFEB19C	HC1	Traes_3DL_A9FCDB44B	HC1	LOC_Os01g47810.1	S-locus-like receptor protein kinase, putative, expressed
triplet127	Traes_7AS_888AC8768	HC1	Traes_7BS_873511EFA	HC1	Traes_7DS_76BA895D6	HC1	LOC_Os10g35840.1	shikimate/quinate 5-dehydrogenase, putative, expressed
triplet128	Traes_2AS_FAED2A83B	HC1	Traes_2BS_6CC492AEA	HC1	Traes_2DS_D6AD8E3ED	HC1	LOC_Os07g38490.1	GDP-fucose protein-O-fucosyltransferase 2, putative,
triplet129	Traes_7AS_B13C1262C	HC1	Traes_7BS_3C8F1D0E7	HC1	Traes_7DS_6AE21AA6B	HC3	LOC_Os08g43130.1	NAP1, putative, expressed
triplet130	Traes_5AS_905D6F817	HC2	Traes_5BS_C460CEDFB	HC1	Traes_5DS_3A7496DFA	HC1	LOC_Os06g30380.1	GTP binding protein, putative, expressed
triplet131	Traes_5AL_CE67E09FB	HC1	Traes_4BL_9E643D51B	HC1	Traes_4DL_572286037	HC1	LOC_Os08g30800.1	KED, putative, expressed
triplet132	Traes_2AL_82C3E7E14	HC1	Traes_2BL_24E6E8DF9	HC1	Traes_2DL_343FA6101	HC1	LOC_Os02g42970.1	NAC domain containing protein, putative, expressed
triplet133	Traes_5AL_BAB11D9B4	HC2	Traes_5BL_E0FF3784C	HC1	Traes_5DL_BFB1E5328	HC1	LOC_Os09g30486.1	fasciclin domain containing protein, expressed
triplet134	Traes_7AS_82047CC67	HC1	Traes_7BS_13DA7BEBD	HC1	Traes_7DS_AFD45A1BD	HC1	LOC_Os08g44430.1	vesicle-associated membrane protein 727, putative,
triplet135	Traes_2AL_39DB0C686	HC1	Traes_2BL_9AD1852E1	HC1	Traes_2DL_F780C9B4F	HC1	LOC_Os11g36430.3	zinc finger, C3HC4 type domain containing protein,
triplet136	Traes_5AL_F8B65EAB3	HC1	Traes_5BL_076531EDE	HC1	Traes_5DL_3342BA048	HC1	LOC_Os11g01590.1	nodulin, putative, expressed
triplet137	Traes_2AS_8ADD436DA	HC3	Traes_2BS_95DDA9F54	HC4	Traes_2DS_CB24F4620	HC3	LOC_Os12g31800.1	glycine-rich RNA-binding protein 7, putative, expressed
triplet138	Traes_4AL_45EFB118E	HC1	Traes_4BS_40CE9F1E9	HC1	Traes_4DS_598A04600	HC1	LOC_Os11g07440.3	plant neutral invertase domain containing protein,
triplet139	Traes_2AS_EBFCA3AD6	HC1	Traes_2BS_6E5CCE54F	HC1	Traes_2DS_6182EF594	HC1
triplet140	Traes_5AL_1124A4A10	HC3	Traes_5BL_B291D258F	HC3	Traes_5DL_D4DB081FF	HC2	LOC_Os09g27050.1	HD domain containing protein, putative, expressed
triplet141	Traes_5AL_DAED8C814	HC1	Traes_5BL_96DD4EFB0	HC1	Traes_5DL_B41E3B6FF	HC1	LOC_Os09g32200.1	mitochondrial carrier protein, putative, expressed
triplet142	Traes_5AL_AC299D3FF	HC1	Traes_5BL_A595B1943	HC1	Traes_5DL_C722DABCB	HC1	LOC_Os09g24670.1	CAAX amino terminal protease family protein, putative,
triplet143	Traes_5AL_6D9971FC5	HC1	Traes_5BL_AE90937B81	HC1	Traes_5DL_2D0BF13071	HC1	LOC_Os09g03890.1	octicosapeptide/Phox/Bem1p, putative, expressed
triplet144	Traes_2AS_530CF4042	HC1	Traes_2BS_A1D759B23	HC1	Traes_2DS_A71BAD6B6	HC1	LOC_Os11g11780.1	cysteine-rich receptor-like protein kinase 21 precursor,
triplet145	Traes_5AS_6F5670FC1	HC3	Traes_5BS_89E16951F	HC2	Traes_5DS_A762F36A3	HC2	LOC_Os12g13460.1	SET domain-containing protein, putative, expressed
triplet146	Traes_2AL_53247DDFF	HC1	Traes_2BL_E1A6F9A01	HC1	Traes_2DL_69F59DE9F	HC1	LOC_Os04g55690.1	CCB4, putative, expressed
triplet147	Traes_4AL_02072D986	HC1	Traes_4BS_257C4C54D	HC1	Traes_4DS_5E78BC0FF	HC1	LOC_Os05g23610.1	protein phosphatase inhibitor 2 containing protein,
triplet148	Traes_4AS_431F86D17	HC1	Traes_4BL_4D5151A6B	HC1	Traes_4DL_8F8167BDE	HC1	LOC_Os03g08170.1	protein kinase APK1B, chloroplast precursor, putative,
triplet149	Traes_4AS_5F60CE123	HC1	Traes_4BL_4A1549677	HC3	Traes_4DL_32D6B3BA6	HC1	LOC_Os03g08700.1	expressed protein
triplet150	Traes_1AS_3160922E9	HC1	Traes_1BS_7428CB086	HC1	Traes_1DS_244368E9A	HC1	LOC_Os05g28510.2	importin subunit beta, putative, expressed
triplet151	Traes_4AS_45B3A61CD	HC1	Traes_4BL_29D5AAF91	HC2	Traes_4DL_2D7126636	HC3	LOC_Os05g01510.2	cytoplasmic membrane protein, putative, expressed
triplet152	Traes_4AS_14FF2A631	HC1	Traes_4BL_62690C83A	HC1	Traes_4DL_95572EBBA	HC2	LOC_Os03g17170.1	zinc finger, C3HC4 type domain containing protein,
triplet153	Traes_6AL_BD51B76BD	HC1	Traes_6BL_705A68BB7	HC2	Traes_6DL_5B240331E	HC1	LOC_Os02g55990.1	vesicle-associated membrane protein, putative, expressed
triplet154	Traes_5AS_566927528	HC1	Traes_5BS_4C0A12D38	HC1	Traes_5DS_01280ADA7	HC1	LOC_Os12g37370.1	DNA-directed RNA polymerase II subunit RPB9, putative,
triplet155	Traes_2AS_D9D9A9ADB	HC1	Traes_2BS_A87D49831	HC1	Traes_2DS_69E67704C	HC1	LOC_Os07g44330.2	kinase, putative, expressed
triplet156	Traes_3AL_6D2E5EFF6	HC2	Traes_3B_650ED4576	HC1	Traes_3DL_1EF551F7F	HC2	LOC_Os03g32490.1	DUF1230 domain containing protein, expressed
triplet157	Traes_7AL_EC2DE4DFA	HC1	Traes_7BL_17B84A11C	HC1	Traes_7DL_16ADD1513	HC1	LOC_Os09g01680.3	DNA repair protein RAD51 homolog 4, putative, expressed
triplet158	Traes_6AS_CFFBE97AE	HC1	Traes_6BS_1FF560649	HC2	Traes_6DS_88849F302	HC2	LOC_Os02g09470.1	tic21, putative, expressed
triplet159	Traes_2AL_533B673F0	HC1	Traes_2BL_3DDB1826B	HC1	Traes_2DL_DCE370754	HC1	LOC_Os04g58470.1	choline transporter-related, putative, expressed
triplet160	Traes_3AL_22BDE54B9	HC1	Traes_3B_067B18E34	HC1	Traes_3DL_C0D2DEFF0	HC1	LOC_Os01g58660.1	LTPL29 - Protease inhibitor/seed storage/LTP family protein
triplet161	Traes_4AL_B97ABBF12	HC1	Traes_4BS_D151F55A4	HC1	Traes_4DS_06D496233	HC1	LOC_Os11g10990.1	heat shock protein DnaJ, putative, expressed
triplet162	Traes_2AS_248247A3C	HC1	Traes_2BS_B17B4C268	HC4	Traes_2DS_7A7CEA0F6	HC1	LOC_Os07g34598.1	tyrosyl-DNA phosphodiesterase 1, putative, expressed
triplet163	Traes_2AL_074F05306	HC1	Traes_2BL_5877DD83D	HC1	Traes_2DL_869D9AD06	HC1	LOC_Os04g31030.1	nitrate-induced NOI protein, expressed
triplet164	Traes_1AL_1A98A80B4	HC3	Traes_1BL_28D5F0CF0	HC4	Traes_1DL_342EB914C	HC3	LOC_Os05g28200.1	prenyltransferase, putative, expressed
triplet165	Traes_7AL_4D3083ECB	HC1	Traes_7BL_DDF2C3B92	HC2	Traes_7DL_E7A739DCE	HC1	LOC_Os08g05560.1	zinc finger, C3HC4 type domain containing protein,
triplet166	Traes_6AS_F14B32DAF	HC1	Traes_6BS_CD6262032	HC1	Traes_6DS_DF241FF21	HC1	LOC_Os02g10160.1	AGAP003371-PA, putative, expressed
triplet167	Traes_1AL_14F111CBD	HC1	Traes_1BL_F749EA057	HC1	Traes_1DL_32AF5C75D	HC1	LOC_Os01g53294.1	respiratory burst oxidase protein B, putative, expressed
triplet168	Traes_4AS_8ED92AF77	HC3	Traes_4BL_7D2DDCA26	HC4	Traes_4DL_A8466BAA8	HC3	LOC_Os12g21798.1	40S ribosomal protein S3a, putative, expressed
triplet169	Traes_5AS_1F04E10C7	HC1	Traes_5BS_57CEDF00F	HC1	Traes_5DS_766714FBD	HC1	LOC_Os03g19340.1	WD domain, G-beta repeat domain containing protein, expressed
triplet170	Traes_5AL_802515456	HC1	Traes_5BL_F27D43734	HC1	Traes_5DL_F1D49FACB	HC1	LOC_Os12g37570.1	protein kinase family protein, putative, expressed
triplet171	Traes_6AS_89706D02C	HC1	Traes_6BS_461457FF1	HC2	Traes_6DS_2A5F5E0381	HC1	LOC_Os01g39970.1	protein kinase domain containing protein, putative, expressed
triplet172	Traes_1AS_66A759B84	HC3	Traes_1BS_30DE427D5	HC1	Traes_1DS_D29705572	HC3	LOC_Os03g23010.3	expressed protein
triplet173	Traes_7AS_2E22E93D7	HC2	Traes_7BS_82049CB13	HC2	Traes_7DS_E135BB603	HC2	LOC_Os06g07860.1	cystathionine gamma-synthase, putative, expressed
triplet174	Traes_3AL_2662D3307	HC1	Traes_3B_6B2F5C01E	HC1	Traes_3DL_33FB613EE	HC1	LOC_Os01g43380.1	glycosyltransferase family protein 1, putative, expressed
triplet175	Traes_5AL_55BB0BEFC	HC2	Traes_5BL_2748468D7	HC1	Traes_5DL_9FF019AD31	HC2	LOC_Os07g12110.1	eukaryotic translation initiation factor 3 subunit E,
triplet176	Traes_6AL_BE01FF849	HC2	Traes_6BL_64BE631DF	HC2	Traes_6DL_8B885617C	HC2	LOC_Os12g40279.1	protein kinase domain containing protein, expressed
triplet177	Traes_1AS_79C89E16F	HC1	Traes_2BL_B4716D1F5	HC2	Traes_1DS_F1A1BFDA2	HC1	LOC_Os01g42980.1	ribosomal protein L22, putative, expressed
triplet178	Traes_6AL_55386E4BB	HC1	Traes_6BL_77650F24A	HC1	Traes_6DL_9B9465CF5	HC1	LOC_Os01g34870.1	expressed protein
triplet179	Traes_1AL_8C0966B88	HC1	Traes_1BL_131A2F9F7	HC1	Traes_1DL_6D4B2A732	HC1	LOC_Os05g45050.1	reticulon domain containing protein, putative, expressed
triplet180	Traes_1AL_61464BAA6	HC1	Traes_1BL_0A3CDBCFC	HC1	Traes_1DL_0D7B55EF1	HC1	LOC_Os01g04040.1	BBTI11 - Bowman-Birk type bran trypsin inhibitor precursor,
triplet181	Traes_4AS_01FF56834	HC1	Traes_4BL_3D638E238	HC1	Traes_4DL_C56D2E556	HC1	LOC_Os03g11460.1	expressed protein
triplet182	Traes_6AL_CA3F2F940	HC3	Traes_6BL_4DB266957	HC3	Traes_6DL_066298459	HC1	LOC_Os02g45660.1	2-C-methyl-D-erythritol 2,4-cyclodiphosphate synthase,
triplet183	Traes_2AS_0F0073B24	HC1	Traes_2BS_7B7AE568C	HC1	Traes_2DS_E8C9559CD	HC1
triplet184	Traes_1AL_B4A02C47D	HC1	Traes_1BL_EBF1BF1A1	HC1	Traes_1DL_A232B706B	HC2	LOC_Os02g13200.1	expressed protein
triplet185	Traes_7AS_91DB5B1F8	HC3	Traes_7BS_9D8C9AB46	HC2	Traes_7DS_AA39B2889	HC1	LOC_Os10g08570.1	RNA recognition motif family protein, expressed
triplet186	Traes_2AL_15A7BB684	HC1	Traes_2BL_6B75B32E3	HC1	Traes_2DL_F600B5FDF	HC3	LOC_Os04g51560.1	WRKY68, expressed
triplet187	Traes_1AL_10C806632	HC2	Traes_1BL_2859AB381	HC3	Traes_1DL_940B13ED2	HC3	LOC_Os01g47635.1	expressed protein
triplet188	Traes_5AL_D0F5C42A0	HC1	Traes_5BL_77F9DBF02	HC1	Traes_5DL_449478BCB	HC1	LOC_Os01g48280.1	ubiquitin-conjugating enzyme, putative, expressed
triplet189	Traes_1AL_979039A13	HC1	Traes_1BL_42FAD5DBE	HC1	Traes_1DL_068407298	HC1	LOC_Os10g39520.1	MLO domain containing protein, putative, expressed
triplet190	Traes_2AL_8A5AB0B4E	HC2	Traes_2BL_7E87B8320	HC1	Traes_2DL_5FE860D5F	HC1	LOC_Os04g38950.1	class I glutamine amidotransferase, putative, expressed
triplet191	Traes_6AL_C8DFF7384	HC2	Traes_6BL_E07C0BA55	HC2	Traes_6DL_85B22AED3	HC2	LOC_Os02g57990.1	methionine adenosyltransferase regulatory beta
triplet192	Traes_2AS_3B6EDACAD	HC1	Traes_2BS_E7891D70A	HC1	Traes_2DS_D0816D90C	HC1	LOC_Os07g42600.1	aminotransferase, classes I and II, domain containing
triplet193	Traes_1AS_4A925522B	HC2	Traes_1BS_3CCED7301	HC2	Traes_1DS_B9AA8F2CE	HC2	LOC_Os01g07390.1	zinc finger, C3HC4 type family protein, expressed
triplet194	Traes_5AL_E1AC12AED	HC3	Traes_5BL_F1B805D4A	HC1	Traes_5DL_5102E4BB3	HC2	LOC_Os03g55640.1	OsSigP2 - Putative Type I Signal Peptidase homologue;
triplet195	Traes_7AL_1E62CBC95	HC1	Traes_7BL_E2BB2BEA6	HC1	Traes_7DL_C54D10538	HC1	LOC_Os02g15820.1	extra-large G-protein-related, putative, expressed
triplet196	Traes_5AL_748A59371	HC3	Traes_5BL_AAD137CCF	HC1	Traes_5DL_EC0A8E029	HC1	LOC_Os09g20590.1	CD2-binding protein-related, putative, expressed
triplet197	Traes_6AL_82FA052F5	HC1	Traes_6BL_A652B6412	HC1	Traes_6DL_9DFF7CA97	HC1	LOC_Os07g42160.1	HD domain containing protein, putative, expressed
triplet198	Traes_4AS_108523DC2	HC1	Traes_4BL_F47C315FE	HC2	Traes_4DL_456E8F1B3	HC2	LOC_Os03g17010.1	RNA recognition motif containing protein, putative,
triplet199	Traes_5AL_6F7F9B9A7	HC1	Traes_5BL_F790EA5C3	HC1	Traes_5DL_151C16982	HC1	LOC_Os11g05130.1	PHD-finger family protein, expressed
triplet200	Traes_5AL_679550459	HC2	Traes_5BL_51A6B8FA2	HC2	Traes_5DL_927C284F6	HC2	LOC_Os09g35980.2	expressed protein
triplet201	Traes_2AL_FD73F7087	HC1	Traes_2BL_16BFC2695	HC1	Traes_2DL_57B0D42E6	HC1	LOC_Os07g05190.1	leucine-rich repeat family protein, putative, expressed
triplet202	Traes_2AS_EE9D1DD0B	HC1	Traes_2BS_2205A09BC	HC1	Traes_2DS_C87B4EB02	HC1	LOC_Os07g42280.1	von Willebrand factor type A domain containing protein,
triplet203	Traes_5AL_AD6FE4AF5	HC3	Traes_5BL_2F8F8CD07	HC2	Traes_5DL_61E87ACAF	HC1	LOC_Os09g14680.1	expressed protein
triplet204	Traes_3AS_495D62CBF	HC1	Traes_3B_1F5F00A68	HC1	Traes_3DS_D53140682	HC1	LOC_Os01g16354.1	rab GDP dissociation inhibitor alpha, putative, expressed
triplet205	Traes_4AS_9ECDC8629	HC2	Traes_4BL_CA5CB0414	HC2	Traes_4DL_A87BBFD01	HC1	LOC_Os03g06200.1	aminotransferase, putative, expressed
triplet206	Traes_6AL_65FBA1460	HC1	Traes_6BL_729B4C623	HC1	Traes_6DL_BFC6B5E7C	HC1	LOC_Os02g57140.2	expressed protein
triplet207	Traes_5AS_704A2ADF0	HC3	Traes_5BS_A399E8CB4	HC3	Traes_5DS_1E0720459	HC1	LOC_Os12g32630.1	OsFBX448 - F-box domain containing protein, expressed
triplet208	Traes_2AS_099955797	HC1	Traes_2BS_0544D9D4B	HC1	Traes_2DS_035AA95E3	HC1	LOC_Os05g14130.1	ZOS5-05 - C2H2 zinc finger protein, expressed
triplet209	Traes_2AL_8A3382BB2	HC1	Traes_2BL_2241A15E6	HC1	Traes_2DL_2B74C71EB	HC1	LOC_Os04g31924.1	nodulin, putative, expressed
triplet210	Traes_1AL_6050EBC61	HC3	Traes_1BL_E9955A18A	HC3	Traes_1DL_0EAF17A32	HC3	LOC_Os05g27920.1	phox domain-containing protein, putative, expressed
triplet211	Traes_2AL_287E5898D	HC1	Traes_2BL_15A428977	HC1	Traes_2DL_B160C799E	HC3	LOC_Os05g33840.1	transketolase, putative, expressed
triplet212	Traes_3AS_F89F62137	HC1	Traes_3B_65161DA3C	HC1	Traes_3DS_CAACFE130	HC1	LOC_Os01g14690.1	Lg106, putative, expressed
triplet213	Traes_4AS_C8D449D55	HC1	Traes_4BL_A3966E6D6	HC1	Traes_4DL_53D9C27CA	HC1	LOC_Os07g46390.1	TRAF-type zinc finger domain-containing protein 1,
triplet214	Traes_6AS_F524E066A	HC1	Traes_6BS_041B55C3E	HC2	Traes_6DS_9DC257ABF	HC1	LOC_Os08g09100.1	RNA recognition motif containing protein, putative,
triplet215	Traes_5AS_B40DB722C	HC1	Traes_5BS_3E27172F4	HC1	Traes_5DS_82A595BE9	HC1	LOC_Os09g25960.1	glutamate receptor, putative, expressed
triplet216	Traes_2AS_7BAFA2CA8	HC1	Traes_2BS_88286B258	HC1	Traes_2DS_009E185A8	HC1	LOC_Os10g17740.1	ZOS10-02 - C2H2 zinc finger protein, expressed
triplet217	Traes_6AS_AEA547287	HC1	Traes_6BS_E63E326DB	HC1	Traes_6DS_E3AB67D23	HC1	LOC_Os02g10470.1	EF hand family protein, putative, expressed
triplet218	Traes_7AS_D4AED70BF	HC1	Traes_7BS_E49B5581E	HC1	Traes_7DS_6DCCD45B2	HC1	LOC_Os06g12160.1	AAA-type ATPase family protein, putative, expressed
triplet219	Traes_6AL_FBE0A3EDE	HC1	Traes_6BL_8346BB31F	HC3	Traes_6DL_9B4BD06C9	HC1	LOC_Os02g51700.1	expressed protein
triplet220	Traes_5AS_E2C8C7949	HC1	Traes_5BS_E518A34B2	HC1	Traes_5DS_503F10289	HC1	LOC_Os03g46390.1	ras-related protein, putative, expressed
triplet221	Traes_1AL_E1C5239F2	HC1	Traes_1BL_46FB3D95E	HC1	Traes_1DL_70725EF89	HC1	LOC_Os05g31160.1	peptide chain release factor 2, putative, expressed
triplet222	Traes_2AS_E78624195	HC1	Traes_2BS_2D3BDFFB2	HC1	Traes_2DS_073DDBE01	HC1	LOC_Os07g32230.1	domain of unknown function domain containing protein,
triplet223	Traes_4AS_61277E38D	HC1	Traes_4BL_8BAAD8EF8	HC1	Traes_4DL_D59A14F51	HC1	LOC_Os03g11240.1	nucleotidyltransferase, putative, expressed
triplet224	Traes_7AS_E8FB35B03	HC3	Traes_7BS_65EBEDEFC	HC3	Traes_7DS_98EE649A5	HC3	LOC_Os08g40120.1	expressed protein
triplet225	Traes_4AL_178C0885B	HC1	Traes_4BS_DBD0417B2	HC1	Traes_4DS_71D3E927F	HC2	LOC_Os01g08110.1	flavonol-3-O-glycoside-7-O-glucosyltransferase 1, putative,
triplet226	Traes_4AS_DE6DD58CC	HC1	Traes_4BL_3AD194DCA	HC2	Traes_4DL_00E5FF6AA	HC2	LOC_Os03g06230.1	galactose mutarotase-like, putative, expressed
triplet227	Traes_2AL_D5D935586	HC1	Traes_2BL_B57FE39ED	HC1	Traes_2DL_BEDDAC0D4	HC1	LOC_Os04g52210.1	terpene synthase, putative, expressed
triplet228	Traes_2AL_53AA8A76A	HC1	Traes_2BL_0BFFA7C8F	HC1	Traes_2DL_7E49B6C8E	HC3	LOC_Os02g45930.1	expressed protein
triplet229	Traes_3AL_54ED7BF7A	HC1	Traes_3B_A4AF3B319	HC1	Traes_3DL_64C5E3A87	HC1	LOC_Os01g40620.1	Uncharacterized ACR, COG1565 containing protein, putative,
triplet230	Traes_5AL_30815D643	HC1	Traes_5BL_CF5A8348D	HC1	Traes_5DL_7D04C8E67	HC1	LOC_Os03g57340.1	chaperone protein dnaJ, putative, expressed
triplet231	Traes_3AL_D61261B0A	HC4	Traes_3B_91F4FD365	HC1	Traes_3DL_FBEE96120	HC4	LOC_Os01g40990.3	expressed protein
triplet232	Traes_5AS_6F8C66AFA	HC1	Traes_5BS_B3EA386B9	HC1	Traes_5DS_2C9596E74	HC1	LOC_Os03g43360.2	zinc finger, C3HC4 type domain containing protein,
triplet233	Traes_7AL_378AC8E23	HC1	Traes_7BL_6A8A8AE31	HC1	Traes_7DL_3E33C1525	HC1	LOC_Os06g40450.1	targeting protein for Xklp2, putative, expressed
triplet234	Traes_1AS_5839AB9B4	HC2	Traes_1BS_93E9C2060	HC1	Traes_1DS_42C2AD19E	HC1	LOC_Os05g06420.1	expressed protein
triplet235	Traes_7AL_843851AC9	HC1	Traes_7BL_2C634F736	HC1	Traes_7DL_F2481C047	HC1	LOC_Os02g10650.1	CRAL/TRIO domain containing protein, expressed
triplet236	Traes_6AL_11C0DF509	HC1	Traes_6BL_ED05910F9	HC1	Traes_6DL_0BBFD317E	HC1	LOC_Os02g46650.1	ubiquitin carboxyl-terminal hydrolase domain containing
triplet237	Traes_1AL_4804E7E0C	HC4	Traes_1BL_13084CE92	HC3	Traes_1DL_264DFD316	HC3	LOC_Os07g46300.1	expressed protein
triplet238	Traes_4AS_83CF805A0	HC1	Traes_4BL_9F2A26511	HC1	Traes_4DL_0D686202A	HC3	LOC_Os03g20600.1	expressed protein
triplet239	Traes_1AL_7FE24229E	HC1	Traes_1BL_30ECC5A18	HC1	Traes_1DL_C3C98B159	HC1	LOC_Os05g41090.1	CAMK_CAMK_like_CG18020d.1 - CAMK includes
triplet240	Traes_7AL_36454256C	HC1	Traes_7BL_BE727FEA0	HC1	Traes_7DL_EAB23BCEB	HC1	LOC_Os06g39600.1	protein phosphatase 2C, putative, expressed
triplet241	Traes_2AL_B7C0371D8	HC4	Traes_2BL_645795E33	HC4	Traes_2DL_AD551D884	HC4	LOC_Os04g55940.2	sodium/calcium exchanger protein, putative, expressed
triplet242	Traes_2AL_DA43D5542	HC1	Traes_2BL_D2FAF25E4	HC1	Traes_2DL_030C04724	HC3	LOC_Os04g42870.2	methyltransferase domain containing protein, putative,
triplet243	Traes_7AL_CC4FAE41F	HC1	Traes_7BL_0569135E0	HC1	Traes_7DL_8C1C72C7E	HC1	LOC_Os09g07020.1	oxidoreductase, putative, expressed
triplet244	Traes_7AS_6E2202D8C	HC2	Traes_7BS_96598995D	HC2	Traes_7DS_2C0B0D061	HC1	LOC_Os06g09320.1	expressed protein
triplet245	Traes_5AL_B164708101	HC2	Traes_5BL_D37E492C8	HC1	Traes_5DL_670F4A1FC	HC1	LOC_Os03g39640.2	CBS domain containing protein, expressed
triplet246	Traes_1AL_D8B97BD8D	HC3	Traes_1BL_F3035AD07	HC1	Traes_1DL_7A3302FB4	HC3	LOC_Os05g32600.1	cyclin-dependent kinase D-1, putative, expressed
triplet247	Traes_4AS_271282074	HC1	Traes_4BL_78BAD6AD1	HC1	Traes_4DL_46D673054	HC1	LOC_Os03g15220.1	DUF292 domain containing protein, expressed
triplet248	Traes_4AS_2596A6FF4	HC3	Traes_4BL_C336491A71	HC1	Traes_4DL_D12D780CB	HC1	LOC_Os03g17580.1	ribosomal protein L10, putative, expressed
triplet249	Traes_7AL_EA6B88D3F	HC1	Traes_7BL_C99BF5CA9	HC1	Traes_7DL_2499C3977	HC1	LOC_Os06g46930.1	ribosomal protein L24, putative, expressed
triplet250	Traes_3AS_5A4046554	HC1	Traes_3B_01EF6A39D	HC1	Traes_3DS_05E08500B	HC1	LOC_Os01g09760.1	DIRP family protein, putative, expressed
triplet251	Traes_1AL_399FDFAFE	HC1	Traes_1BL_7D371727A	HC1	Traes_1DL_BA63B25B7	HC1	LOC_Os03g31570.1	proline-rich family protein, putative, expressed
triplet252	Traes_5AL_CC6EE2ECC	HC1	Traes_4BL_1BCB8BBF3	HC3	Traes_4DL_B5747C2B0	HC2	LOC_Os03g03710.1	ribonuclease protein, putative, expressed
triplet253	Traes_2AL_4887B8D8D	HC1	Traes_2BL_889340F43	HC1	Traes_2DL_15BA5643A	HC1	LOC_Os04g51380.1	protein-S-isoprenylcysteine O-methyltransferase. tax,
triplet254	Traes_3AL_1B4D9A047	HC1	Traes_3B_5D5126D32	HC1	Traes_3DL_12C52CDD9	HC1	LOC_Os01g47050.1	OsFBK1 - F-box domain and kelch repeat containing protein,
triplet255	Traes_1AL_EAE37DF16	HC1	Traes_1BL_770224F66	HC1	Traes_1DL_8D037A653	HC2	LOC_Os12g01449.1	chloroplast unusual positioning protein, putative,
triplet256	Traes_6AL_E70725BF0	HC1	Traes_6BL_3260C23E0	HC2	Traes_6DL_07D006726	HC3
triplet257	Traes_3AL_970EF6E45	HC1	Traes_3B_32FDF856E	HC1	Traes_3DL_96F825D26	HC1	LOC_Os01g33370.1	zinc-binding protein, putative, expressed
triplet258	Traes_3AL_5B51321EC	HC2	Traes_3B_079DB2EB3	HC1	Traes_3DL_91DE9F6A4	HC1	LOC_Os01g68930.2	expressed protein
triplet259	Traes_3AL_85E5B9193	HC1	Traes_3B_0E65B5847	HC1	Traes_3DL_2A3DB0BCA	HC1	LOC_Os01g60120.2	transmembrane protein 56, putative, expressed
triplet260	Traes_3AL_2C43F42C9	HC1	Traes_3B_B973EBE56	HC1	Traes_3DL_26202F1BF	HC1	LOC_Os01g73970.1	lysine ketoglutarate reductase trans-splicing related 1,
triplet261	Traes_4AL_9839E5802	HC1	Traes_4BS_F75900A33	HC1	Traes_4DS_956E7A26B	HC1	LOC_Os08g20492.1	OsFBX285 - F-box domain containing protein, expressed
triplet262	Traes_7AS_7F2987981	HC1	Traes_7BS_C57477AA31	HC1	Traes_7DS_39B7D95C7	HC1	LOC_Os08g41790.1	phosphoribulokinase/Uridine kinase family protein,
triplet263	Traes_1AL_41D1791E7	HC1	Traes_1BL_3138953D6	HC1	Traes_1DL_9B2498344	HC1	LOC_Os05g49150.1	eukaryotic translation initiation factor 3 subunit D,
triplet264	Traes_4AL_D8ED63C46	HC1	Traes_5BL_F11003290	HC1	Traes_5DL_0BF6684F3	HC1	LOC_Os03g63290.1	oxidoreductase, short chain dehydrogenase/reductase family
triplet265	Traes_4AS_C23F9BFB9	HC1	Traes_4BL_54FCE9100	HC1	Traes_4DL_F25679CC3	HC1	LOC_Os05g28290.1	ranBP1 domain containing protein, expressed
triplet266	Traes_7AS_98000F43B	HC1	Traes_7BS_5F711EED7	HC1	Traes_7DS_C16A438E8	HC1	LOC_Os08g39490.1	expressed protein
triplet267	Traes_3AL_08538DB2F	HC1	Traes_3B_54B59B41B	HC1	Traes_3DL_3AC784AE4	HC3	LOC_Os01g51190.1	expressed protein
triplet268	Traes_4AS_FD9FAE3D8	HC1	Traes_4BL_E4BFEC7C3	HC1	Traes_4DL_613F637FE	HC3	LOC_Os03g17850.1	glycosyltransferase family 43 protein, putative, expressed
triplet269	Traes_7AS_631C3D862	HC1	Traes_7BS_4B3521967	HC1	Traes_7DS_B27C142A3	HC1	LOC_Os08g40830.2	pumilio domain-containing protein PPD1, putative, expressed
triplet270	Traes_4AL_65E56F6F9	HC1	Traes_4BS_95007B0FF	HC1	Traes_4DS_BB4FCE298	HC1	LOC_Os11g04020.1	major facilitator superfamily antiporter, putative,
triplet271	Traes_6AL_93EC8BFB9	HC1	Traes_6BL_78ED211F0	HC1	Traes_6DL_4D6EBF4B5	HC1	LOC_Os02g42530.1	expressed protein
triplet272	Traes_2AL_A3EBE65DA	HC2	Traes_2BL_302CFFC26	HC1	Traes_2DL_BCC9B8595	HC1	LOC_Os04g45800.1	diacylglycerol kinase, putative, expressed
triplet273	Traes_5AL_568E56A57	HC1	Traes_5BL_22E7BE2C3	HC1	Traes_5DL_6A863AB14	HC1	LOC_Os07g48840.3	Ser/Thr protein phosphatase family protein, putative,
triplet274	Traes_4AS_3517E5EA1	HC1	Traes_4BL_96D02F54E	HC1	Traes_4DL_9AA965B92	HC1	LOC_Os03g13720.1	expressed protein
triplet275	Traes_2AL_16CF7A3BA	HC1	Traes_5BS_4EE11B06A	HC3	Traes_7DS_304EAFD6B	HC1	LOC_Os06g04290.1	S10/S20 domain containing ribosomal protein, putative,
triplet276	Traes_2AL_E5A33D194	HC2	Traes_2BL_034DED9D2	HC2	Traes_2DL_90F1894C4	HC2	LOC_Os04g50110.1	RNA recognition motif containing protein, putative,
triplet277	Traes_2AL_CAC6F3C65	HC2	Traes_2BL_653C50901	HC2	Traes_2DL_EB13178AC	HC2	LOC_Os10g02980.1	formin, putative, expressed
triplet278	Traes_7AL_971F8A64B	HC2	Traes_7BL_B259E30BA	HC4	Traes_7DL_F21839F9C	HC1	LOC_Os06g45480.1	hydrolase, putative, expressed
triplet279	Traes_6AS_559BB058F	HC1	Traes_6BS_5A77A3321	HC1	Traes_6DS_736C683F8	HC1	LOC_Os03g14260.1	guanine nucleotide exchange family protein, putative,
triplet280	Traes_5AL_92651A012	HC1	Traes_5BL_28478C1D3	HC1	Traes_5DL_FC5E1C178	HC1	LOC_Os08g25734.2	glucose-1-phosphate adenylyltransferase large subunit,
triplet281	Traes_5AS_03DDF6AEE	HC1	Traes_5BS_CA3861F72	HC1	Traes_5DS_F020FB507	HC1	LOC_Os12g37530.1	expressed protein
triplet282	Traes_5AL_C057EFB98	HC2	Traes_5BL_F2190AA07	HC1	Traes_5DL_341019561	HC2	LOC_Os07g14590.1	hydrolase, putative, expressed
triplet283	Traes_4AL_CCF365247	HC1	Traes_4BS_AAD6CD6B8	HC1	Traes_4DS_AED0FD434	HC1	LOC_Os12g07140.1	expressed protein
triplet284	Traes_2AL_A994BC007	HC1	Traes_2BL_CC903E532	HC1	Traes_2DL_C25D0F0B2	HC1	LOC_Os02g01350.1	expressed protein
triplet285	Traes_2AL_3D7807781	HC1	Traes_2BL_94E5996F7	HC1	Traes_2DL_1F0CDB1CE1	HC1	LOC_Os06g50830.1	bZIP transcription factor domain containing protein,
triplet286	Traes_2AL_0380ABB5D	HC1	Traes_2BL_84835AD30	HC1	Traes_2DL_971BE4344	HC1	LOC_Os04g55260.1	thiamine-repressible mitochondrial transport protein THI74,
triplet287	Traes_5AL_EA9F6C15D	HC1	Traes_4BL_68C7E05FD	HC1	Traes_4DL_40692B277	HC1	LOC_Os03g02980.2	CAMK_CAMK_like_ULKh_APGy.1 - CAMK includes
triplet288	Traes_5AL_87B2AD940	HC3	Traes_5BL_8B6FE75D7	HC1	Traes_5DL_5CEBB2660	HC3	LOC_Os07g10110.1	expressed protein
triplet289	Traes_2AL_E2F5A6BD2	HC1	Traes_2BL_4157B2613	HC1	Traes_2DL_060A93EAB	HC2	LOC_Os04g58550.1	acyl-CoA-binding domain-containing protein 6, putative,
triplet290	Traes_5AS_4D17CFC07	HC2	Traes_5BS_0689D61CC	HC1	Traes_5DS_18DC37E47	HC1	LOC_Os07g06980.1	histone deacetylase, putative, expressed
triplet291	Traes_3AS_5B55FE613	HC1	Traes_3B_DA40362C1	HC1	Traes_3DS_58130E58A	HC3	LOC_Os01g12880.1	VHS and GAT domain containing protein, expressed
triplet292	Traes_4AL_E2E196894	HC1	Traes_4BS_7F4A9F2F1	HC1	Traes_4DS_7A128315E	HC1	LOC_Os11g02640.1	expressed protein
triplet293	Traes_7AS_1475BDE59	HC3	Traes_7BL_EAB933665	HC2	Traes_7DS_A4FB36DC5	HC2	LOC_Os08g29780.1	expressed protein
triplet294	Traes_5AL_982F18037	HC2	Traes_5BL_3897149CA1	HC1	Traes_5DL_F8D206AEC	HC2	LOC_Os09g04670.1	DAG protein, chloroplast precursor, putative, expressed
triplet295	Traes_5AL_CA67A09A3	HC1	Traes_5BL_3F5653472	HC1	Traes_5DL_F19368496	HC1	ChrSy.fgenesh.mRNA.49	expressed protein
triplet296	Traes_3AS_97D1575E8	HC1	Traes_3B_111C9144F	HC1	Traes_3DS_28FF4501D	HC1	LOC_Os10g35720.1	OsGrx_S17 - glutaredoxin subgroup II, expressed
triplet297	Traes_6AL_A5FB7CFA5	HC1	Traes_6BL_EEAA2A7E3	HC4	Traes_6DL_D4F2CDDDC	HC1	LOC_Os04g50920.1	WRKY37, expressed
triplet298	Traes_2AL_0D5516974	HC1	Traes_2BL_B5C354942	HC1	Traes_2DL_FAFC3FEB5	HC1	LOC_Os08g41480.1	SAM domain containing protein, putative, expressed
triplet299	Traes_3AL_CFC5D3899	HC1	Traes_3B_6B83EFFA5	HC1	Traes_3DL_E2A7C9260	HC3	LOC_Os01g54810.1	lipase, putative, expressed
triplet300	Traes_4AS_1EA23DE08	HC1	Traes_4BL_BE10705D5	HC1	Traes_4DL_4798D0BBD	HC1	LOC_Os03g10210.1	homeobox domain containing protein, expressed
triplet301	Traes_4AS_3C40F1AA1	HC1	Traes_4BL_4442166E1	HC1	Traes_4DL_BE9B0E1A6	HC2	LOC_Os03g10300.1	haemolysin-III, putative, expressed
triplet302	Traes_5AS_A729FA3E6	HC1	Traes_5BS_D2AE7A70A	HC1	Traes_5DS_05E5F7C39	HC1	LOC_Os12g38930.1	glycosyl transferase 8 domain containing protein, putative,
triplet303	Traes_3AL_C223D1C50	HC1	Traes_3B_937579D54	HC1	Traes_3DL_B632D54A7	HC1	LOC_Os07g49320.1	HEAT repeat family protein, putative, expressed
triplet304	Traes_2AL_8A3D5BDD3	HC3	Traes_2BL_D21167F08	HC1	Traes_2DL_E74CDF045	HC1	LOC_Os04g33510.1	expressed protein
triplet305	Traes_7AL_24196D3D1	HC2	Traes_7BL_421C6B7C4	HC3	Traes_7DL_88A68490B	HC2	LOC_Os06g46390.1	LSM domain containing protein, expressed
triplet306	Traes_6AL_93F4D1CBB	HC1	Traes_6BL_B892B668C	HC1	Traes_6DL_691A7F34F	HC1	LOC_Os02g43840.1	ethylene-responsive element-binding protein, putative,
triplet307	Traes_1AL_C527C8688	HC1	Traes_1BL_7513DC3F9	HC1	Traes_1DL_B503A6C26	HC1	LOC_Os05g41450.1	histone-like transcription factor and archaeal histone,
triplet308	Traes_2AS_8CD229838	HC1	Traes_2BS_1B57E3AF2	HC1	Traes_2DS_FC6B16133	HC1	LOC_Os07g47201.1	adenyl cyclase, putative, expressed
triplet309	Traes_4AL_9FA155B6B	HC1	Traes_4BS_D46CB3BFD	HC1	Traes_4DS_AB3BBF540	HC1	LOC_Os03g48626.2	expressed protein
triplet310	Traes_3AL_C6FE788FC	HC2	Traes_3B_19E47A9BE	HC2	Traes_3DL_559FF19FE	HC2	LOC_Os01g38510.1	protein transport protein Sec61 subunit beta, putative,
triplet311	Traes_4AL_5B55492DA	HC1	Traes_4BS_8D99FAB9A	HC1	Traes_4DS_C3EBE1CBB	HC1	LOC_Os11g07970.1	OsFBW2 - F-box domain and WD40 repeat containing protein,
triplet312	Traes_1AL_B4D156915	HC1	Traes_5BL_A329A4339	HC2	Traes_5DL_A69E34227	HC1	LOC_Os01g02570.1	protein kinase domain containing protein, expressed
triplet313	Traes_4AS_D45DE38D0	HC1	Traes_4BL_48BF9DF94	HC1	Traes_4DL_8EA116D9E	HC1	LOC_Os03g17780.1	WD domain, G-beta repeat domain containing protein,
triplet314	Traes_4AS_F9C171219	HC1	Traes_4BL_4C9A415F3	HC1	Traes_4DL_F38ED7FB6	HC1	LOC_Os03g20650.1	bZIP transcription factor domain containing protein,
triplet315	Traes_2AL_A191E423A	HC1	Traes_2BL_24A1C2658	HC1	Traes_2DL_178A3F4B9	HC2	LOC_Os09g15480.1	Ser/Thr-rich protein T10 in DGCR region, putative,
triplet316	Traes_7AL_B793223D2	HC4	Traes_7BL_7F93CA0D0	HC4	Traes_7DL_1802ADCFA	HC4	LOC_Os08g01130.1	flap endonuclease, putative, expressed
triplet317	Traes_2AL_3384AED5F	HC1	Traes_2BL_E76C66BED	HC2	Traes_2DL_95BCAF13E	HC1	LOC_Os04g36859.1	signal peptidase complex subunit 2, putative, expressed
triplet318	Traes_1AS_0C61D5E06	HC1	Traes_1BS_E0D5B3201	HC2	Traes_1DS_CE78BD7E3	HC1	LOC_Os01g10820.1	ribosomal protein L5, putative, expressed
triplet319	Traes_6AL_677FC7EEE	HC1	Traes_6BL_2CFCBA962	HC2	Traes_6DL_CE24C9379	HC1	LOC_Os02g56980.1	cytidylyltransferase domain containing protein, expressed
triplet320	Traes_4AS_BB185944D	HC1	Traes_4BL_7E7AA4C63	HC3	Traes_4DL_3A69E8BBA	HC1	LOC_Os03g06180.1	expressed protein
triplet321	Traes_4AL_316A6A39E	HC1	Traes_4BS_41CE5FA93	HC3	Traes_4DL_AD678DAD3	HC4	LOC_Os03g05330.1	HEAT repeat family protein, putative, expressed
triplet322	Traes_4AL_1CA990EDF	HC1	Traes_5BL_886775D46	HC1	Traes_5DL_4A2DE8513	HC1	LOC_Os03g61620.1	expressed protein
triplet323	Traes_5AL_D98C7CE92	HC3	Traes_5BL_1AE458202	HC1	Traes_5DL_B2F166A31	HC1	LOC_Os03g55590.1	MYB family transcription factor, putative, expressed
triplet324	Traes_5AL_496E5A961	HC1	Traes_4BL_8F74B076C	HC1	Traes_4DL_EBBEB6B12	HC1	LOC_Os03g03390.1	G-patch domain containing protein, expressed
triplet325	Traes_2AS_72B3479AE	HC1	Traes_2BS_A0152F1E1	HC1	Traes_2DS_82116F38F	HC1	LOC_Os07g48290.2	AGC_AGC_other_RS6K_like.2 - ACG kinases include homologs to
triplet326	Traes_1AL_7C1F1853B	HC1	Traes_1BL_51047E608	HC1	Traes_1DL_677AA1512	HC1	LOC_Os05g30130.1	chaperone protein dnaJ 49, putative, expressed
triplet327	Traes_5AL_229BBFF10	HC1	Traes_5BL_09D11DEEB	HC1	Traes_5DL_75763136E	HC1	LOC_Os09g27860.1	expressed protein
triplet328	Traes_6AS_4F10F05D2	HC1	Traes_6BS_A75F2A287	HC2	Traes_6DS_764EC2D49	HC1	LOC_Os02g11740.1	plastidic ATP/ADP-transporter, putative, expressed
triplet329	Traes_6AL_D0239FC38	HC1	Traes_6BL_2B67C5E30	HC1	Traes_6DL_D834C3B20	HC1	LOC_Os07g26460.1	GLTP domain containing protein, putative, expressed
triplet330	Traes_2AL_F2A7A54AF	HC2	Traes_2BL_C81906977	HC1	Traes_2DL_53995A3C9	HC4	LOC_Os09g38500.1	mitochondrial glycoprotein, putative, expressed
triplet331	Traes_2AL_6E76DBE34	HC1	Traes_2BL_A014BCC51	HC1	Traes_2DL_DCD7B13A8	HC1	LOC_Os04g53990.1	ethylene-responsive protein related, putative, expressed
triplet332	Traes_7AS_4E5B551E2	HC1	Traes_1BS_1EFA6F110	HC1	Traes_7DS_F4DB5886C	HC3	LOC_Os06g02220.1	MTA/SAH nucleosidase, putative, expressed
triplet333	Traes_5AL_69A441A78	HC3	Traes_5BL_8D0DC9F06	HC2	Traes_5DL_8BF3B41EC	HC2	LOC_Os03g58780.2	expressed protein
triplet334	Traes_3AL_05A7F8F67	HC1	Traes_3B_669EF46DD	HC1	Traes_3DL_077BEC4A8	HC1	LOC_Os01g64990.1	GPI transamidase subunit PIG-U domain containing protein,
triplet335	Traes_5AL_39CD4E904	HC2	Traes_5BL_3A44A29D2	HC2	Traes_5DL_41B1DCFEB	HC2	LOC_Os03g59480.1	expressed protein
triplet336	Traes_5AL_14CC809DB	HC1	Traes_4BL_B0D7BDA71	HC1	Traes_4DL_F61325463	HC1	LOC_Os03g01790.1	zinc finger, C3HC4 type domain containing protein,
triplet337	Traes_3AL_52A44CE87	HC1	Traes_3B_F99423900	HC1	Traes_3DL_C3A65FD6A	HC1	LOC_Os12g08810.1	VTC2, putative, expressed
triplet338	Traes_4AL_B00E23B2D	HC1	Traes_1BL_401BAF780	HC2	Traes_1DL_A77D41F00	HC2	LOC_Os05g37820.1	transporter, major facilitator family, putative, expressed
triplet339	Traes_2AS_DB343687E	HC1	Traes_2BS_FA338229E	HC1	Traes_2DS_1FE52E2EE	HC1	LOC_Os07g26700.1	UPF0041 domain containing protein, putative, expressed
triplet340	Traes_2AL_2325B74B1	HC1	Traes_2BL_F9F0350F3	HC1	Traes_2DL_4BB0ADC221	HC1	LOC_Os04g38525.1	expressed protein
triplet341	Traes_2AS_6A8961AE8	HC2	Traes_2BS_9809677EC	HC2	Traes_2DS_F7E8E6B22	HC1	LOC_Os07g07690.1	PHD-finger domain containing protein, expressed
triplet342	Traes_5AL_EAE1A5561	HC2	Traes_5BL_19BA8437B	HC1	Traes_5DL_A159814E1	HC1	LOC_Os09g12290.1	bifunctional aspartokinase/homoserine dehydrogenase,
triplet343	Traes_5AS_4E8E92DD6	HC1	Traes_5BS_F5586748C	HC1	Traes_5DS_8F276498A	HC1	LOC_Os12g41710.1	Protein kinase domain containing protein, expressed
triplet344	Traes_6AL_1425B5DC6	HC1	Traes_6BL_68802DE27	HC2	Traes_6DL_88523F847	HC1	LOC_Os02g49520.1	armadillo/beta-catenin repeat family protein, putative,
triplet345	Traes_3AS_04BA4927F	HC2	Traes_3B_59B2898FE	HC2	Traes_3DS_71CA4A830	HC2	LOC_Os01g04480.1	expressed protein
triplet346	Traes_7AL_9F8C57492	HC1	Traes_7BL_28C34BF1C	HC1	Traes_7DL_F631D2D2E	HC1	LOC_Os08g03350.1	amino acid transporter, putative, expressed
triplet347	Traes_1AS_693A87F03	HC1	Traes_1BS_217BCBF47	HC1	Traes_1DS_E21950AD6	HC1	LOC_Os05g07700.1	ribosomal protein, putative, expressed
triplet348	Traes_1AL_2FC3ECCEA	HC1	Traes_1BL_B6112C79D	HC1	Traes_1DL_102D07AB7	HC1	LOC_Os05g28190.1	ranBP1 domain containing protein, expressed
triplet349	Traes_4AL_07DF31118	HC1	Traes_4BS_22B82D231	HC1	Traes_4DS_3192AACD7	HC1	LOC_Os11g10420.1	phosphatidylinositol kinase, putative, expressed
triplet350	Traes_1AL_7B3F238C6	HC2	Traes_1BL_1EAA6C464	HC2	Traes_1DL_14A7F6FDF	HC2	LOC_Os10g42110.1	protein kinase family protein, putative, expressed
triplet351	Traes_4AL_6EAADC566	HC2	Traes_4BS_C939DECE4	HC2	Traes_4DS_86EDC8472	HC1	LOC_Os03g52760.1	kinase, pfkB family, putative, expressed
triplet352	Traes_1AS_9FC2E0BB3	HC1	Traes_1BS_680CF6C21	HC1	Traes_1DS_26788CFD4	HC1	LOC_Os05g07820.1	leucine-rich repeat receptor protein kinase EXS precursor,
triplet353	Traes_4AS_92C7A6FEF1	HC1	Traes_4BL_42B1EAD16	HC1	Traes_4DL_455113C391	HC2	LOC_Os07g01680.1	dirigent, putative, expressed
triplet354	Traes_4AS_CDDB1CE8E	HC1	Traes_4BL_A7EB1D5BE	HC1	Traes_4DL_21604FA6D	HC1	LOC_Os03g08300.1	glycosyl transferase, group 1 domain containing protein,
triplet355	Traes_7AL_5CA0B5935	HC2	Traes_7BL_896F85467	HC2	Traes_7DL_B0EA9E3F4	HC1	LOC_Os06g39260.1	solute carrier family 35 member B1, putative, expressed
triplet356	Traes_4AL_C93A36B92	HC4	Traes_4BS_E2F16278F	HC1	Traes_4DS_E05D49680	HC1	LOC_Os11g13710.1	expressed protein
triplet357	Traes_2AL_2D31C0347	HC1	Traes_2BL_B041D90BB	HC1	Traes_2DL_F4A8BA527	HC1	LOC_Os04g50890.1	secretory carrier-associated membrane protein, putative,
triplet358	Traes_2AS_04CAF5838	HC1	Traes_2BS_67E0AD439	HC1	Traes_2DS_3761ECC79	HC1	LOC_Os07g48640.1	short-chain dehydrogenase/reductase, putative, expressed
triplet359	Traes_2AL_55545E2AD	HC1	Traes_2BL_E83F2E30C	HC1	Traes_2DL_B47CBEF25	HC1	LOC_Os04g53640.1	peroxidase precursor, putative, expressed
triplet360	Traes_6AL_F7FCB9C03	HC1	Traes_6BS_4422D6A50	HC1	Traes_6DL_C9E4F43B3	HC1	LOC_Os02g43500.1	OR, putative, expressed
triplet361	Traes_5AL_6DA42BBDE	HC1	Traes_5BL_B984B56DC	HC1	Traes_5DL_8D04037AC	HC1	LOC_Os07g03230.2	eukaryotic translation initiation factor 3 subunit C,
triplet362	Traes_3AL_B71F3F028	HC1	Traes_3B_6F783E776	HC1	Traes_3DL_A631E1F0C	HC1	LOC_Os02g53670.2	MYB family transcription factor, putative, expressed
triplet363	Traes_4AL_E6A7626AD	HC1	Traes_4BS_C1CBC7EA3	HC1	Traes_4DS_7550B0C2D	HC1	LOC_Os03g50070.1	DUF1295 domain containing protein, putative, expressed
triplet364	Traes_6AL_1B67CE462	HC1	Traes_6BL_7A67E53BB	HC1	Traes_6DL_D0F16DC8E	HC1	LOC_Os02g49620.1	expressed protein
triplet365	Traes_4AS_AC5746DFA	HC1	Traes_4BL_FAFCB315F	HC1	Traes_4DL_32D93E977	HC1	LOC_Os03g12710.1	clathrin adaptor complex small chain domain containing
triplet366	Traes_3AS_FF27A7C52	HC3	Traes_3B_B7987FCCB	HC1	Traes_3DS_F5F75B78C	HC3	LOC_Os01g11590.2	uncharacterized protein HI0077, putative, expressed
triplet367	Traes_6AS_AF0D795CF	HC1	Traes_6BS_80170D243	HC1	Traes_6DS_B8E4EAAB5	HC1	LOC_Os02g02350.1	OsFBK2 - F-box domain and kelch repeat containing protein,
triplet368	Traes_2AL_D19E25366	HC1	Traes_2BL_07C9811CB	HC1	Traes_2DL_4787CE2DF	HC1	LOC_Os07g05390.1	expressed protein
triplet369	Traes_2AL_180E4BAFE	HC1	Traes_2BL_529234331	HC1	Traes_2DL_F8CF41335	HC1	LOC_Os04g44980.1	short-chain dehydrogenase/reductase, putative, expressed
triplet370	Traes_7AL_75E030C10	HC1	Traes_7BL_D824D221E	HC2	Traes_7DL_E960C9C81	HC1	LOC_Os06g19620.1	SFT2, putative, expressed
triplet371	Traes_2AS_9DC904E50	HC1	Traes_2BS_1845C324E	HC1	Traes_2DS_A36418333	HC1	LOC_Os07g43870.2	heat shock protein DnaJ, putative, expressed
triplet372	Traes_6AS_E423590FB	HC1	Traes_6BL_EFAF71592	HC1	Traes_6DS_2D4C9B4C6	HC1	LOC_Os02g13530.1	40S ribosomal protein S24, putative, expressed
triplet373	Traes_4AS_757DD8D72	HC1	Traes_4BL_536016EDD	HC1	Traes_4DL_6EBF0647F	HC1	LOC_Os03g16950.1	cysteine-rich repeat secretory protein 55 precursor,
triplet374	Traes_2AS_E82A7163B	HC1	Traes_2BS_BD243EA04	HC1	Traes_2DS_298608883	HC1	LOC_Os04g04010.1	expressed protein
triplet375	Traes_7AS_70D54D466	HC1	Traes_7BS_EF4095248	HC1	Traes_7DS_C906512FB	HC1	LOC_Os02g03890.2	nuclear transport factor 2, putative, expressed
triplet376	Traes_2AS_16E67E15B	HC2	Traes_2BS_1D7467EEB	HC1	Traes_2DS_C8CA39D44	HC1	LOC_Os04g24410.1	kinesin heavy chain isolog, putative, expressed
triplet377	Traes_5AL_699E73832	HC2	Traes_5BL_637A3C970	HC1	Traes_5DL_89E17439E	HC1	LOC_Os09g30280.1	glycosyl transferase 8 domain containing protein, putative,
triplet378	Traes_5AL_3EED2020C	HC3	Traes_5BL_1DE088A30	HC3	Traes_5DL_2ADCB64B3	HC3	LOC_Os03g59640.1	magnesium-chelatase subunit chlD, chloroplast precursor,
triplet379	Traes_4AL_761BE525C	HC1	Traes_4BS_D26A780F1	HC1	Traes_4DS_4536CBC16	HC1	LOC_Os03g50780.1	PHD-finger domain containing protein, putative, expressed
triplet380	Traes_3AS_4C90AAB7C	HC1	Traes_3B_A332CD3E1	HC1	Traes_3DS_A406CE972	HC2	LOC_Os01g12410.1	receptor-like protein kinase, putative, expressed
triplet381	Traes_2AL_1792BD8A2	HC1	Traes_2BL_9DF207AF9	HC1	Traes_2DL_C71C20781	HC1	LOC_Os04g38700.1	molybdopterin biosynthesis protein CNX3, putative,
triplet382	Traes_4AS_6B9C879AF	HC1	Traes_4BL_606BED645	HC1	Traes_4DL_E4CF2BFBC	HC1	LOC_Os03g18840.1	NUC189 domain containing protein, expressed
triplet383	Traes_1AL_1D8244B27	HC1	Traes_1BL_C6ACA137C	HC1	Traes_1DL_A890AB24C	HC1	LOC_Os05g39770.1	aminotransferase, putative, expressed
triplet384	Traes_3AL_49424F656	HC1	Traes_3B_88B499D3F	HC1	Traes_3DL_C4521A479	HC3	LOC_Os01g70570.1	acyltransferase, putative, expressed
triplet385	Traes_5AS_333322A4D	HC2	Traes_5BS_9A5DEAB72	HC1	Traes_5DS_A4147A90B	HC2	LOC_Os12g41956.1	galactosyltransferase family protein, putative, expressed
triplet386	Traes_7AL_B7810831E	HC1	Traes_7BL_580CFC05F	HC1	Traes_7DL_A79EE6AAB	HC1	LOC_Os12g13380.1	adenylate kinase, putative, expressed
triplet387	Traes_1AL_0753233FD	HC1	Traes_1BL_B65CA46C7	HC1	Traes_1DL_69D4A3E8B	HC1	LOC_Os05g28280.1	peptidase, M24 family protein, putative, expressed
triplet388	Traes_5AL_1C77D8859	HC1	Traes_5BL_7CCD05CA6	HC1	Traes_5DL_ADE953140	HC1	LOC_Os03g53920.1	kinesin motor domain containing protein, putative, expressed
triplet389	Traes_1AS_94B6230FB1	HC1	Traes_1BS_A44C97E0F	HC1	Traes_1DS_62FDD3493	HC1	LOC_Os12g37415.1	expressed protein
triplet390	Traes_5AL_1C1842EF9	HC4	Traes_4BL_C4C4076B7	HC4	Traes_4DL_BAA3F5089	HC2	LOC_Os03g04000.1	AMP-binding domain containing protein, expressed
triplet391	Traes_3AS_230DA2DDF	HC1	Traes_3B_6AD9AECC8	HC2	Traes_3DS_4C621C213	HC2	LOC_Os10g01540.1	notchless protein, putative, expressed
triplet392	Traes_2AL_2E390C164	HC2	Traes_2BL_196CFF5FE	HC1	Traes_2DL_E9CD89A20	HC4	LOC_Os05g48422.1	60S ribosomal protein-related, putative, expressed
triplet393	Traes_4AS_E52C5D2A7	HC1	Traes_4BL_FE7B24AD71	HC1	Traes_4DL_0908335AA	HC1	LOC_Os07g27180.1	tetratricopeptide repeat domain containing protein,
triplet394	Traes_4AL_9E0D1CFA6	HC1	Traes_4BS_A6D9EB0E5	HC1	Traes_4DS_FE38A59D0	HC1	LOC_Os11g02480.2	WRKY46, expressed
triplet395	Traes_5AL_EA9B67045	HC2	Traes_5BL_CB4EED072	HC1	Traes_5DL_5F68C8388	HC1	LOC_Os02g20720.1	MBTB2 - Bric-a-Brac, Tramtrack, Broad Complex BTB domain
triplet396	Traes_6AL_E5F10317D	HC1	Traes_6BL_FC5E3E382	HC2	Traes_6DL_43C028770	HC1	LOC_Os02g47605.1	expressed protein
triplet397	Traes_4AS_2FF2E3CAF	HC1	Traes_4BS_342A62CE6	HC1	Traes_4DL_BCCE5731E	HC1	LOC_Os11g34450.1	14-3-3 protein, putative, expressed
triplet398	Traes_3AL_C178A21CD	HC3	Traes_3B_1411F31E0	HC1	Traes_3DL_BE780BE4A	HC3	LOC_Os01g47690.1	metallo-beta-lactamase family protein, putative, expressed
triplet399	Traes_3AL_39AEEB1CB	HC1	Traes_3B_FA2D3C205	HC1	Traes_3DL_EF82334BC	HC2	LOC_Os01g51860.1	violaxanthin de-epoxidase, putative, expressed
triplet400	Traes_2AL_CF07AD4C3	HC1	Traes_2BL_8A9C739DA	HC1	Traes_2DL_13C10DB2C	HC1	LOC_Os08g02110.1	peroxidase precursor, putative, expressed
triplet401	Traes_2AL_FE11B55BA	HC1	Traes_2BL_2C62185EE	HC2	Traes_2DL_6CA449145	HC2	LOC_Os02g32660.2	1,4-alpha-glucan-branching enzyme, chloroplast precursor,
triplet402	Traes_7AS_378A12AA9	HC1	Traes_7BS_D7250506B	HC1	Traes_7DS_E218FDAF2	HC1	LOC_Os06g27800.1	tm-1GCR237 protein, putative, expressed
triplet403	Traes_6AS_86C19384A	HC1	Traes_6BS_EFC8BA9EA	HC1	Traes_6DS_2C314B5CD	HC1	LOC_Os08g20544.1	expressed protein
triplet404	Traes_4AS_13C54AC29	HC1	Traes_4BL_B18890F5D	HC1	Traes_4DL_1A406A566	HC1	LOC_Os03g06410.1	protein kinase domain containing protein, expressed
triplet405	Traes_4AS_91AE284B1	HC1	Traes_4BL_0D296D74A	HC1	Traes_4DL_875174B05	HC1	LOC_Os03g07960.1	expressed protein
triplet406	Traes_1AS_3F7BE7244	HC1	Traes_1BS_59CC9AD5F	HC1	Traes_1DS_DCE101DDA	HC1	LOC_Os05g03000.2	inner membrane protein alx, putative, expressed
triplet407	Traes_6AL_24DC6EE55	HC1	Traes_6BL_75F8658A4	HC3	Traes_6DL_F2F1B1D64	HC4	LOC_Os02g51140.1	N-rich protein, putative, expressed
triplet408	Traes_7AS_90DB14B70	HC1	Traes_7BS_D91D1E29A	HC1	Traes_7DS_5BB926B43	HC1	LOC_Os08g41890.1	microtubule associated protein, putative, expressed
triplet409	Traes_5AL_EABE9920D	HC1	Traes_5BL_B1F1A4CFF	HC1	Traes_5DL_C81757E17	HC1	LOC_Os09g08660.1	4-nitrophenylphosphatase, putative, expressed
triplet410	Traes_5AL_AD1506BF7	HC1	Traes_4BL_BA9018251	HC2	Traes_4DL_E82C52D46	HC1	LOC_Os03g01216.1	phosphatidylserine decarboxylase, putative, expressed
triplet411	Traes_6AL_AC722C2B6	HC1	Traes_6BL_03034B540	HC3	Traes_6DL_01E98F119	HC1	LOC_Os02g45950.1	expressed protein
triplet412	Traes_7AS_7D19D3C98	HC3	Traes_7BS_3B967B24F	HC2	Traes_7DS_FE8674530	HC1	LOC_Os08g34070.1	DCN1, putative, expressed
triplet413	Traes_3AS_73BA34B1D	HC1	Traes_3B_C71EA2DEC	HC1	Traes_3DS_CEB6ACFB1	HC1	LOC_Os01g15340.1	flowering promoting factor-like 1, putative, expressed
triplet414	Traes_1AS_143816DF1	HC1	Traes_1BS_7E67C6CD9	HC1	Traes_1DS_B559C9F6D	HC1	LOC_Os05g12320.1	nodulin MtN3 family protein, putative, expressed
triplet415	Traes_7AS_70ED86B15	HC3	Traes_7BS_6135B1D85	HC2	Traes_7DS_5159E3934	HC2	LOC_Os02g51070.1	starch synthase, putative, expressed
triplet416	Traes_1AS_E4E2AFB65	HC1	Traes_1BS_15260E22E	HC1	Traes_1DS_B4604B77A	HC3	LOC_Os05g06330.1	nifU, putative, expressed
triplet417	Traes_3AL_2AB5C0751	HC1	Traes_3B_FB4B9F334	HC1	Traes_3DL_4DECC3E10	HC1	LOC_Os01g58690.1	endonuclease/exonuclease/phosphatase family domain
triplet418	Traes_3AS_D6753EF86	HC2	Traes_3B_6C2CED37E	HC1	Traes_3DS_6D0BF0748	HC2	LOC_Os01g05060.1	mitochondrial glycoprotein, putative, expressed
triplet419	Traes_5AL_A6FCFF7A9	HC2	Traes_5BL_C02AFB6C4	HC1	Traes_5DL_BA9A7E510	HC1	LOC_Os02g20270.1	expressed protein
triplet420	Traes_5AL_89F608111	HC1	Traes_5BL_6E109E397	HC2	Traes_5DL_FAF23C705	HC1	LOC_Os11g05110.2	pyruvate kinase, putative, expressed
triplet421	Traes_6AL_4FBC0AEAB	HC4	Traes_6BL_462C2179A	HC4	Traes_6DL_EDF65C4F2	HC4	LOC_Os02g44520.1	OsSub19 - Putative Subtilisin homologue, expressed
triplet422	Traes_5AL_321A1699E	HC1	Traes_5BL_D12151D1D	HC1	Traes_5DL_27372150C	HC1	LOC_Os09g24910.2	phosphofructokinase, putative, expressed
triplet423	Traes_5AL_C671EAB68	HC1	Traes_5BL_92FDEACE7	HC1	Traes_5DL_405B35786	HC1	LOC_Os08g07490.1	expressed protein
triplet424	Traes_7AS_A392958FC	HC1	Traes_6BS_A392958FC	HC1	Traes_7DL_A392958FC	HC1	LOC_Os01g52214.1	ubiquinone oxidoreductase, putative, expressed
triplet425	Traes_4AS_57A0BC13C	HC1	Traes_4BL_BE159F234	HC1	Traes_4DL_C7741C638	HC1	LOC_Os03g12840.1	Inositol 1, 3, 4-trisphosphate 5/6-kinase, putative,
triplet426	Traes_6AL_96665E11C	HC1	Traes_6BL_7040A3E0C	HC1	Traes_6DL_513D2129F	HC1	LOC_Os02g39880.1	expressed protein
triplet427	Traes_7AS_DC2FF038A	HC3	Traes_7BS_02A204317	HC3	Traes_7DS_0F1E7D237	HC3	LOC_Os08g41040.1	expressed protein
triplet428	Traes_7AL_EA80E4BFF	HC1	Traes_7BL_AFB3A9477	HC1	Traes_7DL_59AF4BEE7	HC1	LOC_Os01g43710.1	cytochrome P450 72A1, putative, expressed
triplet429	Traes_5AL_D0E9F6CAC	HC1	Traes_5BL_D1BE2A530	HC1	Traes_5DL_BDDE0BB54	HC1	LOC_Os03g56820.1	fatty acid hydroxylase, putative, expressed
triplet430	Traes_4AS_B5BB2D3A9	HC1	Traes_4BL_495175C9D	HC1	Traes_4DL_4BC6A448C	HC1	LOC_Os03g12160.1	leucine-rich repeat family protein, putative, expressed
triplet431	Traes_4AL_E7A048720	HC1	Traes_4BS_A53FF3236	HC1	Traes_4DS_DBB636978	HC1	LOC_Os11g44810.1	auxin-repressed protein, putative, expressed
triplet432	Traes_5AS_92B909FC9	HC1	Traes_1BL_F120CE1AA	HC3	Traes_5DS_EDE40E6FD	HC1	LOC_Os12g25170.1	NB-ARC domain containing disease resistance protein,
triplet433	Traes_5AL_A69830681	HC4	Traes_5BL_8CA955C301	HC2	Traes_5DL_E6AA2222C	HC3	LOC_Os09g36890.1	hydroxyproline-rich glycoprotein family protein, putative,
triplet434	Traes_6AL_07B8B18C9	HC1	Traes_6BL_031FB1EC4	HC1	Traes_6DL_3FF8CE8E9	HC1	LOC_Os02g47170.1	expressed protein
triplet435	Traes_1AL_CF1508399	HC1	Traes_1BL_B8E5E66B9	HC1	Traes_1DL_C4E33EB23	HC2	LOC_Os05g46490.1	mov34 family protein, putative, expressed
triplet436	Traes_1AS_737669F3E	HC1	Traes_1BS_324029B4E	HC1	Traes_1DS_CD25033C4	HC1	LOC_Os05g01480.1	ras-related protein, putative, expressed
triplet437	Traes_1AL_61636E72D	HC1	Traes_1BL_040BAEAF4	HC2	Traes_1DL_460ACEA6B	HC1	LOC_Os09g34120.1	expressed protein
triplet438	Traes_6AS_B71BD9406	HC3	Traes_6BS_551391F04	HC2	Traes_6DS_AB7B103E6	HC2	LOC_Os02g04110.1	expressed protein
triplet439	Traes_7AL_A64215A4A	HC1	Traes_7BL_F4997A5F7	HC1	Traes_7DL_0751AED8A	HC1	LOC_Os06g37160.1	transmembrane 9 superfamily member, putative, expressed
triplet440	Traes_7AL_030031255	HC3	Traes_7BL_CE2BE6449	HC4	Traes_7DL_4B5D31084	HC1	LOC_Os02g58460.1	beta-catenin-like protein 1, putative, expressed
triplet441	Traes_5AL_220976C88	HC3	Traes_5BL_4206AF5AA	HC3	Traes_5DL_522725660	HC1	LOC_Os11g39670.1	seryl-tRNA synthetase, putative, expressed
triplet442	Traes_7AL_8FFD65D35	HC3	Traes_7BL_6179443CC	HC3	Traes_7DL_C6E39F5ED	HC1	LOC_Os11g31110.1	expressed protein
triplet443	Traes_7AS_1C1077D77	HC1	Traes_7BS_3FD792335	HC3	Traes_7DS_7375BED72	HC1	LOC_Os06g09660.1	auxin response factor, putative, expressed
triplet444	Traes_6AL_57A36D687	HC1	Traes_6BL_75B0276B5	HC1	Traes_6DL_3916D7112	HC1	LOC_Os02g49950.1	spotted leaf 11, putative, expressed
triplet445	Traes_3AL_46CCF61AA	HC1	Traes_3B_584CB3E5F	HC1	Traes_3DL_6C5793D9A	HC4	LOC_Os01g42700.1	expressed protein
triplet446	Traes_6AL_2FF514C01	HC1	Traes_6BL_04A81C668	HC1	Traes_6DL_426E71A31	HC2	LOC_Os02g49340.1	nitrate-induced NOI protein, putative, expressed
triplet447	Traes_7AL_9C0F2CE94	HC1	Traes_7BL_797FAB3B3	HC1	Traes_7DL_4A427E3BF	HC1	LOC_Os12g10720.1	glutathione S-transferase, putative, expressed
triplet448	Traes_5AL_92DEAA86D	HC1	Traes_4BL_E9B610B59	HC1	Traes_4DL_B25F54064	HC1	LOC_Os03g02010.4	DNA methyltransferase protein, putative, expressed
triplet449	Traes_7AL_B72D3D89F	HC1	Traes_7BL_D3C1A3D66	HC1	Traes_7DL_610287D0F	HC1	LOC_Os05g48320.1	60S ribosomal protein L37a, putative, expressed
triplet450	Traes_5AS_A2715CBB2	HC1	Traes_5BL_2D78F2A49	HC2	Traes_5DL_3CE365C74	HC1	LOC_Os12g08280.1	inositol-1-monophosphatase, putative, expressed
triplet451	Traes_4AL_8628F7A39	HC1	Traes_4BS_7CB794B52	HC1	Traes_4DS_D90DFC6A3	HC1	LOC_Os09g27060.1	SNF2 family N-terminal domain containing protein, expressed
triplet452	Traes_2AL_92939B028	HC1	Traes_2BL_EED456A17	HC1	Traes_2DL_64EAA3388	HC1	LOC_Os07g02800.2	MYB family transcription factor, putative, expressed
triplet453	Traes_2AL_01EEA15FC	HC1	Traes_2BL_519556D5C	HC1	Traes_2DL_798325B41	HC4	LOC_Os04g35540.1	amino acid permease family protein, putative, expressed
triplet454	Traes_7AL_8CDD7A174	HC1	Traes_7BL_4C45F5D62	HC1	Traes_7DL_6CCFD4346	HC1	LOC_Os06g48760.1	UTP--glucose-1-phosphate uridylyltransferase, putative,
triplet455	Traes_6AL_C3F64C235	HC1	Traes_6BL_0B5B7EA6B	HC1	Traes_6DL_6836D90E0	HC3	LOC_Os02g57390.1	pumilio-family RNA binding protein, putative, expressed
triplet456	Traes_2AL_4E146F4B5	HC1	Traes_2BL_7DC36F5EB	HC1	Traes_2DL_41529F1CF	HC1	LOC_Os07g06710.1	tetratricopeptide repeat, putative, expressed
triplet457	Traes_2AL_12F2F28C1	HC1	Traes_2BL_B47BE4603	HC1	Traes_2DL_6AC8620E1	HC1	LOC_Os04g30420.1	dehydrogenase, putative, expressed
triplet458	Traes_4AS_6448382BF	HC1	Traes_4BS_18047104C	HC1	Traes_4DL_80886FFDC	HC1	LOC_Os11g40090.2	A49-like RNA polymerase I associated factor family protein,
triplet459	Traes_1AS_35A454B00	HC1	Traes_1BS_53F99FBCB	HC2	Traes_1DS_78C10527F	HC1	LOC_Os05g05320.1	PPR repeat domain containing protein, putative, expressed
triplet460	Traes_7AL_0DA8AEB14	HC1	Traes_7BL_F36ABA73A	HC1	Traes_7DL_46D42DF68	HC1	LOC_Os08g05490.1	tRNA synthetase, putative, expressed
triplet461	Traes_4AS_C67AE6944	HC1	Traes_4BL_1D9E2AC36	HC1	Traes_4DL_85B4E4AB8	HC1	LOC_Os03g19510.1	OsClp4 - Putative Clp protease homologue, expressed
triplet462	Traes_4AL_BC6B73F60	HC1	Traes_4BS_00E6DD0F9	HC1	Traes_4DS_2367D8DB3	HC1	LOC_Os03g49800.1	phosphatidylinositol-4-phosphate 5-kinase, putative,
triplet463	Traes_1AL_63A09CA16	HC2	Traes_1BL_CC5F2A1BD1	HC1	Traes_1DL_8328F8D7B	HC1	LOC_Os05g37950.1	guanylyl cyclase, putative, expressed
triplet464	Traes_3AL_F15DECD89	HC1	Traes_3B_0BA1B269C	HC1	Traes_3DL_900AC97F9	HC3	LOC_Os01g43170.1	polypyrimidine tract-binding protein, putative, expressed
triplet465	Traes_3AL_89066EF1F	HC1	Traes_3B_2CCD6D443	HC1	Traes_3DL_C8068FC83	HC1	LOC_Os05g13950.1	eukaryotic translation initiation factor 3 subunit
triplet466	Traes_2AL_33548C662	HC1	Traes_2BL_95CF9E05B	HC3	Traes_2DL_E54E3DDB0	HC1	LOC_Os07g10110.1	expressed protein
triplet467	Traes_1AL_90BF0232D	HC1	Traes_1BL_EA52207FE	HC1	Traes_1DL_8856396E1	HC1	LOC_Os10g35580.1	ATEB1A-like microtubule associated protein, putative,
triplet468	Traes_4AL_52B53A5D2	HC1	Traes_4BS_77F5E1A28	HC1	Traes_4DS_4E9831209	HC1	LOC_Os03g48300.1	histidine acid phosphatase, putative, expressed
triplet469	Traes_1AL_BE7D7FE75	HC2	Traes_1BL_174FF6A2B	HC1	Traes_1DL_81D66DA6D	HC2	LOC_Os10g35140.1	integral membrane protein, putative, expressed
triplet470	Traes_2AS_5C1EBE599	HC3	Traes_2BS_8BC239DF5	HC3	Traes_2DS_10D4C82AB1	HC1	LOC_Os06g17700.1	embryogenesis transmembrane protein, putative, expressed
triplet471	Traes_2AL_137C6A2C4	HC1	Traes_2BL_F581DFEDB	HC1	Traes_2DL_5663CE72D	HC1	LOC_Os06g23420.1	exostosin family domain containing protein, expressed
triplet472	Traes_1AL_9CA532244	HC1	Traes_1BL_763B0B9CC	HC1	Traes_1DL_59EF59749	HC1	LOC_Os10g42180.1	aluminum-activated malate transporter, putative, expressed
triplet473	Traes_7AL_9578D90B1	HC3	Traes_7BL_D4D9EEAFE	HC2	Traes_7DL_95E6AD721	HC1	LOC_Os02g16709.1	peptidase, putative, expressed
triplet474	Traes_4AL_13B97C7E5	HC2	Traes_4BS_E8B53F73C	HC1	Traes_4DS_49B5FC871	HC1	LOC_Os11g47820.1	glucan endo-1,3-beta-glucosidase precursor, putative,
triplet475	Traes_5AL_BBFE7756D	HC2	Traes_5BL_1A0AB0E77	HC1	Traes_5DL_23DC02B35	HC2	LOC_Os09g23070.1	malonyl-CoA decarboxylase, mitochondrial precursor,
triplet476	Traes_2AS_0C6583718	HC1	Traes_2BS_EA496C165	HC1	Traes_2DS_0FE0B915A	HC1	LOC_Os04g10240.1	nicotiana lesion-inducing like, putative, expressed
triplet477	Traes_2AL_8E8343BA5	HC1	Traes_2BL_C963272C8	HC1	Traes_2DL_22482812B	HC1	LOC_Os04g24430.1	sucrose synthase, putative, expressed
triplet478	Traes_5AL_8307D1DE7	HC1	Traes_5BL_E42733524	HC1	Traes_5DL_9DE3B6569	HC1	LOC_Os09g38550.2	protein phosphatase 2C, putative, expressed
triplet479	Traes_4AS_1C83197D7	HC1	Traes_4BL_F201D82A5	HC1	Traes_4DL_53D175966	HC1	LOC_Os03g11340.1	leucine-rich repeat resistance protein, putative, expressed
triplet480	Traes_3AL_EBA9832F21	HC2	Traes_3B_111E84A65	HC2	Traes_3DL_DBA04EB78	HC2	LOC_Os01g65650.1	receptor-like protein kinase HAIKU2 precursor, putative,
triplet481	Traes_2AL_25025F27F	HC1	Traes_2BL_D77EEE1FD	HC2	Traes_2DL_D91375EDB	HC2	LOC_Os04g25570.1	protein phosphatase 2C, putative, expressed
triplet482	Traes_1AL_9C9EE44BB	HC1	Traes_1BL_0B751B859	HC1	Traes_1DL_F7BF76875	HC1	LOC_Os05g41750.1	RecF/RecN/SMC N terminal domain containing protein, expressed
triplet483	Traes_5AL_8897C02C7	HC3	Traes_5BL_9B84B1461	HC3	Traes_5DL_9C4EA29FC	HC1	LOC_Os12g04290.1	PP2A regulatory subunit TAP46, putative, expressed
triplet484	Traes_4AS_C1C054318	HC1	Traes_4BL_FD212A495	HC1	Traes_4DL_EB308884D	HC1	LOC_Os03g21830.1	appr-1-p processing enzyme family protein, putative,
triplet485	Traes_5AL_5D542B354	HC1	Traes_5BL_1E6720B2B	HC1	Traes_5DL_49795C4EE	HC1	LOC_Os09g29404.1	glycogen operon protein glgX, putative, expressed
triplet486	Traes_5AL_7D40CD5CE	HC1	Traes_5BL_5EB1D5813	HC1	Traes_5DL_7F82B2331	HC1	LOC_Os03g60400.1	40S ribosomal protein S23, putative, expressed
triplet487	Traes_7AS_D44A680BF	HC1	Traes_7BS_510C9B222	HC1	Traes_7DS_AF579B6E8	HC1	LOC_Os08g40560.1	ZOS8-11 - C2H2 zinc finger protein, expressed
triplet488	Traes_5AL_46D5994CE	HC2	Traes_5BL_E8C1E69B7	HC1	Traes_5DL_2CE622975	HC1	LOC_Os09g36480.1	XAP5 family protein, putative, expressed
triplet489	Traes_4AL_C0725C38C	HC1	Traes_4BS_3C044B05F	HC1	Traes_4DS_A4C6E51AC	HC1	LOC_Os03g40270.1	alpha-1,4-glucan-protein synthase, putative, expressed
triplet490	Traes_2AS_44A499261	HC1	Traes_2BS_486296DE7	HC1	Traes_2DS_EE17BA910	HC1	LOC_Os01g27730.1	GTPase of unknown function domain containing protein,
triplet491	Traes_2AL_AB724D1D1	HC2	Traes_2BL_664AA347A	HC2	Traes_2DL_0FD654C6C	HC3	LOC_Os04g51370.1	protein kinase, putative, expressed
triplet492	Traes_7AL_6A7FEB2BF	HC3	Traes_7BL_ED4758643	HC1	Traes_7DL_F678CB096	HC1	LOC_Os08g03470.1	MBTB15 - Bric-a-Brac, Tramtrack, Broad Complex BTB domain
triplet493	Traes_5AL_1DD952467	HC1	Traes_5BL_6AD1640CB	HC1	Traes_5DL_FCD84F216	HC1	LOC_Os03g58040.2	glutamate dehydrogenase protein, putative, expressed
triplet494	Traes_4AL_742EA24EC	HC4	Traes_4BS_F7EE17E5E	HC4	Traes_4DS_107203681	HC4	LOC_Os03g50940.1	cytochrome c oxidase assembly protein COX11, mitochondrial
triplet495	Traes_3AL_2D3431D30	HC1	Traes_3B_BD1F134D8	HC2	Traes_3DL_AE21424BF	HC1	LOC_Os01g40250.1	down-regulated in metastasis family protein, expressed
triplet496	Traes_7AS_368D71F99	HC1	Traes_7BS_C3E89D1A7	HC1	Traes_7DS_D648FA6A5	HC1	LOC_Os06g21980.1	pantothenate kinase 4, putative, expressed
triplet497	Traes_5AL_62383442C	HC4	Traes_5BL_7DAFA4804	HC1	Traes_5DL_E371644BC	HC3	LOC_Os03g57530.1	DUF593 domain containing protein, expressed
triplet498	Traes_5AS_B310AA218	HC1	Traes_5BS_4179BB1C5	HC1	Traes_5DS_522EE613C	HC1	LOC_Os12g41700.1	LSD1 zinc finger domain containing protein, expressed
triplet499	Traes_7AL_EA6F4FFDE	HC2	Traes_7BL_7DC689032	HC2	Traes_7DL_A5ECEDA95	HC2	LOC_Os06g48534.1	GATA transcription factor 25, putative, expressed
triplet500	Traes_5AS_59E4511B7	HC2	Traes_5BS_A9B365A80	HC1	Traes_5DS_D359BE482	HC1	LOC_Os12g21710.1	nnrU, putative, expressed
triplet501	Traes_2AL_E80950527	HC1	Traes_2BL_1356B2300	HC1	Traes_2DL_2924C6399	HC1	ChrSy.fgenesh.mRNA.37	expressed protein
triplet502	Traes_4AS_DBB5283EB	HC1	Traes_4BL_D22A2BABC	HC1	Traes_4DL_A872775CE	HC1	LOC_Os03g08730.1	uroporphyrinogen III synthase, putative, expressed
triplet503	Traes_4AL_C2A08A56A	HC1	Traes_4BS_2BDEF5A53	HC1	Traes_4DS_EC9D5061D	HC1	LOC_Os09g29120.1	GRAM domain containing protein, expressed
triplet504	Traes_3AL_868A7D148	HC2	Traes_3B_5974B5D18	HC1	Traes_3DL_E0490977C	HC2	LOC_Os03g29470.1	transcription initiation factor IID, putative, expressed
triplet505	Traes_4AL_E7397A416	HC1	Traes_4BS_5D683AEC1	HC1	Traes_4DS_F8096F2C2	HC1	LOC_Os01g56050.1	MATE efflux family protein, putative, expressed
triplet506	Traes_5AS_E5EF8BB57	HC1	Traes_5BS_70B995D32	HC1	Traes_5DS_53B262548	HC1	LOC_Os12g29580.1	AGC_PVPK_like_kin82y.19 - ACG kinases include homologs to
triplet507	Traes_4AL_BDE58EA71	HC1	Traes_5BL_EA85CB6BC	HC1	Traes_5DL_309650024	HC3	LOC_Os03g62200.1	ammonium transporter protein, putative, expressed
triplet508	Traes_1AS_6D38B2DA2	HC1	Traes_1BS_D5E16C471	HC1	Traes_1DS_79B6C3D87	HC1	LOC_Os11g35040.1	aminotransferase, classes I and II, domain containing
triplet509	Traes_2AL_981FC5555	HC2	Traes_2BL_602D096231	HC2	Traes_2DL_91174E12B	HC3	LOC_Os04g42030.1	expressed protein
triplet510	Traes_7AL_B07764E4C	HC4	Traes_5BL_EE0F105C0	HC4	Traes_5DL_6BBB9F9BA	HC4	LOC_Os06g44030.2	WD domain, G-beta repeat domain containing protein,
triplet511	Traes_3AL_E829A4618	HC1	Traes_3B_EFE8329D4	HC1	Traes_3DL_24BB937CF	HC1	LOC_Os07g13530.1	ras-related protein, putative, expressed
triplet512	Traes_7AS_FACE78819	HC4	Traes_7BS_92E8F9F94	HC4	Traes_7DS_7D26AC6FD	HC4	LOC_Os06g14030.1	potassium channel SKOR, putative, expressed
triplet513	Traes_6AS_E596E9ECC	HC3	Traes_6BS_F1B184423	HC3	Traes_6DS_CE49AF29A	HC2	LOC_Os02g10790.1	expressed protein
triplet514	Traes_4AL_EA197E0E0	HC4	Traes_7BS_D4538015F	HC1	Traes_7DS_A96436557	HC1	LOC_Os11g42000.1	FRA10AC1, putative, expressed
triplet515	Traes_7AS_515610AE1	HC1	Traes_7BS_6716D1D07	HC1	Traes_7DS_F219C7147	HC1	LOC_Os09g27980.1	emp24/gp25L/p24 family protein, putative, expressed
triplet516	Traes_3AS_5E5EA077A	HC1	Traes_3B_5C008399F	HC1	Traes_3DS_116082A6F	HC1	LOC_Os01g16960.1	pyruvate kinase, putative, expressed
triplet517	Traes_2AL_EC5BAFC1A	HC1	Traes_2BL_DA4247FC2	HC1	Traes_2DL_60E7852F7	HC1	LOC_Os01g32780.1	universal stress protein domain containing protein,
triplet518	Traes_4AS_6E6C9CC37	HC1	Traes_4BL_80341C1C2	HC1	Traes_4DL_C9CBE5A1D	HC1	LOC_Os03g17740.1	transporter, putative, expressed
triplet519	Traes_3AL_6D6AB37F1	HC1	Traes_3B_5321353C7	HC1	Traes_3DL_C1D424929	HC2	LOC_Os02g17280.1	gamma-secretase subunit APH-1B, putative, expressed
triplet520	Traes_1AS_B348717F1	HC1	Traes_1BS_BA396392C	HC1	Traes_1DS_FE10585EC	HC1	LOC_Os05g02150.1	expressed protein
triplet521	Traes_2AS_345E6006B	HC4	Traes_2BS_6E82699D5	HC1	Traes_2DS_9E12D5305	HC1	LOC_Os04g02650.1	expressed protein
triplet522	Traes_4AL_7173CA62D	HC4	Traes_5BL_2C0496270	HC1	Traes_5DL_318AFB6A2	HC1	LOC_Os03g61510.1	pectinesterase inhibitor domain containing protein,
triplet523	Traes_3AS_360046B1D	HC3	Traes_3B_04BEB0E1C	HC1	Traes_3DS_F9F3AA9B5	HC4	LOC_Os07g07260.1	glutamine-dependent NAD, putative, expressed
triplet524	Traes_1AL_B77576B84	HC1	Traes_1BL_F37E96FFE	HC1	Traes_1DL_8C6F45134	HC1	LOC_Os07g46620.1	WD repeat-containing protein 55, putative, expressed
triplet525	Traes_7AL_C8835D919	HC2	Traes_7BL_2782B04F1	HC2	Traes_7DL_2DE6C6D33	HC2	LOC_Os01g29840.1	no apical meristem protein, putative, expressed
triplet526	Traes_4AL_B4139AC4C	HC1	Traes_4BS_0E7EC8FE3	HC1	Traes_4DS_1360C9100	HC1	LOC_Os12g02130.1	expressed protein
triplet527	Traes_1AL_8350FA8F0	HC2	Traes_1BL_E3FC48D3D1	HC2	Traes_1DL_E4E450166	HC3	LOC_Os01g19490.1	pentatricopeptide, putative, expressed
triplet528	Traes_4AS_C420DEB6D	HC1	Traes_4BL_C3C6C11C4	HC1	Traes_4DL_0654602AE	HC3	LOC_Os03g20100.1	S1 RNA binding domain containing protein, expressed
triplet529	Traes_6AL_42AEB5299	HC1	Traes_6BL_65BEAB58C	HC1	Traes_6DL_6DAB8F1D9	HC1	LOC_Os08g32870.1	aldehyde dehydrogenase, putative, expressed
triplet530	Traes_2AS_226DB91BC	HC1	Traes_2BS_A9BB581D1	HC3	Traes_2DL_D0EC44D0B	HC1	LOC_Os07g08190.1	cyclophilin, putative, expressed
triplet531	Traes_5AL_B72E1DD70	HC2	Traes_3B_F4870ACB3	HC1	Traes_4DL_769E43BEC	HC1	LOC_Os03g01830.1	DEAD-box ATP-dependent RNA helicase, putative, expressed
triplet532	Traes_2AS_9097AC67C	HC4	Traes_2BS_BA182BEA2	HC4	Traes_2DS_359FECA10	HC4	LOC_Os09g16330.2	pleiotropic drug resistance protein, putative, expressed
triplet533	Traes_7AL_5117186E1	HC1	Traes_7BL_95D52AB58	HC3	Traes_7DL_A330C0F90	HC1	LOC_Os06g02590.1	DUF1336 domain containing protein, expressed
triplet534	Traes_3AS_57ED2DBA8	HC3	Traes_4BS_233289BB6	HC2	Traes_4DS_37A53FCC2	HC1	LOC_Os06g10980.1	xyloglucan fucosyltransferase, putative, expressed
triplet535	Traes_5AS_BEA1C7DA6	HC1	Traes_5BS_8563BAF4B	HC1	Traes_5DS_91270F128	HC1	LOC_Os03g49500.1	ethylene receptor, putative, expressed
triplet536	Traes_2AL_3B49FB6D4	HC1	Traes_2BL_9013488F3	HC1	Traes_2DL_2E80CEB2A	HC1	LOC_Os04g40070.1	GRAM and C2 domains containing protein, putative, expressed
triplet537	Traes_7AS_486DFA7A6	HC1	Traes_7BS_76834AD20	HC1	Traes_7DS_22E1AFEE2	HC2	LOC_Os08g44260.1	inositol or phosphatidylinositol phosphatase/ phosphoric
triplet538	Traes_5AS_A86138871	HC1	Traes_5BS_3F6023CD6	HC1	Traes_5DS_A71D29AE1	HC1	LOC_Os12g41950.1	auxin response factor, putative, expressed
triplet539	Traes_4AS_9A9C84490	HC2	Traes_4BL_BCD585643	HC2	Traes_4DL_541814EAE	HC1	LOC_Os03g11614.1	OsMADS1 - MADS-box family gene with MIKCc type-box,
triplet540	Traes_2AS_99FCA3B82	HC1	Traes_7BL_03525D844	HC3	Traes_7DL_BED1270C4	HC1	LOC_Os08g05630.1	expressed protein
triplet541	Traes_3AL_D7F09DA59	HC1	Traes_3B_9B32D6017	HC1	Traes_3DL_12C800AB7	HC1	LOC_Os01g48390.2	expressed protein
triplet542	Traes_3AL_ED07B54F0	HC1	Traes_3B_6533345F9	HC1	Traes_3DL_738CD23FD	HC1	LOC_Os01g66200.1	expressed protein
triplet543	Traes_6AL_354820208	HC1	Traes_6BL_CCCC75EB31	HC1	Traes_6DL_9162B94AC	HC1	LOC_Os02g43180.1	OsGrx_C3 - glutaredoxin subgroup I, expressed
triplet544	Traes_6AL_5F5F8CE26	HC1	Traes_6BL_7FCAD090D	HC3	Traes_6DL_1587FE2A3	HC1	LOC_Os02g57470.1	tetratricopeptide repeat containing protein, putative,
triplet545	Traes_7AL_DE57CEF89	HC1	Traes_7BL_23AE6CDF5	HC1	Traes_7DL_EF64BC4FC	HC1	LOC_Os02g46450.1	helicase conserved C-terminal domain containing protein,
triplet546	Traes_7AL_AEFA60356	HC2	Traes_7BL_197918C6D	HC2	Traes_7DL_C02DC21EF	HC2	LOC_Os06g40200.2	calcium-binding mitochondrial carrier CBG00135, putative,
triplet547	Traes_4AL_CB22384F1	HC2	Traes_4BS_9DA03B95D1	HC1	Traes_4DS_5858C0A49	HC1	LOC_Os01g60170.1	DUF567 domain containing protein, putative, expressed
triplet548	Traes_5AL_485DB6268	HC2	Traes_5BL_F0FC14B2A	HC1	Traes_5DL_E34967923	HC1	LOC_Os12g07650.1	OsGrx_S16 - glutaredoxin subgroup II, expressed
triplet549	Traes_4AL_2974201D9	HC1	Traes_5BL_1A64812FC	HC1	Traes_5DL_A998B335B	HC1	LOC_Os11g43760.1	lipase class 3 family protein, putative, expressed
triplet550	Traes_2AL_E5172BD9D	HC1	Traes_2BL_ADC8B1888	HC1	Traes_2DL_9B77AD80B1	HC2	LOC_Os06g04660.1	oxidoreductase, 2OG-Fe oxygenase family protein, putative,
triplet551	Traes_4AL_F900D312C	HC1	Traes_4BS_9DB7DC375	HC1	Traes_4DS_9CA298BD2	HC1	LOC_Os12g17310.1	prefoldin, putative, expressed
triplet552	Traes_3AL_D05233408	HC4	Traes_3B_4E8822936	HC3	Traes_3DL_ECDAC4281	HC4	LOC_Os08g01940.1	non-lysosomal glucosylceramidase, putative, expressed
triplet553	Traes_3AL_67D92FE8F	HC1	Traes_3B_84AB2FB8F	HC1	Traes_3DL_500F628BA	HC1	LOC_Os03g61360.1	hydrolase, alpha/beta fold family domain containing
triplet554	Traes_6AS_7EA9ECBBE	HC1	Traes_6BS_09131223D	HC1	Traes_6DS_8942BEFFF	HC1	LOC_Os02g17330.1	aminotransferase domain containing protein, putative,
triplet555	Traes_4AL_552786FF7	HC1	Traes_4BS_E175EFCE9	HC1	Traes_4DS_0338DC118	HC1	LOC_Os11g03900.1	glucosamine--fructose-6-phosphate aminotransferase 1,
triplet556	Traes_2AL_89685F554	HC4	Traes_6BS_89685F554	HC4	Traes_1DS_07782ABC8	HC4	LOC_Os07g36780.1	S-domain receptor-like protein kinase, putative, expressed
triplet557	Traes_5AL_385340B4A	HC1	Traes_5BL_D6547B7B6	HC1	Traes_5DL_CB157FB12	HC1	LOC_Os09g14960.2	transposon protein, putative, Pong sub-class, expressed
triplet558	Traes_6AS_E5666AE7C	HC1	Traes_7BS_704A245EA	HC2	Traes_7DS_4777DB553	HC3	LOC_Os02g01220.1	rhodanese-like domain containing protein, putative,
triplet559	Traes_2AL_4AA0D0B9C	HC1	Traes_2BL_11BF47495	HC1	Traes_2DL_93976C033	HC1	LOC_Os04g53580.1	P21-Rho-binding domain containing protein, putative,
triplet560	Traes_4AS_4C193E9D9	HC1	Traes_4BL_76B5E3B21	HC3	Traes_4DL_0911FA5C6	HC1	LOC_Os03g18110.1	proteins of unknown function domain containing protein,
triplet561	Traes_4AS_B131F9A08	HC1	Traes_4BL_984662B70	HC1	Traes_4DL_E98212880	HC1	LOC_Os03g17860.1	OsPDIL5-1 protein disulfide isomerase PDIL5-1, expressed
triplet562	Traes_7AL_60C568106	HC1	Traes_7BL_91C297567	HC1	Traes_7DL_CDBB76729	HC1	LOC_Os06g43640.1	Ser/Thr protein phosphatase family protein, putative,
triplet563	Traes_6AS_74BFE0D2D	HC1	Traes_2BL_E062290D0	HC1	Traes_6DS_BC6CEA940	HC2	LOC_Os02g01070.1	FG-GAP repeat-containing protein, putative, expressed
triplet564	Traes_3AL_9213CC5AB	HC2	Traes_3B_408A51E56	HC2	Traes_3DL_828C128CE	HC1	LOC_Os01g72900.1	abscisic stress-ripening, putative, expressed
triplet565	Traes_1AL_F6A19E672	HC4	Traes_1BL_06A8FE844	HC2	Traes_1DL_E678FC346	HC4	LOC_Os10g33420.1	non-lysosomal glucosylceramidase, putative, expressed
triplet566	Traes_4AS_636DF8B4C	HC1	Traes_4BL_DCD5FA440	HC1	Traes_4DL_879C8557D	HC1	LOC_Os03g15040.1	FAR1 family protein, expressed
triplet567	Traes_1AS_01F03D450	HC2	Traes_1BS_27C0A23DB	HC1	Traes_1DS_162EDB320	HC1	LOC_Os05g03630.1	dnaJ domain containing protein, expressed
triplet568	Traes_6AL_6604D9D67	HC2	Traes_6BL_08718BF60	HC2	Traes_6DL_F4FBB448F	HC1	LOC_Os01g09252.1	WD domain, G-beta repeat domain containing protein,
triplet569	Traes_5AL_B77C44CD6	HC4	Traes_5BL_08630A7C6	HC2	Traes_5DL_A711419CD	HC2	LOC_Os03g44800.1	DUF593 domain containing protein, expressed
triplet570	Traes_7AL_C9C8EEE40	HC1	Traes_7BL_1FB2CB41F	HC1	Traes_7DL_8370437C5	HC1	LOC_Os04g52730.1	NAD dependent epimerase/dehydratase family domain
triplet571	Traes_2AL_0C6D6F7EA	HC2	Traes_2BL_B5658E285	HC2	Traes_2DL_B6A16F7C6	HC3	LOC_Os04g23210.1	expressed protein
triplet572	Traes_5AL_CEE0CB390	HC3	Traes_5BL_3F5162196	HC3	Traes_5DL_3ABFD7F3E	HC3	LOC_Os04g31010.2	expressed protein
triplet573	Traes_5AL_4EE2511FA	HC1	Traes_5BL_2D13CB817	HC1	Traes_5DL_EFDDC1FFB	HC1	LOC_Os03g55600.1	CAMK_CAMK_like.22 - CAMK includes calcium/calmodulin
triplet574	Traes_1AL_A6E2CB1DF	HC1	Traes_1BL_155A55F7F	HC1	Traes_1DL_532A0BCEE	HC1	LOC_Os05g43610.1	ATBARD1/BARD1, putative, expressed
triplet575	Traes_7AS_449B43804	HC4	Traes_7BS_144359B22	HC4	Traes_7DS_2A25D3F8B	HC4	LOC_Os06g22330.1	expressed protein
triplet576	Traes_2AL_FD568AF40	HC1	Traes_2BL_6B41CD67F	HC1	Traes_2DL_EE47AFA8C	HC1	LOC_Os04g44560.1	expressed protein
triplet577	Traes_6AL_C8D1E61BE	HC2	Traes_6BL_C9B767DD8	HC2	Traes_6DL_B3EF4080F	HC2	LOC_Os02g55180.1	ubiquitin carboxyl-terminal hydrolase domain containing
triplet578	Traes_2AL_079988C38	HC1	Traes_2BL_6382E3EFF	HC1	Traes_2DL_F23E85139	HC1
triplet579	Traes_7AL_DB96A5939	HC1	Traes_7BL_979C4A803	HC1	Traes_7DS_479D8CB9E	HC1	LOC_Os08g29520.1	cytochrome b561, putative, expressed
triplet580	Traes_3AS_E01675F4E	HC1	Traes_3B_5D4221643	HC1	Traes_3DS_E1D759A90	HC1	LOC_Os01g13540.1	NIN, putative, expressed
triplet581	Traes_2AL_DF5B4EC41	HC1	Traes_2BL_A87D42F96	HC1	Traes_2DL_CF097131B	HC4	LOC_Os04g54380.1	aluminum resistance protein, putative, expressed
triplet582	Traes_7AL_D3816CB44	HC1	Traes_7BL_10239607B	HC1	Traes_7DL_3940B9F17	HC1	LOC_Os08g03390.1	pre-mRNA-splicing factor SLU7, putative, expressed
triplet583	Traes_2AL_BC7774554	HC1	Traes_2BL_1EC03BF66	HC4	Traes_2DL_7D96B3CBF	HC4	LOC_Os12g41500.1	rhodanese-like domain containing protein, putative,
triplet584	Traes_2AL_B606DD67E	HC4	Traes_2BL_A4574D311	HC4	Traes_2DL_924CA5E17	HC3	LOC_Os04g48010.1	WD-40 repeat family protein, putative, expressed
triplet585	Traes_4AL_B17B1C204	HC1	Traes_4BS_9F5613FBB	HC1	Traes_4DL_1AAF724AA1	HC1	LOC_Os03g27460.1	heat shock protein DnaJ, putative, expressed
triplet586	Traes_2AS_678919F49	HC1	Traes_2BS_EF206954D	HC1	Traes_2DS_0EC259E4B	HC1	LOC_Os07g33360.1	expressed protein
triplet587	Traes_7AS_B54CE2C73	HC2	Traes_7BS_6DC968667	HC2	Traes_7DS_2B4611863	HC1	LOC_Os11g43700.1	RGH1A, putative, expressed
triplet588	Traes_3AL_74681FFD3	HC2	Traes_3B_0F5EBF685	HC1	Traes_3DL_068AA80131	HC1	LOC_Os01g42260.1	transcriptional corepressor LEUNIG, putative, expressed
triplet589	Traes_6AL_24A5FC5D9	HC3	Traes_6BL_CD5BDF8F7	HC1	Traes_6DL_1654E6688	HC3	LOC_Os02g40830.1	succinyl-CoA ligase beta-chain, mitochondrial precursor,
triplet590	Traes_5AL_B9F9CED88	HC2	Traes_5BL_7726CC02F	HC1	Traes_5DL_2E02A59D2	HC1	LOC_Os11g05100.1	nucleolar GTPase, putative, expressed
triplet591	Traes_5AL_D34956809	HC1	Traes_5BL_279EC38E3	HC1	Traes_5DL_1035184E8	HC1	LOC_Os09g36920.1	la domain containing protein, putative, expressed
triplet592	Traes_4AL_83D4C0825	HC1	Traes_4BS_C2D738209	HC1	Traes_4DS_6F6CAA8811	HC1	LOC_Os12g03960.1	dehydrogenase-phosphopantetheinyltransferase, putative,
triplet593	Traes_2AS_1002418B1	HC1	Traes_2BS_0B2869248	HC1	Traes_2DS_AC885F2A7	HC1	LOC_Os07g48920.1	aldehyde dehydrogenase, putative, expressed
triplet594	Traes_1AS_C45FD0BE8	HC1	Traes_1BS_56AFEB204	HC1	Traes_1DS_8445E6CD6	HC1	LOC_Os05g06110.1	villin, putative, expressed
triplet595	Traes_5AS_A13385399	HC1	Traes_5BS_3908F9193	HC1	Traes_5DS_89BDE56A1	HC1	LOC_Os12g19290.1	AGC_AGC_other_NDRh_TRCd.4 - ACG kinases include homologs to
triplet596	Traes_7AS_C10656243	HC1	Traes_7BS_039B2672C	HC1	Traes_7DS_8B4E9BB9A	HC1	LOC_Os08g41700.1	expressed protein
triplet597	Traes_6AL_D16774F7A	HC3	Traes_6BL_304092BEE	HC2	Traes_6DL_9CFB8853B	HC1	LOC_Os02g58230.1	C2 domain containing protein, putative, expressed
triplet598	Traes_2AS_7329E7877	HC1	Traes_2BS_9FC5D6F3A	HC1	Traes_2DS_6553FB0E2	HC1	LOC_Os07g41750.1	40S ribosomal protein S3-1, putative, expressed
triplet599	Traes_7AS_A7B291F8B	HC1	Traes_7BS_34A7B4531	HC2	Traes_7DS_8448C5E66	HC1	LOC_Os06g12390.2	galactosyltransferase family protein, putative, expressed
triplet600	Traes_5AS_372724942	HC1	Traes_5BS_4D14D4E42	HC1	Traes_5DS_F5B6E5434	HC1	LOC_Os12g38430.1	SR repressor protein, putative, expressed
triplet601	Traes_3AL_AE9F23275	HC1	Traes_3B_AAB35D69C	HC1	Traes_3DL_D7B41386D	HC1	LOC_Os01g27740.2	dnaJ domain containing protein, expressed
triplet602	Traes_3AL_B0A5AA3FD	HC3	Traes_3B_FAAFF83D5	HC4	Traes_3DL_C73683B71	HC3	LOC_Os01g72370.2	helix-loop-helix DNA-binding domain containing protein,
triplet603	Traes_2AL_6C8E334CE1	HC3	Traes_2BL_20F7CEC6B	HC1	Traes_2DL_3B5DC606B	HC4	LOC_Os04g46170.1	ubiquitin carboxyl-terminal hydrolase, family 1, putative,
triplet604	Traes_2AL_95C1652FE1	HC1	Traes_2BL_34A86ACF1	HC1	Traes_2DL_CA1DC7760	HC1	LOC_Os04g46810.1	LTPL120 - Protease inhibitor/seed storage/LTP family
triplet605	Traes_2AS_310D429E1	HC1	Traes_2BS_99A91EDBE	HC1	Traes_2DS_DB37EBC5E	HC1	LOC_Os08g10010.1	acyl-desaturase, chloroplast precursor, putative, expressed
triplet606	Traes_2AL_3C0E6632D	HC2	Traes_2BL_D01F71EAD	HC2	Traes_2DL_C1D7C8F5E	HC1	LOC_Os07g15280.1	expressed protein
triplet607	Traes_2AL_5DC1B4A0F	HC1	Traes_2BL_385CA793F	HC1	Traes_2DL_92725A032	HC1	LOC_Os07g10740.1	polygalacturonase, putative, expressed
triplet608	Traes_3AS_615473072	HC3	Traes_3B_DC3771200	HC1	Traes_3DS_F95DF04E2	HC3	LOC_Os01g13404.1	ATP binding protein, putative, expressed
triplet609	Traes_5AL_FCDD18A4D	HC2	Traes_5BL_2E35CC9BE	HC3	Traes_5DL_5611DE0EC	HC2	LOC_Os09g31270.1	polygalacturonase, putative, expressed
triplet610	Traes_1AL_69679A07E	HC2	Traes_1BL_F65DE7954	HC3	Traes_1DL_8C98D191A	HC1	LOC_Os07g49050.1	expressed protein
triplet611	Traes_2AL_63A9D3A00	HC1	Traes_2BL_A8FA2D24C	HC1	Traes_2DL_DA1A74C0D	HC1	LOC_Os04g47380.1	coiled-coil domain-containing protein 139, putative,
triplet612	Traes_3AL_987078BDE	HC1	Traes_3B_CBDC37170	HC1	Traes_3DL_CF76978F0	HC1	LOC_Os09g21210.1	beta-glucan-binding protein 4, putative, expressed
triplet613	Traes_6AL_9437F730F	HC2	Traes_6BL_868408DFC	HC3	Traes_6DL_62A15AED6	HC1	LOC_Os02g39140.1	helix-loop-helix DNA-binding domain containing protein,
triplet614	Traes_2AS_304C676EA	HC1	Traes_2BS_B6A0CB7F7	HC1	Traes_2DS_16336AFE0	HC1	LOC_Os07g44320.1	expressed protein
triplet615	Traes_6AS_7E8EBDE1E	HC1	Traes_6BS_73A93153A	HC2	Traes_6DS_79F6F585D	HC1	LOC_Os02g10060.1	SWIRM domain containing protein, expressed
triplet616	Traes_3AL_FA2402F79	HC2	Traes_3B_8DACDB135	HC1	Traes_3DL_3DB23F79D	HC2	LOC_Os01g48300.4	ATP synthase protein I related, putative, expressed
triplet617	Traes_2AL_2F91AF932	HC1	Traes_2BL_6C5206B6D	HC1	Traes_2DL_8C4BFA3CB	HC1	LOC_Os04g45860.1	transposon protein, putative, unclassified, expressed
triplet618	Traes_6AS_3994EE3C4	HC1	Traes_6BS_2446478B7	HC1	Traes_6DS_416815284	HC1	LOC_Os02g05490.1	expressed protein
triplet619	Traes_3AS_1588E2660	HC3	Traes_5BL_2667F80B61	HC1	Traes_5DL_42FB82337	HC4	LOC_Os03g56450.1	OsFBX111 - F-box domain containing protein, expressed
triplet620	Traes_3AS_C082CDCFE	HC1	Traes_3B_7A8BEDB00	HC1	Traes_3DS_BA1FCA793	HC3	LOC_Os01g04190.2	transporter family protein, putative, expressed
triplet621	Traes_1AL_9B7A3A5BD	HC1	Traes_1BL_A268F0B9A	HC1	Traes_1DL_1AD3E9708	HC1	LOC_Os05g39870.1	CAMK_KIN1/SNF1/Nim1_like.24 - CAMK includes
triplet622	Traes_4AS_9722C073D	HC2	Traes_4BL_88448757A	HC3	Traes_4DL_FA71AB0B3	HC2	LOC_Os03g07850.1	tRNA methyltransferase, putative, expressed
triplet623	Traes_4AS_9A1DC1B62	HC1	Traes_4BL_006E9CF5D1	HC1	Traes_4DL_00D4C6119	HC1	LOC_Os06g28950.1	expressed protein
triplet624	Traes_2AL_3B3D7FA66	HC1	Traes_2BL_32439B4F3	HC1	Traes_2DL_48F2AFE85	HC1	LOC_Os04g35780.1	expressed protein
triplet625	Traes_5AL_0CE943722	HC1	Traes_5BL_8FEAE55F6	HC1	Traes_5DL_D5AE9C6F1	HC1	LOC_Os09g11450.2	transporter, monovalent cation:proton antiporter-2 family,
triplet626	Traes_3AS_6AFEC038B	HC1	Traes_3B_037B68A61	HC1	Traes_3DS_7A44C5D26	HC1	LOC_Os01g07350.1	transposon protein, putative, unclassified, expressed
triplet627	Traes_1AS_D65E3C736	HC1	Traes_1BL_C3935E6C9	HC1	Traes_1DL_D0DD85DB6	HC4	LOC_Os10g30210.1	expressed protein
triplet628	Traes_6AL_094ED264A	HC1	Traes_6BL_BBFD955CC	HC1	Traes_6DL_9E718A188	HC1	LOC_Os11g09170.1	hydrolase, acting on carbon-nitrogen, putative, expressed
triplet629	Traes_4AL_D6B61EC76	HC1	Traes_2BL_BB2C0F695	HC1	Traes_4DS_A9673BDFC	HC1	LOC_Os06g04030.1	histone H3, putative, expressed
triplet630	Traes_4AL_ED63F382E	HC1	Traes_4BS_481E26C44	HC1	Traes_4DS_AAC497AE2	HC1	LOC_Os11g31880.1	phosphoglycerate mutase, putative, expressed
triplet631	Traes_3AL_AD06F4467	HC1	Traes_3B_E8FED89F2	HC1	Traes_3DL_D2A9689A9	HC1	LOC_Os01g49200.1	microtubule associated protein, putative, expressed
triplet632	Traes_2AS_2EFD7EA70	HC2	Traes_2BS_507E9764D	HC2	Traes_2DS_E5F0BE5EA	HC2	LOC_Os07g46160.1	MBTB14 - Bric-a-Brac, Tramtrack, Broad Complex BTB domain
triplet633	Traes_3AL_F067BB20E	HC2	Traes_3B_C88E0154F	HC1	Traes_3DL_9DFCC5F37	HC2	LOC_Os01g61410.1	NADH-ubiquinone oxidoreductase, mitochondrial precursor,
triplet634	Traes_3AL_194FF20FA	HC1	Traes_3B_0B4A5999D	HC1	Traes_3DL_0F4545281	HC1	LOC_Os10g11810.1	dehydrogenase, putative, expressed
triplet635	Traes_7AS_921883BE6	HC1	Traes_7BS_EEB5C1898	HC3	Traes_7DS_6AC59444C	HC3	LOC_Os03g29180.1	ubiquinone biosynthesis protein COQ9, mitochondrial
triplet636	Traes_2AL_305405ECA	HC1	Traes_2BL_DE94E0D1A	HC1	Traes_2DL_D0FE86FE3	HC3	LOC_Os04g55150.2	UBA/TS-N domain containing protein, expressed
triplet637	Traes_7AS_9681C7837	HC2	Traes_7BS_85FA8E828	HC1	Traes_7DS_C288B7233	HC1	LOC_Os06g12530.1	CS domain containing protein, putative, expressed
triplet638	Traes_3AS_0E75D7EC5	HC1	Traes_3B_E8FB91994	HC1	Traes_3DS_548CB6620	HC1	LOC_Os11g29690.1	oxidoreductase, 2OG-Fe oxygenase family protein, putative,
triplet639	Traes_5AL_F34D9C840	HC1	Traes_5BL_DB38D1FC7	HC1	Traes_5DL_D4B47443B	HC1	LOC_Os06g48600.1	macrophage migration inhibitory factor, putative, expressed
triplet640	Traes_2AL_92E21C3BE	HC1	Traes_2BL_4C2A57558	HC1	Traes_2DL_C0A63C56C	HC1	LOC_Os08g23790.1	polygalacturonase, putative, expressed
triplet641	Traes_2AL_CDA5C4E63	HC1	Traes_2BL_EADC17211	HC3	Traes_2DL_2A7F4D87B1	HC1	LOC_Os05g32430.1	NLI interacting factor-like phosphatase, putative,
triplet642	Traes_4AS_8398CBD3E	HC1	Traes_4BL_641B9F914	HC4	Traes_4DL_E5353056A1	HC1	LOC_Os03g13870.1	expressed protein
triplet643	Traes_3AS_D0763C971	HC4	Traes_3B_9CC748276	HC4	Traes_3DS_BCC3E3AF9	HC4	LOC_Os05g01600.1	actin, putative, expressed
triplet644	Traes_1AL_B01211A03	HC2	Traes_1BL_A98B89218	HC1	Traes_1DL_9D130D406	HC1	LOC_Os10g42170.1	GTPase of unknown function domain containing protein,
triplet645	Traes_1AL_E7F4CC5A1	HC1	Traes_1BL_7175F3833	HC1	Traes_1DL_D2F45A44E	HC1	LOC_Os05g40980.1	zinc finger, C3HC4 type domain containing protein,
triplet646	Traes_1AL_78178EEB7	HC2	Traes_1BL_7DB957BCB	HC1	Traes_1DL_B983D84A1	HC3	LOC_Os05g42010.1	TraB family protein, putative, expressed
triplet647	Traes_7AS_8B50EA9F8	HC2	Traes_7BS_1CF66EFF6	HC3	Traes_7DS_7B1BC5DC0	HC2	LOC_Os06g12780.1	OsDegp10 - Putative Deg protease homologue, expressed
triplet648	Traes_2AS_9095E0ACC	HC1	Traes_2BS_13520D45B	HC1	Traes_2DS_41054BBD7	HC1	LOC_Os01g36620.1	pectate lyase family protein, expressed
triplet649	Traes_2AS_0F1E87E4E	HC2	Traes_2BS_CA8099571	HC2	Traes_2DS_C2E9D89CF	HC2	LOC_Os07g36590.1	serine/threonine-protein kinase receptor precursor,
triplet650	Traes_5AL_034B1A374	HC1	Traes_5BL_250964A9C	HC1	Traes_5DL_B6A3199BD	HC1	LOC_Os12g02910.1	glycosyl transferase, family 8, putative, expressed
triplet651	Traes_2AS_8B481894D	HC1	Traes_2BS_B222598CE	HC1	Traes_2DS_A9BB95167	HC1	LOC_Os07g42890.1	GRAM domain containing protein, expressed
triplet652	Traes_1AS_6BF7DE245	HC2	Traes_1BS_F1A1E31AC	HC1	Traes_1DS_6BAB1FC50	HC1	LOC_Os06g36800.1	O-acyltransferase, putative, expressed
triplet653	Traes_7AL_B0F40B5F8	HC1	Traes_7BL_9FBE5B5EB	HC1	Traes_7DL_5E1BC10FD	HC1	LOC_Os06g43800.1	methyltransferase domain containing protein, putative,
triplet654	Traes_6AS_9E8A0D8FD	HC1	Traes_4BL_C125B70CA	HC1	Traes_4DL_AE3FFD2CA	HC1	LOC_Os07g33480.1	cytochrome P450 domain containing protein, expressed
triplet655	Traes_4AL_62503C2CD	HC1	Traes_4BL_D8532AAB6	HC1	Traes_4DL_5B27101C5	HC1	LOC_Os01g71980.1	rho-GTPase-activating protein-like, putative, expressed
triplet656	Traes_7AL_DE59ED46C	HC1	Traes_7BL_8818DD897	HC2	Traes_7DL_4DC5ACC8C	HC1	LOC_Os06g39520.2	myristoyl-acyl carrier protein thioesterase, chloroplast
triplet657	Traes_6AL_32E720FCC	HC1	Traes_6BL_CD3A4B6E4	HC1	Traes_6DL_DA90E9E9F	HC1	LOC_Os02g44330.1	rho guanine nucleotide exchange factor, putative, expressed
triplet658	Traes_1AS_63CA1B795	HC1	Traes_1BS_2D29D1179	HC1	Traes_1DS_8E6F49CF1	HC1	LOC_Os10g07556.1	wall-associated receptor kinase-like 22 precursor,
triplet659	Traes_7AL_D76277F90	HC4	Traes_7BL_A58B9502B	HC4	Traes_7DL_0E3234FEA	HC4	LOC_Os03g19040.1	expressed protein
triplet660	Traes_2AL_DF03A4B48	HC1	Traes_2BL_7AA23D265	HC1	Traes_2DL_D7E590D91	HC1	LOC_Os04g44890.2	tRNA-dihydrouridine synthase, putative, expressed
triplet661	Traes_3AL_63EBED1DE	HC1	Traes_3B_CE823F10E	HC1	Traes_3DL_680F1019F	HC3	LOC_Os01g69940.1	OsFBX32 - F-box domain containing protein, expressed
triplet662	Traes_3AL_BE2F52037	HC1	Traes_3B_8A09303B4	HC1	Traes_3DL_4BFE88E63	HC1	LOC_Os08g10030.2	KH domain-containing protein, putative, expressed
triplet663	Traes_6AL_48202E971	HC1	Traes_6BL_B51240ACF	HC1	Traes_6DL_1CCB8CC4B1	HC1	LOC_Os07g05360.1	photosystem II 10 kDa polypeptide, chloroplast precursor,
triplet664	Traes_5AL_5DE2B4126	HC1	Traes_4BL_49178F45C	HC1	Traes_4DL_A8B1C1ADE	HC1	LOC_Os03g04250.1	glutathione S-transferase, putative, expressed
triplet665	Traes_6AL_58B6B7319	HC1	Traes_6BL_BE49FDA0B	HC1	Traes_6DL_EC95AC355	HC1	LOC_Os02g19820.1	nodulin MtN3 family protein, putative, expressed
triplet666	Traes_6AL_ECEBD0B92	HC2	Traes_6BL_7EBA15B04	HC1	Traes_6DL_D77071AD3	HC2	LOC_Os02g50360.1	nicalin, putative, expressed
triplet667	Traes_2AS_DFFCEB02E	HC1	Traes_2BS_240BD5630	HC1	Traes_2DS_20E3D9EA9	HC1	LOC_Os07g32390.1	targeting protein-related, putative, expressed
triplet668	Traes_2AL_305F6E359	HC1	Traes_2BL_C73DAE353	HC1	Traes_2DL_9F234DB4D	HC1	LOC_Os04g38630.1	helicase conserved C-terminal domain containing protein,
triplet669	Traes_1AS_B064460F3	HC2	Traes_1BS_9DF369DD41	HC1	Traes_1DS_F6BDFABDF	HC1	LOC_Os05g05240.2	serine/threonine protein phosphatase, putative, expressed
triplet670	Traes_6AL_BE97161B9	HC1	Traes_6BL_BF59BFB93	HC1	Traes_6DL_F48A5E31E	HC1	LOC_Os02g47220.1	CPuORF20 - conserved peptide uORF-containing transcript,
triplet671	Traes_4AL_A1A9045D1	HC1	Traes_4BS_83DF7B31C	HC1	Traes_4DS_E77045BE8	HC1	LOC_Os07g01090.1	transmembrane amino acid transporter protein, putative,
triplet672	Traes_5AL_8D120B111	HC1	Traes_4BL_3FEC98D9C	HC1	Traes_4DL_2622B9692	HC3	LOC_Os09g36830.1	Skp1 family, dimerisation domain containing protein,
triplet673	Traes_4AL_A9FE93DB7	HC1	Traes_5BL_094637AE3	HC1	Traes_5DL_6007FA373	HC1	LOC_Os03g64140.1	expressed protein
triplet674	Traes_4AS_A65A6BBBB	HC1	Traes_4BL_430B81FB1	HC1	Traes_4DL_30BA5C47A	HC1	LOC_Os06g19530.1	oxidoreductase, short chain dehydrogenase/reductase family,
triplet675	Traes_3AL_C5C96696A	HC4	Traes_3B_7BFF40098	HC1	Traes_3DL_DB7E2489A	HC4	LOC_Os07g23990.1	tetratricopeptide repeat domain containing protein,
triplet676	Traes_2AL_9F541ABD5	HC1	Traes_2BL_B77A3B124	HC3	Traes_2DL_D01309E97	HC3	LOC_Os04g50920.1	WRKY37, expressed
triplet677	Traes_5AL_A72B96437	HC2	Traes_5BL_DCE703499	HC1	Traes_5DL_4E9E5C873	HC2	LOC_Os09g38720.1	mTERF domain containing protein, expressed
triplet678	Traes_1AS_02DF6F3EB	HC1	Traes_1BS_4E905855D	HC1	Traes_1DS_66857CD3F	HC1	LOC_Os05g09640.1	uncharacterized protein At4g06744 precursor, putative,
triplet679	Traes_6AL_1B43FE620	HC1	Traes_6BL_8BE7AE308	HC1	Traes_6DL_6D8C330BB	HC1	LOC_Os10g38850.1	amine oxidase, putative, expressed
triplet680	Traes_2AS_B2140DB71	HC2	Traes_2BS_6DBBD382F	HC1	Traes_2DS_62112BBEF	HC1	LOC_Os07g32590.1	peptidase, M24 family protein, putative, expressed
triplet681	Traes_4AS_0923326CE	HC1	Traes_4BL_33EABF793	HC3	Traes_4DL_C48B2CF26	HC2	LOC_Os01g58750.1	expressed protein
triplet682	Traes_7AS_28D654039	HC4	Traes_7BS_26ADDFDC8	HC4	Traes_7DS_48AB4EE15	HC4	LOC_Os01g35230.1	1-aminocyclopropane-1-carboxylate oxidase homolog 1,
triplet683	Traes_6AS_A8CDC1163	HC2	Traes_6BS_A31D9DF1B	HC2	Traes_6DS_2207A3BC4	HC1	LOC_Os02g27950.2	ataxin-2 related protein, putative, expressed
triplet684	Traes_6AL_5402FD7E4	HC1	Traes_6BL_75EE85AE8	HC1	Traes_6DL_A55FAFA91	HC1	LOC_Os02g42550.1	expressed protein
triplet685	Traes_5AL_04BEAE2CB	HC2	Traes_5BL_4A430D3E6	HC1	Traes_5DL_F1ECA7165	HC2	LOC_Os09g04890.1	histone-lysine N-methyltransferase, H3 lysine-4 specific
triplet686	Traes_2AL_5BDE410D1	HC1	Traes_2BL_86DB8964C	HC1	Traes_2DL_ACE701219	HC1	LOC_Os04g56320.1	AAA-type ATPase family protein, putative, expressed
triplet687	Traes_4AL_9E250501B	HC1	Traes_4BS_B4E4E0A9C	HC1	Traes_4DS_4326E7827	HC1	LOC_Os03g48600.6	domain of unknown function DUF966 domain containing
triplet688	Traes_5AL_CFEF57F4A	HC2	Traes_5BL_19748672B	HC1	Traes_5DL_04016F876	HC1	LOC_Os09g30466.1	nuclear ribonuclease Z, putative, expressed
triplet689	Traes_4AL_EAA05BD41	HC3	Traes_4BS_382B98EB8	HC2	Traes_4DS_4214A7961	HC2	LOC_Os03g49170.1	zinc finger family protein, putative, expressed
triplet690	Traes_4AS_4C9A95F10	HC1	Traes_4BL_13069CE63	HC1	Traes_4DL_ECE64510D	HC1	LOC_Os10g26460.1	bHLH family protein, putative, expressed
triplet691	Traes_6AL_B4D47E9B9	HC1	Traes_6BL_E5D5A61DA	HC1	Traes_6DL_CFFB16C99	HC1	LOC_Os04g13090.1	vignain precursor, putative, expressed
triplet692	Traes_4AS_9A27D0D78	HC4	Traes_4BL_2934F4CCF	HC4	Traes_4DL_184496971	HC4	LOC_Os08g42600.1	retinoblastoma-related protein-like, putative, expressed
triplet693	Traes_2AL_9B8AE5E1A	HC1	Traes_2BL_DA6EFC2ED	HC1	Traes_2DL_65A98CF67	HC3	LOC_Os02g27810.1	MazG nucleotide pyrophosphohydrolase domain containing
triplet694	Traes_5AS_D1719CEDA	HC1	Traes_5BS_231F0D428	HC1	Traes_5DS_4905258F6	HC1	LOC_Os12g37860.1	expressed protein
triplet695	Traes_3AS_464001B0A	HC1	Traes_3B_DC03FF848	HC1	Traes_3DS_434F6C278	HC3	LOC_Os01g23900.1	retrotransposon protein, putative, unclassified, expressed
triplet696	Traes_4AL_A5CD884CC	HC1	Traes_5BL_865C43111	HC1	Traes_5DL_FF03772A6	HC1	LOC_Os11g11940.1	MLA10, putative, expressed
triplet697	Traes_3AL_801745E25	HC2	Traes_3B_D7CCB565F	HC1	Traes_3DL_F6BF613A9	HC1	LOC_Os05g41290.1	disease resistance RPP13-like protein 1, putative, expressed
triplet698	Traes_7AS_8E09FE045	HC1	Traes_7BS_EBA7E60AE	HC3	Traes_7DS_05CD633ED	HC3	LOC_Os08g42850.1	peptidyl-prolyl cis-trans isomerase, FKBP-type, putative,
triplet699	Traes_1AS_E79417BBB	HC3	Traes_1BS_772B0A3AB	HC1	Traes_1DS_EF6DE4B70	HC3	LOC_Os10g14020.1	TPD1, putative, expressed
triplet700	Traes_7AL_492C9C1E4	HC1	Traes_7BL_79F811D03	HC1	Traes_7DL_95AEE388F	HC1	LOC_Os06g46670.2	glutamate receptor, putative, expressed
triplet701	Traes_3AL_335A99F4D	HC2	Traes_3B_B856424AE	HC1	Traes_3DL_7D1975EB0	HC2	LOC_Os01g50450.1	expressed protein
triplet702	Traes_1AS_C1C254BCE	HC2	Traes_1BS_0078CCEFE	HC1	Traes_1DS_01DA0A78C	HC1	LOC_Os05g08400.1	zinc finger C-x8-C-x5-C-x3-H type family protein, expressed
triplet703	Traes_2AL_0F613C5AB	HC1	Traes_2BL_2784BC27C	HC1	Traes_2DL_EE2EDAB78	HC1	LOC_Os04g41850.1	NIN, putative, expressed
triplet704	Traes_4AL_70D393C3B	HC1	Traes_4BL_FF6954EC1	HC1	Traes_4DL_80F9D8740	HC1	LOC_Os03g09060.1	prenyltransferase, putative, expressed
triplet705	Traes_3AL_64D802655	HC1	Traes_3B_FE130D0C9	HC1	Traes_3DL_E22D9AEAE	HC3	LOC_Os01g57580.1	bHelix-loop-helix transcription factor, putative, expressed
triplet706	Traes_1AL_197423E8E	HC1	Traes_1BL_FFEA08837	HC1	Traes_1DL_FDF182BF9	HC1	LOC_Os05g44760.1	hexokinase, putative, expressed
triplet707	Traes_1AL_0B9EA6007	HC1	Traes_1BL_5FFF3DBA5	HC1	Traes_1DL_1BB7F42CF	HC2	LOC_Os03g03920.1	Ubiquitin family domain containing protein, expressed
triplet708	Traes_7AS_1CA87C264	HC1	Traes_7BS_93A4BFE8E	HC1	Traes_7DS_A84A6E5DB	HC1	LOC_Os06g17390.1	auxin-independent growth promoter protein, putative,
triplet709	Traes_3AL_033375A71	HC1	Traes_3B_36B347970	HC1	Traes_3DL_DB5BAA1E4	HC2	LOC_Os01g64980.2	ion channel DMI1, chloroplast precursor, putative,
triplet710	Traes_4AS_D58530D14	HC1	Traes_4BL_A71648154	HC1	Traes_4DL_74F91F3BD	HC1	LOC_Os03g08360.1	3-ketoacyl-CoA synthase 10, putative, expressed
triplet711	Traes_2AS_5D0C0E5BB	HC4	Traes_2BS_31BB97552	HC1	Traes_2DS_E764EF72B	HC4	LOC_Os07g39220.1	BES1/BZR1 homolog protein, putative, expressed
triplet712	Traes_7AL_42AE56678	HC1	Traes_7BL_5C9F16270	HC3	Traes_7DL_3E770E98B	HC1	LOC_Os06g49300.1	glycosyltransferase protein, putative, expressed
triplet713	Traes_1AS_3D844EBDB	HC1	Traes_1BS_4575C99A4	HC1	Traes_1DS_05FFE2885	HC1	LOC_Os05g23420.1	sugar porter, putative, expressed
triplet714	Traes_4AS_164F2FC6C	HC1	Traes_4BL_1AEF3DFE6	HC1	Traes_4DL_42D31039B	HC1	LOC_Os03g09180.1	trpH, putative, expressed
triplet715	Traes_3AS_9CB9425D81	HC1	Traes_3B_6FF962479	HC1	Traes_3DS_072E3F246	HC1	LOC_Os01g10800.1	pentatricopeptide, putative, expressed
triplet716	Traes_1AL_07DBE23F2	HC1	Traes_1BL_2B59F0CE3	HC4	Traes_1DL_576085199	HC2	LOC_Os10g31930.1	shugoshin-1, putative, expressed
triplet717	Traes_1AL_D9317D9FC	HC1	Traes_1BL_D3AC4481B	HC1	Traes_1DL_DFAEAA57D	HC1	LOC_Os03g21020.1	RNA recognition motif containing protein, putative,
triplet718	Traes_4AL_B06CE341F	HC1	Traes_4BS_06A528D27	HC1	Traes_4DS_478BB4898	HC1	LOC_Os03g52640.2	expressed protein
triplet719	Traes_4AL_3339E4870	HC1	Traes_4BS_53AF230A0	HC1	Traes_4DS_B7F6F6B61	HC1	LOC_Os03g50130.1	microsomal glutathione S-transferase 3, putative, expressed
triplet720	Traes_5AL_91B7023C7	HC1	Traes_5BL_766642772	HC1	Traes_5DL_41AEE3AD2	HC1	LOC_Os03g57170.2	cell cycle control protein, putative, expressed
triplet721	Traes_7AS_B8D92247A	HC4	Traes_7BS_B940940A6	HC2	Traes_7DS_B25E4D3C2	HC2	LOC_Os08g43230.1	TraB family protein, putative, expressed
triplet722	Traes_1AL_D1D0C2774	HC1	Traes_1BL_850B64FB8	HC1	Traes_1DL_E4C722A62	HC1	LOC_Os11g29380.1	MCM2 - Putative minichromosome maintenance MCM complex
triplet723	Traes_2AL_D80CF5F64	HC1	Traes_2BL_10A22BB66	HC1	Traes_2DL_987634ED4	HC3	LOC_Os04g59560.1	tubulin folding cofactor B, putative, expressed
triplet724	Traes_5AL_16AD8DEEC	HC1	Traes_5BL_8D23DFA4A	HC1	Traes_5DL_6EB179C88	HC1	LOC_Os03g58160.1	heat stress transcription factor, putative, expressed
triplet725	Traes_5AL_BBE7EF2E1	HC2	Traes_5BL_2BADE5845	HC2	Traes_5DL_15F753E51	HC2	LOC_Os09g38060.1	nicotinate-nucleotide pyrophosphorylase, putative,
triplet726	Traes_7AS_55C7C4970	HC3	Traes_7BS_96AC64708	HC4	Traes_7DS_57DC66D55	HC2	LOC_Os08g34740.1	SGT1 protein, putative, expressed
triplet727	Traes_4AL_5F5E9A1F2	HC1	Traes_5BL_ACB93E2B7	HC1	Traes_5DL_C8AC411F1	HC1	LOC_Os03g63430.1	proteasome subunit, putative, expressed
triplet728	Traes_6AL_BA6465E822	HC1	Traes_6BL_CC009B78A	HC1	Traes_6DL_F47CFC6D9	HC1	LOC_Os02g34680.1	ZOS2-09 - C2H2 zinc finger protein, expressed
triplet729	Traes_3AL_58EEBB571	HC1	Traes_3B_3C6057386	HC1	Traes_3DL_2C50C523C	HC1	LOC_Os01g55880.1	hemimethylated DNA binding domain containing protein,
triplet730	Traes_7AS_11F504340	HC1	Traes_7BS_DDA39EAFE	HC1	Traes_7DS_4DEA78993	HC1	LOC_Os06g14470.1	RNA recognition motif containing protein, putative,
triplet731	Traes_5AL_F067E067A	HC1	Traes_5BL_490D17BF3	HC1	Traes_5DL_BF2E42380	HC1	LOC_Os03g57940.3	CK1_CaseinKinase_1a.4 - CK1 includes the casein kinase 1
triplet732	Traes_4AL_7A841CAD2	HC1	Traes_4BS_189002AB8	HC1	Traes_4DS_F6E1A4F88	HC1	LOC_Os08g33800.1	MYB family transcription factor, putative, expressed
triplet733	Traes_2AL_43E7E5FD1	HC1	Traes_2BL_5EB732B1E	HC1	Traes_2DL_17F8396AC	HC1	LOC_Os10g41520.2	casein kinase II subunit beta-4, putative, expressed
triplet734	Traes_5AL_A33ADC5F3	HC1	Traes_5BL_8C2974338	HC1	Traes_5DL_EE785A05E	HC1	LOC_Os09g33960.1	expressed protein
triplet735	Traes_4AS_CB3F89616	HC1	Traes_4BL_810660334	HC1	Traes_4DL_623532BDA	HC1	LOC_Os03g15560.1	wibg, putative, expressed
triplet736	Traes_2AS_2B95E681C	HC1	Traes_2BS_96BDA5D90	HC1	Traes_2DS_E593E738D	HC1	LOC_Os04g14680.1	OsAPx3 - Peroxisomal Ascorbate Peroxidase encoding gene
triplet737	Traes_2AS_EC7E6EAF0	HC1	Traes_2BS_80474BB5B	HC1	Traes_2DS_1A728B7C8	HC1	LOC_Os07g36940.2	eukaryotic translation initiation factor 4G, putative,
triplet738	Traes_7AL_5AD2BD98D	HC3	Traes_7BL_BF777344B	HC3	Traes_7DL_E6BF37A29	HC3	LOC_Os06g45510.2	thioredoxin, putative, expressed
triplet739	Traes_4AS_BB59116B6	HC1	Traes_4BL_D269FED91	HC1	Traes_4DL_AF1FE2E15	HC2	LOC_Os03g15020.3	beta-galactosidase precursor, putative, expressed
triplet740	Traes_5AL_6F7D1D441	HC3	Traes_5BL_E294922A9	HC2	Traes_5DL_2553A6C33	HC4	LOC_Os03g58420.1	WRKY6, expressed
triplet741	Traes_6AS_9D5F5F437	HC1	Traes_5BL_B1986DF6E	HC1	Traes_6DS_BF2C8D0EE	HC2	LOC_Os02g01180.1	kinesin motor domain containing protein, putative,
triplet742	Traes_3AS_D6CBEB7BA	HC1	Traes_3B_00DBE800E	HC1	Traes_3DS_F409FCA80	HC1	LOC_Os09g32650.1	leucyl-tRNA synthetase, cytoplasmic, putative, expressed
triplet743	Traes_1AL_DD4604320	HC1	Traes_1BL_82507217C	HC1	Traes_1DL_37A17C1AC	HC1	LOC_Os10g41820.1	dynamin family protein, putative, expressed
triplet744	Traes_4AL_53B9504F1	HC2	Traes_4BS_3DB1C0628	HC2	Traes_4DS_24AC069C3	HC3	LOC_Os03g45260.1	vesicle transport v-SNARE protein, putative, expressed
triplet745	Traes_2AL_5ED74DF80	HC1	Traes_2BL_57EF47ED8	HC1	Traes_2DL_5D3E645EA1	HC3	LOC_Os01g67110.1	expressed protein
triplet746	Traes_1AL_49E0DCFBB	HC2	Traes_1BL_9E7C9BF40	HC2	Traes_1DL_8A441E8E5	HC2	LOC_Os05g28960.2	acyltransferase, putative, expressed
triplet747	Traes_6AL_F0CE639CF	HC3	Traes_6BL_F4EAC5B5E	HC4	Traes_6DL_C20FB9D01	HC2	LOC_Os11g37260.1	SEY1, putative, expressed
triplet748	Traes_5AL_AF235B86F	HC3	Traes_5BL_1BEC9D768	HC3	Traes_5DL_B2C472C20	HC2	LOC_Os09g29950.1	OsPOP19 - Putative Prolyl Oligopeptidase homologue,
triplet749	Traes_2AL_B3C751A1B	HC2	Traes_2BL_64666F2FF	HC1	Traes_2DL_4F8C87C42	HC1	LOC_Os04g52940.1	SIT4 phosphatase-associated protein domain containing
triplet750	Traes_1AL_287433591	HC1	Traes_1BL_EB3E94642	HC1	Traes_1DL_F6ABE8653	HC2	LOC_Os05g49050.1	CobW/P47K family protein, putative, expressed
triplet751	Traes_2AS_E77AB4BD1	HC1	Traes_2BS_91EC0D1B7	HC1	Traes_2DS_29ED1D7E0	HC1	LOC_Os07g38070.1	protein kinase, putative, expressed
triplet752	Traes_1AL_E5E49D129	HC1	Traes_1BL_1146A9F7F	HC1	Traes_1DL_B58DD7FCC	HC1	LOC_Os06g04640.1	bromodomain domain containing protein, expressed
triplet753	Traes_2AS_AC5323E2C	HC1	Traes_2BS_FF05B246E	HC1	Traes_2DS_F5E8AAB2D	HC3	LOC_Os07g40520.1	formin-like protein 20, putative, expressed
triplet754	Traes_7AS_F46AC277B	HC1	Traes_7BS_E337E82FB	HC3	Traes_7DS_46E811D74	HC1	LOC_Os06g16370.1	CCT/B-box zinc finger protein, putative, expressed
triplet755	Traes_2AL_BCE7C0010	HC1	Traes_2BL_4FE7EF03D	HC1	Traes_2DL_C29D744FC	HC1	LOC_Os07g02780.1	STE_MEKK_ste11_MAP3K.20 - STE kinases include homologs to
triplet756	Traes_5AS_F67D13973	HC1	Traes_5BS_1BB5695D4	HC3	Traes_5DS_619491C04	HC1	LOC_Os12g39420.8	nucleobase-ascorbate transporter, putative, expressed
triplet757	Traes_4AL_10918EDAD	HC2	Traes_5BL_51687AFA5	HC2	Traes_5DL_B3C8DD9AA	HC2	LOC_Os03g61200.1	expressed protein
triplet758	Traes_5AS_A928BA201	HC1	Traes_5BS_DFEB85ADE	HC1	Traes_5DS_71311B3C4	HC2	LOC_Os12g41690.1	membrane associated DUF588 domain containing protein,
triplet759	Traes_1AS_16F3FC002	HC1	Traes_1BS_188DDFB56	HC1	Traes_1DS_1A28F75E1	HC1	LOC_Os01g74350.1	soluble inorganic pyrophosphatase, putative, expressed
triplet760	Traes_7AS_CCDF65609	HC1	Traes_7BS_0F37C0EB6	HC1	Traes_7DS_2E5AE6A2C	HC1	LOC_Os06g07830.1	ANTH/ENTH domain containing protein, putative, expressed
triplet761	Traes_4AS_748A477B6	HC1	Traes_4BL_F68753702	HC1	Traes_4DL_01F027D87	HC1	LOC_Os03g21530.1	AARP2CN domain containing protein, expressed
triplet762	Traes_2AL_F17D92A33	HC1	Traes_2BL_B4D70C987	HC1	Traes_2DL_47208E112	HC1	LOC_Os04g46570.1	growth regulator related protein, putative, expressed
triplet763	Traes_5AL_A2A371E99	HC2	Traes_5BL_2A5B86915	HC1	Traes_5DL_1932B12A9	HC1	LOC_Os09g07380.1	frigida, putative, expressed
triplet764	Traes_6AS_CE1E13DAF	HC4	Traes_6BS_E0CB1E1A2	HC4	Traes_6DS_3C4DACF31	HC3	LOC_Os02g07800.1	transcription factor, putative, expressed
triplet765	Traes_5AL_1B961C5C0	HC1	Traes_5BL_26C8767EF	HC1	Traes_5DL_348B0D6E3	HC1	LOC_Os09g17680.1	NAD kinase, putative, expressed
triplet766	Traes_1AL_1BA3EB3C01	HC1	Traes_1BL_9F0C578EF	HC1	Traes_1DL_E71C81909	HC1	LOC_Os06g30310.1	alpha-glucan water dikinase, chloroplast precursor, putative,
triplet767	Traes_4AL_77FA77D61	HC1	Traes_4BS_4B6321DD91	HC1	Traes_4DS_AD829B4BA	HC1	LOC_Os12g06260.1	harpin-induced protein 1 domain containing protein,
triplet768	Traes_7AL_C142F05C9	HC2	Traes_7BL_92994F217	HC2	Traes_7DL_2E248FD67	HC1	LOC_Os02g57590.1	rRNA 2-O-methyltransferase fibrillarin 2, putative,
triplet769	Traes_2AL_0B9A67414	HC1	Traes_2BL_658C75999	HC1	Traes_2DL_D8D157404	HC1	LOC_Os04g47310.1	expressed protein
triplet770	Traes_6AS_E55919F58	HC1	Traes_6BS_00D344B61	HC1	Traes_6DS_FC592871B	HC1	LOC_Os02g10720.1	expressed protein
triplet771	Traes_6AL_D0DAF923E	HC1	Traes_6BL_F1AC805AA	HC1	Traes_6DL_E31E7DEE8	HC1	LOC_Os02g52640.1	xyloglucan fucosyltransferase, putative, expressed
triplet772	Traes_5AL_104BAD095	HC1	Traes_5BL_25853B117	HC1	Traes_5DL_FB06824E1	HC1	LOC_Os07g04240.1	succinate dehydrogenase flavoprotein subunit,mitochondrial
triplet773	Traes_2AL_C8A429FEF	HC1	Traes_2BL_154163880	HC1	Traes_2DL_4B466C656	HC1	LOC_Os04g45670.1	src homology-3 domain protein 3, putative, expressed
triplet774	Traes_7AS_E110CFCF9	HC3	Traes_7BS_C7CB02DEA	HC2	Traes_7DS_199CEBCC3	HC2	LOC_Os09g27890.1	lysM domain-containing GPI-anchored protein precursor,
triplet775	Traes_2AL_C8CBB1EA4	HC2	Traes_2BL_9E2DF50CB	HC1	Traes_2DL_490309D0E	HC1	LOC_Os04g38640.1	OsDegp5 - Putative Deg protease homologue, expressed
triplet776	Traes_1AL_66905FFA1	HC1	Traes_1BL_3B45BF732	HC1	Traes_1DL_ACAEB6E49	HC1	LOC_Os03g24910.1	nodulation protein-related, putative, expressed
triplet777	Traes_1AS_74E6A4EC7	HC1	Traes_4BS_AB9EE132F	HC1	Traes_4DL_54206FBF31	HC1	LOC_Os03g24590.1	mTERF domain containing protein, expressed
triplet778	Traes_2AS_C205A90BA	HC1	Traes_2BS_2FD1D68FB	HC2	Traes_2DS_7704B7B03	HC1	LOC_Os07g48960.1	OsLonP3 - Putative Lon protease homologue, expressed
triplet779	Traes_3AL_3B2347181	HC1	Traes_3B_6DD211B7F	HC1	Traes_3DL_7E0F183DA	HC1	LOC_Os01g43330.1	extra-large G-protein-related, putative, expressed
triplet780	Traes_4AL_4D9D7CCD2	HC1	Traes_4BS_2DED67429	HC1	Traes_4DS_FD6DED0F1	HC1	LOC_Os11g14950.1	ACT domain containing protein, expressed
triplet781	Traes_2AL_C58393478	HC1	Traes_2BL_8825A45DA	HC1	Traes_2DL_BD6982F06	HC1	LOC_Os04g31320.1	SWIB/MDM2 domain containing protein, expressed
triplet782	Traes_6AS_425FCB942	HC2	Traes_6BS_77CF501B1	HC2	Traes_6DS_2F56AA4F3	HC2	LOC_Os09g02130.1	expressed protein
triplet783	Traes_2AS_AFBCF157B	HC1	Traes_2BS_1C1C3CF4B	HC1	Traes_2DS_1208A147B	HC1	LOC_Os07g22580.1	rhoGAP domain containing protein, expressed
triplet784	Traes_6AS_68F131CA5	HC3	Traes_6BS_F34130139	HC1	Traes_6DS_D3AE1781A	HC3	LOC_Os02g05450.1	Homeobox domain containing protein, expressed
triplet785	Traes_6AL_5FA302244	HC1	Traes_6BL_63232BF65	HC3	Traes_6DL_CAEE80DA0	HC1	LOC_Os02g45460.1	expressed protein
triplet786	Traes_1AS_682A666AE	HC1	Traes_1BS_757804D58	HC1	Traes_1DS_0435E9A1F	HC1	LOC_Os06g14510.2	glucose-6-phosphate isomerase, putative, expressed
triplet787	Traes_7AS_B8E8A2F55	HC1	Traes_7BS_7E91DE546	HC1	Traes_7DS_469ED3135	HC1	LOC_Os06g11780.1	MYB family transcription factor, putative, expressed
triplet788	Traes_6AS_521062575	HC2	Traes_6BS_6F8DEF103	HC1	Traes_6DS_2F1995526	HC1	LOC_Os04g32950.1	calreticulin precursor protein, putative, expressed
triplet789	Traes_4AS_4B236E907	HC1	Traes_4BS_EC0B0446F	HC1	Traes_4DL_BBA5E7BFC	HC1	LOC_Os03g46490.1	40S ribosomal protein S21, putative, expressed
triplet790	Traes_1AS_1305AF2D1	HC1	Traes_1BS_26A6B2427	HC1	Traes_1DS_DF14B26E1	HC1	LOC_Os05g05220.1	glioma tumor suppressor candidate region gene 2 protein,
triplet791	Traes_3AL_9F4685A4E	HC2	Traes_3B_1C3981EA2	HC1	Traes_3DL_533592F08	HC3	LOC_Os08g21840.1	50S ribosomal protein L15, putative, expressed
triplet792	Traes_2AL_D4BF4AE24	HC1	Traes_2BL_11A4F903B	HC1	Traes_2DL_8F04980F0	HC1	LOC_Os04g31070.1	acyl-desaturase, chloroplast precursor, putative, expressed
triplet793	Traes_1AL_49F3FF5E8	HC1	Traes_1BL_4B533E1BE	HC1	Traes_1DL_86856070A	HC1	LOC_Os03g11590.1	integral membrane protein, putative, expressed
triplet794	Traes_7AS_40984D058	HC2	Traes_7BS_7CE784C2C	HC2	Traes_7DS_0554D792C	HC2	LOC_Os02g14120.1	BRASSINOSTEROID INSENSITIVE 1-associated receptor kinase 1
triplet795	Traes_5AS_8771F0705	HC1	Traes_5BS_473644413	HC1	Traes_5DS_E4B0950BE	HC1	LOC_Os12g40770.1	ankyrin-1, putative, expressed
triplet796	Traes_1AS_AD4E30EB3	HC2	Traes_1BS_B99F5983F	HC1	Traes_1DS_CAF1837E1	HC1	LOC_Os05g04070.1	expressed protein
triplet797	Traes_6AL_9CC1C1B13	HC1	Traes_6BL_25AA39AE9	HC3	Traes_6DL_7B037C9311	HC1	LOC_Os02g48900.1	aspartic proteinase nepenthesin-1 precursor, putative,
triplet798	Traes_7AL_484283CC5	HC3	Traes_7BL_0F30583C3	HC1	Traes_7DL_1BA6ADDA9	HC3	LOC_Os08g42540.1	ubiquitin thioesterase otubain-like, putative, expressed
triplet799	Traes_4AS_1DD58D822	HC1	Traes_4BL_D04231944	HC1	Traes_4DL_9DAC1323B	HC1	LOC_Os03g18640.1	laccase precursor protein, putative, expressed
triplet800	Traes_4AL_63ED7C6F01	HC1	Traes_4BS_4429F2B96	HC1	Traes_4DS_70D1268E0	HC1	LOC_Os02g15970.5	alpha-hemolysin, putative, expressed
triplet801	Traes_2AL_6355E52EB	HC2	Traes_2BL_6AF8F1F68	HC1	Traes_2DL_7B41324B5	HC1	LOC_Os04g43670.1	expressed protein
triplet802	Traes_2AS_15B9A044C	HC1	Traes_2BS_0F79481AE	HC1	Traes_2DS_C0B1BCD8A	HC1	LOC_Os07g42810.1	adaptor complexes medium subunit family domain containing
triplet803	Traes_7AL_A1EA63AD2	HC1	Traes_7BL_B8F8E0C68	HC2	Traes_7DL_300C570AD	HC1	LOC_Os08g02340.2	60S acidic ribosomal protein, putative, expressed
triplet804	Traes_2AS_55338905E	HC1	Traes_2BS_508A23092	HC1	Traes_2DS_310CE3417	HC1	LOC_Os07g32670.1	expressed protein
triplet805	Traes_2AS_DAD5C5126	HC1	Traes_2BS_F47964983	HC1	Traes_2DS_F7359F7FF	HC1	LOC_Os12g07220.1	bacterial transferase hexapeptide domain containing
triplet806	Traes_5AL_737DE6F9D	HC1	Traes_5BL_8F14CA529	HC2	Traes_5DL_9E18D52F1	HC1	LOC_Os09g22450.1	lipase, putative, expressed
triplet807	Traes_6AL_DB4CA1125	HC1	Traes_6BL_69E7B30B8	HC1	Traes_6DL_D405BA1A1	HC1	LOC_Os02g52820.1	cold-induced protein, putative, expressed
triplet808	Traes_4AL_058C42568	HC1	Traes_4BS_FE6AD79BA	HC1	Traes_4DS_CDC8E6A04	HC1	LOC_Os01g49060.1	prenyltransferase, putative, expressed
triplet809	Traes_5AL_63D762DF1	HC1	Traes_5BL_C7D75157B	HC1	Traes_5DL_40334DC5F	HC1	LOC_Os07g15680.1	phospholipase D, putative, expressed
triplet810	Traes_5AL_B6DB918D9	HC1	Traes_5BL_68A5FC522	HC1	Traes_5DL_B05388270	HC1	LOC_Os07g04200.1	bacterial transferase hexapeptide domain containing
triplet811	Traes_5AL_D5C6ED23C	HC1	Traes_5BL_FAE02D138	HC1	Traes_5DL_8056E2830	HC2	LOC_Os02g57060.1	OsCttP2 - Putative C-terminal processing peptidase
triplet812	Traes_1AL_1D67DFF81	HC1	Traes_1BL_24647F684	HC1	Traes_1DL_EC672E455	HC1	LOC_Os10g38980.1	expressed protein
triplet813	Traes_7AS_55DBE8588	HC4	Traes_7BS_7AA6B02E4	HC4	Traes_7DS_2727F436B	HC4	LOC_Os06g11920.1	endonuclease/exonuclease/phosphatase family domain
triplet814	Traes_2AL_A1F33894A	HC1	Traes_2BL_9AF083258	HC1	Traes_2DL_60D449118	HC1	LOC_Os04g40150.1	glycosyl transferase family 17 protein, putative, expressed
triplet815	Traes_2AL_B80FBA498	HC1	Traes_2BL_74E9EDE20	HC1	Traes_2DL_C5DF222F8	HC1	LOC_Os04g55730.1	alpha-N-acetylglucosaminidase, putative, expressed
triplet816	Traes_4AL_A063268BE	HC1	Traes_4BL_640B28938	HC2	Traes_4DL_4F1282E1A	HC1	LOC_Os02g57560.1	tyrosine protein kinase domain containing protein,
triplet817	Traes_1AS_4226C8D68	HC1	Traes_1BS_83530A5811	HC1	Traes_1DS_D4FB403C4	HC1	LOC_Os07g24000.1	AWPM-19-like membrane family protein, putative, expressed
triplet818	Traes_1AL_258EC659D	HC1	Traes_1BL_3FE9CCE71	HC1	Traes_1DL_BC29C5E281	HC1	LOC_Os05g27950.1	DUF538 domain containing protein, putative, expressed
triplet819	Traes_2AS_C2645C8B9	HC1	Traes_2BS_4C402296B	HC1	Traes_2DS_674DC992C	HC1	LOC_Os07g27110.1	RNA recognition motif containing protein, expressed
triplet820	Traes_4AS_EF48BBCCF	HC1	Traes_4BL_D1AA966DE	HC1	Traes_4DL_9F7C8C343	HC3	LOC_Os03g22120.2	sucrose synthase, putative, expressed
triplet821	Traes_2AS_8E650B00A	HC1	Traes_2BS_F118753CB	HC2	Traes_2DS_8412888CC	HC1	LOC_Os04g32050.1	transposon protein, putative, unclassified, expressed
triplet822	Traes_6AL_BEB052200	HC1	Traes_6BL_892957004	HC1	Traes_6DL_788E0C8CE	HC1	LOC_Os02g44690.1	HSPC171 protein, putative, expressed
triplet823	Traes_7AS_06D39CC03	HC3	Traes_7BS_D1C00337F	HC3	Traes_7DS_CA61ECF35	HC2	LOC_Os06g13220.1	expressed protein
triplet824	Traes_5AL_DD693B811	HC1	Traes_5BL_5B1D93E6D	HC1	Traes_5DL_788B106BB	HC1	LOC_Os09g01360.1	expressed protein
triplet825	Traes_4AS_424A4DD16	HC1	Traes_4BL_A42FA833B	HC2	Traes_4DL_91F078E7E	HC1	LOC_Os03g14170.1	3-ketoacyl-CoA synthase, putative, expressed
triplet826	Traes_2AL_2BF8A5849	HC1	Traes_2BL_465878523	HC1	Traes_2DL_2C7F70DC1	HC1	LOC_Os05g24010.1	receptor protein kinase-like, putative, expressed
triplet827	Traes_5AL_216F2D145	HC2	Traes_5BL_2EB1160BA	HC2	Traes_5DL_B413FD022	HC1	LOC_Os08g42740.2	IBR domain containing protein, putative, expressed
triplet828	Traes_5AL_8D691DB9A	HC1	Traes_5BL_DE1F15859	HC1	Traes_5DL_2E700FDD1	HC1	LOC_Os09g10850.1	meiotic coiled-coil protein 7, putative, expressed
triplet829	Traes_2AS_1C2174244	HC1	Traes_2BS_53F22A555	HC1	Traes_2DS_E695A9776	HC2	LOC_Os11g35340.1	methyltransferase, putative, expressed
triplet830	Traes_6AS_94B61ADF8	HC1	Traes_6BS_D44F3278C	HC2	Traes_6DS_086930130	HC1	LOC_Os02g39360.1	B-box zinc finger family protein, putative, expressed
triplet831	Traes_5AL_0C73C50BA	HC2	Traes_5BL_903FF6CF5	HC1	Traes_5DL_4FB0ED212	HC3	LOC_Os09g34000.1	expressed protein
triplet832	Traes_6AS_D41E09D9F	HC4	Traes_3B_20DFB59D5	HC4	Traes_7DL_B711586A1	HC3	LOC_Os03g49260.2	lipoxygenase, putative, expressed
triplet833	Traes_3AL_1FE57A72C	HC2	Traes_3B_CA976D0F9	HC1	Traes_3DL_4A6765AB0	HC2	LOC_Os01g63250.1	josephin, putative, expressed
triplet834	Traes_3AL_6FA07BD66	HC4	Traes_3B_5ACB6A942	HC4	Traes_3DL_9C62E1054	HC4	LOC_Os04g41490.1	DNA-directed RNA polymerase III subunit RPC1, putative,
triplet835	Traes_2AS_5860FE0D7	HC2	Traes_2BS_486CB3314	HC1	Traes_2DS_3CD448070	HC2	LOC_Os11g41650.2	adenylyl-sulfate kinase, putative, expressed
triplet836	Traes_1AL_103266D84	HC1	Traes_1BL_C87C08CEE	HC1	Traes_1DL_B899C9829	HC3	LOC_Os12g07150.2	amidase family protein, putative, expressed
triplet837	Traes_1AL_ED40F32FA	HC1	Traes_1BL_A2B322C83	HC1	Traes_1DL_2086DC17A	HC2	LOC_Os03g03130.1	ubiquitin-conjugating enzyme, putative, expressed
triplet838	Traes_5AL_44570C8AA	HC1	Traes_5BL_B81842E5B	HC1	Traes_5DL_DA76A0727	HC1	LOC_Os12g01200.3	senescence-induced receptor-like serine/threonine-protein
triplet839	Traes_7AS_BAD262E31	HC2	Traes_7BS_8EE47AF1F	HC1	Traes_7DS_5DABFCA1E	HC1	LOC_Os06g07474.1	tetratricopeptide repeat domain containing protein,
triplet840	Traes_1AL_65751BFFC	HC1	Traes_1BL_F49CB555C	HC1	Traes_1DS_03043A8E4	HC1	LOC_Os05g14860.1	seven in absentia protein family domain containing protein,
triplet841	Traes_5AL_6C02AB5F8	HC1	Traes_5BL_DA36E44C41	HC1	Traes_5DL_BE2E29504	HC1	LOC_Os09g32450.1	DNA topoisomerase 3 protein, putative, expressed
triplet842	Traes_5AL_9831F9D10	HC2	Traes_5BL_660EDC9D6	HC2	Traes_5DL_E5937D0E5	HC1	LOC_Os09g28810.1	RNA recognition motif containing protein, putative,
triplet843	Traes_3AS_529205E34	HC2	Traes_3B_D5384DBB3	HC1	Traes_3DS_43D0A7613	HC4	LOC_Os01g16920.1	embryonic protein DC-8, putative, expressed
triplet844	Traes_5AL_77CAF5A8B	HC1	Traes_5BL_B7D327C5B	HC1	Traes_5DL_192FD9C3C	HC2	LOC_Os02g15730.1	plastocyanin-like domain containing protein, putative,
triplet845	Traes_2AS_D11AD107B	HC1	Traes_2BS_4A4C9BD80	HC1	Traes_2DS_64EC7E533	HC1	LOC_Os04g01290.1	proteasome subunit, putative, expressed
triplet846	Traes_3AS_7AE96DE16	HC2	Traes_3B_D09388C4B	HC4	Traes_3DS_FE77D6C8C	HC2	LOC_Os01g07640.1	ankyrin, putative, expressed
triplet847	Traes_7AL_4C589C4BB	HC1	Traes_7BL_89A48F7FD	HC1	Traes_7DL_731D082AC	HC1	LOC_Os06g30910.1	CAAX amino terminal protease family protein, putative,
triplet848	Traes_7AL_0023B60FD	HC1	Traes_7BL_59C85F64E	HC1	Traes_5DL_36EB11D3D	HC1	LOC_Os09g13740.2	SET domain containing protein, expressed
triplet849	Traes_5AL_999754919	HC1	Traes_5BL_B587530F4	HC1	Traes_5DL_E267C60B5	HC1	LOC_Os09g11520.1	DUF565 domain containing protein, putative, expressed
triplet850	Traes_4AL_8F91DD3EC	HC3	Traes_4BS_9B0243EEA	HC1	Traes_4DS_91A5E7AD9	HC1	LOC_Os07g40030.1	WD domain, G-beta repeat domain containing protein,
triplet851	Traes_6AL_D7128393B	HC1	Traes_6BL_0EBB7C768	HC1	Traes_6DL_832F492CB	HC1	LOC_Os06g21580.1	expressed protein
triplet852	Traes_7AL_8C73DEC63	HC2	Traes_7BL_0C69C13AE	HC2	Traes_7DL_1D00B334F	HC3	LOC_Os08g05750.1	pentatricopeptide, putative, expressed
triplet853	Traes_5AL_675D0818E	HC1	Traes_4BL_9F958C426	HC1	Traes_4DL_14C557C45	HC1	LOC_Os02g17520.1	cytochrome c-type biogenesis protein ccmH precursor,
triplet854	Traes_4AS_D87B27F54	HC1	Traes_3B_31C35D833	HC1	Traes_4DL_CCBEC734A	HC3	LOC_Os01g01484.2	light-mediated development protein DET1, putative,
triplet855	Traes_1AL_85055D2EE	HC1	Traes_1BL_5355F8FF91	HC2	Traes_1DL_447A9E446	HC2	LOC_Os05g50170.2	ATPCME, putative, expressed
triplet856	Traes_2AS_4F570BA71	HC1	Traes_2BS_FAF3988C0	HC1	Traes_2DS_3C41744A7	HC1	LOC_Os07g47090.1	KIP1, putative, expressed
triplet857	Traes_7AS_634102ABF	HC2	Traes_7BS_8F739045B	HC2	Traes_7DS_546D3927E	HC2	LOC_Os06g08670.1	glutathione peroxidase, putative, expressed
triplet858	Traes_2AL_EE6E10222	HC1	Traes_2BL_9E24F5D03	HC1	Traes_2DL_57DC25797	HC1	LOC_Os05g27340.1	expressed protein
triplet859	Traes_1AS_343F208CE	HC1	Traes_1BS_336C90B81	HC1	Traes_1DS_AA28FA900	HC1	LOC_Os05g11250.1	lachrymatory factor synthase, putative, expressed
triplet860	Traes_6AL_C141DEE3A	HC1	Traes_6BL_A95D82BE3	HC1	Traes_6DL_F101C7DB6	HC1	LOC_Os02g39290.1	TRAF-type zinc finger family protein, expressed
triplet861	Traes_4AL_8BCE46958	HC1	Traes_4BS_49F12ED80	HC1	Traes_4DL_4FD3FC9A9	HC1	LOC_Os11g40140.1	peptidase, T1 family, putative, expressed
triplet862	Traes_4AL_C39245F02	HC1	Traes_4BS_B509DAF1B	HC1	Traes_4DS_9FAF0C2DF	HC1	LOC_Os11g20689.1	exosome complex exonuclease, putative, expressed
triplet863	Traes_4AL_A8EEBE537	HC1	Traes_4BS_47C0E033A	HC1	Traes_4DS_DBAA2CC451	HC1	LOC_Os12g02200.1	CAMK_KIN1/SNF1/Nim1_like.6 - CAMK includes
triplet864	Traes_4AL_1FD268B94	HC1	Traes_4BS_3FC1A4939	HC2	Traes_4DS_CB9C8D689	HC1	LOC_Os03g52370.2	PIII4 - Proteinase inhibitor II family protein precursor,
triplet865	Traes_6AS_FDAA3C689	HC1	Traes_6BS_CA87F815A	HC3	Traes_6DS_319D54104	HC2	LOC_Os02g06360.1	uncharacterized protein CPn_0526/CP_0226/CPj0526/CpB0547,
triplet866	Traes_4AL_E50D567D7	HC1	Traes_2BL_B7BCF7A54	HC1	Traes_7DS_F863C67B9	HC1	LOC_Os05g46330.1	MYB family transcription factor, putative, expressed
triplet867	Traes_2AL_00C4630F8	HC1	Traes_2BL_335F9A703	HC1	Traes_2DL_EAE73D39A	HC1	LOC_Os04g47260.1	expressed protein
triplet868	Traes_1AL_AAE6A473E	HC1	Traes_1BL_905336FC5	HC1	Traes_7DL_D54D54535	HC1	LOC_Os05g41110.2	ribosomal protein L7Ae, putative, expressed
triplet869	Traes_3AS_D7F2F36BB	HC2	Traes_3B_D6DE0B587	HC1	Traes_3DS_99B769C0A	HC2	LOC_Os01g05070.1	expressed protein
triplet870	Traes_4AS_36CB7931F	HC1	Traes_4BL_47A020E26	HC1	Traes_4DL_92CE4A8D1	HC1	LOC_Os03g17480.1	IN2-1 protein, putative, expressed
triplet871	Traes_4AS_B1DE7ABF8	HC1	Traes_4BS_E40B9CFCA	HC1	Traes_4DL_F8222D880	HC1	LOC_Os03g22450.1	auxin response factor 75, putative, expressed
triplet872	Traes_2AL_F5AF1DBC9	HC1	Traes_2BL_0F596F7E0	HC1	Traes_2DL_CA10E09CD	HC1	LOC_Os04g42320.1	AT hook motif family protein, expressed
triplet873	Traes_7AS_CA420466A	HC4	Traes_7BS_3828E5630	HC3	Traes_7DS_ACE39DA41	HC1	LOC_Os06g09890.4	smr domain containing protein, expressed
triplet874	Traes_7AL_7D63F19F5	HC1	Traes_7BL_EC4E05301	HC1	Traes_7DL_AB3B173DE	HC1	LOC_Os06g43560.1	phox domain-containing protein, putative, expressed
triplet875	Traes_2AL_93EECC296	HC2	Traes_2BL_F130ED628	HC1	Traes_2DL_D5E96F74C	HC1	LOC_Os07g25420.1	26S proteasome non-ATPase regulatory subunit 8, putative,
triplet876	Traes_6AL_E3156720B	HC1	Traes_6BL_EBFB14EC3	HC1	Traes_6DL_A75F0AE84	HC1	LOC_Os12g27440.1	expressed protein
triplet877	Traes_4AL_0D6377EC1	HC1	Traes_4BL_FE7A22D40	HC1	Traes_4DL_041536715	HC1	LOC_Os03g09090.1	expressed protein
triplet878	Traes_5AL_78AD0AF8E	HC1	Traes_5BL_9B80DEC84	HC1	Traes_5DL_4F38323F3	HC1	LOC_Os07g04700.1	MYB family transcription factor, putative, expressed
triplet879	Traes_1AL_A0A8AEF1E	HC1	Traes_1BL_80339CD03	HC2	Traes_1DL_B2893CE2A	HC2	LOC_Os10g36550.2	CRP3 - Cysteine-rich family protein precursor, expressed
triplet880	Traes_4AS_D70D3CAC6	HC1	Traes_4BL_426AE641E	HC1	Traes_4DL_A7D3E1E2C	HC2	LOC_Os03g10920.1	syntaxin 6, N-terminal domain containing protein, expressed
triplet881	Traes_4AS_1658FFBB2	HC1	Traes_4BL_596FE9C04	HC1	Traes_4DL_4D9E7C414	HC1	LOC_Os03g17210.1	expressed protein
triplet882	Traes_4AL_76C555E93	HC1	Traes_4BS_2492CBE70	HC1	Traes_4DS_6D60BF8CD	HC1	LOC_Os06g49810.1	glycosyl transferase family 8, putative, expressed
triplet883	Traes_1AL_3CAAE417A	HC2	Traes_1BL_3C056CF1D	HC2	Traes_1DL_63EE6F976	HC2	LOC_Os10g37690.1	inner membrane protein, putative, expressed
triplet884	Traes_5AS_E9AC96395	HC1	Traes_5BS_DBEA2794C	HC1	Traes_5DS_89DAA163B	HC1	LOC_Os12g31810.1	cyclin, putative, expressed
triplet885	Traes_2AL_0C599D85F	HC1	Traes_2BL_A0F003DB8	HC1	Traes_2DL_69EE502BC	HC1	LOC_Os04g37920.1	FAD binding domain of DNA photolyase domain containing
triplet886	Traes_3AL_5C3AF444B	HC2	Traes_3B_2B47B5232	HC1	Traes_3DL_C1EAB3535	HC3	LOC_Os01g70430.1	oxidoreductase, short chain dehydrogenase/reductase family
triplet887	Traes_6AS_13A526284	HC1	Traes_6BS_40F480D7E	HC1	Traes_6DS_1B409CE95	HC1	LOC_Os02g14900.1	1,3-beta-glucan synthase component domain containing protein,
triplet888	Traes_4AL_56B8D9731	HC2	Traes_5BL_881B53ED0	HC1	Traes_5DL_5AFAF94F9	HC1	LOC_Os03g25920.1	amino acid permease family protein, putative, expressed
triplet889	Traes_6AL_6DB42F289	HC1	Traes_2BL_B51F2BBE0	HC1	Traes_2DL_1827C450E	HC1	LOC_Os02g44500.1	glutathione peroxidase, putative, expressed
triplet890	Traes_7AL_5A439334C	HC3	Traes_7BL_241070F8C	HC3	Traes_7DL_6B655C9BA	HC3	LOC_Os06g51510.1	expressed protein
triplet891	Traes_6AL_6CACE27B8	HC1	Traes_6BL_139ECC554	HC2	Traes_6DL_C6C4DD608	HC1	LOC_Os02g51020.1	expressed protein
triplet892	Traes_1AL_045B34FC5	HC1	Traes_1BL_34B88BA0F	HC1	Traes_1DL_7BBF984C6	HC1	LOC_Os05g34480.1	expressed protein
triplet893	Traes_5AL_458E737F9	HC1	Traes_5BL_B58B3CA87	HC1	Traes_5DL_BF04520F3	HC1	LOC_Os11g35580.1	disease resistance protein RPM1, putative, expressed
triplet894	Traes_4AL_27FCF3D8A	HC1	Traes_5BL_A901B4A87	HC1	Traes_5DL_5A9F9A3C5	HC1	LOC_Os02g18820.2	WD domain, G-beta repeat domain containing protein,
triplet895	Traes_1AL_DD7FB8E96	HC1	Traes_1BL_B4400C4B7	HC1	Traes_1DL_F9E8D5568	HC1	LOC_Os08g27740.1	transposon protein, putative, unclassified, expressed
triplet896	Traes_6AL_1F82AA714	HC1	Traes_6BL_3BA70941F	HC1	Traes_6DL_D5710F970	HC1	LOC_Os02g51540.1	eukaryotic aspartyl protease domain containing protein,
triplet897	Traes_5AL_FCEBFA9E9	HC3	Traes_5BL_B5FEA5AD6	HC1	Traes_5DL_BBD507BB8	HC3	LOC_Os03g53890.1	N2, N2-dimethylguanosine tRNA methyltransferase, putative,
triplet898	Traes_5AS_C2BDC0F9F	HC1	Traes_5BS_4A9227BEE	HC1	Traes_5DS_503F489A7	HC1	LOC_Os04g52850.1	OTU-like cysteine protease family protein, putative,
triplet899	Traes_5AL_14339BC71	HC2	Traes_5BL_5E48D2D90	HC2	Traes_5DL_628B86979	HC1	LOC_Os09g29430.1	citrate transporter, putative, expressed
triplet900	Traes_5AS_25C984D4C	HC3	Traes_5BS_8D619EADB	HC3	Traes_5DS_E5971A8AB	HC1	LOC_Os12g37960.2	diaminopimelate epimerase, chloroplast precursor, putative,
triplet901	Traes_1AL_531221678	HC1	Traes_1BL_395B80CDB	HC2	Traes_1DL_2DD156BBF	HC1	LOC_Os10g39230.1	tRNA-splicing endonuclease positive effector-related,
triplet902	Traes_4AS_2DCA42965	HC1	Traes_4BL_C3267759F	HC1	Traes_4DL_A8E45AC21	HC1	LOC_Os03g21950.1	fumarate hydratase, mitochondrial precursor, putative,
triplet903	Traes_4AL_82DD84446	HC1	Traes_4BS_E345376981	HC1	Traes_4DS_78D7F1E8E	HC1	LOC_Os11g10460.1	peroxidase precursor, putative, expressed
triplet904	Traes_3AS_DC9473244	HC1	Traes_3B_19377746C	HC1	Traes_3DS_2EE5CF3B1	HC1	LOC_Os01g21960.1	serine/threonine-protein kinase, putative, expressed
triplet905	Traes_6AS_E7529E691	HC1	Traes_6BS_07E2E6601	HC2	Traes_6DS_A2DC7DA32	HC2	LOC_Os02g05610.1	ZOS2-03 - C2H2 zinc finger protein, expressed
triplet906	Traes_2AS_B5A77CE31	HC1	Traes_2BS_41613B19C	HC1	Traes_2DS_29961A077	HC1	LOC_Os07g31720.1	GTPase activating protein, putative, expressed
triplet907	Traes_7AL_C8617C96B	HC1	Traes_7BL_2E50905CB	HC1	Traes_7DL_BA8753E99	HC2	LOC_Os02g47010.1	secretory carrier-associated membrane protein, putative,
triplet908	Traes_5AS_5AAF7135E	HC1	Traes_5BS_69B7E10DB	HC1	Traes_5DL_BD4307B6F	HC1	LOC_Os12g07670.1	transmembrane 9 superfamily member, putative, expressed
triplet909	Traes_4AS_DD5072A70	HC1	Traes_4BL_83F647CBE	HC1	Traes_4DL_29A136781	HC2	LOC_Os03g12940.2	OsFBO13 - F-box and other domain containing protein,
triplet910	Traes_1AL_289284CA4	HC2	Traes_1BL_4AA23FE50	HC4	Traes_1DL_C8E16419C	HC3	LOC_Os04g58630.2	DNA mismatch repair protein MSH3, putative, expressed
triplet911	Traes_3AS_ECAACF24F	HC1	Traes_3B_AA48C0F6F	HC1	Traes_3DS_681EEFE57	HC2	LOC_Os01g10130.1	RNA-dependent RNA polymerase, putative, expressed
triplet912	Traes_6AL_79AE701CD	HC1	Traes_6BL_E3304A410	HC1	Traes_6DL_A63CF8CEB	HC1	LOC_Os03g59170.1	OsAPRL5 adenosine 5'-phosphosulfate reductase-like
triplet913	Traes_6AS_39971C41C1	HC1	Traes_6BS_863D89A2C	HC1	Traes_6DS_2279F5FDA	HC1	LOC_Os06g05250.2	GTP-binding protein GUF1, putative, expressed
triplet914	Traes_5AL_8B5B47A8B	HC4	Traes_5BL_7882E59DA	HC1	Traes_5DL_FD4908733	HC3	LOC_Os03g23970.2	diphthine synthase, putative, expressed
triplet915	Traes_1AS_3610062CB	HC1	Traes_1BS_6C40DD844	HC1	Traes_1DS_9C041C718	HC1	LOC_Os01g18670.1	MDR-like ABC transporter, putative, expressed
triplet916	Traes_5AS_1098CE9FE	HC1	Traes_5BS_280DD47B9	HC1	Traes_5DS_33428252D	HC1	LOC_Os12g10190.1	transposon protein, putative, unclassified, expressed
triplet917	Traes_2AL_510845650	HC1	Traes_2BL_3B40ADBC3	HC1	Traes_2DL_240A56F39	HC1	LOC_Os04g34530.1	integral membrane protein DUF6 containing protein,
triplet918	Traes_5AS_AF0876292	HC4	Traes_5BS_6BCB20F5D	HC3	Traes_5DS_DA324AE92	HC3	LOC_Os12g19304.2	Fe-S metabolism associated domain containing protein,
triplet919	Traes_6AL_AF2F7C5CE	HC3	Traes_6BL_E523688BA	HC2	Traes_6DL_FB126FD7E	HC1	LOC_Os02g43660.1	plastocyanin-like domain containing protein, putative,
triplet920	Traes_7AS_EAB27E725	HC2	Traes_7BL_97AC3748A	HC1	Traes_7DL_5758C6DBF	HC1	LOC_Os06g43280.1	paxneb-related protein, putative, expressed
triplet921	Traes_3AS_512BAC284	HC3	Traes_3B_A52BA8CDC	HC1	Traes_3DS_948E05987	HC1	LOC_Os01g07070.2	transposon protein, putative, CACTA, En/Spm sub-class,
triplet922	Traes_6AL_6E912E340	HC1	Traes_6BL_059E0BFB5	HC3	Traes_6DL_A4EFAD683	HC1	LOC_Os02g39740.1	psaB translation factor, putative, expressed
triplet923	Traes_1AL_74A7618B0	HC1	Traes_1BL_57BAD3C3C	HC1	Traes_1DL_83AA90CEA	HC1	LOC_Os05g23430.2	WD domain, G-beta repeat domain containing protein,
triplet924	Traes_4AL_75D069945	HC1	Traes_4BS_DC076554D	HC1	Traes_4DS_59A46B69A	HC1	LOC_Os03g49880.1	TCP family transcription factor, putative, expressed
triplet925	Traes_2AL_EDC9EB796	HC1	Traes_2BL_3EA528135	HC1	Traes_2DL_990F89D1A	HC1	LOC_Os04g40830.1	cullin family domain containing protein, putative,
triplet926	Traes_7AL_040989DEB	HC1	Traes_7BL_3AB6A6600	HC2	Traes_7DL_AB07B31D7	HC1	LOC_Os01g46210.1	GDSL-like lipase/acylhydrolase, putative, expressed
triplet927	Traes_5AL_ED7F140C4	HC1	Traes_5BL_F393A3875	HC1	Traes_5DL_9E57D5944	HC1	LOC_Os09g36190.1	glycosyl transferase family 8, putative, expressed
triplet928	Traes_4AL_E4358776D	HC1	Traes_4BS_DBB8EB93F	HC1	Traes_4DS_A08EEEE17	HC1	LOC_Os12g02390.1	vacuolar-sorting receptor precursor, putative, expressed
triplet929	Traes_4AS_A254D5597	HC1	Traes_4BL_8F56E443B	HC1	Traes_4DL_31CE08082	HC1	LOC_Os03g27820.1	expressed protein
triplet930	Traes_7AS_0B0DC9CE5	HC1	Traes_7BS_E7BBA5276	HC1	Traes_7DS_485E7E61C	HC1	LOC_Os08g08840.2	phosphate/phosphate translocator, putative, expressed
triplet931	Traes_2AL_02DAA612A	HC1	Traes_2BL_54B0D69B9	HC1	Traes_2DL_7BD77A58C	HC1	LOC_Os07g06570.1	receptor protein kinase CRINKLY4 precursor, putative,
triplet932	Traes_6AL_E94233A40	HC1	Traes_6BL_05A7C3AAF	HC1	Traes_6DL_5D47DC487	HC1	LOC_Os02g57270.2	MYB family transcription factor, putative, expressed
triplet933	Traes_4AS_7C72912D0	HC1	Traes_4BL_9B86A6CED	HC1	Traes_4DL_F0390930B	HC2	LOC_Os03g57280.1	N-dimethylguanosine tRNA methyltransferase, putative,
triplet934	Traes_3AS_533E73A53	HC1	Traes_3B_5560FF380	HC1	Traes_3DS_641D55608	HC1	LOC_Os01g12800.1	peroxisomal membrane protein, putative, expressed
triplet935	Traes_7AL_CBD6BFB38	HC1	Traes_7BL_EFCF54B47	HC2	Traes_7DL_21CCF6E42	HC1	LOC_Os06g49700.2	expressed protein
triplet936	Traes_6AL_0A83F4D11	HC1	Traes_6BL_9DCC694A4	HC3	Traes_6DL_A3E5F9D7C	HC1	LOC_Os09g02810.1	CCAAT/enhancer-binding protein, putative, expressed
triplet937	Traes_7AL_635989DBF	HC1	Traes_7BL_C12DC1916	HC1	Traes_7DL_9D97AB442	HC1	LOC_Os08g27740.1	transposon protein, putative, unclassified, expressed
triplet938	Traes_5AL_DD1665D87	HC1	Traes_5BL_F00EF60B1	HC1	Traes_5DL_20877B6EA	HC1	LOC_Os09g21230.1	AMP-binding enzyme, putative, expressed
triplet939	Traes_2AL_8C082280E	HC3	Traes_2BL_6C8FFBC67	HC4	Traes_2DL_36214DC4B	HC4	LOC_Os04g42040.1	expressed protein
triplet940	Traes_2AL_2AA7D7D92	HC1	Traes_2BL_633BE9A98	HC1	Traes_2DL_30A1DC6B1	HC3	LOC_Os04g51570.1	tyrosine phosphatase, putative, expressed
triplet941	Traes_4AS_3EF63342E	HC1	Traes_4BL_548128927	HC1	Traes_4DL_80D16F241	HC2	LOC_Os03g12414.2	cyclin, putative, expressed
triplet942	Traes_6AL_DDF2EBF31	HC1	Traes_6BL_B2A8BBB52	HC1	Traes_6DL_9F29527A0	HC1	LOC_Os02g54910.1	atATG18b, putative, expressed
triplet943	Traes_3AS_C5B7E61CD	HC2	Traes_3B_723845A93	HC2	Traes_3DS_280AF7AF5	HC2	LOC_Os01g09740.1	F-box/LRR-repeat protein, putative, expressed
triplet944	Traes_6AL_B0BAFBDC1	HC1	Traes_6BL_E51124223	HC1	Traes_6DL_0CB0CD181	HC1	LOC_Os02g52360.1	peptidyl-prolyl cis-trans isomerase CYP40, putative,
triplet945	Traes_4AL_E95E68A9C	HC1	Traes_4BS_C94A8CDA2	HC1	Traes_4DS_FF41BD3B9	HC1	LOC_Os03g51050.1	peptide transporter PTR2, putative, expressed
triplet946	Traes_4AS_1B1F8CCE2	HC1	Traes_4BL_29EF82F6F	HC4	Traes_4DL_5B46B102E	HC4	LOC_Os02g47780.1	hydrolase, alpha/beta fold family domain containing
triplet947	Traes_2AS_3CA2CAB1F	HC1	Traes_2BS_67C199FD1	HC1	Traes_2DS_9520F146E	HC1	LOC_Os07g32660.1	monocopper oxidase, putative, expressed
triplet948	Traes_7AL_0BE351CEA	HC1	Traes_7BL_FDFA49DCF	HC1	Traes_7DL_9636BFE74	HC1	LOC_Os12g31370.1	DNA repair protein Rad51, putative, expressed
triplet949	Traes_4AS_03546C6D7	HC3	Traes_4BS_2C1809260	HC1	Traes_4DL_D9B0A2CE1	HC1	LOC_Os11g34200.1	histone-like transcription factor and archaeal histone,
triplet950	Traes_2AL_F7EBD2544	HC1	Traes_2BL_CBC664341	HC1	Traes_2DL_FEEBAC35D	HC1	LOC_Os04g37530.1	expressed protein
triplet951	Traes_2AL_510FE3192	HC1	Traes_2BL_0CCE42A38	HC1	Traes_2DL_20A9E6F75	HC1	LOC_Os08g20544.1	expressed protein
triplet952	Traes_7AL_58429010B	HC1	Traes_7BL_F6C6D23AB	HC1	Traes_7DL_A09E2790F	HC1	LOC_Os06g47860.1	expressed protein
triplet953	Traes_7AS_55B246D841	HC1	Traes_5BS_55B246D84	HC1	Traes_7DL_55B246D841	HC1	LOC_Os10g11310.2	expressed protein
triplet954	Traes_3AL_DF2848AC0	HC3	Traes_3B_22B0F1E88	HC2	Traes_3DL_0890A3BD5	HC3	LOC_Os01g56100.1	BSD domain containing protein, expressed
triplet955	Traes_5AL_8FC67F18E	HC1	Traes_5BL_A717A876D	HC1	Traes_5DL_DFB360783	HC1	LOC_Os09g30070.1	expressed protein
triplet956	Traes_5AL_BACB2587C	HC3	Traes_5BL_04CF9526F	HC1	Traes_5DL_E0852E7B5	HC1	LOC_Os03g59530.1	protein Kinase-associated protein phosphatase, putative,
triplet957	Traes_7AS_668B1DBD5	HC1	Traes_7BS_DEA49D118	HC2	Traes_7DS_7E8A31C82	HC1	LOC_Os08g39160.1	formyl transferase, putative, expressed
triplet958	Traes_2AL_4B50F426C	HC1	Traes_2BL_B5EB7BF2A	HC1	Traes_2DL_8318D0352	HC3	LOC_Os11g40210.1	remorin C-terminal domain containing protein, putative,
triplet959	Traes_5AL_F490CE585	HC2	Traes_5BL_CFC7BB483	HC2	Traes_5DL_4862AE72A	HC2	LOC_Os03g59640.1	magnesium-chelatase subunit chlD, chloroplast precursor,
triplet960	Traes_4AL_B70438270	HC1	Traes_5BL_E29920B90	HC1	Traes_5DL_1D11F7E68	HC3	LOC_Os04g08160.1	expressed protein
triplet961	Traes_7AS_E93BA070F	HC1	Traes_7BS_62B9F1BEE	HC1	Traes_7DS_FF4263AD5	HC1	LOC_Os06g35410.1	growth regulator related protein, putative, expressed
triplet962	Traes_2AL_8D3123D20	HC1	Traes_2BL_78B69AD87	HC1	Traes_2DL_F1CC5BD18	HC1	LOC_Os04g35700.1	STE_MEKK_ste11_MAP3K.16 - STE kinases include homologs to
triplet963	Traes_1AL_3375E30931	HC1	Traes_1BL_0B4A586E21	HC1	Traes_1DL_E1736953A	HC1
triplet964	Traes_2AS_6163DC61F	HC3	Traes_2BS_A4DEFEB38	HC1	Traes_2DS_241377D05	HC3	LOC_Os07g13590.1	expressed protein
triplet965	Traes_6AS_5FEA0F623	HC1	Traes_6BS_CC5D0AE13	HC1	Traes_6DS_DA9D61A4E	HC1	LOC_Os10g36690.3	dehydration response related protein, putative, expressed
triplet966	Traes_5AL_6317B9B20	HC1	Traes_5BL_8D6E9ADF1	HC1	Traes_5DL_A7465270F	HC1	LOC_Os01g18100.1	OsRhmbd3 - Putative Rhomboid homologue, expressed
triplet967	Traes_7AS_E1C013ADE	HC1	Traes_7BS_06E40320A	HC1	Traes_7DS_65CD11ECA	HC1	LOC_Os06g15410.1	angel, putative, expressed
triplet968	Traes_1AL_F88463367	HC3	Traes_1BL_92756E39D	HC1	Traes_1DL_177CDE650	HC3	LOC_Os05g34600.1	no apical meristem protein, putative, expressed
triplet969	Traes_5AL_4FBC47DAB	HC4	Traes_5BL_BCA2527DF	HC2	Traes_5DL_84D7E1547	HC3	LOC_Os09g36360.1	protein of unknown function containing protein, expressed
triplet970	Traes_4AS_C4001163C	HC1	Traes_4BL_7F0860AB5	HC1	Traes_4DL_CBD89C78D	HC1	LOC_Os03g11590.1	integral membrane protein, putative, expressed
triplet971	Traes_2AS_0FA5ED6AB	HC1	Traes_2BS_EE94553EA	HC1	Traes_2DS_2D338655D	HC1	LOC_Os07g49260.1	importin subunit beta, putative, expressed
triplet972	Traes_1AL_029033BAF	HC1	Traes_1BL_952B475DD	HC2	Traes_1DL_8E42DD294	HC1	LOC_Os10g34670.1	prefoldin, putative, expressed
triplet973	Traes_7AS_4E40525C1	HC4	Traes_7BS_AC21F6D9D	HC4	Traes_7DS_97D5A2A53	HC4	LOC_Os01g46400.1	expressed protein
triplet974	Traes_4AS_6486B493A	HC1	Traes_4BL_941E7DE4D	HC1	Traes_4DL_2527CA8BF	HC1	LOC_Os03g12350.4	two-component response regulator, putative, expressed
triplet975	Traes_4AS_ABE7CBE39	HC1	Traes_4BL_DCA190FF2	HC1	Traes_4DL_9813B67C5	HC1	LOC_Os03g15770.2	tyrosine protein kinase domain containing protein,
triplet976	Traes_5AL_AD0034878	HC1	Traes_5BL_8E1A52A4F	HC1	Traes_5DL_E4D3B835D	HC1	LOC_Os12g19381.1	ribulose bisphosphate carboxylase small chain, chloroplast
triplet977	Traes_7AS_4341FB0C4	HC1	Traes_7BS_84DC21975	HC1	Traes_7DS_58D1566C2	HC1	LOC_Os06g13560.1	SAM dependent carboxyl methyltransferase, putative,
triplet978	Traes_6AS_8B33EAD19	HC1	Traes_6BS_8DE3B76C4	HC2	Traes_6DS_4A7AB0300	HC3	LOC_Os10g20250.1	membrane associated DUF588 domain containing protein,
triplet979	Traes_7AL_2585DE9FB	HC1	Traes_3B_C331916B3	HC1	Traes_7DL_2DF9C185B	HC1	LOC_Os08g13440.2	cupin domain containing protein, expressed
triplet980	Traes_2AL_C5C204FFD	HC1	Traes_2BL_8E1624E11	HC1	Traes_2DL_EC6A4E12F	HC1	LOC_Os04g33770.1	nucleoside-diphosphate-sugar epimerase, putative, expressed
triplet981	Traes_5AS_D9FC2D7DA	HC3	Traes_5BS_F6A325D18	HC2	Traes_5DS_6CD14BA43	HC2	LOC_Os03g49770.1	oxysterol-binding protein, putative, expressed
triplet982	Traes_4AL_CE6489E9E	HC1	Traes_4BS_5222C50FC	HC1	Traes_4DS_818BD92BC	HC1	LOC_Os03g51459.1	expressed protein
triplet983	Traes_2AS_37E5917C5	HC2	Traes_2BS_EF4BF9ADA	HC1	Traes_2DS_E6F8B8DE0	HC1	LOC_Os07g42900.1	helicase domain-containing protein, putative, expressed
triplet984	Traes_4AL_F7B753AB7	HC1	Traes_4BS_9AD7BA887	HC1	Traes_4DS_93C55B8FC	HC1	LOC_Os07g07610.1	RNA polymerase subunit, putative, expressed
triplet985	Traes_4AS_7018A6800	HC1	Traes_4BL_DFEFB5034	HC2	Traes_4DL_31CD2D2C1	HC3	LOC_Os03g10520.1	radical SAM enzyme, putative, expressed
triplet986	Traes_3AS_E6C20ED9C	HC1	Traes_3B_E53EA82D8	HC1	Traes_3DS_0AD625553	HC1	LOC_Os11g32070.1	expressed protein
triplet987	Traes_1AS_F5A8841D2	HC1	Traes_1BS_7949CB07A	HC1	Traes_1DS_D49FED82C	HC1	LOC_Os05g02010.1	expressed protein
triplet988	Traes_5AL_12B7B7A3B	HC1	Traes_5BL_C47B6A9ED	HC1	Traes_5DL_294CF0C3A	HC1	LOC_Os03g60670.1	retrotransposon protein, putative, unclassified, expressed
triplet989	Traes_4AL_AAF133B4E	HC2	Traes_4BS_A3332973B	HC1	Traes_4DS_EAA3829B0	HC1	LOC_Os03g48660.1	DUF1336 domain containing protein, expressed
triplet990	Traes_1AL_CD83B0FA4	HC1	Traes_1BL_E66491DE5	HC1	Traes_1DL_03FCF0D83	HC1	LOC_Os10g42630.1	expressed protein
triplet991	Traes_5AS_F3A1C7A8C	HC3	Traes_5BS_50254EC7B	HC1	Traes_5DS_DEFCEE0BB	HC1	LOC_Os12g43830.1	NUC189 domain containing protein, expressed
triplet992	Traes_1AS_9716EE0D3	HC1	Traes_1BS_D3E61FF03	HC1	Traes_1DS_EC2323D7D	HC1	LOC_Os03g07310.1	growth regulator related protein, putative, expressed
triplet993	Traes_1AS_7D2AE9697	HC1	Traes_1BS_9714F1DCB	HC1	Traes_1DS_2579B0616	HC1	LOC_Os05g08980.2	expressed protein
triplet994	Traes_1AL_3336F1DFB	HC1	Traes_1BL_B5933C412	HC1	Traes_1DL_B714F8325	HC1	LOC_Os08g10570.1	bifunctional purine biosynthesis protein purH, putative,
triplet995	Traes_7AL_278F88E19	HC1	Traes_7BL_22D90B6C6	HC2	Traes_7DL_E82F3FAE6	HC1	LOC_Os08g14850.1	resistance protein, putative, expressed
triplet996	Traes_7AL_420BAE2D2	HC1	Traes_3B_C1F3E5A45	HC1	Traes_3DL_7E980C685	HC1	LOC_Os02g32030.1	elongation factor, putative, expressed
triplet997	Traes_5AL_99A1516C7	HC1	Traes_5BL_5091E3949	HC1	Traes_5DL_22B72DCDF	HC1	LOC_Os03g26200.1	methyltransferase, putative, expressed
triplet998	Traes_3AL_910FD4A43	HC2	Traes_3B_64250A259	HC1	Traes_3DL_DFE5BD85A	HC2	LOC_Os01g36930.1	ubiquitin carboxyl-terminal hydrolase 6, putative,
triplet999	Traes_4AS_85EA00464	HC1	Traes_4BL_081C688E4	HC2	Traes_4DL_65CBE9D3D	HC4	LOC_Os03g15480.1	heat shock protein DnaJ, putative, expressed
triplet1000	Traes_4AL_BACA1A033	HC1	Traes_4BS_5FDAAAB0C	HC1	Traes_4DS_D5E1280B8	HC1	LOC_Os03g51960.1	expressed protein
triplet1001	Traes_4AS_6B1AEFACE	HC1	Traes_4BL_F0B0E6B0A	HC1	Traes_4DL_93F8F88E0	HC2	LOC_Os06g42520.1	transposon protein, putative, unclassified, expressed
triplet1002	Traes_2AS_91BD9E9FB	HC1	Traes_2BS_0FC4E2A69	HC1	Traes_2DS_FEFE7D739	HC1	LOC_Os07g35410.1	TKL_IRAK_DUF26-lc.18 - DUF26 kinases have homology to DUF26
triplet1003	Traes_7AL_EB08EE301	HC2	Traes_7BL_24F94532A	HC1	Traes_7DL_CBE05D40F	HC1	LOC_Os06g50170.1	BRE, putative, expressed
triplet1004	Traes_2AS_3B591E1CF	HC1	Traes_2BS_03CDC4306	HC1	Traes_2DS_285D8EB35	HC1	LOC_Os07g40930.1	WD repeat-containing protein 12, putative, expressed
triplet1005	Traes_1AL_AF2D564DD	HC1	Traes_1BL_05865F944	HC1	Traes_2DS_92E0E4CE8	HC1	LOC_Os05g39390.1	outer membrane protein, OMP85 family protein, expressed
triplet1006	Traes_6AL_BBEF24273	HC1	Traes_6BL_650441AB5	HC2	Traes_6DL_33CEA818C	HC1	LOC_Os02g54490.1	nucleotide binding protein, putative, expressed
triplet1007	Traes_2AS_86E72D049	HC3	Traes_6BS_86E72D049	HC3	Traes_4DL_86E72D049	HC3	LOC_Os06g28980.1	retrotransposon protein, putative, unclassified, expressed
triplet1008	Traes_2AS_8F6BE423E	HC1	Traes_2BS_602DCAD43	HC1	Traes_2DS_B5CD552B6	HC1	LOC_Os08g43700.1	OsSAUR36 - Auxin-responsive SAUR gene family member,
triplet1009	Traes_5AL_3517C0CE2	HC1	Traes_5BL_E99B4DCCB	HC1	Traes_5DL_FB19DD1BE	HC1	LOC_Os01g67134.1	ribosomal L18p/L5e family protein, putative, expressed
triplet1010	Traes_2AL_48F28B0B6	HC3	Traes_2BS_E8B001F43	HC3	Traes_2DL_6B3B3AEC6	HC3	LOC_Os06g08730.1	expressed protein
triplet1011	Traes_6AL_38BACA187	HC1	Traes_6BL_54A0FBC7B	HC2	Traes_6DL_AB806B5E5	HC1	LOC_Os02g47940.1	aminotransferase, classes I and II, domain containing
triplet1012	Traes_3AS_7F20E18E2	HC2	Traes_3B_FE414B631	HC1	Traes_3DS_5FA3D5EF4	HC3	LOC_Os01g17150.1	plastid-specific 50S ribosomal protein 5, chloroplast
triplet1013	Traes_4AL_508BBC1E9	HC1	Traes_4BS_77B906A4F	HC1	Traes_4DS_1FE7028AD	HC1	LOC_Os11g05880.1	exo70 exocyst complex subunit, putative, expressed
triplet1014	Traes_5AS_E2C5A9DF3	HC1	Traes_5BS_9AD74E09C	HC3	Traes_5DS_4408930D5	HC4	LOC_Os07g26610.1	phosphoglucomutase, putative, expressed
triplet1015	Traes_7AL_F5620757F	HC1	Traes_7BL_44A22C7FC	HC1	Traes_7DL_FE0ECD387	HC1	LOC_Os06g26340.1	CGMC_MAPKCMGC_2.10 - CGMC includes CDA, MAPK, GSK3, and
triplet1016	Traes_6AL_28B83AFBB	HC1	Traes_6BL_D816BA883	HC2	Traes_6DL_2B1BD3068	HC1	LOC_Os02g51100.1	arsenical pump-driving ATPase, putative, expressed
triplet1017	Traes_2AS_9DF2DDECC	HC3	Traes_2BS_BA0611DC9	HC2	Traes_2DS_D264DB414	HC1	LOC_Os07g44370.1	dirigent, putative, expressed
triplet1018	Traes_2AL_3F769FE10	HC1	Traes_2BL_8FFBE8AF6	HC1	Traes_2DL_AC63FD8BB	HC1	LOC_Os07g01090.1	transmembrane amino acid transporter protein, putative,
triplet1019	Traes_4AL_BF0D3FF35	HC1	Traes_4BS_287A2E682	HC1	Traes_4DS_AAB3EF935	HC1	LOC_Os11g16410.1	oxidoreductase, short chain dehydrogenase/reductase family,
triplet1020	Traes_2AS_422EC3691	HC1	Traes_2BS_C791FB25A	HC1	Traes_2DS_544CCBC35	HC1	LOC_Os07g41360.1	alpha-1,4-glucan-protein synthase, putative, expressed
triplet1021	Traes_6AL_B906C6F9A	HC1	Traes_6BL_461C092DF	HC3	Traes_6DL_EA7153F7A	HC1	LOC_Os02g46990.1	AAA-type ATPase family protein, putative, expressed
triplet1022	Traes_1AL_EBE83662A	HC1	Traes_1BL_0B9BFEA691	HC1	Traes_1DL_04628B1091	HC1	LOC_Os10g08780.1	expressed protein
triplet1023	Traes_7AS_1A0461728	HC1	Traes_7BS_8C0C58C34	HC1	Traes_7DS_D2746C668	HC1	LOC_Os08g40130.1	heavy metal-associated domain containing protein,
triplet1024	Traes_7AL_C33195CCB	HC1	Traes_7BL_995B43CFA	HC1	Traes_7DL_DB979A72F	HC1	LOC_Os06g42720.1	amino acid transporter, putative, expressed
triplet1025	Traes_5AL_9CC6A4C42	HC1	Traes_5BL_8D16CEDA2	HC1	Traes_5DL_FCE42B92D	HC1	LOC_Os03g55340.1	pentatricopeptide, putative, expressed
triplet1026	Traes_2AS_1ECC1BEDE	HC1	Traes_2BS_EECDF8348	HC1	Traes_2DS_9920CC85C	HC1	LOC_Os07g46630.1	AMP deaminase, putative, expressed
triplet1027	Traes_2AS_88F7D4D96	HC2	Traes_2BS_482C239EC	HC1	Traes_2DS_EAD1BD298	HC2	LOC_Os07g40800.1	PPR repeat domain containing protein, putative, expressed
triplet1028	Traes_4AL_87DA40FD5	HC1	Traes_4BS_D6B47E60D	HC1	Traes_4DS_20D5EF0ED	HC1	LOC_Os11g11780.1	cysteine-rich receptor-like protein kinase 21 precursor,
triplet1029	Traes_5AS_908BF5D38	HC1	Traes_5BS_BD9F3DDA4	HC1	Traes_5DS_F55FF8108	HC1	LOC_Os12g34874.2	bifunctional 3-dehydroquinate dehydratase/shikimate
triplet1030	Traes_4AL_C73E7E6FB	HC2	Traes_5BL_9C1318B2F	HC2	Traes_5DL_EFD6D48C0	HC2	LOC_Os03g14810.1	MYB-like transcription factor DIVARICATA, putative,
triplet1031	Traes_7AS_4F2BF3156	HC1	Traes_7BS_1B525AFF5	HC1	Traes_7DS_559DD9894	HC1	LOC_Os06g42520.1	transposon protein, putative, unclassified, expressed
triplet1032	Traes_7AL_FB9CA62EC	HC1	Traes_7BL_8F45B0A79	HC2	Traes_7DL_F758627D6	HC1	LOC_Os08g28860.1	hydrolase, NUDIX family, domain containing protein,
triplet1033	Traes_7AS_7A7A0CF5B	HC1	Traes_7BS_BA1111780	HC2	Traes_7DS_2452C1E32	HC1	LOC_Os09g32260.2	no apical meristem protein, putative, expressed
triplet1034	Traes_5AL_3AF3E7C87	HC1	Traes_5BL_5081CE9EC	HC1	Traes_5DL_60C61B6C0	HC1	LOC_Os01g41710.1	chlorophyll A-B binding protein, putative, expressed
triplet1035	Traes_6AL_7C6EE2D46	HC1	Traes_6BL_4660848A8	HC1	Traes_6DL_22C536081	HC1	LOC_Os02g47020.1	phosphoribulokinase/Uridine kinase family protein,
triplet1036	Traes_5AL_8309AC091	HC1	Traes_5BL_15797AE03	HC1	Traes_5DL_E4F20CCBC	HC1	LOC_Os03g57890.1	zinc finger A20 and AN1 domain-containing stress-associated
triplet1037	Traes_2AS_3ADE97AEF	HC1	Traes_2BS_74C85C8A4	HC1	Traes_2DS_26FAA3EC9	HC1	LOC_Os07g37400.1	OsFBX257 - F-box domain containing protein, expressed
triplet1038	Traes_1AL_5F5A87122	HC1	Traes_1BL_B44C0D37C	HC1	Traes_1DL_6DA0DFC5B	HC2	LOC_Os01g66290.2	OsMADS21 - MADS-box family gene with MIKCc type-box,
triplet1039	Traes_2AS_6BDE6EB3F	HC1	Traes_2BS_DCE964DEC	HC1	Traes_2DS_66A3A96F0	HC1	LOC_Os02g13970.2	Complex I intermediate-associated protein 30 domain
triplet1040	Traes_1AS_3A19F50F7	HC1	Traes_1BS_C6F54DA18	HC1	Traes_1DS_FFC3A3686	HC1	LOC_Os05g05810.2	DEAD-box ATP-dependent RNA helicase, putative, expressed
triplet1041	Traes_1AS_1A2A6C4FB1	HC1	Traes_1BS_7666D5C68	HC1	Traes_1DS_71D95F607	HC1	LOC_Os08g34258.1	inhibitor I family protein, putative, expressed
triplet1042	Traes_7AL_4B60AB609	HC1	Traes_7BL_5A99A6A24	HC2	Traes_7DL_C9DCF14C9	HC1	LOC_Os11g36480.2	zinc knuckle domain containing protein, expressed
triplet1043	Traes_2AL_9DC58DF84	HC1	Traes_2BL_42012BF26	HC1	Traes_2DL_A455E6C4B	HC3	LOC_Os09g18320.1	bystin, putative, expressed
triplet1044	Traes_5AL_279BB634A	HC1	Traes_5BL_14A0EF2AA	HC1	Traes_5DL_8BEEA07F8	HC1	LOC_Os09g25500.1	expressed protein
triplet1045	Traes_1AL_17F456C3A	HC1	Traes_1BL_EE2D0204A	HC2	Traes_1DL_913BDF4D5	HC1	LOC_Os05g47850.1	chloroplastic group IIA intron splicing facilitator CRS1,
triplet1046	Traes_3AL_A014B9B20	HC1	Traes_3B_17863F332	HC2	Traes_3DL_CBD6C382E	HC2	LOC_Os01g71960.1	endonuclease, putative, expressed
triplet1047	Traes_4AS_25854CBC8	HC1	Traes_4BL_1E24DA78C	HC1	Traes_4DL_01E02A089	HC1	LOC_Os03g07530.2	OsFBK12 - F-box domain and kelch repeat containing protein,
triplet1048	Traes_6AS_5B857E12F	HC1	Traes_6BS_6ED53953A	HC1	Traes_6DS_F359F2588	HC1	LOC_Os06g39750.2	3-ketoacyl-CoA synthase, putative, expressed
triplet1049	Traes_3AL_180BA5947	HC1	Traes_3B_7DD04ED71	HC1	Traes_3DL_DBC5982D4	HC1	LOC_Os01g40280.1	integral membrane protein, putative, expressed
triplet1050	Traes_3AS_3ADF6C8F2	HC1	Traes_3B_77DE2B758	HC1	Traes_3DS_6A27D5272	HC1	LOC_Os01g07410.1	growth regulator related protein, putative, expressed
triplet1051	Traes_6AS_9DAA1C4D1	HC1	Traes_6BS_FB0797963	HC3	Traes_6DS_1A7839044	HC1	LOC_Os06g27650.1	expressed protein
triplet1052	Traes_4AS_B8C6D71F0	HC1	Traes_4BL_2CB714024	HC1	Traes_4DL_A0F77BF5A	HC1	LOC_Os10g33270.1	cyanate hydratase, putative, expressed
triplet1053	Traes_1AL_61A37A885	HC2	Traes_1BL_A1142CE36	HC1	Traes_1DL_30DB223E7	HC1	LOC_Os10g39910.1	expressed protein
triplet1054	Traes_2AS_5884229E4	HC3	Traes_2BS_301B4422F	HC3	Traes_2DS_81BDC3C01	HC3	LOC_Os03g26820.1	LTPL52 - Protease inhibitor/seed storage/LTP family protein
triplet1055	Traes_2AL_00C0B0A20	HC1	Traes_2BL_26CA9BD3B	HC1	Traes_2DL_65004C5E2	HC1	LOC_Os08g33920.1	60S ribosomal protein L34, putative, expressed
triplet1056	Traes_7AS_1D5D7EEBF	HC2	Traes_7BS_3082E5A3C	HC1	Traes_7DS_B00665CFA	HC2	LOC_Os06g11380.1	geminivirus Rep-interacting motor protein, putative,
triplet1057	Traes_4AL_D3AD24DF3	HC1	Traes_4BS_DB082B79D	HC1	Traes_4DS_B3F692AFC	HC1	LOC_Os02g42910.1	expressed protein
triplet1058	Traes_1AL_222FC742B	HC1	Traes_1BL_0ECBE7C04	HC4	Traes_1DL_608182CBD	HC2	LOC_Os01g33090.1	expressed protein
triplet1059	Traes_2AS_C69231934	HC1	Traes_2BS_A3C5F6B38	HC1	Traes_2DS_6E564A7CF	HC1	LOC_Os11g38959.1	40S ribosomal protein S9-2, putative, expressed
triplet1060	Traes_2AL_FDE94D811	HC1	Traes_2BS_02A1D8B64	HC1	Traes_2DL_989BAEA47	HC1	LOC_Os05g09630.1	homeobox domain containing protein, expressed
triplet1061	Traes_5AL_555669B33	HC3	Traes_4BL_F2AF3C50A	HC1	Traes_4DL_D5F73F691	HC1	LOC_Os03g01100.1	endonuclease, putative, expressed
triplet1062	Traes_4AS_05DF3EE38	HC1	Traes_4BL_D62C8D3DE	HC1	Traes_4DL_F720BB476	HC1	LOC_Os03g17440.1	expressed protein
triplet1063	Traes_1AL_60B9E2627	HC1	Traes_1BL_FAC03ADDA	HC1	Traes_1DL_08ECA7871	HC1	LOC_Os05g40200.1	inactive receptor kinase At2g26730 precursor, putative,
triplet1064	Traes_2AL_4D4595F8A	HC1	Traes_2BL_34FE64341	HC2	Traes_2DL_30A76D312	HC1	LOC_Os04g56670.2	S4 domain containing protein, putative, expressed
triplet1065	Traes_2AL_29B7234E2	HC1	Traes_2BL_EFCBE44E8	HC1	Traes_2DL_2A3322D4F	HC1	LOC_Os04g41450.1	TGF-beta receptor, type I/II extracellular region,
triplet1066	Traes_7AL_E6076B3D1	HC1	Traes_7BL_50143FC15	HC3	Traes_7DL_5D9E515FF	HC1	LOC_Os06g50146.1	calcium-dependent protein kinase CPK1 adapter protein 2,
triplet1067	Traes_1AL_F1970FAAB	HC1	Traes_5BL_DD4DAF09E	HC2	Traes_1DL_CEBABA8C5	HC1	LOC_Os10g41180.1	expressed protein
triplet1068	Traes_5AL_5DE04EAC6	HC2	Traes_5BL_2D61BA03D	HC1	Traes_5DL_21090CF5B	HC1	LOC_Os09g33900.1	FAD dependent oxidoreductase domain containing protein,
triplet1069	Traes_2AL_DB34A43DD	HC1	Traes_2BL_4618D6246	HC1	Traes_2DL_110BF5A9F	HC1	LOC_Os03g05280.1	ras-related protein, putative, expressed
triplet1070	Traes_3AL_0611800C6	HC1	Traes_3B_B5696416B	HC1	Traes_3DL_C1FD5EB05	HC1	LOC_Os01g37910.1	vacuolar-processing enzyme precursor, putative, expressed
triplet1071	Traes_2AL_F81E950E1	HC1	Traes_2BL_9CED77E4D	HC1	Traes_2DL_29455FE17	HC1	LOC_Os02g07210.3	OTU-like cysteine protease family protein, putative,
triplet1072	Traes_7AL_1E264B402	HC2	Traes_7BL_C5FBEF2DE	HC3	Traes_7DL_2058A21B2	HC2	LOC_Os08g03600.1	expressed protein
triplet1073	Traes_4AS_3E357AD325	HC1	Traes_4BL_575FB2CCD	HC1	Traes_4DL_7C2B0F74C	HC1	LOC_Os03g27580.1	expressed protein
triplet1074	Traes_4AL_E71877766	HC1	Traes_4BS_3CADA573D	HC1	Traes_4DS_2337DF298	HC1	LOC_Os11g06670.1	expressed protein
triplet1075	Traes_3AS_E18820916	HC1	Traes_3B_C9E8BD0ED	HC2	Traes_3DS_272BCEE75	HC3	LOC_Os01g33000.1	expressed protein
triplet1076	Traes_7AL_82AF58D4C	HC1	Traes_7BL_4FC7BECC8	HC1	Traes_7DL_7CAF8712F	HC1	LOC_Os06g43610.1	formamidopyrimidine-DNA glycosylase, putative, expressed
triplet1077	Traes_1AS_5FBF412A8	HC3	Traes_1BS_C340BD2D3	HC1	Traes_1DS_258FBCF88	HC1	LOC_Os05g05450.1	MA3 domain containing protein, expressed
triplet1078	Traes_7AL_B3B78EE36	HC1	Traes_7BL_1AC36A6FD	HC1	Traes_7DL_0176A3542	HC1	LOC_Os06g22670.1	tesmin/TSO1-like CXC domain containing protein, expressed
triplet1079	Traes_4AL_95E3ABDAD	HC1	Traes_4BS_2F7AD0A741	HC1	Traes_4DS_5B42A01C3	HC1	LOC_Os01g63310.1	DUF740 domain containing protein, expressed
triplet1080	Traes_1AL_B64E75138	HC1	Traes_1BL_0269D9329	HC1	Traes_1DL_A5D3C332D	HC2	LOC_Os05g33600.1	cytochrome P450 72A1, putative, expressed
triplet1081	Traes_2AL_438E6DBB8	HC2	Traes_2BL_2BD947321	HC2	Traes_2DL_899CF26AD	HC2	LOC_Os04g49990.2	AT hook motif domain containing protein, expressed
triplet1082	Traes_6AS_92497D630	HC3	Traes_7BL_92497D630	HC3	Traes_6DL_92497D630	HC3	LOC_Os09g08890.1	mitochondrial 60S ribosomal protein L5, putative, expressed
triplet1083	Traes_3AS_2943E5667	HC2	Traes_3B_D767EA9FE	HC1	Traes_3DS_6F0C760D7	HC2	LOC_Os11g43960.1	mitochondrial carrier protein, putative, expressed
triplet1084	Traes_1AL_FE03E37F9	HC1	Traes_1BL_7479183FB	HC1	Traes_1DL_C734DD45D	HC1	LOC_Os05g28510.2	importin subunit beta, putative, expressed
triplet1085	Traes_2AS_3B304FDC2	HC1	Traes_2BS_3F5D16C1B	HC2	Traes_2DS_9D474F976	HC1	LOC_Os07g42860.1	cyclin, putative, expressed
triplet1086	Traes_3AL_562D6614F	HC1	Traes_3B_2C82C2B7B	HC1	Traes_3DL_2DC78B18A	HC1	LOC_Os01g68120.1	DCL3, putative, expressed
triplet1087	Traes_7AS_7C45BF3DD	HC1	Traes_7BS_E32F0185D	HC1	Traes_7DS_2E80F225D	HC1	LOC_Os06g15700.1	expressed protein
triplet1088	Traes_5AL_9E5D9BDBC	HC2	Traes_5BL_DBE7485B1	HC1	Traes_5DL_E4241F207	HC1	LOC_Os09g24840.1	GASR10 - Gibberellin-regulated GASA/GAST/Snakin family
triplet1089	Traes_6AL_26A85D50D	HC1	Traes_6BL_1243012B6	HC1	Traes_6DL_506349BAB	HC1	LOC_Os02g41990.1	expressed protein
triplet1090	Traes_5AL_FD1216172	HC1	Traes_5BL_2B62E8D38	HC1	Traes_5DL_C9E59CEEF	HC1	LOC_Os03g56830.2	ad-003, putative, expressed
triplet1091	Traes_1AL_C9A9FA2AB	HC1	Traes_1BL_9B294204B	HC1	Traes_1DL_9A2D23AFC	HC1	LOC_Os05g50800.2	expressed protein
triplet1092	Traes_7AL_0A85A179C	HC1	Traes_7BL_89A24C544	HC1	Traes_7DL_B5B9EC07F	HC1	LOC_Os06g45830.1	expressed protein
triplet1093	Traes_5AS_89A21B76E	HC1	Traes_5BS_50A50FBC7	HC1	Traes_5DS_5DB217D0C	HC1	LOC_Os03g37984.2	amino acid permease family protein, putative, expressed
triplet1094	Traes_5AL_2502ED952	HC1	Traes_4BL_FFABE2057	HC1	Traes_4DL_EC8D96B56	HC1	LOC_Os05g16395.1	expressed protein
triplet1095	Traes_2AL_9AB6800DB	HC3	Traes_2BL_9026F5C8D	HC3	Traes_2DL_E48BA5BB0	HC3	LOC_Os04g57730.1	uracil-DNA glycosylase, putative, expressed
triplet1096	Traes_1AS_DF6E8A48B	HC4	Traes_1BS_1425AAD7C	HC1	Traes_1DS_B1B88D99E	HC1	LOC_Os07g26490.1	ankyrin repeat domain containing protein, expressed
triplet1097	Traes_4AL_97CDAC3EB	HC1	Traes_4BS_FD8E59B22	HC1	Traes_4DS_26600563E	HC1	LOC_Os09g28730.1	gibberellin receptor GID1L2, putative, expressed
triplet1098	Traes_3AL_3A0C062BD	HC1	Traes_3B_0C6F027E8	HC1	Traes_3DL_01FB41E811	HC1	LOC_Os01g37560.3	chaperone protein dnaJ 49, putative, expressed
triplet1099	Traes_2AL_F3FB21AE1	HC2	Traes_2BL_E858BADD2	HC1	Traes_2DL_8A956E922	HC3	LOC_Os01g62980.1	LTPL101 - Protease inhibitor/seed storage/LTP family
triplet1100	Traes_7AL_226028C17	HC1	Traes_7BL_A38105EC0	HC1	Traes_7DL_ADFCB28B3	HC1	LOC_Os06g45590.1	glyceraldehyde-3-phosphate dehydrogenase, putative,
triplet1101	Traes_1AL_114B29053	HC2	Traes_1BL_058EB225D	HC2	Traes_1DL_DB746BA49	HC2	LOC_Os05g46260.1	exostosin, putative, expressed
triplet1102	Traes_5AL_AC0A32629	HC1	Traes_5BL_DAE1BD995	HC1	Traes_5DL_831BD5039	HC1	LOC_Os03g59080.1	AMP-binding enzyme, putative, expressed
triplet1103	Traes_6AL_A0A31AA9F	HC1	Traes_6BL_ED40C8806	HC1	Traes_6DL_C215BACFD	HC1	LOC_Os02g40510.1	response regulator receiver domain containing protein,
triplet1104	Traes_1AS_1A8023A17	HC1	Traes_1BS_170500B8B	HC1	Traes_1DS_A477459F0	HC1	LOC_Os05g04630.5	retrotransposon protein, putative, SINE subclass, expressed
triplet1105	Traes_3AL_88DD697D6	HC2	Traes_3B_BDF35DD7B	HC1	Traes_3DL_7D2C9CB7B	HC1	LOC_Os01g61560.1	phosphatidate cytidylyltransferase, putative, expressed
triplet1106	Traes_1AL_ECC306E9A	HC1	Traes_6BS_A3926FE2E	HC1	Traes_5DL_4A559738A	HC4	LOC_Os01g23900.1	retrotransposon protein, putative, unclassified, expressed
triplet1107	Traes_1AL_4A48DFED8	HC2	Traes_1BL_96A13C19A	HC1	Traes_1DL_2A17EE523	HC2	LOC_Os05g33880.1	cysteine proteinase inhibitor precursor protein, putative,
triplet1108	Traes_6AL_0E21C52D0	HC2	Traes_6BL_00DDAC4B3	HC3	Traes_6DL_D0622E217	HC2	LOC_Os02g51860.1	dehydration response related protein, putative, expressed
triplet1109	Traes_7AL_5F21F6932	HC1	Traes_7BL_612EB6214	HC1	Traes_7DL_9D207AC31	HC1	LOC_Os06g43630.1	sucrose-phosphate synthase, putative, expressed
triplet1110	Traes_2AL_639D9B804	HC2	Traes_2BL_63C8E35E4	HC1	Traes_2DL_9E3C831EF	HC2	LOC_Os08g23180.1	fasciclin-like arabinogalactan protein 8 precursor,
triplet1111	Traes_3AS_276311085	HC1	Traes_3B_90F2B79E9	HC1	Traes_3DS_1ACCE86E6	HC4	LOC_Os01g05670.1	3-oxo-5-alpha-steroid 4-dehydrogenase, putative, expressed
triplet1112	Traes_5AL_2C5DAF3E2	HC4	Traes_5BL_57FD3AD51	HC1	Traes_5DL_F6B53BF4E	HC1	LOC_Os09g12780.1	expressed protein
triplet1113	Traes_6AL_A49A6DF9A	HC1	Traes_6BL_5587A259C	HC1	Traes_6DL_D9A94A0F1	HC1	LOC_Os02g42330.1	nitrilase, putative, expressed
triplet1114	Traes_2AS_F5A655E78	HC1	Traes_2BS_FBE40AC05	HC1	Traes_2DS_5A8D0F48E	HC1	LOC_Os07g48510.1	thioredoxin, putative, expressed
triplet1115	Traes_2AL_DC1F10E33	HC4	Traes_2BL_C4457E395	HC2	Traes_2DL_71A41640C	HC3	LOC_Os04g33700.1	ABC transmembrane transporter domain containing protein,
triplet1116	Traes_6AS_CCA146AEA	HC1	Traes_6BS_9C2C7E4BE	HC1	Traes_6DS_F552896E4	HC1	LOC_Os02g07230.1	porphobilinogen deaminase, chloroplast precursor, putative,
triplet1117	Traes_3AL_8A24FA0FF	HC1	Traes_3B_0E6828C51	HC1	Traes_3DL_5F9437A22	HC2	LOC_Os12g15470.2	OsSCP65 - Putative Serine Carboxypeptidase homologue,
triplet1118	Traes_1AL_1F3FBE952	HC1	Traes_1BL_C80BB3B0D	HC1	Traes_1DL_C5B2202DE	HC1	LOC_Os10g38870.1	heavy metal-associated domain containing protein, expressed
triplet1119	Traes_5AL_3AD3D4BCE	HC1	Traes_4BL_F3313D3D9	HC1	Traes_4DL_54B06D79C	HC1	LOC_Os03g01200.1	SNF2 family N-terminal domain containing protein, expressed
triplet1120	Traes_3AS_F0F2DEC00	HC1	Traes_3B_2DDFD0929	HC1	Traes_3DS_E2E90E670	HC1	LOC_Os08g13990.1	pentatricopeptide, putative, expressed
triplet1121	Traes_3AL_7FE1083A4	HC2	Traes_3B_1C1D702D1	HC2	Traes_3DL_CBD8FCDB3	HC2	LOC_Os01g66940.1	kinase, pfkB family, putative, expressed
triplet1122	Traes_1AL_4794A350C	HC1	Traes_1BL_4BCD4566B	HC1	Traes_1DL_3FB0324CD	HC1	LOC_Os10g37480.1	STE_PAK_Ste20_STLK.6 - STE kinases include homologs to
triplet1123	Traes_6AL_FFC054BE1	HC1	Traes_6BL_05BB1DD07	HC1	Traes_6DL_1F5F1538A	HC1	LOC_Os03g08480.2	rho termination factor, N-terminal domain containing
triplet1124	Traes_7AL_14A2B5C82	HC3	Traes_7BL_FDBCE182C	HC3	Traes_7DL_C4DC0B7AC	HC3	LOC_Os06g47260.1	ras-related protein, putative, expressed
triplet1125	Traes_6AS_4AE733220	HC1	Traes_6BS_31F4EA2DF	HC2	Traes_6DS_AFAE5B1B6	HC1	LOC_Os11g37100.1	expressed protein
triplet1126	Traes_2AS_E6DE173BA	HC1	Traes_2BS_84238AD38	HC1	Traes_2DS_DADB69BC9	HC1	LOC_Os07g39800.1	transcription repressor HOTR, putative, expressed
triplet1127	Traes_6AL_01B48F86C	HC1	Traes_6BL_40826B32F	HC2	Traes_6DL_EAF694645	HC1	LOC_Os05g22730.1	expressed protein
triplet1128	Traes_6AS_B6D1976D6	HC1	Traes_6BS_29525FB0F	HC1	Traes_6DS_545F22307	HC1	LOC_Os02g11760.1	pleiotropic drug resistance protein, putative, expressed
triplet1129	Traes_2AL_E27871425	HC2	Traes_2BL_CABC9CB52	HC1	Traes_2DL_BB3AB7E83	HC4	LOC_Os04g39140.1	acetyltransferase, GNAT family, putative, expressed
triplet1130	Traes_6AL_E6FB667C12	HC1	Traes_6BL_5095A49D1	HC1	Traes_6DL_94DAE0F8E	HC1	LOC_Os02g46380.1	purine permease, putative, expressed
triplet1131	Traes_7AL_9224302A9	HC1	Traes_7BL_8D0F75F1A	HC2	Traes_7DL_805DAC8C0	HC1	LOC_Os04g58790.1	expressed protein
triplet1132	Traes_1AL_15ADEBCF9	HC1	Traes_1BL_D6EDAAEAC	HC1	Traes_1DL_01B06EC1F	HC3	LOC_Os07g49200.1	membrane associated DUF588 domain containing protein,
triplet1133	Traes_1AL_FCD002830	HC1	Traes_1BL_DD7D021A7	HC1	Traes_1DL_8ADE40972	HC1	LOC_Os05g46740.2	regulator of chromosome condensation, putative, expressed
triplet1134	Traes_6AL_34361A609	HC1	Traes_6BL_246FD04F2	HC1	Traes_6DL_21613FF5F	HC1	LOC_Os03g51510.1	ribosomal protein L6, putative, expressed
triplet1135	Traes_4AL_217375482	HC1	Traes_4BS_1A8210E05	HC1	Traes_4DS_139FEBA6C	HC2	LOC_Os03g52700.1	expressed protein
triplet1136	Traes_2AS_89048AA8B	HC3	Traes_2BS_F89A2D2FC1	HC3	Traes_2DS_8B6DB2397	HC3	LOC_Os07g47400.1	SRC2 protein, putative, expressed
triplet1137	Traes_1AL_B421C28B8	HC3	Traes_1BL_2EAFEE9E0	HC3	Traes_1DL_780AD681F	HC3	LOC_Os02g33400.1	OsFBL9 - F-box domain and LRR containing protein, expressed
triplet1138	Traes_1AL_59724705F	HC1	Traes_1BL_8DB033DAA	HC1	Traes_1DL_7AEBE1228	HC1	LOC_Os02g44510.1	UDP-glucose glycoprotein glucosyltransferase 1 precursor,
triplet1139	Traes_7AL_834BD59C4	HC1	Traes_7BL_DD489A918	HC3	Traes_7DL_33193C0C6	HC3	LOC_Os12g16210.1	zinc finger family protein, putative, expressed
triplet1140	Traes_2AS_5EE83A4B2	HC1	Traes_2BS_886B93A5C	HC1	Traes_2DS_EDC051BE3	HC1	LOC_Os07g46540.1	condensin complex subunit 1, putative, expressed
triplet1141	Traes_6AS_703E0C392	HC1	Traes_6BS_4C487BC1B	HC1	Traes_6DS_B7D1AFB40	HC1	LOC_Os02g03970.1	PPR repeat domain containing protein, putative, expressed
triplet1142	Traes_3AL_FF9EDCAA8	HC4	Traes_3B_2C60E1C76	HC1	Traes_3DL_E17EAE3AE	HC3	LOC_Os01g63150.1	retrotransposon protein, putative, Ty3-gypsy subclass,
triplet1143	Traes_4AS_A3F0D77C5	HC1	Traes_4BL_3E5CDED39	HC1	Traes_4DL_C4F5023ED	HC1	LOC_Os03g06880.1	kinase, pfkB family, putative, expressed
triplet1144	Traes_4AL_EE88645E2	HC1	Traes_4BL_A48C29364	HC1	Traes_4DL_A76BE77E4	HC1	LOC_Os03g08930.1	helix-loop-helix DNA-binding protein, putative, expressed
triplet1145	Traes_1AS_7F350F271	HC1	Traes_1BS_5D32B8DC5	HC1	Traes_1DS_BAE43269D	HC1	LOC_Os05g07730.1	retrotransposon protein, putative, unclassified, expressed
triplet1146	Traes_3AS_C18A1DAA7	HC2	Traes_3B_C620683FD	HC2	Traes_3DS_E60A79C15	HC3	LOC_Os01g01780.1	exostosin family protein, putative, expressed
triplet1147	Traes_1AL_039C1D96D	HC1	Traes_1BL_572D99E7E	HC1	Traes_1DL_018115A59	HC1	LOC_Os05g35140.1	nodulin MtN3 family protein, putative, expressed
triplet1148	Traes_5AL_A5234EC05	HC1	Traes_4BL_5DBDE54F9	HC1	Traes_4DL_F064084A9	HC1	LOC_Os03g01890.1	START domain containing protein, expressed
triplet1149	Traes_5AS_ABB2B2684	HC1	Traes_5BS_36C5B305D	HC1	Traes_5DS_5143441CB	HC1	LOC_Os12g35330.1	OsGrx_C12 - glutaredoxin subgroup III, expressed
triplet1150	Traes_3AL_7FA34D05B	HC1	Traes_3B_8BF7E90C3	HC2	Traes_3DL_1319280BA	HC2	LOC_Os01g67550.1	FAD binding domain containing protein, expressed
triplet1151	Traes_4AL_3C11D1759	HC1	Traes_7BS_2BE9F1037	HC1	Traes_7DS_20A408692	HC1	LOC_Os04g46620.1	T-complex protein, putative, expressed
triplet1152	Traes_5AL_676311BE8	HC2	Traes_5BL_0A5F46BD9	HC1	Traes_5DL_B26C238DC	HC1	LOC_Os11g07690.1	dirigent, putative, expressed
triplet1153	Traes_1AS_BC2A165FE	HC1	Traes_1BS_DB050544B	HC1	Traes_1DS_FEC6816EE	HC1	LOC_Os05g02790.1	KIP1, putative, expressed
triplet1154	Traes_2AL_4B653D002	HC1	Traes_2BL_0895B944F	HC1	Traes_2DL_6631C9584	HC1	LOC_Os04g57480.1	OTU-like cysteine protease family protein, putative,
triplet1155	Traes_4AL_586359D761	HC1	Traes_4BS_3EF8C6FA9	HC1	Traes_4DS_8D68714BE	HC1	LOC_Os03g45960.1	thaumatin, putative, expressed
triplet1156	Traes_3AS_3345E6F16	HC1	Traes_3B_1D7FCE7C8	HC1	Traes_3DS_C73C3A20C	HC1	LOC_Os01g05100.1	expressed protein
triplet1157	Traes_3AL_DDE8140A8	HC1	Traes_3B_3E3A272F6	HC1	Traes_3DL_4CCBC2DCC	HC1	LOC_Os01g68440.1	expressed protein
triplet1158	Traes_2AL_DD1DA8BD1	HC1	Traes_2BL_0E73A960F	HC1	Traes_2DL_1815C4C40	HC1	LOC_Os05g01490.1	ras-related protein, putative, expressed
triplet1159	Traes_2AS_FCD1A74F3	HC1	Traes_2BS_07D928C3B	HC1	Traes_2DS_2C70700F0	HC1	LOC_Os07g39010.1	lactose permease-related, putative, expressed
triplet1160	Traes_7AS_D867B319B	HC2	Traes_7BS_3EA8DCFEC	HC2	Traes_7DS_70479E63B	HC2	LOC_Os06g06190.1	uncharacterized protein ycf45, putative, expressed
triplet1161	Traes_6AS_34B9AB1E2	HC1	Traes_5BS_A206A9BC2	HC1	Traes_6DS_17EA25132	HC3	LOC_Os03g22890.1	GTPase of unknown function domain containing protein,
triplet1162	Traes_4AS_553C18F16	HC1	Traes_4BL_E48C704F1	HC1	Traes_4DL_0913AEE2D	HC2	LOC_Os03g13730.1	translocase of chloroplast 34, putative, expressed
triplet1163	Traes_1AL_3F65EE35A	HC2	Traes_1BL_B1DB72938	HC1	Traes_1DL_787518A47	HC1	LOC_Os10g35980.1	tetraspanin family protein, putative, expressed
triplet1164	Traes_1AS_5D109EEF0	HC1	Traes_1BS_9CA7A2511	HC1	Traes_1DS_73EA448D9	HC1	LOC_Os08g38570.1	WD domain, G-beta repeat domain containing protein,
triplet1165	Traes_5AS_940154479	HC1	Traes_5BS_DDDEA91E3	HC1	Traes_5DL_8DC5914F8	HC4	LOC_Os12g07880.1	dynamin family protein, putative, expressed
triplet1166	Traes_3AL_77C1A835E	HC1	Traes_3B_7AD135056	HC1	Traes_3DL_DC70DAEAE	HC1	LOC_Os01g43870.1	NLI interacting factor-like phosphatase, putative,
triplet1167	Traes_3AS_47DAFFD83	HC1	Traes_3B_A90EC49F7	HC1	Traes_3DS_65BB825BC	HC3	LOC_Os01g08700.6	GIGANTEA, putative, expressed
triplet1168	Traes_5AS_7E93CEA52	HC1	Traes_5BS_4579F29A1	HC1	Traes_5DS_72806EF00	HC1	LOC_Os12g38750.2	nucleotide pyrophosphatase/phosphodiesterase, putative,
triplet1169	Traes_5AL_8C9F037D8	HC1	Traes_5BL_10122018D	HC1	Traes_5DL_DD9A5FDA9	HC1	LOC_Os12g02520.1	OsMan09 - Endo-Beta-Mannanase, expressed
triplet1170	Traes_1AL_50F5999D0	HC2	Traes_1BL_C08BDC1AF	HC2	Traes_1DL_5648FF7CC	HC2	LOC_Os01g71980.1	rho-GTPase-activating protein-like, putative, expressed
triplet1171	Traes_7AL_30F5D9448	HC1	Traes_7BL_ED1FFFC7A	HC1	Traes_7DL_C65114A3D	HC2	LOC_Os08g01750.1	SAC domain containing protein, putative, expressed
triplet1172	Traes_4AS_0FF98225C	HC1	Traes_4BL_FCFBF3C90	HC1	Traes_4DL_8F22049B6	HC1	LOC_Os03g19400.1	expressed protein
triplet1173	Traes_6AL_DB9F17B13	HC3	Traes_6BL_F7F256B14	HC1	Traes_6DL_829A90468	HC1	LOC_Os02g37910.1	expressed protein
triplet1174	Traes_6AS_FB1588C01	HC1	Traes_6BS_69C33B7B0	HC2	Traes_6DS_87DB9A2F3	HC1	LOC_Os01g66510.1	MLO domain containing protein, putative, expressed
triplet1175	Traes_5AL_CFBF2CACE	HC2	Traes_5BL_1F5B89F1F	HC2	Traes_5DL_0FE07B4F4	HC2	LOC_Os03g57740.1	plastocyanin-like domain containing protein, putative,
triplet1176	Traes_6AL_69D1A2A38	HC1	Traes_6BL_02C6A3707	HC2	Traes_6DL_0E28BDBD3	HC1	LOC_Os02g51770.1	TLD family protein, putative, expressed
triplet1177	Traes_1AL_EAA953F21	HC1	Traes_1BL_7A5358469	HC1	Traes_1DL_D7A4B29B2	HC1	LOC_Os10g41030.1	agenet domain containing protein, putative, expressed
triplet1178	Traes_2AS_9F72E517F	HC2	Traes_2BS_DEC12328A	HC1	Traes_2DS_DF389D07D	HC1	LOC_Os07g46410.1	bifunctional thioredoxin reductase/thioredoxin, putative,
triplet1179	Traes_2AL_DDC5BF7F8	HC1	Traes_2BL_CBE46C486	HC3	Traes_2DL_94B117B16	HC1	LOC_Os04g44710.1	double-stranded RNA binding motif containing protein,
triplet1180	Traes_5AL_800F7BA3B	HC1	Traes_5BL_FCA06CE1F	HC1	Traes_5DL_B68664EFE	HC1	LOC_Os09g20900.1	hypoxia-responsive family protein, putative, expressed
triplet1181	Traes_2AL_2A7E4838A	HC1	Traes_2BL_44B865EEF	HC1	Traes_2DL_A591AC867	HC1	LOC_Os04g55210.1	chloride channel protein, putative, expressed
triplet1182	Traes_3AS_8006D28B51	HC1	Traes_3B_3B658A796	HC1	Traes_3DS_9A9933DE2	HC3	LOC_Os01g33060.1	HEAT repeat family protein, putative, expressed
triplet1183	Traes_5AL_01A542BE5	HC3	Traes_5BL_4303FC19A	HC1	Traes_5DL_5DE2607B8	HC2	LOC_Os11g32480.1	TPR repeat region family protein, expressed
triplet1184	Traes_2AS_92F173F9A	HC3	Traes_2BS_42F9F54AF	HC1	Traes_2DS_2BD836C0A	HC3
triplet1185	Traes_3AS_99368CA0E	HC1	Traes_3B_3278CB03D	HC1	Traes_3DS_AEE27C6BB	HC2	LOC_Os02g36940.1	uncharacterized Cys-rich domain containing protein,
triplet1186	Traes_1AL_2CFFBD60E	HC1	Traes_1BL_C0F4A948C	HC1	Traes_1DL_7589A1385	HC1	LOC_Os05g40960.1	Myb transcription factor, putative, expressed
triplet1187	Traes_5AL_8B78983B1	HC1	Traes_5BL_DAF733D4D	HC1	Traes_5DL_9130AB94E	HC1	LOC_Os02g37080.1	ASC1, putative, expressed
triplet1188	Traes_3AL_0F5E2E1BD	HC1	Traes_3B_F66658675	HC1	Traes_3DL_A839AA952	HC2	LOC_Os01g51290.1	protein kinase family protein, putative, expressed
triplet1189	Traes_1AS_F1515C5C8	HC1	Traes_1BS_580A4FBC1	HC1	Traes_1DS_1EDC54EEF	HC1	LOC_Os05g13370.1	OsRhmbd12 - Putative Rhomboid homologue, expressed
triplet1190	Traes_2AL_088338613	HC1	Traes_2BL_F442E87DD	HC1	Traes_2DL_07B630B0C	HC3	LOC_Os04g31290.1	helix-loop-helix DNA-binding domain containing protein,
triplet1191	Traes_2AL_DF048824D	HC1	Traes_2BL_4656E3952	HC1	Traes_2DL_402E2E64A	HC2	LOC_Os02g06600.1	receptor-like protein kinase 2 precursor, putative,
triplet1192	Traes_4AL_921B6ADAB	HC1	Traes_4BS_6DF35BC79	HC1	Traes_4DS_DE7B8AD07	HC1	LOC_Os09g02400.4	RNA-binding region RNP-1, putative, expressed
triplet1193	Traes_7AL_61F7071D6	HC2	Traes_7BL_4325CDC9F	HC1	Traes_7DL_E0D00264F	HC1	LOC_Os06g22810.1	TKL_IRAK_CrRLK1L-1.14 - The CrRLK1L-1 subfamily has
triplet1194	Traes_7AL_F2A8D87C5	HC2	Traes_7BL_F2A8D87C5	HC2	Traes_6DL_F2A8D87C5	HC2	LOC_Os12g38000.1	60S ribosomal protein L8, putative, expressed
triplet1195	Traes_6AL_8FD5041E7	HC1	Traes_6BL_3C3B0622A	HC1	Traes_6DL_E4E8F6F77	HC1	LOC_Os04g06790.2	2-aminoethanethiol dioxygenase, putative, expressed
triplet1196	Traes_6AS_4C1B86FEF	HC1	Traes_4BS_C94B9A955	HC1	Traes_7DS_14906EE5A	HC1	LOC_Os11g41875.2	membrane protein, putative, expressed
triplet1197	Traes_1AL_9D0A4EF5F	HC2	Traes_1BL_693AAEFE5	HC2	Traes_1DL_47F625603	HC3	LOC_Os10g40540.1	enoyl-CoA hydratase/isomerase family protein, putative,
triplet1198	Traes_2AS_430426D2B	HC1	Traes_2BS_3DB1096E3	HC1	Traes_2DS_881E81E8F1	HC1	LOC_Os11g36960.1	dnaJ domain containing protein, expressed
triplet1199	Traes_6AL_197311B44	HC1	Traes_6BL_470ECDCDF	HC1	Traes_6DL_CFCDD7AD9	HC1	LOC_Os02g46510.1	adaptor complexes medium subunit family domain containing
triplet1200	Traes_2AL_6FC0F441E	HC1	Traes_2BL_82FC435BF	HC1	Traes_2DL_6211E5495	HC1	LOC_Os02g35890.1	expressed protein
triplet1201	Traes_2AS_7A127A218	HC1	Traes_2BS_667E8520D	HC1	Traes_2DS_896F9F33B	HC1	LOC_Os06g09420.1	B3 DNA binding domain containing protein, expressed
triplet1202	Traes_7AL_F3ED3303D	HC1	Traes_7BL_9FF01A189	HC1	Traes_7DL_7803A2E53	HC1	LOC_Os06g36700.1	T-complex protein, putative, expressed
triplet1203	Traes_1AL_C4A651390	HC1	Traes_1BL_45E2558BB	HC1	Traes_1DL_DB75BFD8A	HC1	LOC_Os05g33610.2	expressed protein
triplet1204	Traes_5AL_690A9AA86	HC1	Traes_5BL_2C3037F54	HC1	Traes_5DL_A51A4C111	HC1	LOC_Os03g43860.1	SNF7 domain containing protein, putative, expressed
triplet1205	Traes_5AS_91BEB6A34	HC1	Traes_5BS_2A3494CEF	HC1	Traes_5DS_1BE0927E1	HC1	LOC_Os12g35630.1	elongation factor TS family protein, expressed
triplet1206	Traes_4AS_DABAE8865	HC1	Traes_4BS_80A5A4F08	HC1	Traes_4DS_9119C4A15	HC1	LOC_Os11g40550.1	receptor kinase, putative, expressed
triplet1207	Traes_1AL_D8BA4FB5D	HC1	Traes_1BL_E1AD16CAC	HC1	Traes_1DL_1415F1EE8	HC1	LOC_Os01g43020.1	CTP synthase, putative, expressed
triplet1208	Traes_4AS_9E9E5FD89	HC1	Traes_4BL_7E9E3A389	HC1	Traes_4DL_2B0A44F87	HC1	LOC_Os03g14810.1	MYB-like transcription factor DIVARICATA, putative,
triplet1209	Traes_2AL_FBB87F773	HC1	Traes_2BL_4DDD8C395	HC1	Traes_2DL_772C0DE04	HC1	LOC_Os04g39320.4	expressed protein
triplet1210	Traes_7AL_DFB988FBA	HC1	Traes_7BL_F4A311A08	HC1	Traes_7DL_F82598DCF	HC1	LOC_Os06g45330.1	endonuclease V, putative, expressed
triplet1211	Traes_4AS_60CCDC3C2	HC1	Traes_4BL_C05C666BC	HC1	Traes_4DL_A895A96F1	HC1	LOC_Os03g10080.1	expressed protein
triplet1212	Traes_2AL_2E0E5D433	HC3	Traes_2BL_6CB02E766	HC3	Traes_2DL_6F2B5F892	HC4	LOC_Os04g39970.1	vacuolar sorting protein 9 domain-containing protein,
triplet1213	Traes_2AL_07E23D33F	HC1	Traes_2BL_4281689C9	HC1	Traes_2DL_F4640A08C	HC1	LOC_Os03g11580.1	expressed protein
triplet1214	Traes_4AL_95FC2F534	HC1	Traes_4BS_9B7FF2C73	HC3	Traes_3DS_625436E8A	HC3	LOC_Os11g38990.2	peptidyl-prolyl cis-trans isomerase, putative, expressed
triplet1215	Traes_3AL_D9BB988AF	HC1	Traes_3B_AAAD9F962	HC1	Traes_3DL_C23835989	HC1	LOC_Os01g66330.1	ATP-dependent Clp protease ATP-binding subunit clpX,
triplet1216	Traes_2AL_FED8D7872	HC1	Traes_2BL_31D360F79	HC1	Traes_2DL_5F2DC4CF8	HC1	LOC_Os04g49410.1	expansin precursor, putative, expressed
triplet1217	Traes_7AS_8C68491B3	HC1	Traes_7BS_87F4280FD	HC2	Traes_7DS_D3151D34C	HC2	LOC_Os08g40930.1	Alpha amylase, catalytic domain containing protein,
triplet1218	Traes_4AL_676E30BB2	HC2	Traes_4BS_6DA9858E8	HC3	Traes_4DL_B10644C53	HC2	LOC_Os11g32880.1	DEAD-box ATP-dependent RNA helicase, putative, expressed
triplet1219	Traes_5AS_92EC9E805	HC1	Traes_5BS_CDBEA9E6B	HC1	Traes_5DS_1DB0686BC	HC1	LOC_Os12g38310.1	mitochondrial import inner membrane translocase subunit
triplet1220	Traes_2AL_324A2EECB	HC3	Traes_2BL_1C4F9F9F8	HC1	Traes_2DL_7BC5B0B73	HC2	LOC_Os04g59624.3	SNF2 family N-terminal domain containing protein, expressed
triplet1221	Traes_4AS_8D6311711	HC1	Traes_2BL_A723D3322	HC3	Traes_4DL_A54C80661	HC1	LOC_Os04g39160.1	RNA-dependent RNA polymerase, putative, expressed
triplet1222	Traes_5AL_45F5DA25A	HC1	Traes_5BL_894A998F4	HC1	Traes_5DL_167F3C3CA	HC1	LOC_Os09g17850.1	acetyltransferase type B catalytic subunit, putative,
triplet1223	Traes_5AL_3848A3E60	HC2	Traes_5BL_64831FC35	HC2	Traes_5DL_2718D6B25	HC2	LOC_Os03g55280.1	semialdehyde dehydrogenase, NAD binding domain containing
triplet1224	Traes_1AL_041EBB4A6	HC1	Traes_1BL_CF98E922B	HC1	Traes_1DL_25540DE53	HC1	LOC_Os01g59660.1	MYB family transcription factor, putative, expressed
triplet1225	Traes_6AL_E9BC69ADC	HC1	Traes_6BL_64588C1CE	HC1	Traes_6DL_47AC09404	HC1	LOC_Os02g54510.2	protein kinase domain containing protein, expressed
triplet1226	Traes_2AS_EBE870DA9	HC2	Traes_2BS_CF50A98A1	HC1	Traes_2DS_469621C3E	HC1	LOC_Os07g34030.1	OsPDIL5-4 protein disulfide isomerase PDIL5-4, expressed
triplet1227	Traes_3AS_9D9B46DC4	HC3	Traes_3B_568E9F024	HC3	Traes_3DS_714CEE948	HC4	LOC_Os01g16290.2	DNA gyrase subunit B, chloroplast/mitochondrial precursor,
triplet1228	Traes_1AL_03BE98076	HC1	Traes_1BL_F6859D49A	HC1	Traes_1DL_C06754AD1	HC1	LOC_Os02g55520.1	zinc finger, C3HC4 type domain containing protein,
triplet1229	Traes_3AS_E74AA30D1	HC1	Traes_3B_E735F3962	HC1	Traes_3DS_E91FC0096	HC2	LOC_Os02g35840.1	expressed protein
triplet1230	Traes_6AL_88D3529CF	HC1	Traes_6BL_3D04C0CF7	HC1	Traes_6DL_D2A372453	HC3	LOC_Os02g49570.1	OsProtIV1 - Putative Protease IV homologue; Domain 2 is a
triplet1231	Traes_1AS_747330964	HC4	Traes_1BL_56BFDECCE	HC1	Traes_1DL_77BC2F693	HC2	LOC_Os02g30800.1	POLE1 - Putative DNA polymerase epsilon catalytic subunit,
triplet1232	Traes_2AL_5D3FC9DDB	HC1	Traes_2BL_3E5BB539F	HC1	Traes_2DL_3961BD2ED	HC1	LOC_Os07g04530.1	GYF domain containing protein, putative, expressed
triplet1233	Traes_7AS_3A59419F1	HC1	Traes_7BS_FA8B7ADA7	HC1	Traes_7DS_598A2EC31	HC1	LOC_Os08g30020.2	membrane protein, putative, expressed
triplet1234	Traes_5AS_4C9772BC8	HC1	Traes_5BS_C374FB9C3	HC1	Traes_5DS_97BE97AB3	HC1	LOC_Os08g34160.1	CAF1 family ribonuclease containing protein, putative,
triplet1235	Traes_3AL_F87BD34C8	HC2	Traes_3B_3A43ABC4B	HC2	Traes_3DL_F39FE1E1B	HC2	LOC_Os02g57370.1	DHHC zinc finger domain containing protein, expressed
triplet1236	Traes_2AL_8ED8B66A6	HC1	Traes_2BL_5E48DF3FD	HC1	Traes_2DL_6499824BD	HC1	LOC_Os05g07650.1	transmembrane 9 superfamily member, putative, expressed
triplet1237	Traes_3AS_A7DCEF5BA	HC1	Traes_3B_4B725888A	HC1	Traes_3DS_CB768E95F	HC3	LOC_Os07g29450.1	expressed protein
triplet1238	Traes_2AS_DD3028590	HC2	Traes_2BS_E21A4DE44	HC1	Traes_2DS_38871EC03	HC3	LOC_Os07g38220.1	expressed protein
triplet1239	Traes_2AL_F974CFFC2	HC1	Traes_2BL_23AD9FE71	HC1	Traes_2DL_1C7E64067	HC1	LOC_Os04g52730.1	NAD dependent epimerase/dehydratase family domain
triplet1240	Traes_7AS_518C8E30A	HC1	Traes_7BS_108EC7F0D	HC1	Traes_7DS_8A1AE30F7	HC1	LOC_Os01g70960.1	cytochrome c1-1, heme protein, mitochondrial precursor,
triplet1241	Traes_7AL_23A6117F1	HC3	Traes_7BL_9BC600B54	HC2	Traes_7DL_37135CE6E	HC1	LOC_Os08g02130.1	RNA recognition motif containing protein, putative,
triplet1242	Traes_3AL_7D2AB63CD	HC3	Traes_3B_32DDB07A9	HC2	Traes_3DL_39BEEEB50	HC2	LOC_Os12g15420.1	nucampholin, putative, expressed
triplet1243	Traes_4AS_DAD8FB0D2	HC1	Traes_4BL_FD88F3AC4	HC1	Traes_4DL_B051EEC36	HC1	LOC_Os03g20340.1	SNF1-related protein kinase regulatory subunit beta-1,
triplet1244	Traes_7AL_6901CC32B	HC1	Traes_7BL_39F8E5293	HC1	Traes_7DL_EC536CF1C	HC1	LOC_Os04g51410.1	expressed protein
triplet1245	Traes_6AS_D318BC7A0	HC1	Traes_6BS_940439E58	HC1	Traes_6DS_0FD5AF6CD	HC1	LOC_Os03g07350.1	CSLA4 - cellulose synthase-like family A; mannan synthase,
triplet1246	Traes_4AS_320BACAB1	HC1	Traes_4BL_4F2786490	HC1	Traes_4DL_5733CC82D	HC1	LOC_Os03g17950.1	expressed protein
triplet1247	Traes_1AL_D610B9661	HC1	Traes_1BL_A3BC3C33E	HC1	Traes_1DL_66F35A8AB	HC2	LOC_Os03g53760.1	ATP-dependent RNA helicase DHX36, putative, expressed
triplet1248	Traes_2AL_0B9E1F386	HC1	Traes_2BL_320BD31A5	HC2	Traes_2DL_D5E7BB077	HC1	LOC_Os04g11880.1	WD domain, G-beta repeat domain containing protein,
triplet1249	Traes_7AS_8BC5997EE	HC1	Traes_7BS_87FD2CF24	HC1	Traes_7DS_D7710AC8D	HC1	LOC_Os05g27320.1	VHS and GAT domain containing protein, expressed
triplet1250	Traes_4AL_FF62DC4C1	HC1	Traes_5BL_BC56C7E17	HC1	Traes_5DL_BCD584BC0	HC1	LOC_Os08g27740.1	transposon protein, putative, unclassified, expressed
triplet1251	Traes_7AL_80A12AA4C	HC1	Traes_7BL_4437E5002	HC1	Traes_7DL_614CB5BF3	HC1	LOC_Os06g43270.1	protein kinase domain containing protein, expressed
triplet1252	Traes_5AS_6DFE37F47	HC1	Traes_7BS_6DFE37F47	HC1	Traes_7DL_A83992EF8	HC1	LOC_Os02g06700.2	ribosomal protein, putative, expressed
triplet1253	Traes_7AL_95C694398	HC1	Traes_7BL_9032EFE86	HC1	Traes_7DL_C6BD679E2	HC1	LOC_Os08g06060.1	CGMC_MAPKCMGC_2_ERK.13 - CGMC includes CDA, MAPK, GSK3, and
triplet1254	Traes_5AL_208D82601	HC1	Traes_5BL_06D9266A6	HC1	Traes_5DL_6B2118EC9	HC1	LOC_Os09g32930.1	retrotransposon protein, putative, SINE subclass, expressed
triplet1255	Traes_4AL_198AD99FF	HC1	Traes_4BS_63AC9CE16	HC1	Traes_5DL_25FA5CCA4	HC2	LOC_Os11g01380.1	clathrin heavy chain, putative, expressed
triplet1256	Traes_5AL_A325BF121	HC1	Traes_5BL_DBCC545D6	HC2	Traes_5DL_A24584DE2	HC2	LOC_Os03g53590.2	expressed protein
triplet1257	Traes_4AL_3C35261D2	HC1	Traes_4BS_BB2C84D23	HC2	Traes_4DS_84845C743	HC2	LOC_Os11g43860.2	sodium/calcium exchanger protein, putative, expressed
triplet1258	Traes_5AL_7BBF9A84C	HC1	Traes_5BL_3CD4DA481	HC1	Traes_5DL_FAB4FFF61	HC1	LOC_Os12g03410.1	expressed protein
triplet1259	Traes_4AS_E612DC841	HC1	Traes_4BL_7FC8FF797	HC1	Traes_4DL_6041ECB9A	HC1	LOC_Os01g19740.1	calvin cycle protein CP12, putative, expressed
triplet1260	Traes_1AL_54E39B02E	HC4	Traes_1BL_42912A47A	HC4	Traes_1DL_A14FFF565	HC4
triplet1261	Traes_4AL_6F3D0ACCA	HC1	Traes_5BL_A39EC2FCD	HC1	Traes_5DL_8DC610F26	HC1	LOC_Os03g63020.3	protein kinase domain containing protein, expressed
triplet1262	Traes_5AL_66D8F6463	HC2	Traes_5BL_5CED2C911	HC2	Traes_5DL_BCEFD69DA	HC2	LOC_Os03g53230.1	bifunctional 3-phosphoadenosine 5-phosphosulfate
triplet1263	Traes_3AS_4576F822B	HC2	Traes_3B_792DBD958	HC1	Traes_3DS_53669AB8D	HC1	LOC_Os01g03820.1	C2 domain containing protein, putative, expressed
triplet1264	Traes_5AS_D0F590190	HC1	Traes_5BS_D5FD1D5CE	HC1	Traes_5DS_4C8D413E1	HC1	LOC_Os08g27740.1	transposon protein, putative, unclassified, expressed
triplet1265	Traes_2AL_9DB475DF1	HC1	Traes_2BL_F58ADB135	HC1	Traes_2DL_A58EFFDFD	HC1	LOC_Os04g44030.1	PPR repeat domain containing protein, putative, expressed
triplet1266	Traes_4AS_FFF556D41	HC1	Traes_4BL_C4F01C9AB	HC1	Traes_4DL_98291F88B	HC1	LOC_Os03g08140.1	tubulin--tyrosine ligase-like protein 12, putative, expressed
triplet1267	Traes_7AL_CFA3DB355	HC2	Traes_7BL_0A23DDDE5	HC2	Traes_7DL_6A664E1EB	HC2	LOC_Os08g01600.1	polygalacturonase, putative, expressed
triplet1268	Traes_1AL_5CBC378D9	HC1	Traes_1BL_DCF57144B	HC2	Traes_1DL_6924314CF	HC1	LOC_Os10g28030.1	OsPOP22 - Putative Prolyl Oligopeptidase homologue,
triplet1269	Traes_6AS_690C97429	HC1	Traes_6BS_2951D8114	HC1	Traes_6DS_8436285E5	HC1	LOC_Os02g07450.2	core histone H2A/H2B/H3/H4, putative, expressed
triplet1270	Traes_5AL_CD4EE8FB4	HC2	Traes_4BL_4E3CBDE04	HC1	Traes_4DL_94FE0CBCB	HC1	LOC_Os03g02730.1	expressed protein
triplet1271	Traes_6AS_1E27A889E	HC2	Traes_6BS_E37737A1A	HC4	Traes_6DS_A7F86156A	HC2	LOC_Os05g11570.1	NLI interacting factor-like phosphatase, putative,
triplet1272	Traes_5AL_D7A7FF9CA	HC1	Traes_5BL_39A8A94BA	HC1	Traes_5DL_101EA7D86	HC1	LOC_Os09g08390.1	CRAL/TRIO domain containing protein, expressed
triplet1273	Traes_5AS_04CAD6BB2	HC1	Traes_5BS_3434AA1E9	HC1	Traes_5DS_D2156F05E1	HC1	LOC_Os05g05390.1	expressed protein
triplet1274	Traes_5AL_4FE6DF48F	HC1	Traes_5BL_DDA3E3EB0	HC1	Traes_5DL_104A8910A	HC1	LOC_Os09g36770.2	NTMC2Type1.2 protein, putative, expressed
triplet1275	Traes_3AL_B1E3D8BA1	HC1	Traes_3B_8F01B7F95	HC1	Traes_3DL_4E6EA6F5B	HC1	LOC_Os01g54930.1	one zinc finger protein, putative, expressed
triplet1276	Traes_3AL_A8D34FCCC	HC1	Traes_3B_7E22F480C	HC1	Traes_3DL_E92EA966C	HC1	LOC_Os01g54100.1	CK1_CaseinKinase_1a.2 - CK1 includes the casein kinase 1
triplet1277	Traes_5AS_19B49D165	HC1	Traes_5BS_AAFEFA59A	HC1	Traes_5DS_1BC343313	HC1	LOC_Os12g31450.1	plastid division regulator MinE, putative, expressed
triplet1278	Traes_1AL_0A1C67699	HC1	Traes_1BL_DAC77FAA4	HC1	Traes_1DL_6AC364A61	HC2	LOC_Os05g42280.1	expressed protein
triplet1279	Traes_7AL_0D8CE421C	HC1	Traes_7BL_4CE212C65	HC2	Traes_7DL_4AB1D1313	HC1	LOC_Os08g03380.1	heat shock protein DnaJ, putative, expressed
triplet1280	Traes_1AL_D3EB8ABA4	HC3	Traes_1BL_664BABA7A	HC1	Traes_1DL_41A11E610	HC1	LOC_Os05g33390.1	cation-transporting ATPase, putative, expressed
triplet1281	Traes_6AS_1A0D4A40E	HC2	Traes_6BS_D314BF61D	HC1	Traes_6DS_9A50A63A9	HC1	LOC_Os03g29730.1	expressed protein
triplet1282	Traes_3AS_C11206884	HC2	Traes_3B_CCFE49AFC	HC2	Traes_3DS_97A72BA8D	HC4	LOC_Os01g01400.1	expressed protein
triplet1283	Traes_6AS_712D46544	HC1	Traes_6BS_B844D6558	HC1	Traes_6DS_AA7F69F37	HC1	LOC_Os02g32570.1	SNF2 family N-terminal domain containing protein, expressed
triplet1284	Traes_7AS_CA1B9CF9C	HC1	Traes_7BS_898CB9C0A	HC1	Traes_7DS_8D2563E3D	HC1	LOC_Os06g07770.1	expressed protein
triplet1285	Traes_5AL_BF3D7E764	HC2	Traes_5BL_1F38B9D05	HC1	Traes_5DL_3A1F8C38E	HC1	LOC_Os09g23660.1	ZIM motif family protein, expressed
triplet1286	Traes_4AL_F5E83F7BA	HC1	Traes_4BS_2E2CB7DC0	HC1	Traes_4DS_FFB60FF11	HC1	LOC_Os11g48040.1	mitochondrial carrier protein, putative, expressed
triplet1287	Traes_6AL_E9F99E1A1	HC1	Traes_6BL_F2A2FDFD8	HC1	Traes_6DL_FA6A7A170	HC1	LOC_Os02g43920.1	cell division cycle protein 23, putative, expressed
triplet1288	Traes_5AL_45BEDB1DF	HC2	Traes_5BL_25CE08553	HC2	Traes_5DL_7907FFE85	HC2	LOC_Os08g44860.8	aminopeptidase, putative, expressed
triplet1289	Traes_2AL_74A40A486	HC1	Traes_2BL_81FAC06A5	HC1	Traes_2DL_FAECD002D	HC1	LOC_Os04g35480.1	CDK5RAP1, putative, expressed
triplet1290	Traes_6AL_34FD736F3	HC1	Traes_6BL_FAD2FD89C	HC1	Traes_6DL_C44F19089	HC1	LOC_Os02g58080.1	transporter, major facilitator family, putative, expressed
triplet1291	Traes_5AL_74D36D43F	HC1	Traes_5BL_CC991AF54	HC1	Traes_5DL_D041E41AB	HC1	LOC_Os03g53500.1	helicase conserved C-terminal domain containing protein,
triplet1292	Traes_6AS_4B4B67337	HC3	Traes_6BS_2996C7AD8	HC3	Traes_6DS_2F92B7BA8	HC3	LOC_Os02g06930.1	protein kinase, putative, expressed
triplet1293	Traes_2AL_E6ACD9F9B	HC1	Traes_2BL_582B3F993	HC1	Traes_2DL_BC632D1E3	HC1	LOC_Os04g55960.1	NADPH reductase, putative, expressed
triplet1294	Traes_7AS_C32D78F36	HC1	Traes_7BS_2AA72CA1F	HC1	Traes_7DS_6BD9B391D	HC1	LOC_Os10g25360.2	signal peptide peptidase domain containing protein,
triplet1295	Traes_4AS_5971FF832	HC1	Traes_4BL_3FB579782	HC2	Traes_4DL_A2012EA68	HC1	LOC_Os03g14270.1	DUF260 domain containing protein, putative, expressed
triplet1296	Traes_5AL_2182C53A9	HC1	Traes_5BL_34BDE8B20	HC1	Traes_5DL_EA908BAB6	HC1	LOC_Os03g55360.1	heat shock protein DnaJ, putative, expressed
triplet1297	Traes_3AL_0CBD268D3	HC1	Traes_3B_907AE6F4A	HC1	Traes_3DL_DD5E4248E	HC1	LOC_Os01g36920.2	DEAD-box ATP-dependent RNA helicase, putative, expressed
triplet1298	Traes_2AS_8795F8D44	HC1	Traes_2BS_44D3D69D5	HC1	Traes_2DS_F3BCD4E78	HC1	LOC_Os07g43322.1	expressed protein
triplet1299	Traes_2AL_742AA9C87	HC1	Traes_2BL_A94143EB81	HC1	Traes_2DL_12A2889E7	HC3	LOC_Os04g40530.1	methyltransferase domain containing protein, expressed
triplet1300	Traes_2AL_3B1D8F110	HC1	Traes_2BL_72A894373	HC1	Traes_2DL_96746F475	HC1	LOC_Os02g42660.1	sphingolipid delta desaturase, putative, expressed
triplet1301	Traes_1AL_36B201285	HC1	Traes_1BL_D4A0D0191	HC1	Traes_1DL_4ACF54D50	HC1	LOC_Os05g41930.1	N-rich protein, putative, expressed
triplet1302	Traes_4AL_66CEF3E24	HC2	Traes_4BS_6D9354748	HC1	Traes_4DS_88567760E	HC1	LOC_Os03g04000.1	AMP-binding domain containing protein, expressed
triplet1303	Traes_2AL_6990211D0	HC1	Traes_2BL_7B5109B55	HC1	Traes_2DL_B72450387	HC1	LOC_Os04g41830.1	myb-like DNA-binding domain containing protein, expressed
triplet1304	Traes_5AL_8E24E1E2E	HC3	Traes_5BL_E948DCA4A	HC1	Traes_5DL_DB0E4B5AD	HC3	LOC_Os03g59310.1	ribosomal protein, putative, expressed
triplet1305	Traes_3AL_E1F2719C7	HC1	Traes_3B_62C323792	HC1	Traes_3DL_ED4F942B4	HC2	LOC_Os01g54530.1	hydrolase, acting on carbon-nitrogen, putative, expressed
triplet1306	Traes_3AS_6626D4A69	HC2	Traes_3B_28559D303	HC2	Traes_3DS_8AF1A10AB	HC4	LOC_Os01g04930.1	MYB family transcription factor, putative, expressed
triplet1307	Traes_1AS_A29124227	HC1	Traes_1BS_44C7DCE78	HC1	Traes_1DS_2935DD94C	HC1	LOC_Os05g05940.1	stress-related protein, putative, expressed
triplet1308	Traes_2AL_44B0F2E5E	HC1	Traes_2BL_0021AA419	HC1	Traes_2DL_4C7EBA068	HC1	LOC_Os11g29390.1	bifunctional dihydrofolate reductase-thymidylate synthase,
triplet1309	Traes_2AL_0CFD876A9	HC1	Traes_2BL_312F06C61	HC1	Traes_2DL_90FD824E7	HC1	LOC_Os04g55180.2	hydrolase, alpha/beta fold family domain containing
triplet1310	Traes_1AS_F4EC8D8F5	HC3	Traes_1BS_76103FCC0	HC1	Traes_7DL_526098898	HC2	LOC_Os02g29210.1	ankyrin, putative, expressed
triplet1311	Traes_4AS_E6FAE69331	HC1	Traes_4BL_5BF9E693A	HC1	Traes_4DL_79DAB50E3	HC1	LOC_Os03g14290.1	expressed protein
triplet1312	Traes_2AS_61CA61AD3	HC1	Traes_2BS_A1909D302	HC1	Traes_2DS_D14ABD1DB	HC1	LOC_Os07g35940.1	beta-amylase, putative, expressed
triplet1313	Traes_2AS_3953901E4	HC1	Traes_2BS_ADC2F0EB8	HC1	Traes_2DS_3CC5F156F	HC1	LOC_Os12g19381.1	ribulose bisphosphate carboxylase small chain, chloroplast
triplet1314	Traes_3AL_901C5D97B	HC2	Traes_3B_6E67A59CB	HC1	Traes_3DL_70B2DE9C3	HC2	LOC_Os01g69970.1	WD domain, G-beta repeat domain containing protein,
triplet1315	Traes_2AL_F1CA4223F	HC1	Traes_2BL_A73892D5E	HC1	Traes_2DL_E324B45FE	HC1	LOC_Os04g54940.1	ATEB1A-like microtubule associated protein, putative,
triplet1316	Traes_6AL_00D7F62F2	HC1	Traes_6BL_0556FA766	HC1	Traes_6DL_597235554	HC1	LOC_Os02g42300.1	expressed protein
triplet1317	Traes_4AL_1B8226A1D	HC3	Traes_4BS_940966B84	HC2	Traes_4DS_0038E5E08	HC1	LOC_Os03g49770.1	oxysterol-binding protein, putative, expressed
triplet1318	Traes_7AL_3A70F254A	HC2	Traes_7BL_8E0BDA8BF	HC2	Traes_7DL_4402C8861	HC2	LOC_Os08g02390.1	RNA recognition motif containing protein, putative,
triplet1319	Traes_4AS_CEFE8D1B9	HC1	Traes_4BL_80F9FDD18	HC1	Traes_4DL_A835A4576	HC1	LOC_Os03g06120.2	PLAC8 family protein, expressed
triplet1320	Traes_1AS_D68D108E0	HC1	Traes_1BS_F1B8A021A	HC1	Traes_1DS_E10C0BB9A	HC1	LOC_Os08g08200.1	mRNA cap guanine-N7 methyltransferase 1, putative,
triplet1321	Traes_3AL_E72027F1C	HC1	Traes_3B_565426218	HC1	Traes_3DL_7411F0ABF	HC1	LOC_Os12g08800.1	las1-like family protein, putative, expressed
triplet1322	Traes_5AL_63E6E6F83	HC3	Traes_5BL_03FFF4328	HC1	Traes_5DL_6E1D3C7CD	HC1	LOC_Os11g02110.1	expressed protein
triplet1323	Traes_2AL_6A59A31DB	HC1	Traes_2BL_C3A63C72F1	HC1	Traes_2DL_06DC6B1D3	HC4	LOC_Os12g35330.1	OsGrx_C12 - glutaredoxin subgroup III, expressed
triplet1324	Traes_6AS_A8EBE87C21	HC3	Traes_6BS_0C04E7178	HC1	Traes_6DS_EEC1381A7	HC2	LOC_Os02g04240.1	wee1-like protein kinase, putative, expressed
triplet1325	Traes_3AL_0BB1AEAAE	HC1	Traes_3B_D6A0E4AB0	HC1	Traes_3DL_63DC25D4F	HC1	LOC_Os01g62010.1	hydrolase, alpha/beta fold family domain containing
triplet1326	Traes_3AL_34F6B05BB	HC3	Traes_3B_69BADCEF6	HC1	Traes_3DL_63D6C40B5	HC3	LOC_Os01g66379.1	expressed protein
triplet1327	Traes_1AS_79E24EA68	HC1	Traes_1BS_2BD5792851	HC1	Traes_1DS_0EF194783	HC1	LOC_Os08g44200.1	ECT5, putative, expressed
triplet1328	Traes_4AL_22094E5BF	HC1	Traes_4BL_20128AA58	HC1	Traes_4DL_D6FFE4E2E	HC1	LOC_Os08g09210.2	phosphoribosylamine--glycine ligase, putative, expressed
triplet1329	Traes_1AS_313B814FF	HC1	Traes_1BS_9516324F0	HC1	Traes_1DS_96323D661	HC1	LOC_Os01g07570.1	carboxyl-terminal proteinase, putative, expressed
triplet1330	Traes_6AS_5A93557EF	HC1	Traes_6BS_1E297BB49	HC1	Traes_6DS_8ECFF401E	HC1	LOC_Os04g55940.2	sodium/calcium exchanger protein, putative, expressed
triplet1331	Traes_1AL_B069692AB	HC1	Traes_1BL_5613C1B99	HC1	Traes_1DL_F8A8E1499	HC1	LOC_Os11g10770.1	disease resistance protein RGA3, putative, expressed
triplet1332	Traes_6AL_5E8154BE8	HC1	Traes_6BL_D3CE12C15	HC2	Traes_6DL_6397B4911	HC3	LOC_Os07g07550.1	galactose-1-phosphate uridyl transferase, putative,
triplet1333	Traes_5AL_2D632F2A2	HC1	Traes_5BL_899C06261	HC1	Traes_5DL_813990327	HC1	LOC_Os09g37510.1	DUF292 domain containing protein, expressed
triplet1334	Traes_4AL_CCB185362	HC1	Traes_4BS_BB26E5EE1	HC1	Traes_4DS_E2055C83D	HC1	LOC_Os11g06720.1	abscisic stress-ripening, putative, expressed
triplet1335	Traes_3AS_C2CF6FBF5	HC1	Traes_3B_02DB1FFC1	HC1	Traes_3DS_E44D33780	HC3	LOC_Os01g11580.1	bromodomain containing protein, expressed
triplet1336	Traes_1AS_8151CB220	HC3	Traes_1BS_85E0CB8AE	HC3	Traes_1DS_A1632BD79	HC3	LOC_Os01g03570.1	transcription factor X1, putative, expressed
triplet1337	Traes_5AS_6B30155C7	HC1	Traes_5BS_8560EC011	HC1	Traes_5DS_BB388ED7C	HC1	LOC_Os09g14510.1	peroxin-3 family protein, putative, expressed
triplet1338	Traes_5AL_62EB0E842	HC3	Traes_5BL_20A330E35	HC1	Traes_5DL_57F344A7B	HC3	LOC_Os09g38520.1	DOMON domain containing protein, expressed
triplet1339	Traes_1AL_23C084359	HC1	Traes_1BL_8331B9643	HC1	Traes_1DL_FBCD8BCEC	HC1	LOC_Os05g43570.2	AGC_AGC_other_NDRh_TRCd.2 - ACG kinases include homologs to
triplet1340	Traes_6AL_B1963D0C6	HC1	Traes_6BL_6FBAEAEBD	HC1	Traes_6DL_5AB1334AC	HC1	LOC_Os02g58110.1	expressed protein
triplet1341	Traes_1AL_0BA66AE56	HC1	Traes_1BL_C8047D78F	HC1	Traes_1DL_87F526C09	HC1	LOC_Os05g51000.1	expressed protein
triplet1342	Traes_1AL_C852643EE	HC3	Traes_1BL_DF1807D97	HC3	Traes_1DL_7AA35A6F01	HC2	LOC_Os05g48370.1	expressed protein
triplet1343	Traes_7AL_8A14B843A	HC1	Traes_7BL_19922D606	HC1	Traes_7DL_A58470942	HC1	LOC_Os12g06650.1	tetratricopeptide-like helical, putative, expressed
triplet1344	Traes_6AL_1C1EF12E9	HC1	Traes_6BL_1F1B6E7F8	HC1	Traes_6DL_0237CB888	HC1	LOC_Os02g39890.1	RNA recognition motif containing protein, putative,
triplet1345	Traes_6AS_BBECF977C	HC1	Traes_6BS_995EE923F	HC1	Traes_6DS_DA16C60BF	HC1	LOC_Os02g09130.1	palmitoyltransferase TIP1, putative, expressed
triplet1346	Traes_5AL_636BB9CBB	HC3	Traes_5BL_BB53F8FBB	HC2	Traes_5DL_DFE365D3C	HC4	LOC_Os09g26190.1	CBS domain containing protein, expressed
triplet1347	Traes_4AL_393849141	HC2	Traes_4BS_ED5BCA38E	HC1	Traes_4DS_8D3D343F5	HC1	LOC_Os03g47650.1	ankyrin, putative, expressed
triplet1348	Traes_2AS_5CAE6A22E	HC2	Traes_2BS_539C70E1B	HC1	Traes_2DS_F9104B72E	HC1	LOC_Os04g25550.1	FACT complex subunit SPT16, putative, expressed
triplet1349	Traes_5AL_7EFBCD114	HC1	Traes_4BL_674E6B910	HC1	Traes_4DL_C84A625661	HC1	LOC_Os05g23600.1	dolichyl-diphosphooligosaccharide--protein
triplet1350	Traes_3AL_D2BD92865	HC1	Traes_3B_6BDE5B957	HC1	Traes_3DL_2E5A96ACF	HC1	LOC_Os01g15460.2	zinc finger C-x8-C-x5-C-x3-H type family protein, expressed
triplet1351	Traes_1AL_44C3E656E	HC1	Traes_1BL_F0F995FE3	HC1	Traes_1DL_F77022E34	HC1	LOC_Os02g39550.2	calcium-binding mitochondrial protein anon-60Da, putative,
triplet1352	Traes_4AL_20039D0E6	HC1	Traes_4BS_87CB32CF4	HC1	Traes_4DS_B6D778B5C	HC1	LOC_Os12g02280.1	pentatricopeptide, putative, expressed
triplet1353	Traes_2AS_729EB1781	HC1	Traes_2BS_8A34C8F60	HC1	Traes_2DS_DC727D166	HC2	LOC_Os07g31850.1	zinc finger, C3HC4 type domain containing protein,
triplet1354	Traes_4AS_5F79508B8	HC1	Traes_4BL_A7C76FFE4	HC1	Traes_4DL_6555ABB5E	HC2	LOC_Os03g16910.2	SLT1 protein, putative, expressed
triplet1355	Traes_3AL_0C7DBF8C6	HC4	Traes_3B_093394357	HC1	Traes_3DL_8E0203FE4	HC4	LOC_Os01g39380.1	SCD1, putative, expressed
triplet1356	Traes_5AL_5A3A592D9	HC1	Traes_4BL_F7AFF4D6C	HC1	Traes_4DL_3D374FF4C	HC1	LOC_Os03g04410.1	aconitate hydratase protein, putative, expressed
triplet1357	Traes_7AL_3877BC91D	HC2	Traes_7BL_046595ED4	HC3	Traes_7DL_05449470B	HC2	LOC_Os05g20020.1	polygalacturonase, putative, expressed
triplet1358	Traes_5AL_368EF2D5E	HC1	Traes_5BL_56FA033D5	HC1	Traes_5DL_DFAFC3A75	HC2	LOC_Os09g39980.1	ubiquitin family protein, putative, expressed
triplet1359	Traes_6AL_C2DD751E4	HC1	Traes_6BL_8B020D1DC	HC2	Traes_6DL_A8965F6FB	HC1	LOC_Os02g45240.1	zinc finger family protein, putative, expressed
triplet1360	Traes_1AL_065AA7C82	HC2	Traes_1BL_AE6A21360	HC2	Traes_1DL_3F1D530B3	HC2	LOC_Os05g31000.1	nascent polypeptide-associated complex subunit alpha,
triplet1361	Traes_7AS_4386E1623	HC1	Traes_7BS_CDC11845E	HC1	Traes_7DS_4665A4193	HC1	LOC_Os06g10430.3	protein of unknown function DUF1296 domain containing
triplet1362	Traes_3AS_6F50A325B	HC1	Traes_3B_78D818AC8	HC1	Traes_3DS_3170E2B9B	HC2	LOC_Os07g09330.1	inositol-1-monophosphatase, putative, expressed
triplet1363	Traes_4AS_90CC29CAA	HC1	Traes_4BL_B902E85F5	HC1	Traes_4DL_869294621	HC1	LOC_Os01g43390.1	uroporphyrinogen decarboxylase, putative, expressed
triplet1364	Traes_1AL_FECAB71D5	HC2	Traes_1BL_AE37B6C66	HC1	Traes_1DL_6A7B3AB0F	HC1	LOC_Os03g64290.1	myosin, putative, expressed
triplet1365	Traes_6AL_E91F0B8F5	HC1	Traes_6BL_0CB2DC49F	HC2	Traes_6DL_388913F84	HC1	LOC_Os02g39820.1	PPR repeat domain containing protein, putative, expressed
triplet1366	Traes_3AL_9CBE93D3E	HC2	Traes_3B_20317D956	HC1	Traes_3DL_D17F3A9D2	HC1	LOC_Os01g72820.4	CRS1/YhbY domain containing protein, putative, expressed
triplet1367	Traes_7AS_8E0288B85	HC1	Traes_7BS_692011F75	HC2	Traes_7DS_9C9AA098D	HC1	LOC_Os08g42620.2	zinc finger DHHC domain-containing protein, putative,
triplet1368	Traes_5AL_7C93D70FE	HC1	Traes_5BL_C5004677E	HC2	Traes_5DL_8C0B88AAC	HC1	LOC_Os09g29810.1	retrotransposon protein, putative, unclassified, expressed
triplet1369	Traes_3AL_31EAD29CE	HC1	Traes_3B_B5E1FEE43	HC1	Traes_3DL_80504EAAD	HC1	LOC_Os01g51840.2	IQ calmodulin-binding motif family protein, putative,
triplet1370	Traes_6AS_F489CFAC9	HC1	Traes_2BL_A15A34503	HC1	Traes_6DS_C73A2C9BC	HC1	LOC_Os05g02300.1	Core histone H2A/H2B/H3/H4 domain containing protein,
triplet1371	Traes_1AL_C74CE5520	HC3	Traes_1BL_F0554ED4E	HC3	Traes_1DL_717DA8B3F	HC3	LOC_Os10g42490.1	homeobox and START domains containing protein, putative,
triplet1372	Traes_6AS_3F9F02641	HC2	Traes_6BS_D7AE8A748	HC2	Traes_6DS_7402E88F1	HC1	LOC_Os03g26080.1	nucleoside-triphosphatase, putative, expressed
triplet1373	Traes_4AL_2BCB74D01	HC1	Traes_4BS_7A57F7E62	HC1	Traes_4DS_AE1B1438E1	HC1	LOC_Os03g50090.1	transposon protein, putative, CACTA, En/Spm sub-class,
triplet1374	Traes_5AL_76C8D9C4F	HC1	Traes_5BL_9C710B65A	HC1	Traes_5DL_27D433166	HC1	LOC_Os11g05540.1	rhoGAP domain containing protein, expressed
triplet1375	Traes_7AL_97E4612EF	HC2	Traes_7BL_29373F438	HC2	Traes_7DL_5054E56CB	HC2	LOC_Os06g49980.1	expressed protein
triplet1376	Traes_1AS_514A12B5B	HC1	Traes_1BS_E33523322	HC1	Traes_1DS_733238CBB	HC1	LOC_Os05g08800.1	DUF581 domain containing protein, expressed
triplet1377	Traes_2AL_D16473E07	HC3	Traes_2BL_9DABE98FB	HC1	Traes_7DL_0F77C6276	HC2	LOC_Os04g57510.1	exostosin family domain containing protein, expressed
triplet1378	Traes_7AL_AF52DC646	HC1	Traes_7BL_9B51C5999	HC3	Traes_7DL_C69A46ED8	HC1
triplet1379	Traes_5AL_85ADD8461	HC1	Traes_5BL_C7D0E1FEC	HC1	Traes_5DL_CA6849C97	HC1	LOC_Os09g16540.1	protein kinase, putative, expressed
triplet1380	Traes_2AL_B65EBB67C	HC1	Traes_2BL_E84D05DF7	HC1	Traes_2DL_35F8C13C2	HC3	LOC_Os04g57800.1	BTBN13 - Bric-a-Brac, Tramtrack, Broad Complex BTB domain
triplet1381	Traes_6AL_97FD8CDCC	HC1	Traes_3B_BFD2067931	HC1	Traes_6DL_EA77F3A35	HC1	LOC_Os04g56480.1	pelota, putative, expressed
triplet1382	Traes_3AL_6BEE69A60	HC3	Traes_3B_875E1F7B5	HC2	Traes_3DL_C9B05E70E	HC4	LOC_Os10g11820.1	expressed protein
triplet1383	Traes_6AL_D67619FC4	HC3	Traes_6BL_E143F767D	HC3	Traes_6DL_256D92F8A	HC1	LOC_Os08g37700.3	RNA recognition motif containing protein, putative,
triplet1384	Traes_1AL_E7144546E	HC1	Traes_1BL_7EB5F78D0	HC3	Traes_1DL_C646B6990	HC1	LOC_Os10g34430.1	Dicer, putative, expressed
triplet1385	Traes_7AL_976D6E1B9	HC2	Traes_7BL_313367AC4	HC2	Traes_7DL_26A711F5B	HC2	LOC_Os06g38960.2	expressed protein
triplet1386	Traes_7AL_5D3D685E3	HC1	Traes_7BL_ACF0445BA	HC1	Traes_7DL_6DECCA54B	HC2	LOC_Os06g48510.1	choline monooxygenase, chloroplast precursor, putative,
triplet1387	Traes_1AS_A87350CAA	HC2	Traes_1BS_3FEEE2A62	HC1	Traes_1DS_E98487D6D	HC1	LOC_Os10g02930.1	helicase SEN1, putative, expressed
triplet1388	Traes_3AL_8A765AB77	HC1	Traes_3B_A92573EF7	HC2	Traes_3DL_DBC49241D	HC1	LOC_Os08g08000.1	DNA binding protein, putative, expressed
triplet1389	Traes_5AS_78CA97493	HC1	Traes_5BS_F36388166	HC1	Traes_5DL_934302FA6	HC1	LOC_Os07g41090.1	histone deacetylase, putative, expressed
triplet1390	Traes_3AS_5587F2F9F	HC1	Traes_3B_E9038FDD0	HC1	Traes_7DS_174F64D6D	HC1	LOC_Os09g31180.1	ribosomal protein L6, putative, expressed
triplet1391	Traes_2AL_CA30EFD89	HC1	Traes_2BL_892E33F26	HC1	Traes_2DL_ADFB1BA88	HC1	LOC_Os04g20990.1	tRNA-dihydrouridine synthase, putative, expressed
triplet1392	Traes_7AS_B0DF07E2A	HC4	Traes_7BS_567C3BA8D	HC4	Traes_7DS_08DA91D2A	HC4	LOC_Os02g52830.1	lipase, putative, expressed
triplet1393	Traes_2AL_632989C79	HC1	Traes_2BL_1AF474D3D	HC1	Traes_2DL_B98FDF67A1	HC3	LOC_Os02g30610.1	expressed protein
triplet1394	Traes_2AL_6D0E5791D	HC1	Traes_2BL_9113AEA63	HC1	Traes_2DL_6371DA8EA	HC1	LOC_Os04g49430.1	ZR1 protein, putative, expressed
triplet1395	Traes_7AS_81327ECA0	HC1	Traes_7BS_3878BF050	HC1	Traes_7DS_F0152FC36	HC1	LOC_Os08g43560.1	OsAPx4 - Peroxisomal Ascorbate Peroxidase encoding gene
triplet1396	Traes_4AL_E9E72DEE2	HC1	Traes_5BL_A416D5654	HC1	Traes_5DL_292B9CA4C	HC1	LOC_Os03g62210.1	subtilisin N-terminal Region family protein, expressed
triplet1397	Traes_3AL_66EAB4B4F	HC1	Traes_3B_9A4CE9E73	HC3	Traes_3DL_CC7D579D5	HC1	LOC_Os01g60910.1	CAMK_KIN1/SNF1/Nim1_like.12 - CAMK includes
triplet1398	Traes_1AL_F6228A39E	HC3	Traes_1BL_B037B2ABE	HC3	Traes_1DL_2DF9FBB23	HC2	LOC_Os03g25140.1	peptidyl-prolyl isomerase PASTICCINO1, putative, expressed
triplet1399	Traes_4AS_A45B3C9AB	HC1	Traes_4BL_FFB13780E	HC2	Traes_4DL_550224DCB	HC1	LOC_Os03g11110.1	zinc finger family protein, putative, expressed
triplet1400	Traes_2AL_0203982DA	HC1	Traes_2BL_AAC50B7C6	HC1	Traes_2DL_68275C7DA	HC1	LOC_Os04g54190.1	cysteine-rich receptor-like protein kinase 8 precursor,
triplet1401	Traes_4AL_69CE94C14	HC4	Traes_4BS_C1B2A47C31	HC4	Traes_4DS_AEE2A840E	HC4	LOC_Os07g16930.1	expressed protein
triplet1402	Traes_4AL_AA326BB25	HC1	Traes_4BS_E26DE403E	HC1	Traes_4DS_E6EBB0A02	HC1	LOC_Os03g52475.1	pentatricopeptide, putative, expressed
triplet1403	Traes_1AS_50A9571C3	HC1	Traes_1BS_26DAB1780	HC1	Traes_1DS_18F13A3DD	HC1	LOC_Os05g06270.1	zinc finger, C3HC4 type domain containing protein,
triplet1404	Traes_5AL_50C8CFDA7	HC1	Traes_5BL_71E6013D9	HC1	Traes_5DL_0A7A22BEB	HC1	LOC_Os03g58060.1	XRN 5'-3' exonuclease N-terminus domain containing protein,
triplet1405	Traes_1AS_20C575D95	HC2	Traes_1BS_A31E8A897	HC1	Traes_1DS_693F9D22D	HC1	LOC_Os05g02050.1	mitochondrial import inner membrane translocase subunit
triplet1406	Traes_5AL_A3A8264A8	HC1	Traes_5BL_DD9C2EAB2	HC1	Traes_5DL_B23815690	HC1	LOC_Os09g17730.1	proton pump interactor, putative, expressed
triplet1407	Traes_3AS_B4FCF637C	HC1	Traes_3B_2014C25E2	HC1	Traes_3DS_7CBDEA82A	HC2	LOC_Os01g10340.1	expressed protein
triplet1408	Traes_2AL_3F84846F1	HC1	Traes_2BL_309ED7C81	HC1	Traes_2DL_203C5F142	HC1	LOC_Os02g43470.1	glutamate dehydrogenase protein, putative, expressed
triplet1409	Traes_2AS_7C18F8EF6	HC1	Traes_2BS_F41EA1AD5	HC1	Traes_2DS_CA2EF8F2A	HC1	LOC_Os08g33200.1	1-phosphatidylinositol-4-phosphate 5-kinase/ zinc ion binding
triplet1410	Traes_3AL_0570649011	HC1	Traes_3B_5D9056D7F	HC1	Traes_3DL_16CFA4F0F	HC1	LOC_Os03g22830.2	zinc finger, C3HC4 type domain containing protein,
triplet1411	Traes_4AL_96A137452	HC1	Traes_4BS_6AF0869EC	HC1	Traes_4DS_F63696DBA	HC1	LOC_Os03g50980.1	ATSIZ1/SIZ1, putative, expressed
triplet1412	Traes_3AS_E06140CCA	HC1	Traes_3B_B226A511B	HC1	Traes_3DS_910415CA8	HC1	LOC_Os01g13280.1	ubiquitin conjugating enzyme protein, putative, expressed
triplet1413	Traes_7AS_F0BC5DBA8	HC1	Traes_7BS_42CFD3659	HC1	Traes_7DS_BEE1404C8	HC1	LOC_Os07g29420.1	DNA-directed RNA polymerase III subunit RPC8, putative,
triplet1414	Traes_4AS_6D8493110	HC1	Traes_4BL_9DCECEEEE	HC2	Traes_4DL_B0C5E69F7	HC4	LOC_Os03g24060.1	tetratricopeptide repeat containing protein, putative,
triplet1415	Traes_5AL_23B24917C	HC1	Traes_5BL_FF9AA4B58	HC1	Traes_5DL_5F223C713	HC1	LOC_Os09g12560.2	ferrochelatase-2, chloroplast precursor, putative,
triplet1416	Traes_1AS_EB5297361	HC1	Traes_1BS_A4FD92A761	HC1	Traes_1DS_0176B897D	HC1	LOC_Os05g13520.1	white-brown complex homolog protein 12, putative, expressed
triplet1417	Traes_4AL_A0485ADDE	HC1	Traes_4BS_8B1CC4B8C	HC1	Traes_4DS_51F942BCB	HC1	LOC_Os11g12800.1	glycerophosphoryl diester phosphodiesterase family protein,
triplet1418	Traes_1AS_63EFE56B4	HC1	Traes_1BS_771984F00	HC1	Traes_1DS_6656C13761	HC1	LOC_Os02g44470.1	actin-depolymerizing factor, putative, expressed
triplet1419	Traes_3AS_7D9D9AC60	HC1	Traes_3B_A6E5CE2F0	HC1	Traes_3DS_3812C5D77	HC1	LOC_Os01g16550.1	expressed protein
triplet1420	Traes_2AL_F64B48E36	HC1	Traes_2BL_E5A2D113D	HC1	Traes_2DL_D4B7B53AD	HC1	LOC_Os09g38690.1	transporter family protein, putative, expressed
triplet1421	Traes_1AS_ACB6DAF3A	HC2	Traes_1BS_C2E3780CB	HC1	Traes_1DS_8965FF182	HC1	LOC_Os02g34884.1	SacI homology domain containing protein, expressed
triplet1422	Traes_2AL_67BC3AFBE	HC1	Traes_2BL_A1F9C66CA	HC1	Traes_2DL_0B1444B68	HC1	LOC_Os04g52770.1	helix-loop-helix DNA-binding domain containing protein,
triplet1423	Traes_4AS_02B607421	HC1	Traes_4BL_542B1DA85	HC1	Traes_4DL_EE941086E	HC1	LOC_Os03g12370.3	HSF-type DNA-binding domain containing protein, expressed
triplet1424	Traes_5AS_962BCA20C	HC1	Traes_5BS_F7853DBB6	HC1	Traes_5DS_0B17FFD55	HC1	LOC_Os02g05030.1	sucrose-phosphatase, putative, expressed
triplet1425	Traes_3AS_647411E39	HC1	Traes_3B_28AC8A1BA	HC1	Traes_3DS_06B8853C9	HC1	LOC_Os01g08430.1	expressed protein
triplet1426	Traes_2AS_9E12979E1	HC3	Traes_2BS_3897EB2E4	HC1	Traes_2DS_E5DC48B73	HC1	LOC_Os07g41640.1	agenet domain-containing protein, putative, expressed
triplet1427	Traes_4AS_CC36B67F4	HC1	Traes_4BL_F42F809FF	HC4	Traes_4DL_EE906C459	HC3	LOC_Os03g17760.1	RNA recognition motif containing protein, putative,
triplet1428	Traes_7AS_200D00D78	HC2	Traes_7BS_D06FBE7BF	HC2	Traes_7DS_76717A7E8	HC2	LOC_Os06g19680.2	zinc finger, C3HC4 type domain containing protein,
triplet1429	Traes_5AL_1E982011D	HC2	Traes_5BL_4AF08A25A	HC1	Traes_5DL_1B46003F7	HC1	LOC_Os11g01540.1	expressed protein
triplet1430	Traes_2AL_EFCEB5BEA	HC1	Traes_2BL_392793376	HC1	Traes_2DL_8EF1A2637	HC1	LOC_Os04g58130.1	katanin p80 WD40 repeat-containing subunit B1 homolog 1,
triplet1431	Traes_2AS_F2967D6F7	HC1	Traes_2BS_96ECE84C2	HC1	Traes_2DS_ECBFB4D8C	HC1	LOC_Os03g28330.4	sucrose synthase, putative, expressed
triplet1432	Traes_3AL_84F257EE01	HC1	Traes_3B_0F369748A	HC1	Traes_3DL_D455F31D7	HC1	LOC_Os09g31482.1	splicing factor U2AF, putative, expressed
triplet1433	Traes_4AL_E49650760	HC1	Traes_4BS_5CBD849D0	HC1	Traes_4DS_75CA84065	HC1	LOC_Os11g11000.1	ELMO/CED-12 family protein, putative, expressed
triplet1434	Traes_3AS_EE9F8BE17	HC2	Traes_3B_9A9EFB65B	HC3	Traes_3DS_701C29E14	HC3	LOC_Os01g14420.1	RWP-RK domain-containing protein, putative, expressed
triplet1435	Traes_2AS_5F9FFE3E6	HC1	Traes_2BS_765115A79	HC1	Traes_2DS_7F043C04B	HC1	LOC_Os06g08770.1	ruvB-like 2, putative, expressed
triplet1436	Traes_6AS_402C434EB	HC1	Traes_4BS_BBEF528AD	HC1	Traes_6DS_518266AF7	HC4	LOC_Os03g23020.1	expressed protein
triplet1437	Traes_1AS_4A6E603D3	HC1	Traes_1BS_A2F5A3F39	HC1	Traes_1DS_FEFAE4EB7	HC1	LOC_Os12g15920.1	laccase precursor protein, putative, expressed
triplet1438	Traes_1AS_C7A81EC64	HC1	Traes_1BS_DB8D9CE41	HC1	Traes_1DS_872621F69	HC2	LOC_Os10g10170.1	PPR repeat domain containing protein, putative, expressed
triplet1439	Traes_4AL_B012F9BFC	HC1	Traes_4BS_F0EEDB1D9	HC1	Traes_4DS_48CA15C9A	HC1	LOC_Os03g26930.1	OsSCP13 - Putative Serine Carboxypeptidase homologue,
triplet1440	Traes_4AL_2EC6083D7	HC1	Traes_4BS_BE237BA4F	HC2	Traes_4DS_1AEC18863	HC3	LOC_Os11g02450.1	elongation factor P, putative, expressed
triplet1441	Traes_3AL_EDE2BBCD3	HC1	Traes_3B_19AAA3662	HC1	Traes_3DL_4B86F1EBE	HC1	LOC_Os01g54960.1	expressed protein
triplet1442	Traes_6AL_4C5603165	HC2	Traes_6BL_2097C1766	HC2	Traes_6DL_5EC59C60B	HC1	LOC_Os11g26140.1	cysteine-rich receptor-like protein kinase 4 precursor,
triplet1443	Traes_6AL_562AE8B6E	HC1	Traes_6BL_C433D70A3	HC2	Traes_6DL_A4CE8D26B	HC3	LOC_Os02g50350.1	dihydroorotate dihydrogenase protein, putative, expressed
triplet1444	Traes_5AS_7E3208FD4	HC1	Traes_5BS_23717182B	HC1	Traes_5DS_976CBF9EB	HC1	LOC_Os12g18150.1	ZOS12-04 - C2H2 zinc finger protein, expressed
triplet1445	Traes_4AL_36FAF99DE1	HC1	Traes_4BS_C0973D1DA	HC1	Traes_4DS_374DADA2A	HC1	LOC_Os11g09020.1	amino acid transporter, putative, expressed
triplet1446	Traes_5AL_40E852E9E	HC1	Traes_5BL_AFDA80E42	HC1	Traes_5DL_39146F2B7	HC1	LOC_Os12g01220.1	expressed protein
triplet1447	Traes_5AL_810B207E1	HC1	Traes_5BL_ACA4BA13C	HC1	Traes_5DL_6DA0BEF01	HC1	LOC_Os12g06490.1	STE_PAK_Ste20_Slob_Wnk.6 - STE kinases include homologs to
triplet1448	Traes_4AL_6AC76F7EE	HC2	Traes_5BL_1292E81B3	HC1	Traes_5DL_F27846651	HC4	LOC_Os03g63730.1	RNA recognition motif containing protein, putative,
triplet1449	Traes_3AL_F3125B233	HC1	Traes_3B_C5D9A74D0	HC1	Traes_3DL_967EE0DE0	HC1	LOC_Os01g74000.1	glycerol-3-phosphate dehydrogenase, putative, expressed
triplet1450	Traes_1AL_0ECE6CCF4	HC4	Traes_1BL_D305D7399	HC4	Traes_1DL_E6B760690	HC4	LOC_Os08g45080.1	expressed protein
triplet1451	Traes_6AL_314BED36E	HC1	Traes_6BL_FBAB7B43C	HC1	Traes_6DL_16D587398	HC1	LOC_Os02g42374.1	e2f-associated phosphoprotein, putative, expressed
triplet1452	Traes_3AS_A6D3DD27E	HC3	Traes_3B_01534811C	HC1	Traes_3DS_F163515C2	HC1	LOC_Os01g09246.1	glycine-rich protein, putative, expressed
triplet1453	Traes_4AL_934E4A576	HC1	Traes_4BS_CDB1B1097	HC1	Traes_4DS_17998FD50	HC1	LOC_Os01g19400.1	expressed protein
triplet1454	Traes_6AL_EC7D7A94F	HC1	Traes_6BL_252843224	HC3	Traes_6DL_A81DB821C	HC1	LOC_Os02g48590.1	expressed protein
triplet1455	Traes_1AS_F798C735B	HC1	Traes_1BS_15DC56175	HC1	Traes_1DS_C0B40146B	HC1	LOC_Os11g21804.1	expressed protein
triplet1456	Traes_4AL_50F7B0868	HC2	Traes_4BS_1F95402D1	HC1	Traes_4DS_F92D60E20	HC2	LOC_Os11g14420.1	inactive receptor kinase At1g27190 precursor, putative,
triplet1457	Traes_5AL_36B2C91D6	HC4	Traes_5BL_4780FA980	HC1	Traes_5DL_E7D02BE3A	HC1	LOC_Os12g04410.1	BTBA6 - Bric-a-Brac,Tramtrack, Broad Complex BTB domain
triplet1458	Traes_1AS_90F3120F8	HC1	Traes_1BS_E68807072	HC1	Traes_1DS_2BB06F54C	HC1	LOC_Os05g03040.1	AP2 domain containing protein, expressed
triplet1459	Traes_5AL_0AE50C9C0	HC1	Traes_5BL_A489C4B06	HC1	Traes_5DL_ED4C1019A	HC1	LOC_Os09g19700.1	protein kinase domain containing protein, expressed
triplet1460	Traes_6AS_3D4DFC83B	HC1	Traes_6BS_6311CB06E	HC1	Traes_6DS_D0D64D36D	HC1	LOC_Os02g04710.1	cycloartenol synthase, putative, expressed
triplet1461	Traes_4AS_BA5BB8032	HC2	Traes_4BL_CB29C15C5	HC2	Traes_4DL_5640A8CC5	HC2	LOC_Os03g08754.1	OsMADS47 - MADS-box family gene with MIKCc type-box,
triplet1462	Traes_2AL_4A429237D	HC1	Traes_2BL_4747EFE3F	HC1	Traes_2DL_DEC20E38B	HC1	LOC_Os02g44230.3	CPuORF22 - conserved peptide uORF-containing transcript,
triplet1463	Traes_4AL_C362DF8E1	HC1	Traes_4BS_4D39BDA53	HC1	Traes_4DS_3A7960FAC	HC1	LOC_Os11g14220.1	tubulin/FtsZ domain containing protein, putative, expressed
triplet1464	Traes_2AL_9B175F3DA	HC1	Traes_2BL_A9035A2A8	HC1	Traes_2DL_6AE412E72	HC1	LOC_Os04g39350.1	heavy metal associated domain containing protein,
triplet1465	Traes_2AL_4BD26CDF2	HC1	Traes_2BL_3CC2778DE	HC1	Traes_2DL_4304CCAF6	HC1	LOC_Os04g46910.1	actin-depolymerizing factor, putative, expressed
triplet1466	Traes_2AS_C0C74B775	HC1	Traes_2BS_CC6686C54	HC1	Traes_2DS_1C0609A0E	HC2	LOC_Os07g36460.1	helix-loop-helix DNA-binding domain containing protein,
triplet1467	Traes_1AL_4905637FC	HC1	Traes_1BL_DA18DC9AF	HC1	Traes_1DL_571977793	HC1	LOC_Os05g46290.1	T-complex protein, putative, expressed
triplet1468	Traes_1AS_171AA28CA	HC1	Traes_1BS_190C56A4E	HC1	Traes_1DS_947F6918F	HC1	LOC_Os05g06750.1	dihydrolipoyl dehydrogenase, mitochondrial precursor,
triplet1469	Traes_4AL_559236803	HC1	Traes_4BS_A155A5ADC	HC1	Traes_4DS_9BC9E813B	HC1	LOC_Os11g18880.1	UBX domain-containing protein, putative, expressed
triplet1470	Traes_1AL_FE1097B22	HC1	Traes_1BL_4F55086DE	HC2	Traes_1DL_A69BED30D	HC2	LOC_Os01g31610.1	tyrosyl-tRNA synthetase, putative, expressed
triplet1471	Traes_1AS_EC0C21510	HC1	Traes_1BS_77D2B4C0D	HC1	Traes_1DS_1571BA3C8	HC1	LOC_Os05g07632.1	haloacid dehalogenase-like hydrolase family protein,
triplet1472	Traes_4AS_DCDB8DD65	HC1	Traes_4BL_09F303BBB	HC1	Traes_4DL_37654F435	HC1	LOC_Os03g16900.1	rab GDP dissociation inhibitor alpha, putative, expressed
triplet1473	Traes_1AL_5F778FAAB	HC1	Traes_1BL_63F0F0FAA	HC1	Traes_1DL_06B73F05D	HC2	LOC_Os10g35480.2	lanC-like protein 2, putative, expressed
triplet1474	Traes_2AS_C24F72BD8	HC1	Traes_2BS_795AA5CD1	HC1	Traes_2DS_87EBC0D01	HC1	LOC_Os07g44460.1	peroxidase precursor, putative, expressed
triplet1475	Traes_4AS_E0038ADE9	HC1	Traes_4BL_D75271319	HC1	Traes_4DL_84745919A	HC1	LOC_Os03g21850.2	nucleotidyltransferase, putative, expressed
triplet1476	Traes_1AL_DEF14D73D	HC1	Traes_1BL_F0C52C5DF	HC1	Traes_1DL_E26B7E281	HC1	LOC_Os05g32270.1	AP2 domain containing protein, expressed
triplet1477	Traes_5AL_FB26B1C25	HC1	Traes_5BL_44518E3DE	HC1	Traes_5DL_EC68F7669	HC1	LOC_Os09g06230.1	serine/threonine-protein kinase 16, putative, expressed
triplet1478	Traes_2AL_65782D26E	HC1	Traes_2BL_206EB7FE8	HC2	Traes_2DL_AA24C6A8A	HC2	LOC_Os03g18350.1	importin subunit beta, putative, expressed
triplet1479	Traes_3AL_8D5EB3C7F	HC2	Traes_3B_F3F7FF5111	HC1	Traes_3DL_30C4D36A5	HC1	LOC_Os01g61120.1	expressed protein
triplet1480	Traes_4AS_1A305B13B	HC1	Traes_4BL_4DA2B483C	HC1	Traes_4DL_827AD9161	HC1	LOC_Os03g12720.1	expressed protein
triplet1481	Traes_4AS_E58FD55B5	HC1	Traes_4BL_F7A57E277	HC1	Traes_4DL_70B4B65BB	HC1	LOC_Os03g07220.1	PPR repeat domain containing protein, putative, expressed
triplet1482	Traes_1AS_20FF2F4501	HC2	Traes_1BS_61FEA418F	HC1	Traes_1DS_B29B193F5	HC1	LOC_Os03g58900.1	galactosyltransferase family protein, putative, expressed
triplet1483	Traes_1AL_FE11953B2	HC3	Traes_1BL_B1FAAEDB8	HC3	Traes_1DL_3D2D44A67	HC1	LOC_Os10g36250.1	tetratricopeptide repeat, putative, expressed
triplet1484	Traes_2AL_60AE83514	HC2	Traes_2BL_3B4030E5F	HC3	Traes_2DL_FB1B65C52	HC1	LOC_Os07g03160.1	WD domain, G-beta repeat domain containing protein,
triplet1485	Traes_6AL_01FB8865C	HC1	Traes_6BL_7C79272801	HC1	Traes_6DL_9B3F464C91	HC1	LOC_Os02g40870.2	phosphatidylinositol N-acetylglucosaminyltransferase
triplet1486	Traes_1AS_10B07C9B9	HC2	Traes_1BS_B9EE3E150	HC1	Traes_1DS_AE6EE28FE	HC1	LOC_Os08g45230.1	ENTH domain containing protein, expressed
triplet1487	Traes_2AL_813A645BD	HC1	Traes_2BL_8C7287250	HC1	Traes_2DL_B4CE319DF	HC1	LOC_Os04g48940.1	uncharacterized mscS family protein, putative, expressed
triplet1488	Traes_1AL_33C926BB4	HC1	Traes_1BL_C7D34F77C	HC1	Traes_1DL_5A7CB709C	HC1	LOC_Os11g41540.1	disease resistance RPP8-like protein 3, putative, expressed
triplet1489	Traes_1AS_607C80F16	HC3	Traes_1BS_5482C0A74	HC2	Traes_1DS_61C0CC739	HC1	LOC_Os02g21880.1	coiled-coil domain-containing protein, putative, expressed
triplet1490	Traes_5AL_00CC4E7C6	HC2	Traes_5BL_D09D6962A	HC1	Traes_5DL_7D6B84447	HC2	LOC_Os11g01240.1	IBR domain containing protein, expressed
triplet1491	Traes_5AL_5F1F165DB	HC1	Traes_5BL_BA87280C1	HC1	Traes_5DL_250BD018F	HC1	LOC_Os03g57110.2	expressed protein
triplet1492	Traes_6AL_5E6540D57	HC1	Traes_6BL_7AE400AA4	HC2	Traes_6DL_4CE0E75D7	HC1	LOC_Os02g51490.1	methyltransferase, putative, expressed
triplet1493	Traes_3AL_83190CDFD	HC1	Traes_3B_1BD5BC286	HC1	Traes_3DL_DF5CF7E3B	HC1	LOC_Os05g12140.1	Leucine Rich Repeat family protein, expressed
triplet1494	Traes_7AL_1E05409F8	HC3	Traes_1BL_C48AD92E6	HC1	Traes_1DL_326FB54EB	HC3	LOC_Os10g30180.1	hsp20/alpha crystallin family protein, putative, expressed
triplet1495	Traes_7AL_33AA9A079	HC1	Traes_7BL_4403C4CFF	HC1	Traes_7DL_434E0F3E1	HC1	LOC_Os06g51520.1	lysine ketoglutarate reductase trans-splicing related 1,
triplet1496	Traes_5AL_8F522953F	HC2	Traes_5BL_4DB88EB25	HC1	Traes_5DL_FF162152A	HC1	LOC_Os08g21700.1	DCL, chloroplast precursor, putative, expressed
triplet1497	Traes_6AS_E4D8385B0	HC2	Traes_6BS_317A857D7	HC1	Traes_6DS_4B92712B4	HC1	LOC_Os02g10900.1	NB-ARC domain containing protein, expressed
triplet1498	Traes_6AL_33DE178C5	HC1	Traes_6BL_A66A6DCB2	HC2	Traes_6DL_43DD1C504	HC3	LOC_Os02g51790.1	ribosomal protein L29, putative, expressed
triplet1499	Traes_5AL_7D6F45F6B	HC1	Traes_5BL_CABD5EB28	HC1	Traes_5DL_3EE2456DB	HC1	LOC_Os09g25380.1	kinesin motor protein-related, putative, expressed
triplet1500	Traes_1AL_0E86CBA8F	HC1	Traes_1BL_A960583FA	HC1	Traes_1DL_FE85D16A6	HC1	LOC_Os10g34820.2	CDT1B - Putative DNA replication initiation protein,
triplet1501	Traes_6AL_9CEDE1FC0	HC1	Traes_6BL_C64933F16	HC2	Traes_6DL_D47B05368	HC2	LOC_Os02g43500.1	OR, putative, expressed
triplet1502	Traes_5AL_542D62D3E	HC1	Traes_5BL_CB673B549	HC1	Traes_5DL_34DFCC9F1	HC1	LOC_Os07g03230.2	eukaryotic translation initiation factor 3 subunit C,
triplet1503	Traes_1AS_8E2D0F848	HC2	Traes_1BL_42346E5C8	HC4	Traes_1DL_5DA82BD3E	HC4	LOC_Os05g01030.1	phospholipid-transporting ATPase, putative, expressed
triplet1504	Traes_2AS_0301476BC	HC1	Traes_3B_8EA65F66E	HC1	Traes_2DS_7EB459302	HC2	LOC_Os12g42140.1	G-patch domain containing protein, putative, expressed
triplet1505	Traes_4AL_D273CCCC5	HC1	Traes_5BL_6A1B25FF7	HC2	Traes_5DL_1CD013FAD	HC1	LOC_Os07g14100.1	pentatricopeptide, putative, expressed
triplet1506	Traes_6AL_D23C0E929	HC1	Traes_6BL_8C627516C	HC1	Traes_6DL_9FE97F4AA	HC1	LOC_Os02g39630.2	iron-stress related protein, putative, expressed
triplet1507	Traes_3AL_1301C8C5D	HC1	Traes_3B_A375758A4	HC1	Traes_3DL_F497F067C	HC2	LOC_Os02g07070.1	RNA recognition motif family protein, expressed
triplet1508	Traes_2AL_4885854CD	HC1	Traes_2BL_0ED5DCF4B	HC1	Traes_2DL_B896BF8FB	HC2	LOC_Os04g39420.1	6-phosphofructokinase 2, putative, expressed
triplet1509	Traes_5AS_2B56339E2	HC1	Traes_5BS_A37589BD1	HC1	Traes_5DS_DBD03AC91	HC1	LOC_Os08g10070.1	protein kinase, putative, expressed
triplet1510	Traes_2AS_052AA4CB5	HC1	Traes_2BS_CE3D56DEF	HC1	Traes_2DS_114088E711	HC1	LOC_Os07g47960.1	basic helix-loop-helix domain containing protein, expressed
triplet1511	Traes_1AL_FAF728A35	HC2	Traes_1BL_6FE4EB955	HC2	Traes_1DS_0F5F049FA	HC2	LOC_Os05g25180.1	zinc finger, C3HC4 type family protein, expressed
triplet1512	Traes_1AS_BA75ECAE1	HC1	Traes_1BS_081FAB9CA	HC1	Traes_1DS_383BB6F7A	HC1	LOC_Os01g28680.1	WD domain, G-beta repeat domain containing protein,
triplet1513	Traes_3AS_0362B6EA8	HC1	Traes_3B_6ACAF6BA4	HC1	Traes_3DS_E159D4203	HC1	LOC_Os01g10450.1	protein kinase domain containing protein, expressed
triplet1514	Traes_1AL_B3161C4EC	HC1	Traes_1BL_0647D743D	HC1	Traes_1DL_76DB48CE2	HC2	LOC_Os05g48416.2	lipase-related, putative, expressed
triplet1515	Traes_5AS_A4E08178E	HC1	Traes_5BS_D5CDEF9EC	HC1	Traes_5DS_47FC8D786	HC1	LOC_Os12g37390.1	expressed protein
triplet1516	Traes_2AL_8747AE16A	HC1	Traes_2BL_E46DC08A4	HC1	Traes_2DL_D05A0E5A9	HC2	LOC_Os04g39780.1	AMP-binding enzyme family protein, expressed
triplet1517	Traes_2AL_C97C387C4	HC2	Traes_2BL_4540F6771	HC1	Traes_2DL_AD26834B6	HC1	LOC_Os04g42770.1	expressed protein
triplet1518	Traes_1AL_69445B187	HC1	Traes_1BL_90AEA85D5	HC1	Traes_1DL_8E26AE279	HC3	LOC_Os05g48160.1	2Fe-2S iron-sulfur cluster binding domain containing
triplet1519	Traes_3AS_2AA4A86C6	HC1	Traes_3B_173AF0A0A	HC1	Traes_3DS_023551079	HC1	LOC_Os01g08750.2	expressed protein
triplet1520	Traes_4AS_37F805FF1	HC1	Traes_4BL_37D5C24DC	HC1	Traes_4DL_B8EF52976	HC1	LOC_Os03g20750.1	outer mitochondrial membrane porin, putative, expressed
triplet1521	Traes_2AL_A86DEEC45	HC1	Traes_2BL_2514BDFAD	HC1	Traes_2DL_842978643	HC1	LOC_Os12g30020.2	cyclin-T1-4, putative, expressed
triplet1522	Traes_7AL_D307F18A6	HC1	Traes_7BL_695B5D6D4	HC4	Traes_7DL_133ACC890	HC1	LOC_Os03g43670.1	TKL_IRAK_CR4L.1 - The CR4L subfamily has homology with
triplet1523	Traes_6AL_A0B16E0991	HC1	Traes_6BL_C165C81CD	HC1	Traes_6DL_5FD7C8D0A	HC1	LOC_Os02g43720.1	enoyl-CoA hydratase/isomerase family protein, putative,
triplet1524	Traes_5AL_3C4AACD91	HC2	Traes_5BL_0B6F4D56C	HC1	Traes_5DL_F09035AC5	HC1	LOC_Os03g57840.1	peptidase M50, mammalian sterol-regulatory element binding
triplet1525	Traes_1AS_E4CE3B5D6	HC3	Traes_1BS_8B34D0A6D	HC2	Traes_1DS_96CCBF333	HC1	LOC_Os05g02650.1	expressed protein
triplet1526	Traes_4AL_7241716B6	HC1	Traes_4BS_3BCDF0612	HC1	Traes_4DS_9575221BB	HC1	LOC_Os07g40000.1	DUF260 domain containing protein, putative, expressed
triplet1527	Traes_4AL_53A44620C	HC1	Traes_4BS_FFA9D6D63	HC1	Traes_4DS_78D5A1655	HC1	LOC_Os11g44930.1	pentatricopeptide repeat domain containing protein,
triplet1528	Traes_5AL_84DE1EBDA	HC1	Traes_5BL_7B25C75D8	HC4	Traes_5DL_4C0D45666	HC1	LOC_Os12g03540.1	WD domain, G-beta repeat domain containing protein,
triplet1529	Traes_7AL_FD893322A	HC2	Traes_7BL_5C04F329C	HC3	Traes_7DL_25BC06568	HC2	LOC_Os08g27150.1	chloroplastic group IIA intron splicing facilitator CRS1,
triplet1530	Traes_1AL_954898895	HC1	Traes_1BL_EDDD35B93	HC1	Traes_1DL_A9FBE73D6	HC1	LOC_Os03g43860.1	SNF7 domain containing protein, putative, expressed
triplet1531	Traes_4AL_680BF4C17	HC1	Traes_4BS_2141FAE19	HC1	Traes_4DS_82B77BE7E	HC1	LOC_Os01g13140.1	WD domain, G-beta repeat domain containing protein,
triplet1532	Traes_1AL_5A7DE5396	HC2	Traes_1BL_531A97EB0	HC1	Traes_1DL_CD329AB5D	HC1	LOC_Os10g31940.1	inosine triphosphate pyrophosphatase, putative, expressed
triplet1533	Traes_1AL_52E56C8D3	HC1	Traes_3B_EC2EA9E46	HC1	Traes_3DL_CB9CA6DF6	HC1	LOC_Os01g49190.1	ATP synthase, putative, expressed
triplet1534	Traes_4AL_F25CFE785	HC2	Traes_5BL_C3F7AE6C8	HC1	Traes_5DL_299466B1F	HC1	LOC_Os03g63110.1	prefoldin, putative, expressed
triplet1535	Traes_2AL_2317306B7	HC1	Traes_2BL_96F12BAE2	HC1	Traes_2DL_20DA8D2D5	HC1	LOC_Os04g33830.1	membrane protein, putative, expressed
triplet1536	Traes_4AS_98FDE0185	HC1	Traes_4BL_7FD3C9BC1	HC1	Traes_4DL_8ACB43847	HC1	LOC_Os03g07310.1	growth regulator related protein, putative, expressed
triplet1537	Traes_2AS_EEADD06D6	HC1	Traes_2BS_600EADF8E	HC1	Traes_2DS_7478A1CD1	HC1	LOC_Os02g25580.1	Sec1 family transport protein, putative, expressed
triplet1538	Traes_1AL_FB35B3FDC	HC1	Traes_1BL_CCD7CCD33	HC1	Traes_1DL_3CAC0BCFB	HC1	LOC_Os05g32530.1	mannosylglycoprotein endo-beta-mannosidase, putative,
triplet1539	Traes_7AL_439BD4406	HC3	Traes_7BL_44E57A5D5	HC3	Traes_7DL_61466B22F	HC3	LOC_Os06g41750.1	tetratricopeptide repeat domain containing protein,
triplet1540	Traes_5AL_8063209DB	HC2	Traes_5BL_D7A90594D	HC2	Traes_5DL_DC5786149	HC2	LOC_Os11g01490.1	outer membrane protein, OMP85 family, putative, expressed
triplet1541	Traes_4AL_F5C91EC4A	HC1	Traes_4BS_43C44F47B	HC1	Traes_4DS_38EA63379	HC1	LOC_Os11g16290.1	NIN, putative, expressed
triplet1542	Traes_5AL_8F5626F78	HC2	Traes_4BL_081204451	HC1	Traes_4DL_057C67484	HC1	LOC_Os03g02830.1	cell cycle control protein, putative, expressed
triplet1543	Traes_2AL_53B4D0813	HC1	Traes_2BL_5AE0316A8	HC1	Traes_2DL_C6A37F731	HC1	LOC_Os04g53530.1	expressed protein
triplet1544	Traes_4AL_BBB091B7D	HC1	Traes_4BS_C94D97F08	HC1	Traes_4DS_6BE8F994B	HC1	LOC_Os09g39690.1	protein binding protein, putative, expressed
triplet1545	Traes_2AS_F0D016BD0	HC1	Traes_2BS_4AD0F6412	HC2	Traes_2DS_0BDFD6AEE	HC1	LOC_Os07g44790.1	transport protein particle component, Bet3, domain
triplet1546	Traes_1AS_E2E5E14DC	HC1	Traes_1BS_AC2B8F2DA	HC2	Traes_1DS_3C40BAEFD	HC2	LOC_Os05g01680.1	RCLEA7 - Root cap and Late embryogenesis related family
triplet1547	Traes_1AL_1B631A9EA	HC1	Traes_1BL_46A3D7BAD	HC1	Traes_1DL_8CB0171CA	HC1	LOC_Os01g49026.3	transmembrane protein 93, putative, expressed
triplet1548	Traes_2AL_970DA32C9	HC1	Traes_2BL_7693D5C5F	HC1	Traes_2DL_9EC1776E6	HC1	LOC_Os04g40940.1	mitotic spindle checkpoint protein MAD2, putative,
triplet1549	Traes_4AL_0BB0A30D1	HC1	Traes_4BS_9B385BB1C	HC1	Traes_4DS_8B2168C85	HC1	LOC_Os03g51910.1	basic helix-loop-helix protein, putative, expressed
triplet1550	Traes_2AL_B4CAD6655	HC1	Traes_2BL_6F776BFA0	HC1	Traes_2DL_0BF85B80E	HC2	LOC_Os04g59320.1	protein kinase domain containing protein, expressed
triplet1551	Traes_5AL_12DE2E3DC	HC2	Traes_5BL_E7A2ECB48	HC2	Traes_5DL_346AF5991	HC2	LOC_Os07g07890.1	expressed protein
triplet1552	Traes_6AS_236AF32FD	HC1	Traes_6BS_804DA0429	HC1	Traes_6DS_A593093E1	HC1	LOC_Os02g02410.1	DnaK family protein, putative, expressed
triplet1553	Traes_4AS_ADAE4B86D3	HC1	Traes_4BL_DEFB333F7	HC2	Traes_4DL_DB82E4F8E	HC1	LOC_Os03g08280.2	peptidase, T1 family, putative, expressed
triplet1554	Traes_5AL_4F53E779F	HC1	Traes_7BS_3EB5B22B0	HC1	Traes_5DL_FBB295249	HC1	LOC_Os09g31466.1	expressed protein
triplet1555	Traes_1AL_2ED329454	HC4	Traes_1BL_62AC6EC1C	HC4	Traes_1DL_DC7AE0931	HC4	LOC_Os10g32880.1	WD domain, G-beta repeat domain containing protein,
triplet1556	Traes_2AL_DCC5088C4	HC1	Traes_2BL_724B92A88	HC1	Traes_2DL_D8A8AB6D9	HC2	LOC_Os01g12690.1	plant-specific domain TIGR01568 family protein, expressed
triplet1557	Traes_5AL_11DB60727	HC2	Traes_5BL_4BD236405	HC1	Traes_5DL_45B56AC1F	HC1	LOC_Os12g04120.1	phosphoglycerate mutase, putative, expressed
triplet1558	Traes_1AL_CCD31FBE9	HC2	Traes_1BL_1557A6E94	HC2	Traes_1DL_3DC59A143	HC2	LOC_Os01g61250.1	methyltransferase, putative, expressed
triplet1559	Traes_4AL_11FA5063B	HC1	Traes_5BL_8D7CE9CF9	HC1	Traes_5DL_E6020ED31	HC1	LOC_Os03g62850.1	AMP-binding enzyme, putative, expressed
triplet1560	Traes_5AL_6A5A74FFD	HC2	Traes_5BL_CCFB68EEE	HC2	Traes_5DL_00A28F6FE	HC1	LOC_Os08g08060.1	vacuolar protein sorting-associated protein 18, putative,
triplet1561	Traes_3AL_D96EE6793	HC1	Traes_3B_4F07D0F7E	HC1	Traes_3DL_D4249E52B	HC1	LOC_Os01g54240.1	nucleoporin, putative, expressed
triplet1562	Traes_5AL_629EDDFC3	HC1	Traes_5BL_D8D745F37	HC1	Traes_5DL_834E4B05E	HC1	LOC_Os09g31486.1	DnaK family protein, putative, expressed
triplet1563	Traes_5AL_23D7DADBE	HC1	Traes_5BL_6A874CD8A	HC1	Traes_5DL_76B9DF62C	HC1	LOC_Os09g19940.1	cwfJ-like family protein, putative, expressed
triplet1564	Traes_2AS_913AEC4AD	HC1	Traes_2BS_6A0AB9DB5	HC1	Traes_2DS_61AE48DE4	HC1	LOC_Os03g07130.4	RING finger protein 13, putative, expressed
triplet1565	Traes_2AL_463850287	HC1	Traes_2BL_09EA3ACED	HC1	Traes_2DL_CFF382BCC	HC1	LOC_Os04g45130.1	heavy-metal-associated domain-containing protein,
triplet1566	Traes_2AS_36F44A53A	HC2	Traes_2BS_DDCEEE1DE	HC1	Traes_2DS_46D766017	HC1	LOC_Os07g32570.1	OsAPRL1 adenosine 5'-phosphosulfate reductase-like
triplet1567	Traes_4AL_7A49D265B	HC1	Traes_4BS_6606810F5	HC1	Traes_4DS_FAAE567B1	HC1	LOC_Os11g14070.1	expressed protein
triplet1568	Traes_2AL_246006E77	HC1	Traes_2BL_83EDE2CBB	HC1	Traes_2DL_A789D524D	HC2	LOC_Os04g33300.1	amino acid kinase, putative, expressed
triplet1569	Traes_3AL_B2B40F351	HC1	Traes_3B_0A3FC53FE	HC1	Traes_3DL_8A64153C8	HC1	LOC_Os01g60650.1	non-green plastid inner envelope membrane protein,
triplet1570	Traes_7AL_57BED6E3A	HC1	Traes_7BL_3134F6EBC	HC1	Traes_7DL_37DF5AB16	HC1	LOC_Os06g40790.1	MLO domain containing protein, putative, expressed
triplet1571	Traes_3AS_532AA23A1	HC3	Traes_3B_8D85D1E9F	HC1	Traes_3DS_CD4A3DDDD	HC3	LOC_Os10g32300.1	tetratricopeptide repeat domain containing protein,
triplet1572	Traes_4AL_81A97AFD2	HC1	Traes_4BS_467F3D8E0	HC1	Traes_4DS_1B3554F1F	HC1	LOC_Os03g49210.1	BRCA1 C Terminus domain containing protein, expressed
triplet1573	Traes_5AS_32F24C260	HC1	Traes_5BS_86C2B517A	HC1	Traes_5DS_54CB02A79	HC1	LOC_Os12g41780.1	glycosyl transferase family 17 protein, putative, expressed
triplet1574	Traes_2AL_DE6776093	HC2	Traes_2BL_FDFB73D87	HC1	Traes_2DL_97EF5A2DD	HC2	LOC_Os01g70570.1	acyltransferase, putative, expressed
triplet1575	Traes_4AL_573E93FCC	HC4	Traes_4BS_4B1025766	HC4	Traes_4DS_4CF7C00FE	HC4	LOC_Os02g15350.1	dof zinc finger domain containing protein, putative,
triplet1576	Traes_6AL_CE97A9087	HC1	Traes_3B_168EDB689	HC1	Traes_3DL_380A50B32	HC1	LOC_Os05g50970.1	protein phosphatase 2C, putative, expressed
triplet1577	Traes_2AL_103675181	HC1	Traes_2BL_1D02FD6D7	HC1	Traes_2DL_97CB6C42F	HC3	LOC_Os04g54140.1	receptor-like kinase, putative, expressed
triplet1578	Traes_3AL_DD27E653C	HC1	Traes_3B_178E88EF9	HC1	Traes_3DL_CF5B9BCE6	HC2	LOC_Os01g56590.1	guanine nucleotide exchange family protein, putative,
triplet1579	Traes_6AS_715991C12	HC1	Traes_6BS_F233B83DA	HC1	Traes_6DS_B964E38EB	HC1	LOC_Os02g10540.1	ribosomal protein L7/L12 C-terminal domain containing
triplet1580	Traes_7AL_A71877D6D	HC1	Traes_3B_2DA4469C9	HC1	Traes_3DS_00C7E4F74	HC1	LOC_Os01g12260.1	vacuolar ATP synthase subunit E, putative, expressed
triplet1581	Traes_2AL_C81692E4F	HC1	Traes_2BL_78C496B63	HC1	Traes_2DL_BF4319E7D	HC1
triplet1582	Traes_4AL_3F0864D1C	HC1	Traes_4BS_5D1C9883D	HC2	Traes_4DS_54CEFFF51	HC1	LOC_Os09g39320.1	CTR1-like protein kinase, putative, expressed
triplet1583	Traes_5AL_821898B2E	HC2	Traes_4BL_E2E2C4E1D	HC2	Traes_4DL_88E010FD6	HC1	LOC_Os03g03820.1	adenylate kinase, putative, expressed
triplet1584	Traes_4AS_0277C0FF7	HC1	Traes_4BL_575EC6E17	HC1	Traes_4DL_BAE07F1A8	HC1	LOC_Os03g08840.1	zinc finger protein, putative, expressed
triplet1585	Traes_3AS_B8C2ADD74	HC1	Traes_3B_DBC468F1A	HC1	Traes_3DS_63B07D33F	HC1	LOC_Os01g21850.1	protein transport protein-related, putative, expressed
triplet1586	Traes_4AL_7F88C0A92	HC2	Traes_5BL_846A0A39D	HC2	Traes_5DL_69DE08EB5	HC1	LOC_Os03g61600.1	phosphoribosylformylglycinamidine synthase, putative,
triplet1587	Traes_5AL_944583D3E	HC1	Traes_5BL_732689AE4	HC1	Traes_5DL_90B7CA1C4	HC1	LOC_Os09g37394.1	OsSAUR44 - Auxin-responsive SAUR gene family member,
triplet1588	Traes_6AS_524E2AE80	HC2	Traes_6BS_FCDB65219	HC2	Traes_6DS_5552F55C8	HC3	LOC_Os02g17150.1	OsSub18 - Putative Subtilisin homologue, expressed
triplet1589	Traes_6AL_13895C140	HC1	Traes_6BL_1876CB162	HC4	Traes_6DS_43372C0A6	HC1	LOC_Os02g29550.1	AP2 domain containing protein, expressed
triplet1590	Traes_4AS_1FF67D54C	HC1	Traes_4BL_C576BC33C	HC1	Traes_2DL_4A45A1C82	HC1	LOC_Os05g42190.1	NADPH-dependent FMN reductase domain containing protein,
triplet1591	Traes_7AL_1784D5698	HC1	Traes_5BL_1A355FBC5	HC1	Traes_5DL_D44FBB27D	HC1	LOC_Os07g07709.1	ribosomal protein S13p/S18e, putative, expressed
triplet1592	Traes_2AS_E2A0A6F1B	HC1	Traes_2BS_7A9FD08C2	HC1	Traes_2DS_F24B59683	HC1	LOC_Os07g34130.1	TBC domain containing protein, expressed
triplet1593	Traes_5AL_B9E718E1E	HC2	Traes_5BL_94BCE4864	HC1	Traes_5DL_913160EE8	HC1	LOC_Os03g60750.2	ribosomal RNA large subunit methyltransferase J, putative,
triplet1594	Traes_1AL_F18EC96DF	HC1	Traes_1BL_C5FEAF06E	HC1	Traes_1DL_23D036A85	HC1	LOC_Os05g49420.1	transcription factor, putative, expressed
triplet1595	Traes_7AS_AAABC1A89	HC1	Traes_7BS_93869C708	HC1	Traes_7DS_12FFF729B	HC1	LOC_Os08g43700.1	OsSAUR36 - Auxin-responsive SAUR gene family member,
triplet1596	Traes_5AL_15556724B	HC1	Traes_5BL_4F4E0B862	HC1	Traes_5DL_451405F2E	HC1	LOC_Os11g02440.1	chalcone--flavonone isomerase, putative, expressed
triplet1597	Traes_4AL_48A716ECE	HC1	Traes_4BS_C13C8A813	HC1	Traes_4DS_3E4748773	HC1	LOC_Os03g21140.2	RNA-binding zinc finger protein, putative, expressed
triplet1598	Traes_2AL_C987E68952	HC4	Traes_2BL_679D0F5EC	HC4	Traes_2DL_6F86A741D	HC2	LOC_Os04g41680.1	CHIT3 - Chitinase family protein precursor, expressed
triplet1599	Traes_1AL_5DA69A7AC	HC1	Traes_1BL_88F8DE99B	HC4	Traes_1DL_2798D10DB	HC1	LOC_Os10g31864.1	expressed protein
triplet1600	Traes_2AS_F66955CD0	HC1	Traes_2BS_6F86CA9F01	HC2	Traes_2DS_DC26EB88F	HC2	LOC_Os03g64380.1	expressed protein
triplet1601	Traes_3AL_8DDCAAA33	HC3	Traes_3B_9FE216C95	HC1	Traes_3DL_D259A8800	HC2	LOC_Os01g73450.1	amino acid kinase, putative, expressed
triplet1602	Traes_1AL_C04849EE3	HC1	Traes_1BL_D4840E036	HC1	Traes_1DL_28092B90E	HC1	LOC_Os01g65986.1	DUF803 domain containing, putative, expressed
triplet1603	Traes_4AL_CDC629390	HC2	Traes_4BS_6B84CEEE3	HC2	Traes_4DS_69B276FD2	HC1	LOC_Os04g47020.1	genetic modifier, putative, expressed
triplet1604	Traes_2AS_0E7069178	HC1	Traes_2BS_CB3C9A104	HC1	Traes_2DS_306726BB7	HC1	LOC_Os04g10680.5	zinc finger, C3HC4 type domain containing protein,
triplet1605	Traes_7AS_B2DC3787B	HC1	Traes_7BS_39A9F4AEC	HC1	Traes_7DS_9B463F375	HC1	LOC_Os06g19444.1	CCT/B-box zinc finger protein, putative, expressed
triplet1606	Traes_1AS_1CBC21AE8	HC1	Traes_1BS_0BBB8886D	HC1	Traes_1DS_4F9108A5F	HC1	LOC_Os05g03530.3	tetraspanin family protein, putative, expressed
triplet1607	Traes_4AS_6DA7ECA49	HC1	Traes_4BL_1F987A0241	HC1	Traes_4DL_0564596A2	HC1	LOC_Os03g18430.1	protein kinase, putative, expressed
triplet1608	Traes_1AL_43793ABCE	HC1	Traes_1BL_E83F5F559	HC1	Traes_1DL_12D7F6060	HC1	LOC_Os05g33200.1	endo-1,3;1,4-beta-D-glucanase precursor, putative,
triplet1609	Traes_3AS_B1988E355	HC1	Traes_3B_C6666BB69	HC1	Traes_3DS_3FE484ED9	HC1	LOC_Os01g08510.1	MAR-binding filament-like protein 1, putative, expressed
triplet1610	Traes_7AL_90C8293BF	HC1	Traes_7BL_F1FD13B12	HC1	Traes_7DL_281C74D0E	HC1	LOC_Os02g42940.1	MSP domain containing protein, expressed
triplet1611	Traes_6AL_7C52ECD20	HC1	Traes_6BL_F8C60E70C	HC1	Traes_6DL_E43B78D15	HC2	LOC_Os02g52220.1	PPR repeat domain containing protein, putative, expressed
triplet1612	Traes_3AL_DC23EE09E	HC2	Traes_3B_759E5A65D	HC2	Traes_3DL_F0CE8210F	HC3	LOC_Os01g46720.1	expressed protein
triplet1613	Traes_2AS_9F8E6C111	HC1	Traes_2BS_7056AA1D7	HC1	Traes_2DS_28D8638F5	HC1	LOC_Os04g10060.1	ent-kaurene synthase, chloroplast precursor, putative,
triplet1614	Traes_2AL_0FD8B0953	HC1	Traes_2BL_2C16150A2	HC1	Traes_2DL_9C91AE665	HC1	LOC_Os12g07720.1	RFC4 - Putative clamp loader of PCNA, replication factor C
triplet1615	Traes_7AL_F1D611563	HC3	Traes_7BL_12C63350C	HC3	Traes_7DL_09CC34B04	HC3	LOC_Os06g37010.1	metal cation transporter, putative, expressed
triplet1616	Traes_5AL_6CD6F11E0	HC1	Traes_5BL_BB3E54A34	HC1	Traes_5DL_E491F9C9B	HC1	LOC_Os08g40440.1	dihydroflavonol-4-reductase, putative, expressed
triplet1617	Traes_5AL_6C8BD96CB	HC1	Traes_4BS_11815823C	HC1	Traes_4DL_15C4B32F2	HC1	LOC_Os10g36200.1	heavy metal-associated domain containing protein, expressed
triplet1618	Traes_3AL_024E709A5	HC3	Traes_3B_1B3493811	HC2	Traes_3DL_D1CF4784D	HC2	LOC_Os01g40980.1	helicase, putative, expressed
triplet1619	Traes_6AL_3193AEE5B	HC1	Traes_6BL_6D1E03CE4	HC1	Traes_6DL_806A04366	HC1	LOC_Os02g39340.1	glycine-rich protein, putative, expressed
triplet1620	Traes_4AS_58DE58B001	HC1	Traes_4BL_9F48E3C72	HC1	Traes_4DL_9EE638204	HC2	LOC_Os03g10780.1	flap endonuclease, putative, expressed
triplet1621	Traes_1AL_5262C43AF	HC1	Traes_1BL_A4F949020	HC1	Traes_1DL_9A5FE0F49	HC1	LOC_Os03g55620.2	CAMK_CAMK_like_Aur_like.2 - CAMK includes
triplet1622	Traes_2AS_F062A5CB3	HC1	Traes_2BS_E5FC13D41	HC1	Traes_2DS_796480AB4	HC1	LOC_Os03g25110.1	expressed protein
triplet1623	Traes_7AL_A4B37019F	HC1	Traes_7BL_34B1A2092	HC2	Traes_7DL_2490C1608	HC1	LOC_Os07g02760.2	OsFBD13 - F-box and FBD domain containing protein,
triplet1624	Traes_5AL_FC2EA66C1	HC1	Traes_5BL_B8EAABC73	HC1	Traes_5DL_4762A4B23	HC1	LOC_Os11g06340.1	ubiquinol-cytochrome C reductase hinge protein, putative,
triplet1625	Traes_2AS_F5EC4CAB6	HC2	Traes_2BS_528FAAFBF	HC1	Traes_2DS_C857F4D3E	HC3	LOC_Os07g33240.1	endoribonuclease, putative, expressed
triplet1626	Traes_7AS_F440B3F6D	HC1	Traes_7BS_FE8BE43F9	HC1	Traes_7DS_9E256BDFD	HC1	LOC_Os06g12320.1	transmembrane amino acid transporter protein, putative,
triplet1627	Traes_5AL_832CDADBB	HC1	Traes_5BL_0421DC1F4	HC2	Traes_5DL_0E87C99E1	HC1	LOC_Os10g01110.1	OsSCP44 - Putative Serine Carboxypeptidase homologue,
triplet1628	Traes_5AL_69D2D5116	HC1	Traes_4BL_33899BB0D	HC1	Traes_4DL_A3AA383B5	HC1	LOC_Os10g40590.1	oxysterol-binding protein, putative, expressed
triplet1629	Traes_2AS_529825553	HC1	Traes_2BS_6015BC7C6	HC1	Traes_2DS_3C3A2A12A	HC1	LOC_Os07g47090.1	KIP1, putative, expressed
triplet1630	Traes_3AL_4C6B57484	HC1	Traes_3B_A5EE73A87	HC1	Traes_3DL_876B9200E	HC1	LOC_Os01g14370.1	histone acetyltransferase HAC5, putative, expressed
triplet1631	Traes_4AL_CF0AB0643	HC1	Traes_5BL_FF6260428	HC1	Traes_5DL_33BEF3CA3	HC1	LOC_Os03g64210.1	T-complex protein, putative, expressed
triplet1632	Traes_2AS_F25B2DA46	HC2	Traes_2BS_60C0D62EE1	HC1	Traes_2DS_9D1DE7843	HC1	LOC_Os04g01960.1	expressed protein
triplet1633	Traes_1AS_154011391	HC1	Traes_1BS_D754BE408	HC1	Traes_1DS_C1582EE5C	HC1	LOC_Os05g09600.3	GA11916-PA, putative, expressed
triplet1634	Traes_1AL_C5C626CD4	HC1	Traes_1BL_7CD8883D4	HC1	Traes_1DL_1297AA156	HC1	LOC_Os02g31220.1	expressed protein
triplet1635	Traes_7AS_A42E50748	HC1	Traes_7BS_2149FE88D	HC1	Traes_7DS_9EFDFB0C1	HC1	LOC_Os06g17870.1	nitrate-induced NOI protein, putative, expressed
triplet1636	Traes_7AS_1E2FE9F98	HC2	Traes_7BS_9927262C2	HC2	Traes_7DS_E848BACC2	HC1	LOC_Os06g01260.1	glutathione gamma-glutamylcysteinyltransferase 1, putative,
triplet1637	Traes_4AS_8EE2BE05C	HC1	Traes_4BL_5F375547F	HC1	Traes_4DL_04CF5251F	HC1	LOC_Os07g49200.1	membrane associated DUF588 domain containing protein,
triplet1638	Traes_6AS_0A910ECF7	HC1	Traes_5BL_E56015AEE	HC1	Traes_6DS_ECF235F48	HC3	LOC_Os02g02110.1	Alg9-like mannosyltransferase protein, putative, expressed
triplet1639	Traes_2AL_81CAF6C30	HC1	Traes_4BL_D08D5FFB5	HC1	Traes_4DL_2CFCB596D	HC1	LOC_Os04g58580.1	phosphomannomutase, putative, expressed
triplet1640	Traes_4AL_CED469CC5	HC1	Traes_4BS_DB311A01B1	HC1	Traes_4DS_AF119AA17	HC1	LOC_Os11g06860.1	expressed protein
triplet1641	Traes_4AL_CC5803BED	HC1	Traes_4BS_6253482BD	HC1	Traes_4DS_7BFAC49C2	HC1	LOC_Os01g65370.1	MYB family transcription factor, putative, expressed
triplet1642	Traes_6AL_28CCA7F5D	HC1	Traes_6BL_4704FF2B4	HC1	Traes_6DL_D3A3D1384	HC1	LOC_Os08g09200.1	aconitate hydratase protein, putative, expressed
triplet1643	Traes_3AL_7A4D34425	HC1	Traes_3B_D2DDD1947	HC1	Traes_3DL_134AA2E39	HC1	LOC_Os01g47460.1	expressed protein
triplet1644	Traes_1AS_1A25E76FF	HC2	Traes_1BS_4073CE3DB	HC1	Traes_1DS_F06412EB7	HC1	LOC_Os05g01360.1	expressed protein
triplet1645	Traes_7AL_8E0D8C484	HC1	Traes_7BL_1830291A2	HC1	Traes_7DL_21D10B154	HC1	LOC_Os12g03500.2	expressed protein
triplet1646	Traes_2AS_A3818132A	HC2	Traes_2BS_B6D09A1FA	HC2	Traes_2DS_2BA892BAD	HC2	LOC_Os07g34390.1	ankyrin repeat family protein, putative, expressed
triplet1647	Traes_4AS_44695D5A8	HC1	Traes_4BL_6E95D642C	HC1	Traes_4DL_C249031C0	HC1	LOC_Os03g13130.1	ternary complex factor MIP1, putative, expressed
triplet1648	Traes_3AL_5935773EA	HC2	Traes_3B_0F5F08266	HC1	Traes_3DL_1FC3735D9	HC1	LOC_Os01g70270.2	auxin response factor, putative, expressed
triplet1649	Traes_2AL_DE6DE3BA3	HC2	Traes_2BL_16BF7CC0C	HC2	Traes_2DL_2F57AC373	HC2	LOC_Os02g41460.1	DUF640 domain containing protein, putative, expressed
triplet1650	Traes_1AL_2D05BFB1A	HC1	Traes_1BL_49A7621AD	HC1	Traes_1DL_CC4D484BB	HC1	LOC_Os05g30810.1	expressed protein
triplet1651	Traes_7AL_88E62840F	HC2	Traes_7BL_82C0A0E93	HC1	Traes_7DL_A878D5F75	HC1	LOC_Os08g03650.1	BTBN17 - Bric-a-Brac, Tramtrack, Broad Complex BTB domain
triplet1652	Traes_6AS_7651E481E	HC1	Traes_6BS_3D918779D	HC1	Traes_6DS_43902276F	HC1	LOC_Os01g68870.1	leucine-rich repeat receptor protein kinase EXS precursor,
triplet1653	Traes_6AL_E9693C7F1	HC1	Traes_6BL_0EB26CBBE	HC1	Traes_6DL_1D74EBBE1	HC1	LOC_Os02g55310.1	pentatricopeptide, putative, expressed
triplet1654	Traes_3AL_59E573F92	HC2	Traes_3B_84E88E819	HC1	Traes_3DL_2E4493A44	HC1	LOC_Os01g56800.3	MATH domain containing protein, expressed
triplet1655	Traes_2AL_C0ED9E161	HC4	Traes_2BL_EBD28DCC8	HC4	Traes_2DL_56F288B25	HC4	LOC_Os04g54790.1	ELMO/CED-12 family protein, putative, expressed
triplet1656	Traes_2AL_57BF37A86	HC1	Traes_2BL_6AEE8AC28	HC1	Traes_2DL_DF7B995C9	HC3	LOC_Os04g38720.1	no apical meristem protein, putative, expressed
triplet1657	Traes_7AS_BF10E1F9C	HC2	Traes_7BS_5C2B52D38	HC3	Traes_7DS_BD8391D6E	HC3	LOC_Os02g32460.1	ThiF family domain containing protein, putative, expressed
triplet1658	Traes_6AL_2E3805C981	HC2	Traes_6BL_DF0BE6372	HC3	Traes_6DL_6F828147D1	HC2	LOC_Os02g55470.1	alpha-1,6-mannosyl-glycoprotein
triplet1659	Traes_3AL_3AA7AE317	HC1	Traes_3B_2B36BE01C	HC1	Traes_3DL_369D8E3AC	HC1	LOC_Os03g37640.1	MATE efflux family protein, putative, expressed
triplet1660	Traes_7AS_961F1236B	HC1	Traes_7BS_3FE10DB62	HC1	Traes_7DL_3E7FAB7C0	HC1	LOC_Os08g45010.1	ABC transporter, ATP-binding protein, putative, expressed
triplet1661	Traes_5AS_633421061	HC1	Traes_5BS_AF63E8E5C	HC1	Traes_5DS_CB3830B22	HC1	LOC_Os12g31840.1	ZOS12-05 - C2H2 zinc finger protein, expressed
triplet1662	Traes_5AL_79139103D	HC1	Traes_5BL_424F1AEF1	HC1	Traes_5DL_AEF2C5DF9	HC1	LOC_Os09g07320.1	ethanol tolerance protein GEKO1, putative, expressed
triplet1663	Traes_5AL_8F1024653	HC1	Traes_5BL_BD3EBE983	HC1	Traes_5DL_6E8A30E79	HC1	LOC_Os07g07490.1	YT521-B, putative, expressed
triplet1664	Traes_3AL_E6657A9CE	HC2	Traes_3B_7239BE974	HC2	Traes_3DL_11635E831	HC2	LOC_Os01g66720.1	NADP-dependent oxidoreductase, putative, expressed
triplet1665	Traes_3AL_8EC5476B6	HC2	Traes_3B_2256CB54C	HC1	Traes_3DL_C1FD6F002	HC2	LOC_Os01g66960.1	selenoprotein precursor, putative, expressed
triplet1666	Traes_1AL_C0FD40AEA	HC1	Traes_1BL_6B2AF4F071	HC1	Traes_1DL_661CCCB8C	HC1	LOC_Os10g40324.1	expressed protein
triplet1667	Traes_5AL_2A92E7079	HC1	Traes_5BL_C52B6F6D6	HC1	Traes_5DL_3FE69E650	HC1	LOC_Os03g60710.1	protein kinase domain containing protein, expressed
triplet1668	Traes_5AL_14D9A9844	HC1	Traes_5BL_7F84602F3	HC1	Traes_5DL_26F3B188A	HC1	LOC_Os09g26420.4	AP2 domain containing protein, expressed
triplet1669	Traes_2AS_B1279EDF6	HC2	Traes_2BS_F0F1760DA	HC2	Traes_2DS_2433211D7	HC2	LOC_Os07g32530.1	potassium transporter, putative, expressed
triplet1670	Traes_7AS_9703AD036	HC1	Traes_7BS_EE68F3D68	HC1	Traes_7DS_222AC25AF	HC1	LOC_Os06g11600.3	growth regulator related protein, putative, expressed
triplet1671	Traes_6AL_86EE554C5	HC1	Traes_6BL_259A313161	HC1	Traes_6DL_4B727D3E7	HC1	LOC_Os02g20860.1	ATP11 protein, expressed
triplet1672	Traes_2AS_623A1D972	HC3	Traes_2BS_887000FA8	HC1	Traes_2DS_D601E9487	HC1	LOC_Os07g28940.1	ATGRIP/GRIP, putative, expressed
triplet1673	Traes_4AL_C038F5B80	HC1	Traes_4BS_9164693DB	HC1	Traes_4DS_3BE691088	HC1	LOC_Os03g05900.1	expressed protein
triplet1674	Traes_7AL_B39135D55	HC1	Traes_7BL_BE813A291	HC1	Traes_7DL_421422109	HC1	LOC_Os04g34590.1	UPF0496 protein 2, putative, expressed
triplet1675	Traes_7AS_F0A544E3E	HC4	Traes_7BS_3353D684C	HC4	Traes_7DS_80767C575	HC3	LOC_Os06g07000.2	OsFBL28 - F-box domain and LRR containing protein,
triplet1676	Traes_2AS_2BE360695	HC1	Traes_2BS_0E4C76A6B	HC1	Traes_2DS_31D0B7129	HC1	LOC_Os07g46390.1	TRAF-type zinc finger domain-containing protein 1,
triplet1677	Traes_3AS_72415C303	HC3	Traes_3B_A7DD7E167	HC3	Traes_3DS_F7A3EA05D	HC3	LOC_Os01g07382.1	expressed protein
triplet1678	Traes_4AL_F734C08BB	HC1	Traes_4BS_2966F5332	HC1	Traes_4DS_1860220B9	HC1	LOC_Os11g05260.1	phosphoglycerate mutase, putative, expressed
triplet1679	Traes_2AL_925F5B0B0	HC1	Traes_2BL_3776CCF9A	HC2	Traes_2DL_D0018B779	HC1	LOC_Os04g57520.1	UBX domain-containing protein, putative, expressed
triplet1680	Traes_7AL_EEB8BBB6B	HC1	Traes_7BL_EEB8BBB6B	HC1	Traes_7DS_D05C22D58	HC1	LOC_Os12g10604.1	retrotransposon protein, putative, unclassified
triplet1681	Traes_5AL_746CB9781	HC3	Traes_5BL_6481FCA58	HC1	Traes_5DL_925EE492F	HC4	LOC_Os09g15835.1	OBP32pep, putative, expressed
triplet1682	Traes_5AL_500FF0B72	HC4	Traes_5BL_82CCBE623	HC4	Traes_5DL_F5D3E4763	HC4	LOC_Os03g58600.1	PAZ domain containing protein, putative, expressed
triplet1683	Traes_2AS_AA0A229A1	HC1	Traes_2BS_930FED3A7	HC1	Traes_2DS_955CDEB0B	HC1	LOC_Os07g38100.1	HVA22, putative, expressed
triplet1684	Traes_1AL_FFF0FC707	HC1	Traes_1BL_4DFA29ACD	HC1	Traes_1DL_5F0B91587	HC1	LOC_Os02g04080.1	chromosome segregation protein sudA, putative, expressed
triplet1685	Traes_3AS_8BC4FEEDB	HC4	Traes_3B_846FD1031	HC2	Traes_3DS_FC14466B1	HC4	LOC_Os01g01010.2	TBC domain containing protein, expressed
triplet1686	Traes_2AS_8E21314B5	HC1	Traes_2BS_E742D4D69	HC1	Traes_2DS_0E850F4E2	HC1	LOC_Os04g18010.1	cleavage and polyadenylation specificity factor subunit 1,
triplet1687	Traes_4AS_2FB695143	HC1	Traes_4BL_4998A7AE0	HC1	Traes_4DL_447CDBB85	HC1	LOC_Os03g07430.1	protein kinase domain containing protein, expressed
triplet1688	Traes_5AL_89A09BC1B	HC4	Traes_5BL_39FD9626E	HC1	Traes_5DL_2A286B481	HC1	LOC_Os03g53020.1	helix-loop-helix DNA-binding domain containing protein,
triplet1689	Traes_2AL_A4C327C58	HC1	Traes_2BL_07D76C6C7	HC1	Traes_2DL_6DC77BD74	HC1	LOC_Os04g47770.1	cis-zeatin O-glucosyltransferase, putative, expressed
triplet1690	Traes_5AL_6AD053C99	HC4	Traes_5BL_6CDCB6610	HC1	Traes_5DL_CC8A78066	HC4	LOC_Os10g26110.1	decarboxylase, putative, expressed
triplet1691	Traes_2AL_97FAC45FC	HC3	Traes_2BL_EA3243A72	HC1	Traes_2DL_E9164FBF3	HC3	LOC_Os04g47360.1	OsPOP9 - Putative Prolyl Oligopeptidase homologue,
triplet1692	Traes_6AL_3D8BB5A5E	HC1	Traes_6BL_3B98691B1	HC3	Traes_6DL_06FF61753	HC1	LOC_Os02g57370.1	DHHC zinc finger domain containing protein, expressed
triplet1693	Traes_2AS_45A0E50BF	HC1	Traes_2BS_9492A81CD	HC3	Traes_2DS_D2FDA663D	HC1	LOC_Os07g32406.1	expressed protein
triplet1694	Traes_3AS_8F19C9990	HC1	Traes_2BS_18158906C	HC1	Traes_1DL_F0104E45E	HC1	LOC_Os09g07820.3	exosome complex exonuclease, putative, expressed
triplet1695	Traes_2AL_F37F6A646	HC1	Traes_2BL_9A03A2029	HC2	Traes_2DL_8B74A2807	HC1	LOC_Os02g03110.1	CDP-alcohol phosphatidyltransferase, putative, expressed
triplet1696	Traes_3AL_C2E5DB1B6	HC2	Traes_3B_79A481A0F	HC2	Traes_3DL_0EE888A64	HC2	LOC_Os01g59800.1	EAP30/Vps36 family domain containing protein, expressed
triplet1697	Traes_1AS_AC509D7F5	HC1	Traes_1BS_2F40F04FC	HC1	Traes_1DS_05BECEA65	HC1	LOC_Os03g16740.1	protein kinase APK1A, chloroplast precursor, putative,
triplet1698	Traes_7AS_1F8F80CC0	HC1	Traes_7BS_EC4604E92	HC1	Traes_7DS_CD949D608	HC1	LOC_Os08g40190.1	expressed protein
triplet1699	Traes_3AL_C4AD3A60B	HC1	Traes_3B_95A3FFAFC	HC1	Traes_3DL_8BE075ED9	HC1	LOC_Os01g12490.1	flavin monooxygenase, putative, expressed
triplet1700	Traes_2AS_E9619E377	HC1	Traes_2BS_B4CB084ED	HC1	Traes_2DS_CC5D3767B	HC1	LOC_Os07g39950.1	mitotic checkpoint protein, putative, expressed
triplet1701	Traes_6AS_D7CD3162B	HC3	Traes_6BS_F36199D4A	HC3	Traes_6DS_11950724B	HC3	LOC_Os02g42150.2	OsWAK14 - OsWAK receptor-like protein kinase, expressed
triplet1702	Traes_7AL_7A5FDDE9C	HC2	Traes_7BL_973FFB71F	HC2	Traes_7DL_50F317863	HC2	LOC_Os06g44220.1	OsRCI2-9 - Putative low temperature and salt responsive
triplet1703	Traes_5AL_8A4FE36A0	HC1	Traes_5BL_EC8906F89	HC1	Traes_5DL_E9EF32D93	HC1	LOC_Os03g60110.1	KH domain containing protein, putative, expressed
triplet1704	Traes_7AS_34D476D5D1	HC1	Traes_7BS_733347AC0	HC1	Traes_7DS_3673F1C73	HC1	LOC_Os08g39830.2	ethylene-insensitive 3, putative, expressed
triplet1705	Traes_1AL_DFD344287	HC1	Traes_1BL_7103BF3C6	HC1	Traes_1DL_D974A0F4A	HC1	LOC_Os10g32970.1	eukaryotic translation initiation factor, putative,
triplet1706	Traes_5AL_9C84FF593	HC1	Traes_5BL_E78B79932	HC1	Traes_5DL_A98805251	HC1	LOC_Os09g34280.1	ankyrin repeat-containing protein, putative, expressed
triplet1707	Traes_4AS_93E2E2D19	HC1	Traes_4BL_4E616F36A	HC3	Traes_4DL_1233D47E2	HC1	LOC_Os03g14040.1	expressed protein
triplet1708	Traes_2AL_24289590E	HC1	Traes_2BL_55007EC0A	HC1	Traes_2DL_2F9B53259	HC1	LOC_Os04g58590.1	RNA recognition motif containing protein, putative,
triplet1709	Traes_5AL_7DDC5F2D3	HC1	Traes_5BL_756278D8B	HC2	Traes_5DL_FF0D44409	HC2	LOC_Os02g26984.1	expressed protein
triplet1710	Traes_7AS_B210FF5FA	HC2	Traes_7BS_89EA07567	HC3	Traes_7DS_886DAD880	HC2	LOC_Os06g08480.1	CHD3-type chromatin-remodeling factor PICKLE, putative,
triplet1711	Traes_7AL_CD676390F	HC1	Traes_7BL_8802F6210	HC1	Traes_7DL_5300B0F40	HC1	LOC_Os06g45800.1	PAP/25A associated domain containing protein, putative,
triplet1712	Traes_5AL_C2E57FBC0	HC1	Traes_5BL_C9B22D391	HC1	Traes_5DL_045B970AE	HC1	LOC_Os03g53280.1	WD domain containing protein, putative, expressed
triplet1713	Traes_3AL_06F939A2C	HC1	Traes_3B_E00C79513	HC1	Traes_3DL_796F96EA5	HC1	LOC_Os01g56930.1	eukaryotic aspartyl protease domain containing protein,
triplet1714	Traes_7AS_7E46CDBE9	HC1	Traes_7BS_7849253B3	HC1	Traes_7DS_BE9F3B065	HC1	LOC_Os06g11990.1	expressed protein
triplet1715	Traes_2AL_1CADD2B36	HC4	Traes_2BL_657544507	HC4	Traes_2DL_33EF61F7D	HC4	LOC_Os04g58990.1	CAMK_CAMK_like_ULKh_APGy.3 - CAMK includes
triplet1716	Traes_7AL_DD88BE142	HC2	Traes_7BL_F3759540D	HC2	Traes_7DL_874C12BD3	HC2	LOC_Os08g15080.1	proline rich protein 3, putative, expressed
triplet1717	Traes_3AL_60B2CFF36	HC1	Traes_3B_1E182D39B	HC1	Traes_3DL_E1485757F	HC1	LOC_Os01g54050.1	histidine-containing phosphotransfer protein, putative,
triplet1718	Traes_2AL_B43DB9879	HC1	Traes_2BL_CB000A5B7	HC1	Traes_2DL_9D04E28C3	HC1	LOC_Os04g39090.1	SAM domain containing protein, putative, expressed
triplet1719	Traes_3AL_AA872B936	HC3	Traes_3B_67F5B2F72	HC1	Traes_3DL_E81FADE35	HC2	LOC_Os01g63840.1	3-deoxy-D-manno-octulosonic-acid transferase, putative,
triplet1720	Traes_3AL_3356EA73C	HC1	Traes_3B_A79B7406D1	HC1	Traes_3DL_B5CA1962D	HC1	LOC_Os01g60410.2	ubiquitin-conjugating enzyme, putative, expressed
triplet1721	Traes_7AL_F0E44E618	HC1	Traes_7BL_CA03C61B5	HC1	Traes_7DL_02BE10D7D	HC1	LOC_Os01g37110.1	ABIL2, putative, expressed
triplet1722	Traes_4AL_CF854A8E8	HC1	Traes_4BS_28D2F8459	HC1	Traes_4DS_73E62EF87	HC1	LOC_Os03g46440.1	BTBA4 - Bric-a-Brac,Tramtrack, Broad Complex BTB domain
triplet1723	Traes_4AL_23BAF9DBB	HC1	Traes_4BS_7700FC74D	HC1	Traes_4DS_5FF031B15	HC1	LOC_Os11g08380.1	1-aminocyclopropane-1-carboxylate oxidase, putative,
triplet1724	Traes_2AS_B1012274C1	HC1	Traes_2BS_864AB1284	HC1	Traes_2DS_AC2270369	HC1	LOC_Os07g45350.1	zinc finger, RING-type, putative, expressed
triplet1725	Traes_7AL_BF25E1084	HC1	Traes_7BL_15B645FA9	HC3	Traes_7DL_F9C6F0137	HC1	LOC_Os08g15060.1	ATP binding protein, putative, expressed
triplet1726	Traes_2AL_CD70832D3	HC1	Traes_2BL_044626FCE	HC1	Traes_2DL_553EBAF83	HC1	LOC_Os04g58060.1	methyltransferase, putative, expressed
triplet1727	Traes_2AL_2D0767012	HC4	Traes_2BL_B6147BC26	HC3	Traes_2DL_4B6AF5FCA	HC4	LOC_Os04g31000.1	methyltransferase domain containing protein, expressed
triplet1728	Traes_3AL_67D01B230	HC2	Traes_3B_36CA915D3	HC2	Traes_3DL_858101A78	HC3	LOC_Os01g66580.1	RNA polymerase III RPC4 domain containing protein,
triplet1729	Traes_4AL_01481F814	HC1	Traes_3B_8D66C6F51	HC1	Traes_5DL_0CC5467B5	HC1	LOC_Os09g16780.1	expressed protein
triplet1730	Traes_7AS_C2A2CFC22	HC1	Traes_7BS_848EB07AD	HC1	Traes_7DS_94B1934E7	HC1	LOC_Os06g42020.1	CSLA9 - cellulose synthase-like family A, expressed
triplet1731	Traes_4AS_5EEEFCF63	HC1	Traes_4BL_C247E3780	HC2	Traes_4DL_EAF90696F	HC1	LOC_Os03g08450.1	eukaryotic translation initiation factor 3 subunit K,
triplet1732	Traes_6AS_2E673A7BC	HC1	Traes_6BS_4CCAF39B9	HC1	Traes_6DS_99DD4DA85	HC1	LOC_Os01g04480.1	expressed protein
triplet1733	Traes_4AL_F5920E1DA	HC1	Traes_4BS_B924E6BC4	HC2	Traes_4DS_2E360F981	HC1	LOC_Os03g52770.1	expressed protein
triplet1734	Traes_3AS_FB3BF68C5	HC1	Traes_3B_897E413F3	HC1	Traes_3DS_F71226A6F	HC2	LOC_Os01g14920.1	zinc knuckle family protein, putative, expressed
triplet1735	Traes_2AS_72C78A7E3	HC2	Traes_2BS_167A31F21	HC1	Traes_2DS_895D44BD6	HC1	LOC_Os07g08340.2	pyruvate kinase, putative, expressed
triplet1736	Traes_7AL_E8A4B5B84	HC2	Traes_7BL_40F4F36A8	HC1	Traes_7DL_C12607A37	HC1	LOC_Os06g24870.1	bromodomain domain containing protein, expressed
triplet1737	Traes_4AS_30E426CCC	HC1	Traes_4BL_16A868FF7	HC1	Traes_4DL_85939BE5A	HC1	LOC_Os03g14700.1	C2 domain containing protein, expressed
triplet1738	Traes_3AS_AE7AC1FA7	HC1	Traes_3B_C7A122116	HC1	Traes_3DS_84F6307D5	HC4	LOC_Os01g08150.1	expressed protein
triplet1739	Traes_6AL_541B0B87B	HC1	Traes_6BL_3DE1356B2	HC2	Traes_6DL_FF2824756	HC1	LOC_Os02g56850.2	glutathione reductase, putative, expressed
triplet1740	Traes_1AS_2FAA0ACCE	HC1	Traes_1BS_07AF36A3A	HC1	Traes_1DS_E08A804F71	HC1	LOC_Os01g28840.1	C4-dicarboxylate transporter/malic acid transport protein,
triplet1741	Traes_3AS_94B01E9C1	HC1	Traes_3B_68ABBAD38	HC1	Traes_3DS_DBE9BA748	HC2	LOC_Os01g01070.2	expressed protein
triplet1742	Traes_3AL_3F641F579	HC1	Traes_3B_8E8C2EE1D	HC1	Traes_3DL_98807C12E	HC1	LOC_Os01g61720.3	IQ calmodulin-binding motif domain containing protein,
triplet1743	Traes_3AL_9221B79A1	HC2	Traes_3B_292E8BD00	HC1	Traes_3DL_BE884863B	HC2	LOC_Os01g07870.1	ABC transporter family protein, putative, expressed
triplet1744	Traes_1AL_E0773EAEA	HC1	Traes_1BL_36D59E9CB	HC1	Traes_1DL_692C9DA67	HC1	LOC_Os05g29010.2	POLA4 - Putative DNA polymerase alpha complex subunit,
triplet1745	Traes_6AS_F9782BB9F	HC1	Traes_6BS_B41E30370	HC4	Traes_6DS_910786AEE	HC1	LOC_Os02g04260.1	expressed protein
triplet1746	Traes_4AL_30166AE64	HC3	Traes_5BL_6E095245A	HC3	Traes_5DL_E0E16700E	HC4	LOC_Os04g01690.3	pyridoxal-dependent decarboxylase protein, putative,
triplet1747	Traes_2AL_FC76D3EB9	HC1	Traes_2BL_9EEDF390E	HC1	Traes_2DL_84BB99D98	HC2	LOC_Os04g39280.1	ATPOT1, putative, expressed
triplet1748	Traes_4AS_9B9A4B514	HC1	Traes_4BL_40A970E2C	HC1	Traes_4DL_FB2089742	HC1	LOC_Os03g21390.1	expressed protein
triplet1749	Traes_2AL_279C94831	HC1	Traes_2BL_56444264E	HC1	Traes_2DL_678E7B37A	HC1	LOC_Os04g57550.1	amine oxidase, flavin-containing, domain containing
triplet1750	Traes_5AS_7D519210E	HC1	Traes_5BS_D1C03C165	HC1	Traes_5DS_1EF547639	HC1	LOC_Os12g37970.1	MYB family transcription factor, putative, expressed
triplet1751	Traes_4AS_34DFBA49B	HC1	Traes_4BL_87E61A2A8	HC1	Traes_4DL_986C37E09	HC1	LOC_Os03g18980.1	kinesin motor domain containing protein, expressed
triplet1752	Traes_4AS_34CC18E64	HC1	Traes_4BL_6E9EBF553	HC2	Traes_4DL_1AADAA76A	HC1	LOC_Os03g18810.1	aminotransferase, classes I and II, domain containing
triplet1753	Traes_7AS_88C3673B0	HC1	Traes_7BS_1A4EAC2F8	HC1	Traes_7DS_A360627A7	HC1	LOC_Os02g30310.1	ThiF family domain containing protein, putative, expressed
triplet1754	Traes_4AL_400EB3C17	HC2	Traes_4BS_1BAD49C4E	HC2	Traes_4DS_D9B0544DD	HC2	LOC_Os11g41820.1	RNA recognition motif containing protein, expressed
triplet1755	Traes_1AL_AC276011F	HC1	Traes_1BL_3BD29FFFF	HC1	Traes_1DL_469DA1BF5	HC1	LOC_Os10g33290.1	tetratricopeptide repeat domain containing protein,
triplet1756	Traes_3AS_A466B9ECC	HC2	Traes_3B_74EB0CBB1	HC1	Traes_3DS_851A5EEC3	HC3	LOC_Os01g01420.2	expressed protein
triplet1757	Traes_7AS_F38BE6DA7	HC1	Traes_7BS_E3E8C9AAE	HC1	Traes_7DS_1EF2354EA	HC1	LOC_Os08g41250.1	signal recognition particle receptor subunit beta,
triplet1758	Traes_2AL_282256289	HC1	Traes_2BL_370C74F52	HC1	Traes_2DL_1227A48DF	HC1	LOC_Os01g02720.2	elongation factor Tu, putative, expressed
triplet1759	Traes_6AL_568AC5CAB	HC3	Traes_6BL_D56F6C869	HC3	Traes_6DL_8C5C24A39	HC3	LOC_Os02g38080.2	protein kinase domain containing protein, expressed
triplet1760	Traes_6AL_E5C90EF9A	HC1	Traes_6BL_6CA9DA942	HC1	Traes_6DL_492F66EC5	HC1	LOC_Os02g54650.1	diacylglycerol kinase, putative, expressed
triplet1761	Traes_6AS_F328F7C26	HC3	Traes_6BS_8739BF08B	HC3	Traes_6DS_4CE89EE07	HC2	LOC_Os02g16660.1	cbxX, chromosomal, putative, expressed
triplet1762	Traes_7AL_97B3AD746	HC2	Traes_7BL_81D136335	HC3	Traes_7DL_7E0666014	HC2	LOC_Os01g41210.1	transposon protein, putative, unclassified, expressed
triplet1763	Traes_2AL_C6C367F53	HC2	Traes_2BL_5E9E6B02E	HC1	Traes_2DL_150325518	HC3	LOC_Os04g39660.1	OsFBDUF22 - F-box and DUF domain containing protein,
triplet1764	Traes_5AL_1C4AB8F62	HC1	Traes_5BL_0A18D8C41	HC1	Traes_5DL_9269C8E24	HC1	LOC_Os09g24650.2	zinc finger, C3HC4 type, putative, expressed
triplet1765	Traes_2AL_73E4240F0	HC1	Traes_2BL_692BF6383	HC1	Traes_2DL_F5763587B	HC2	LOC_Os04g40930.1	MYB family transcription factor, putative, expressed
triplet1766	Traes_4AL_12862D3F2	HC1	Traes_4BS_F353167BD	HC1	Traes_4DS_5CCBBAB7A	HC3	LOC_Os01g59200.1	DUF617 domain containing protein, expressed
triplet1767	Traes_1AL_441433BD6	HC1	Traes_1BL_92141ED6D	HC1	Traes_1DL_D25A5C76E	HC1	LOC_Os01g72790.1	cyclin-dependent kinase, putative, expressed
triplet1768	Traes_2AL_2A42FC052	HC1	Traes_2BL_3FA1FCFC7	HC1	Traes_2DL_DF147C00C	HC1	LOC_Os02g37030.1	protein binding protein, putative, expressed
triplet1769	Traes_5AS_16DEA4563	HC2	Traes_5BS_334BD1549	HC1	Traes_5DS_F08B9CDB5	HC1	LOC_Os12g42100.1	phosphonate metabolism protein-related, putative, expressed
triplet1770	Traes_5AL_16AC4638F	HC1	Traes_5BL_FFE025D17	HC2	Traes_5DL_DCD57A320	HC1	LOC_Os06g09850.3	25.3 kDa vesicle transport protein, putative, expressed
triplet1771	Traes_1AL_3D34ABA52	HC1	Traes_1BL_7F667EEA3	HC1	Traes_1DL_26B94BE9A	HC1	LOC_Os05g49890.1	ras-related protein, putative, expressed
triplet1772	Traes_5AL_6ACDB1B09	HC1	Traes_5BL_F99110278	HC1	Traes_5DL_D3E9E22F1	HC1
triplet1773	Traes_5AL_D9A4DFF71	HC1	Traes_5BL_FC55C864D	HC2	Traes_5DL_67A38E9B7	HC1	LOC_Os09g13575.1	expressed protein
triplet1774	Traes_1AL_12FE5575D	HC1	Traes_1BL_079C49828	HC1	Traes_1DL_F5626C47E	HC1	LOC_Os09g19550.1	SNARE domain containing protein, putative, expressed
triplet1775	Traes_7AL_717D7F018	HC1	Traes_7BL_B010FA577	HC1	Traes_7DL_85590E4061	HC3	LOC_Os08g05670.1	HEAT repeat family protein, putative, expressed
triplet1776	Traes_2AL_53638A8D3	HC1	Traes_2BL_1A860E27F	HC1	Traes_2DL_681F9749E	HC1	LOC_Os03g36439.1	F-box domain containing protein, expressed
triplet1777	Traes_3AL_EBA7424A9	HC1	Traes_3B_397528BE3	HC2	Traes_3DL_DEBF7470C	HC3	LOC_Os01g56860.1	WD domain, G-beta repeat domain containing protein,
triplet1778	Traes_7AS_E62140C8E	HC1	Traes_7BS_0B7C600F6	HC1	Traes_7DS_476B785E6	HC1	LOC_Os08g41390.2	peptidyl-prolyl isomerase, putative, expressed
triplet1779	Traes_3AL_56B05D87C	HC1	Traes_3B_B01559854	HC1	Traes_3DL_A91ADA3C7	HC3	LOC_Os01g56200.1	BTBA2 - Bric-a-Brac,Tramtrack, Broad Complex BTB domain
triplet1780	Traes_2AS_06B3F30C8	HC1	Traes_2BS_BEECCA499	HC1	Traes_2DS_0791E6C67	HC1	LOC_Os07g44070.1	pectinacetylesterase domain containing protein, expressed
triplet1781	Traes_4AL_11797D6F1	HC1	Traes_4BS_77C3CDB1D	HC1	Traes_4DS_4D0860801	HC1	LOC_Os03g42760.1	zinc finger protein-related, putative, expressed
triplet1782	Traes_6AL_0FD5F8209	HC1	Traes_6BL_C99131958	HC1	Traes_6DL_3F02A22E2	HC1	LOC_Os02g39830.1	enhancer of rudimentary protein, putative, expressed
triplet1783	Traes_6AL_805E07FB0	HC1	Traes_6BL_418CEB0B4	HC2	Traes_6DL_A621C37DA	HC1	LOC_Os02g38060.1	methyltransferase domain containing protein, expressed
triplet1784	Traes_2AL_CA649F0B3	HC2	Traes_2BL_E0753C684	HC2	Traes_2DL_CECD9E30D	HC1	LOC_Os04g43050.1	Dicer, putative, expressed
triplet1785	Traes_1AL_8E748B634	HC1	Traes_1BL_2904AD33A	HC2	Traes_1DL_FD30A3CE3	HC2	LOC_Os01g65070.1	hydrolase, alpha/beta fold family domain containing
triplet1786	Traes_2AS_25C93FD291	HC2	Traes_2BS_E8D2BD66E	HC3	Traes_2DS_61B920833	HC3	LOC_Os03g20090.1	MYB family transcription factor, putative, expressed
triplet1787	Traes_5AL_F4F81C76E	HC1	Traes_5BL_AF29F56C1	HC1	Traes_5DL_FE4257F1A	HC1	LOC_Os03g53300.2	expressed protein
triplet1788	Traes_4AL_350F24589	HC1	Traes_4BS_1D0369514	HC1	Traes_4DS_1554E90CB	HC1	LOC_Os11g32240.1	cytochrome P450 51, putative, expressed
triplet1789	Traes_4AL_D6C796E60	HC1	Traes_4BS_095DC0EB9	HC1	Traes_4DS_4067B5EF0	HC1	LOC_Os03g46340.1	pleckstrin homology domain-containing protein, putative,
triplet1790	Traes_2AS_6EAA18F2C	HC4	Traes_2BS_2454F7B72	HC4	Traes_2DS_2A9806559	HC4	LOC_Os08g29124.1	expressed protein
triplet1791	Traes_5AL_B6AAD5B2F	HC1	Traes_5BL_81C5C85C4	HC1	Traes_5DL_84C9B0461	HC1	LOC_Os12g04260.1	astaxanthin synthase KC28, putative, expressed
triplet1792	Traes_1AS_A85EF2464	HC2	Traes_1BS_629BAC470	HC1	Traes_1DS_4323F126D	HC1	LOC_Os05g04520.1	protein kinase, putative, expressed
triplet1793	Traes_1AL_0C41C44B1	HC2	Traes_1BL_A7A6C5DB1	HC3	Traes_1DL_37EA23493	HC3	LOC_Os05g50930.1	RNA polymerase sigma factor, putative, expressed
triplet1794	Traes_4AS_36E4EA43D	HC1	Traes_4BL_60B87BDC1	HC1	Traes_4DL_DFF375AA3	HC1	LOC_Os10g13800.1	ufm1-conjugating enzyme 1, putative, expressed
triplet1795	Traes_1AL_EEFF7B5F8	HC1	Traes_1BL_735ECE522	HC1	Traes_1DL_8F5175629	HC1	LOC_Os05g32210.1	NAD kinase, putative, expressed
triplet1796	Traes_4AS_CDE15123E	HC1	Traes_4BL_43819DDE4	HC1	Traes_4DL_B23DA0854	HC1	LOC_Os02g03950.1	zinc finger, C3HC4 type family protein, expressed
triplet1797	Traes_7AL_7D40AD3CF	HC3	Traes_7BL_54DD032061	HC2	Traes_7DL_73D5960A0	HC3	LOC_Os06g47950.1	tetratricopeptide-like helical, putative, expressed
triplet1798	Traes_4AS_42748DD6E	HC1	Traes_4BL_E1DF1CCC3	HC1	Traes_4DL_5EAE4C7E1	HC1	LOC_Os03g16140.2	digalactosyldiacylglycerol synthase, chloroplast precursor,
triplet1799	Traes_6AL_77C81F092	HC1	Traes_6BL_A119DC2BB	HC1	Traes_6DL_70288AD38	HC1	LOC_Os02g54580.1	serine esterase family protein, putative, expressed
triplet1800	Traes_5AL_91DD39D47	HC2	Traes_5BL_CAB350203	HC2	Traes_5DL_91E973D76	HC1	LOC_Os02g30840.1	RNA pseudouridine synthase, putative, expressed
triplet1801	Traes_4AL_64F3A317D	HC2	Traes_4BS_9D4398CB8	HC2	Traes_4DS_9935AC14B	HC1	LOC_Os03g40930.1	expressed protein
triplet1802	Traes_3AL_91BE453AD	HC1	Traes_3B_3CB194067	HC1	Traes_3DL_DA04B5E16	HC1	LOC_Os01g66190.1	expressed protein
triplet1803	Traes_1AL_CFCE7C579	HC1	Traes_1BL_F300C462B	HC1	Traes_1DL_01C749803	HC1	LOC_Os07g23790.4	expressed protein
triplet1804	Traes_3AL_BC64F145A	HC3	Traes_3B_A89B24704	HC1	Traes_3DL_0A8BE2F79	HC1	LOC_Os01g55900.1	holliday junction resolvase, putative, expressed
triplet1805	Traes_4AL_40ACF1791	HC1	Traes_4BS_09D1EBB881	HC1	Traes_4DS_7542AA82E	HC1	LOC_Os11g08660.1	TOPBP1A - Similar to DNA replication protein TOPBP1 from,
triplet1806	Traes_2AL_4F7FDE075	HC1	Traes_2BL_406D6F376	HC1	Traes_2DL_25A725EB9	HC1	LOC_Os10g33920.2	transporter-related, putative, expressed
triplet1807	Traes_4AS_04A61C4AF	HC1	Traes_4BL_D6FE75715	HC1	Traes_4DL_A71DABDBB	HC1	LOC_Os03g17140.1	expressed protein
triplet1808	Traes_1AL_1FFBFB058	HC1	Traes_1BL_DE2CF9613	HC1	Traes_1DL_D9BA83221	HC1	LOC_Os05g41070.1	bZIP transcription factor, putative, expressed
triplet1809	Traes_4AL_DCFE55D31	HC1	Traes_4BS_27A9A7D5B	HC1	Traes_4DS_058D6EF22	HC1	LOC_Os09g33986.2	peptidase, T1 family, putative, expressed
triplet1810	Traes_4AS_BECFF4B86	HC1	Traes_4BL_B37A34FD1	HC2	Traes_4DL_3EE9AC7B5	HC1	LOC_Os02g15730.1	plastocyanin-like domain containing protein, putative,
triplet1811	Traes_1AL_B9A38E127	HC2	Traes_1BL_408EABE70	HC2	Traes_1DL_AF4C1F109	HC2	LOC_Os05g48870.1	auxin response factor 15, putative, expressed
triplet1812	Traes_2AL_DAC81C113	HC1	Traes_2BL_EE6EFFBA7	HC1	Traes_2DL_C8F21A835	HC4	LOC_Os04g43164.1	expressed protein
triplet1813	Traes_1AS_F9013A945	HC1	Traes_1BS_BD86C90A7	HC1	Traes_1DS_43DAC7A7F	HC1	LOC_Os04g43800.1	phenylalanine ammonia-lyase, putative, expressed
triplet1814	Traes_1AL_9945762CA	HC1	Traes_1BL_67F862B4A	HC1	Traes_1DL_AF382E25F	HC1	LOC_Os10g33420.1	non-lysosomal glucosylceramidase, putative, expressed
triplet1815	Traes_7AS_16642C086	HC1	Traes_7BL_B3351FD9F	HC1	Traes_7DS_4A06318C2	HC1	LOC_Os08g32100.1	transposon protein, putative, CACTA, En/Spm sub-class,
triplet1816	Traes_4AL_70CEA3062	HC2	Traes_4BS_5A88CF955	HC1	Traes_4DS_CE3D7442C	HC1	LOC_Os01g57770.1	OsPOP4 - Putative Prolyl Oligopeptidase homologue,
triplet1817	Traes_3AL_C74E7BDC7	HC1	Traes_3B_97084B71E	HC1	Traes_3DL_8BD658478	HC1	LOC_Os01g66110.2	methyltransferase, putative, expressed
triplet1818	Traes_2AL_91D571BE0	HC3	Traes_2BL_4351328BC	HC1	Traes_2DL_CEE2E684A	HC2	LOC_Os04g35760.1	expressed protein
triplet1819	Traes_4AL_B90EB7EDB	HC2	Traes_5BL_C046C2E8D	HC2	Traes_5DL_63774DE2B	HC2	LOC_Os03g62680.1	expressed protein
triplet1820	Traes_2AS_5AE335254	HC1	Traes_2BS_0167D6C3E	HC1	Traes_2DS_B8DAE16C8	HC1	LOC_Os03g26870.1	WD-40 repeat family protein, putative, expressed
triplet1821	Traes_4AL_4A47FC070	HC2	Traes_4BS_6E9FDF39C	HC1	Traes_4DS_E4F39963B	HC1	LOC_Os11g41850.1	transporter family protein, putative, expressed
triplet1822	Traes_4AS_C5EDC65CD	HC1	Traes_4BL_ABC469DEE	HC1	Traes_4DL_B86B84364	HC1	LOC_Os03g19570.1	fip1 motif family protein, expressed
triplet1823	Traes_2AS_E9BB50170	HC2	Traes_2BS_3ADAEBB61	HC1	Traes_2DS_9DC4D07BB	HC2	LOC_Os07g37140.1	expressed protein
triplet1824	Traes_6AS_C83DC6225	HC1	Traes_6BS_BC64E4799	HC1	Traes_6DS_74700E918	HC1	LOC_Os02g04650.1	activator of 90 kDa heat shock protein ATPase homolog,
triplet1825	Traes_4AS_745DD9E4A	HC1	Traes_4BL_87DB9E44C	HC1	Traes_4DL_CDE30207B	HC1	LOC_Os03g17240.1	ankyrin repeat-containing protein, putative, expressed
triplet1826	Traes_7AS_DD24F4515	HC1	Traes_7BS_5ECCA936B	HC1	Traes_7DS_DFFC5FC96	HC1	LOC_Os09g32532.1	60S ribosomal protein L32, putative, expressed
triplet1827	Traes_5AL_67F3722AA	HC1	Traes_5BL_964089395	HC1	Traes_5DL_B6AAC8E52	HC1	LOC_Os12g37740.1	resistance protein LR10, putative, expressed
triplet1828	Traes_1AL_EC83EE27B	HC1	Traes_1BL_91AE5E638	HC2	Traes_1DL_C2D87F4E4	HC2	LOC_Os05g38940.1	expressed protein
triplet1829	Traes_1AL_5A7E85C4E	HC1	Traes_1BL_2DE1B0930	HC2	Traes_1DL_8809CD0A8	HC1	LOC_Os05g42350.1	ferredoxin--nitrite reductase, putative, expressed
triplet1830	Traes_6AL_613DE7464	HC2	Traes_6BL_484312865	HC2	Traes_6DL_491D1C303	HC1	LOC_Os02g56190.1	expressed protein
triplet1831	Traes_4AL_202814DB1	HC2	Traes_5BL_AE6CB72A8	HC1	Traes_5DL_38FB75D98	HC1	LOC_Os01g34480.1	NAD dependent epimerase/dehydratase family protein,
triplet1832	Traes_7AS_2BB950094	HC1	Traes_7BS_20BB970B7	HC1	Traes_7DS_F1D8D32F7	HC1
triplet1833	Traes_1AL_E25202CC2	HC1	Traes_1BL_301F6C93C	HC1	Traes_1DL_88DD1E468	HC2	LOC_Os05g49200.2	aspartic proteinase oryzasin-1 precursor, putative,
triplet1834	Traes_6AS_1BF0823061	HC1	Traes_6BS_4EA352A7A	HC3	Traes_6DS_77038429A	HC1	LOC_Os02g12790.1	GATA zinc finger domain containing protein, expressed
triplet1835	Traes_5AL_3B749B14E	HC1	Traes_5BL_99477E2C3	HC1	Traes_5DL_CC411EC59	HC1	LOC_Os03g57130.1	expressed protein
triplet1836	Traes_1AL_582AD085A	HC1	Traes_1BL_D9AD1E5B1	HC1	Traes_1DL_9621DCAD8	HC1	LOC_Os05g30970.1	copine, putative, expressed
triplet1837	Traes_7AS_2A9D05FA5	HC2	Traes_7BS_F67ED5C9E	HC2	Traes_7DS_0536E73E5	HC2	LOC_Os02g56140.1	helix-loop-helix DNA-binding domain containing protein,
triplet1838	Traes_2AL_5E3355AFE	HC1	Traes_2BL_ECCE1D4A8	HC1	Traes_2DL_7C22F4714	HC1	LOC_Os04g57550.1	amine oxidase, flavin-containing, domain containing
triplet1839	Traes_5AL_23EFF34D0	HC4	Traes_5BL_9D08684D4	HC1	Traes_5DL_5B4B50E95	HC1	LOC_Os12g04210.1	mitochondrial glycoprotein, putative, expressed
triplet1840	Traes_3AL_BF79FBB89	HC1	Traes_3B_B918B741F	HC1	Traes_3DL_377B12EAF	HC1	LOC_Os04g53994.1	kinase, putative, expressed
triplet1841	Traes_1AS_256820753	HC1	Traes_1BS_52F0DAD1E1	HC1	Traes_1DS_6F1191D79	HC1	LOC_Os05g02190.1	expressed protein
triplet1842	Traes_4AL_D2491FC70	HC3	Traes_4BS_6898F84E3	HC1	Traes_4DS_57DB07848	HC1	LOC_Os03g49490.1	expressed protein
triplet1843	Traes_7AL_8AB23776E	HC1	Traes_7BL_2F25DB5F6	HC1	Traes_7DL_1ED6863DA	HC1	LOC_Os06g40650.2	copine-1, putative, expressed
triplet1844	Traes_4AS_07B3AC505	HC1	Traes_4BS_B386725C0	HC1	Traes_4DS_BE0C2FDDF	HC1	LOC_Os08g45010.1	ABC transporter, ATP-binding protein, putative, expressed
triplet1845	Traes_2AL_73A59BC32	HC1	Traes_2BL_88C68B86E	HC1	Traes_2DL_D030EBC4F	HC2	LOC_Os04g49570.2	glutamate receptor, putative, expressed
triplet1846	Traes_6AS_75A558486	HC1	Traes_6BS_8E1F34884	HC3	Traes_6DS_86EE120E6	HC4	LOC_Os02g13060.1	expressed protein
triplet1847	Traes_4AS_C7DE35DC8	HC1	Traes_4BL_D17F6E2C5	HC1	Traes_4DL_6C1E96E68	HC1	LOC_Os03g13230.1	pentatricopeptide, putative, expressed
triplet1848	Traes_4AS_8E594F267	HC1	Traes_4BL_0726DD6EC	HC1	Traes_4DL_A8AE227C0	HC1	LOC_Os03g06970.1	tetratricopeptide repeat domain containing protein,
triplet1849	Traes_2AL_0E1A207DC	HC1	Traes_2BL_D59377BD4	HC1	Traes_2DL_A276B3EEF1	HC1	LOC_Os03g22610.2	peptidyl-tRNA hydrolase, mitochondrial precursor protein,
triplet1850	Traes_6AS_2EE9D7E62	HC1	Traes_6BS_B1E3B80D3	HC1	Traes_6DS_575EAD475	HC1	LOC_Os02g58110.1	expressed protein
triplet1851	Traes_4AS_A03AC635D	HC1	Traes_4BL_D59FF84CA	HC1	Traes_4DL_A43826645	HC1	LOC_Os03g14990.1	chorismate synthase 2, chloroplast precursor, putative,
triplet1852	Traes_3AL_E77F7C3EE	HC1	Traes_3B_F880EDE81	HC1	Traes_3DL_EC1DE49E1	HC1	LOC_Os01g53880.3	OsIAA6 - Auxin-responsive Aux/IAA gene family member,
triplet1853	Traes_3AL_202085659	HC1	Traes_3B_D043E102C	HC2	Traes_3DL_76B77750B	HC1	LOC_Os01g43050.1	CENP-C1, putative, expressed
triplet1854	Traes_1AL_20E77471F	HC1	Traes_1BS_69A676C4C	HC1	Traes_7DS_32A36A8A8	HC1	LOC_Os01g72880.1	DNA mismatch repair protein Mlh1, putative, expressed
triplet1855	Traes_2AS_A5B7EA57D	HC1	Traes_2BS_37191961E	HC2	Traes_2DS_26EFAF308	HC4	LOC_Os07g49320.1	HEAT repeat family protein, putative, expressed
triplet1856	Traes_6AL_6E02381E9	HC1	Traes_6BL_7A1489BF0	HC1	Traes_6DL_6992E0D32	HC1	LOC_Os02g39040.1	mTERF domain containing protein, expressed
triplet1857	Traes_4AS_D763D08C2	HC2	Traes_4BL_96D26EBE3	HC2	Traes_4DL_DE7774064	HC3	LOC_Os03g15590.1	eukaryotic translation initiation factor, putative,
triplet1858	Traes_4AS_5A764C8BD	HC1	Traes_4BL_4C6830129	HC2	Traes_4DL_D0A48CCAD	HC1	LOC_Os03g11890.1	potyvirus VPg interacting protein, putative, expressed
triplet1859	Traes_7AL_118E89CA7	HC2	Traes_7BL_14C3C2BD9	HC2	Traes_7DL_7360778BC	HC2	LOC_Os01g12460.1	expressed protein
triplet1860	Traes_2AS_163C67BA9	HC2	Traes_2BS_5497C0A63	HC3	Traes_2DS_573D41BEB	HC3	LOC_Os07g38360.2	expressed protein
triplet1861	Traes_7AS_D1A84E231	HC1	Traes_7BS_B18D7717E	HC1	Traes_7DS_B7E356F89	HC1	LOC_Os06g20320.1	peptidyl-prolyl cis-trans isomerase, FKBP-type, putative,
triplet1862	Traes_1AL_18B62F02A	HC1	Traes_1BL_6B0753C18	HC1	Traes_1DL_4303186BB	HC1	LOC_Os05g48940.1	expressed protein
triplet1863	Traes_3AL_1A2D3B1F5	HC4	Traes_3B_B0758EA6F	HC2	Traes_3DL_34C510F3D	HC4	LOC_Os01g72880.1	DNA mismatch repair protein Mlh1, putative, expressed
triplet1864	Traes_5AS_E7D038A88	HC1	Traes_5BS_ECA9983E8	HC1	Traes_5DS_4EF52E6D5	HC1	LOC_Os12g06610.1	nucleolar complex protein 2, putative, expressed
triplet1865	Traes_3AL_A89678E14	HC1	Traes_3B_84B8DA5FC	HC1	Traes_3DL_0A453FC4D	HC1	LOC_Os05g45930.1	IQ calmodulin-binding motif family protein, putative,
triplet1866	Traes_3AS_D09370AD3	HC2	Traes_3B_48B26D6B7	HC1	Traes_3DS_CFAFFC8B0	HC1	LOC_Os01g14840.1	ZOS1-06 - C2H2 zinc finger protein, expressed
triplet1867	Traes_4AL_C060BF9F6	HC3	Traes_4BS_C1F4F41E9	HC3	Traes_4DS_72ABC3EE5	HC3	LOC_Os01g07480.1	DUF260 domain containing protein, putative, expressed
triplet1868	Traes_7AS_A286C4C3D	HC1	Traes_7BS_F8DFCEE6A	HC1	Traes_7DS_85CCD3819	HC1	LOC_Os10g06610.1	expressed protein
triplet1869	Traes_1AS_C8406F3D5	HC1	Traes_1BS_09CBCE13A	HC1	Traes_1DS_0DF78825D	HC2	LOC_Os01g22640.1	GDSL-like lipase/acylhydrolase, putative, expressed
triplet1870	Traes_4AS_E41A94443	HC1	Traes_4BL_EEC5CDEB6	HC1	Traes_4DL_098691837	HC1	LOC_Os03g16090.1	LIM domain-containing protein, putative, expressed
triplet1871	Traes_2AS_C7813CD47	HC1	Traes_2BS_C41E04839	HC1	Traes_2DS_D09901183	HC1	LOC_Os03g27260.1	40S ribosomal protein S6, putative, expressed
triplet1872	Traes_2AL_328819CF7	HC1	Traes_2BL_A25152F2A	HC1	Traes_2DL_50A85C4AC	HC1	LOC_Os04g55740.1	peroxidase precursor, putative, expressed
triplet1873	Traes_3AL_D2C3599B4	HC1	Traes_3B_766FE1540	HC1	Traes_3DL_A8E59001F	HC2	LOC_Os01g43390.1	uroporphyrinogen decarboxylase, putative, expressed
triplet1874	Traes_2AS_4AE8164A8	HC1	Traes_2BS_510E004C9	HC1	Traes_2DS_D8DC6D0D3	HC1	LOC_Os07g32430.1	pre-mRNA-splicing factor ATP-dependent RNA helicase PRP16,
triplet1875	Traes_5AL_D86A878AF	HC1	Traes_5BL_BF60CBEDA	HC1	Traes_5DL_BF47BE671	HC1	LOC_Os11g32260.1	lysosomal alpha-mannosidase precursor, putative, expressed
triplet1876	Traes_2AS_DBA88CF6F	HC1	Traes_2BS_DA786DC5B	HC1	Traes_2DS_B06BAC02B1	HC1	LOC_Os07g40300.1	ZOS7-10 - C2H2 zinc finger protein, expressed
triplet1877	Traes_1AS_B26B7D59F	HC3	Traes_1BS_75F6CD2E4	HC1	Traes_1DS_094F47A091	HC1	LOC_Os01g46850.1	expressed protein
triplet1878	Traes_5AL_B5FA7CEF0	HC1	Traes_5BL_02F8B4BFF	HC1	Traes_5DL_0B769D390	HC2	LOC_Os03g54084.1	phytochrome C, putative, expressed
triplet1879	Traes_5AL_FA71552A8	HC2	Traes_4BL_7091749BF	HC2	Traes_4DL_B138DF6FC	HC2	LOC_Os03g04920.1	multidrug resistance-associated protein, putative, expressed
triplet1880	Traes_1AS_D089D05E5	HC1	Traes_1BS_5F2749367	HC1	Traes_1DS_FF0985BA5	HC1	LOC_Os05g08560.1	transposon protein, putative, unclassified, expressed
triplet1881	Traes_6AL_56A5F98E3	HC1	Traes_6BL_6D5582E03	HC2	Traes_6DL_714C5FC00	HC1	LOC_Os02g53500.2	RFC5 - Putative clamp loader of PCNA, replication factor C
triplet1882	Traes_5AL_1FB74A6E1	HC1	Traes_5BL_692FEF87A	HC1	Traes_5DL_1C6A8C773	HC1	LOC_Os12g41920.2	single myb histone, putative, expressed
triplet1883	Traes_7AS_9C283FE66	HC1	Traes_7BS_BC0866ABB	HC2	Traes_7DS_57C5B83611	HC1	LOC_Os08g41990.1	aminotransferase, putative, expressed
triplet1884	Traes_7AL_0A5823569	HC1	Traes_7BL_17313A070	HC1	Traes_7DL_C39B4A1C4	HC1	LOC_Os06g35910.1	FYVE zinc finger domain containing protein, expressed
triplet1885	Traes_4AL_3BE165BEC	HC1	Traes_4BS_C81FF7679	HC2	Traes_4DS_1153D0950	HC1	LOC_Os12g03100.1	exostosin family domain containing protein, expressed
triplet1886	Traes_2AS_A8CCC32D3	HC1	Traes_2BS_2C79AE2DE	HC1	Traes_2DS_C0C75D1D7	HC1	LOC_Os07g42370.1	zinc-finger protein, putative, expressed
triplet1887	Traes_3AL_A30BA9ABD	HC1	Traes_3B_C4B8028B1	HC2	Traes_3DL_ACA5C68C9	HC1	LOC_Os01g54910.1	GTP-binding protein typA/bipA, putative, expressed
triplet1888	Traes_5AL_AF32A83C0	HC2	Traes_5BL_6EDFB50FC	HC1	Traes_5DL_AF68AD6FC	HC1	LOC_Os11g05160.1	DNA binding protein, putative, expressed
triplet1889	Traes_2AS_FC610B466	HC1	Traes_2BS_2D5EF55C0	HC1	Traes_2DS_4F1F2C507	HC3	LOC_Os03g09090.1	expressed protein
triplet1890	Traes_7AL_A2EF69B5D	HC3	Traes_7BL_F636579CE	HC3	Traes_7DS_4BEB33A9B	HC3	LOC_Os06g49460.1	Rer1 protein, putative, expressed
triplet1891	Traes_5AL_8349DE248	HC1	Traes_5BL_1D3F1BCC2	HC1	Traes_5DL_AC1F44221	HC1	LOC_Os03g44150.1	aminotransferase, putative, expressed
triplet1892	Traes_3AL_F97EA0BF0	HC3	Traes_3B_44DD5BA01	HC4	Traes_3DL_7F356ECFC	HC3	LOC_Os05g38680.1	plant-specific domain TIGR01589 family protein, expressed
triplet1893	Traes_4AL_A0565AC4C	HC1	Traes_5BL_B1F704307	HC1	Traes_5DL_8DC4CC983	HC1	LOC_Os08g14450.1	RNA polymerase sigma factor, putative, expressed
triplet1894	Traes_3AL_C3C4EA828	HC3	Traes_3B_FC83F4086	HC1	Traes_3DL_E1F32C202	HC1	LOC_Os01g66560.1	signal recognition particle 72 kDa protein, putative,
triplet1895	Traes_7AS_D19879FDA	HC3	Traes_7BS_22CE2C959	HC3	Traes_7DS_3C4FDA268	HC2	LOC_Os03g08860.1	GRAM domain containing protein, expressed
triplet1896	Traes_3AL_DBC8BFDAA	HC2	Traes_3B_279246A7F	HC1	Traes_3DL_8CB17B9AA	HC2	LOC_Os01g67960.1	GPI transamidase component PIG-S-related, putative,
triplet1897	Traes_1AS_43FB6A3CF	HC1	Traes_1BS_8F922CA93	HC1	Traes_1DS_BB8508CC6	HC2	LOC_Os05g07270.1	DUF260 domain containing protein, putative, expressed
triplet1898	Traes_6AL_8FF2D8A51	HC1	Traes_6BL_7AECB9BF7	HC1	Traes_6DL_9A2E209E1	HC1	LOC_Os03g25750.1	SNARE associated Golgi protein, putative, expressed
triplet1899	Traes_6AL_DCF8DEB5B	HC1	Traes_6BL_D1E237D2D	HC2	Traes_6DL_1509AFE51	HC2	LOC_Os02g23890.1	protein transporter, putative, expressed
triplet1900	Traes_6AS_3CE122BC9	HC4	Traes_6BS_0E4FBA1CF	HC4	Traes_6DS_3C10FF2B3	HC4	LOC_Os04g30450.1	DUF803 domain containing, putative, expressed
triplet1901	Traes_2AS_972F2CECA	HC1	Traes_2BS_0F6206782	HC1	Traes_2DS_97AC5D812	HC1	LOC_Os02g07120.1	HEAT repeat family protein, putative, expressed
triplet1902	Traes_4AS_8E7275248	HC1	Traes_4BL_427403B69	HC1	Traes_4DL_F5F6C21B0	HC3	LOC_Os03g14010.1	glycosyl hydrolase family 10 protein, putative, expressed
triplet1903	Traes_6AL_7D6B87520	HC1	Traes_6BL_EB2563B82	HC1	Traes_6DL_A9902BA1E	HC1	LOC_Os02g43810.1	expressed protein
triplet1904	Traes_6AS_E5CB6941F	HC1	Traes_6BS_B672A7EA8	HC2	Traes_6DS_4CD4C4455	HC2	LOC_Os02g24354.1	pyridoxal-dependent decarboxylase protein, putative,
triplet1905	Traes_3AL_45EF63187	HC1	Traes_3B_50450B9D2	HC1	Traes_3DL_703CAFA23	HC1	LOC_Os12g25710.3	bifunctional aminoacyl-tRNA synthetase, putative, expressed
triplet1906	Traes_3AS_3ED4EC680	HC1	Traes_3B_1763E055A	HC1	Traes_3DS_36E4A1733	HC4	LOC_Os01g04870.1	WD domain, G-beta repeat domain containing protein,
triplet1907	Traes_2AL_773EA7A5A	HC1	Traes_2BL_A89BDB407	HC1	Traes_2DL_474B433DF	HC1	LOC_Os04g31900.1	calmodulin-binding transcription activator 4, putative,
triplet1908	Traes_5AL_A878DC43C	HC3	Traes_5BL_BFE717C47	HC1	Traes_5DL_E62BE613E	HC1	LOC_Os03g53150.1	OsIAA13 - Auxin-responsive Aux/IAA gene family member,
triplet1909	Traes_5AL_3C4D76D91	HC2	Traes_5BL_F604639E3	HC1	Traes_5DL_E6291CDD9	HC1	LOC_Os12g12300.1	EDM2, putative, expressed
triplet1910	Traes_3AL_0737A3D28	HC1	Traes_3B_264FDBEE3	HC1	Traes_3DL_2BE060085	HC1	LOC_Os09g19734.3	isochorismate synthase 1, chloroplast precursor, putative,
triplet1911	Traes_1AL_0DBA14C6C	HC1	Traes_1BL_118B6763E	HC2	Traes_1DL_6F940B8A7	HC4	LOC_Os05g50920.1	transmembrane amino acid transporter protein, putative,
triplet1912	Traes_2AS_537EEA6B2	HC1	Traes_2BS_F17F78F681	HC1	Traes_2DS_D3BA8D38F1	HC1	LOC_Os07g38540.1	40S ribosomal protein S13, putative, expressed
triplet1913	Traes_3AL_EAFA14B6D	HC1	Traes_3B_F1530FE81	HC1	Traes_3DL_9C248A379	HC1	LOC_Os01g61780.1	vacuolar ATP synthase 98 kDa subunit, putative, expressed
triplet1914	Traes_2AS_BA3589B63	HC1	Traes_2BS_A5292DE10	HC1	Traes_2DS_6B74702B8	HC1	LOC_Os07g41280.3	6-phosphogluconolactonase, putative, expressed
triplet1915	Traes_3AL_4A1C57E73	HC2	Traes_3B_EFB8F7182	HC1	Traes_3DL_0045E3B09	HC1	LOC_Os08g14660.1	SET domain containing protein, expressed
triplet1916	Traes_3AL_5FDE0ADB3	HC4	Traes_3B_E4655FEA1	HC4	Traes_3DL_0E0B2A26A	HC4	LOC_Os10g41590.1	zinc finger, C3HC4 type domain containing protein,
triplet1917	Traes_1AL_629CB7F80	HC1	Traes_1BL_66D2E2865	HC1	Traes_1DL_9B23DBE46	HC1	LOC_Os10g39440.1	transporter family protein, putative, expressed
triplet1918	Traes_3AL_66E72D288	HC1	Traes_3B_7D6872646	HC1	Traes_3DL_C03F7B011	HC1	LOC_Os01g47540.1	NLI interacting factor-like phosphatase, putative,
triplet1919	Traes_2AS_09817C059	HC1	Traes_2BS_55DCF016A	HC2	Traes_2DS_0D473ECD51	HC1	LOC_Os08g09750.1	OsFBL44 - F-box domain and LRR containing protein,
triplet1920	Traes_6AS_FB1249AB4	HC2	Traes_6BS_5C281F303	HC3	Traes_6DS_D6AD8C3ED	HC3	LOC_Os02g08310.1	tubby, putative, expressed
triplet1921	Traes_4AL_183B28E08	HC1	Traes_4BS_16B8E31E6	HC3	Traes_4DS_722EB7B0A	HC1	LOC_Os11g18990.1	histidine triad family protein, putative, expressed
triplet1922	Traes_1AL_881882915	HC1	Traes_1BL_0FC91FDA0	HC1	Traes_1DL_69308EF5E	HC1	LOC_Os10g36060.1	protein transport protein-related, putative, expressed
triplet1923	Traes_4AS_E609B22C1	HC1	Traes_4BL_7E9FC4E29	HC1	Traes_4DL_D9A3FFFA8	HC2	LOC_Os03g11050.1	mannose-1-phosphate guanyltransferase, putative, expressed
triplet1924	Traes_3AL_1BAAE37B3	HC1	Traes_3B_9E9D11898	HC1	Traes_3DL_29318E4BF	HC1	LOC_Os01g56550.2	transcription initiation factor IIF beta subunit, putative,
triplet1925	Traes_7AS_AFF4CD34F	HC1	Traes_7BS_4EDEC2980	HC1	Traes_7DS_73CCFFB4E	HC1	LOC_Os09g33520.1	expressed protein
triplet1926	Traes_2AL_81F2D0C5D	HC1	Traes_2BL_2A9F513B6	HC1	Traes_2DL_DFBF605BC	HC1	LOC_Os11g09020.1	amino acid transporter, putative, expressed
triplet1927	Traes_5AL_82018CFA5	HC1	Traes_5BL_E387CFB8A	HC1	Traes_5DL_3B3871017	HC1	LOC_Os09g24900.2	methyltransferase, putative, expressed
triplet1928	Traes_1AL_71A1E1D74	HC1	Traes_1BL_8C2AE102F	HC1	Traes_1DL_049E36EA3	HC1	LOC_Os09g34010.1	expressed protein
triplet1929	Traes_1AS_E91219F7E	HC1	Traes_1BS_0012F8EB1	HC1	Traes_1DS_D0A4C0082	HC1	LOC_Os05g05620.1	glutathione S-transferase, putative, expressed
triplet1930	Traes_4AS_3D64BC0EF	HC1	Traes_4BS_D7CBE73A4	HC1	Traes_4DL_B59940CAE	HC1	LOC_Os03g17170.1	zinc finger, C3HC4 type domain containing protein,
triplet1931	Traes_2AL_13660C467	HC2	Traes_2BL_C5DB35B8C	HC2	Traes_2DL_C2DBCDABA	HC1	LOC_Os04g47830.1	SNF2 family N-terminal domain containing protein, expressed
triplet1932	Traes_6AL_2B4A305CD	HC1	Traes_6BL_005314A5D	HC1	Traes_6DL_20A343A96	HC1	LOC_Os02g45520.1	uncharacterized membrane protein, putative, expressed
triplet1933	Traes_4AS_B44FA7BE2	HC1	Traes_4BL_9E94EDA5D	HC2	Traes_4DL_C813CC399	HC1	LOC_Os03g13040.1	haemolysin-III, putative, expressed
triplet1934	Traes_3AL_516137588	HC3	Traes_3B_AC3752E39	HC1	Traes_3DL_2795DC25B	HC4	LOC_Os01g39330.1	helix-loop-helix DNA-binding domain containing protein,
triplet1935	Traes_4AS_2B3985A65	HC1	Traes_4BL_A33273FF8	HC1	Traes_4DL_C32077899	HC1	LOC_Os03g20300.1	glucose-6-phosphate 1-dehydrogenase, chloroplast precursor,
triplet1936	Traes_6AS_21AF25515	HC2	Traes_6BL_5837C5783	HC2	Traes_6DS_725915348	HC1	LOC_Os05g05600.3	ATA15 protein, putative, expressed
triplet1937	Traes_5AS_596FA51F4	HC1	Traes_3B_129F8BC66	HC1	Traes_3DL_6BFD1C3F0	HC2	LOC_Os11g08940.1	RNA polymerases N 8 kDa subunit, putative, expressed
triplet1938	Traes_7AS_DC435B8BD	HC1	Traes_7BS_A32C86E89	HC3	Traes_7DS_AAFF58463	HC3	LOC_Os08g37350.1	ubiquitin carboxyl-terminal hydrolase family protein,
triplet1939	Traes_5AL_FB632860A	HC2	Traes_5BL_F9E03A429	HC1	Traes_5DL_9321D9143	HC1	LOC_Os09g29380.2	expressed protein
triplet1940	Traes_7AS_903A58DBA	HC2	Traes_7BS_CFE54F8CF	HC2	Traes_7DS_B010D4D1E	HC2	LOC_Os08g40200.1	Ser/Thr protein phosphatase family protein, putative,
triplet1941	Traes_5AL_7597FBA4D	HC1	Traes_5BL_0307E35FA	HC1	Traes_5DL_05BCC812E	HC1	LOC_Os03g44484.2	DNA-directed RNA polymerase II subunit RPB2, putative,
triplet1942	Traes_1AS_70E8717D0	HC1	Traes_1BS_F7B1A6268	HC1	Traes_1DS_4FC8BB7AD	HC1	LOC_Os05g01270.1	peptidyl-prolyl cis-trans isomerase, putative, expressed
triplet1943	Traes_5AS_86B5407BD	HC1	Traes_5BS_E2F4BA93B	HC1	Traes_5DS_218F11824	HC2	LOC_Os11g23790.2	expressed protein
triplet1944	Traes_2AS_E05EC6605	HC1	Traes_2BS_B7DEF4B56	HC1	Traes_2DS_1E8147BD0	HC1	LOC_Os07g38400.1	transporter family protein, putative, expressed
triplet1945	Traes_1AL_1E175311F	HC1	Traes_1BL_5FB1F1C66	HC1	Traes_1DL_84C83461E	HC1	LOC_Os02g04160.1	transcription elongation factor 1, putative, expressed
triplet1946	Traes_5AL_39083C9FA	HC2	Traes_4BL_9169413D4	HC1	Traes_4DL_BD798A710	HC1	LOC_Os10g19334.1	alpha-1,2-fucosidase, putative, expressed
triplet1947	Traes_7AL_10D2723DC	HC1	Traes_7BL_27009DE7F	HC3	Traes_7DL_A321818FB	HC1	LOC_Os10g41470.1	60S ribosomal protein L27-3, putative, expressed
triplet1948	Traes_4AS_A79A68739	HC3	Traes_4BL_545A5716E	HC3	Traes_4DL_D41CB81EA	HC3	LOC_Os01g62410.1	MYB family transcription factor, putative, expressed
triplet1949	Traes_2AS_AC9FE0A5E	HC1	Traes_2BS_1DE9CA221	HC1	Traes_2DS_C44D65B8C	HC1	LOC_Os07g37560.1	myosin-Vb, putative, expressed
triplet1950	Traes_6AS_B0C8CD0E5	HC1	Traes_6BS_1270301A4	HC3	Traes_6DS_3BFB2F961	HC1	LOC_Os01g73950.2	PPR repeat containing protein, expressed
triplet1951	Traes_6AL_04E62B183	HC1	Traes_6BL_4F6F28E47	HC1	Traes_6DL_2D2912E9C	HC2	LOC_Os02g55910.1	monogalactosyldiacylglycerol synthase, putative, expressed
triplet1952	Traes_6AS_115900EE0	HC1	Traes_6BS_6D5E36472	HC1	Traes_6DS_FEB327C68	HC3	LOC_Os06g51270.1	1,3-beta-glucan synthase component domain containing
triplet1953	Traes_5AL_42E4CEBCC	HC1	Traes_5BL_647FB967A	HC1	Traes_5DL_44DB74DDD	HC1	LOC_Os03g59160.1	elongation factor P, putative, expressed
triplet1954	Traes_4AL_A93675BD6	HC1	Traes_4BS_72649D6C3	HC1	Traes_4DS_F05A05733	HC1	LOC_Os03g49500.1	ethylene receptor, putative, expressed
triplet1955	Traes_1AL_A8B429C66	HC1	Traes_1BL_D48C0BE54	HC1	Traes_1DL_7624C27D4	HC3	LOC_Os10g33770.1	importin-beta N-terminal domain containing protein,
triplet1956	Traes_7AL_CF1B77832	HC1	Traes_7BL_0EB6ACA9F	HC1	Traes_7DL_DCBF1C196	HC1	LOC_Os08g04420.2	tyrosine protein kinase domain containing protein,
triplet1957	Traes_5AS_520702625	HC3	Traes_6BS_520702625	HC3	Traes_5DL_520702625	HC3	LOC_Os12g33946.1	cytochrome c oxidase subunit 1, putative, expressed
triplet1958	Traes_2AS_CB4425F61	HC1	Traes_2BS_FA3B0A5DB	HC1	Traes_2DS_75CEE4142	HC1	LOC_Os07g44820.1	expressed protein
triplet1959	Traes_1AL_48D8916DD	HC2	Traes_1BL_3071A7152	HC2	Traes_1DL_48CC7D8E0	HC2	LOC_Os05g44210.1	trehalose-6-phosphate synthase, putative, expressed
triplet1960	Traes_3AL_66A5CCFDB	HC1	Traes_3B_075518E51	HC1	Traes_3DL_7B8EA3D23	HC1	LOC_Os01g47740.2	zinc finger, C3HC4 type domain containing protein,
triplet1961	Traes_3AL_E98A62CD41	HC1	Traes_3B_942B3DBCB	HC1	Traes_3DL_B54482EB9	HC1	LOC_Os12g42700.1	expressed protein
triplet1962	Traes_4AL_302B94E40	HC1	Traes_1BL_CBF0FD02A	HC1	Traes_1DL_0ED1C5B8E	HC1	LOC_Os04g59060.1	heat shock protein DnaJ, putative, expressed
triplet1963	Traes_3AL_F44A10BE8	HC1	Traes_3B_EB1F367DB	HC1	Traes_3DL_55851D870	HC1	LOC_Os08g08000.1	DNA binding protein, putative, expressed
triplet1964	Traes_5AS_275E63D05	HC3	Traes_5BS_4BB5846BC	HC2	Traes_5DS_CC0F3E08B	HC1	LOC_Os06g30320.1	NOC3 - Putative nucleolar complex subunit 3, expressed
triplet1965	Traes_1AL_F636EC6F4	HC1	Traes_1BL_20258AC56	HC1	Traes_1DL_F4590DE82	HC1	LOC_Os05g38980.1	respiratory burst oxidase, putative, expressed
triplet1966	Traes_4AL_FF085DC9F	HC3	Traes_4BS_23B0029CF	HC1	Traes_4DS_442FB1D91	HC1	LOC_Os01g42880.1	transferase family protein, putative, expressed
triplet1967	Traes_1AL_C6A0E255E	HC1	Traes_1BL_CA93E6359	HC1	Traes_1DL_7E5ED8683	HC1	LOC_Os02g43410.1	transposon protein, putative, unclassified, expressed
triplet1968	Traes_1AS_77FA29CF3	HC1	Traes_1BS_9C956DD02	HC1	Traes_1DS_E55F00FDB	HC1	LOC_Os05g05620.1	glutathione S-transferase, putative, expressed
triplet1969	Traes_4AL_4E682E5F0	HC1	Traes_4BS_F039918C6	HC1	Traes_4DS_222DC2444	HC1	LOC_Os12g07010.1	ribosomal protein L3, putative, expressed
triplet1970	Traes_6AL_0D7866801	HC1	Traes_6BL_A169A3ECB	HC1	Traes_6DL_DA233B945	HC1	LOC_Os08g33910.1	no apical meristem protein, putative, expressed
triplet1971	Traes_6AL_4993AAEA7	HC1	Traes_6BL_31B911B14	HC1	Traes_6DL_1047A9614	HC1	LOC_Os07g29610.1	PQ loop repeat domain containing protein, expressed
triplet1972	Traes_4AL_3477AAC0B	HC1	Traes_4BS_C20CDAE4C	HC2	Traes_4DS_5AA74BA06	HC1	LOC_Os06g47600.1	thaumatin family domain containing protein, expressed
triplet1973	Traes_5AL_1266489B1	HC2	Traes_4BL_1DB87448B	HC2	Traes_4DL_0B7E3D795	HC1	LOC_Os07g12160.1	KHG/KDPG aldolase, putative, expressed
triplet1974	Traes_4AL_96E6567CA	HC1	Traes_4BS_9953453B0	HC1	Traes_4DS_AA9A110FA	HC1	LOC_Os03g50740.1	retrotransposon protein, putative, SINE subclass, expressed
triplet1975	Traes_1AL_1507BDAA3	HC1	Traes_1BL_A7BB3A6BD	HC1	Traes_1DL_739CE0D33	HC2	LOC_Os10g32960.1	peroxisome assembly protein 12, putative, expressed
triplet1976	Traes_5AS_BDDD76A8B	HC4	Traes_5BS_E635B0A281	HC1	Traes_5DS_8F3BD4450	HC1	LOC_Os07g43580.1	MYB family transcription factor, putative, expressed
triplet1977	Traes_2AL_E85E25F66	HC1	Traes_2BL_4A55766C7	HC1	Traes_2DL_6846DF140	HC1	LOC_Os04g31940.1	dnaJ domain containing protein, expressed
triplet1978	Traes_5AL_2ADCEC70E	HC1	Traes_5BL_7162BB735	HC1	Traes_5DL_03348A240	HC1	LOC_Os02g03450.1	vesicle transport v-SNARE protein, putative, expressed
triplet1979	Traes_7AL_A9263A12A	HC1	Traes_7BL_5A29EBE02	HC3	Traes_7DL_AE2580311	HC4	LOC_Os06g40600.1	elongation factor, putative, expressed
triplet1980	Traes_5AL_EFE75BFB0	HC2	Traes_4BL_0E93AFC51	HC1	Traes_4DL_B98059CA2	HC1	LOC_Os03g01190.1	dehydrogenase, putative, expressed
triplet1981	Traes_7AS_330661F08	HC1	Traes_7BS_5A43527F91	HC1	Traes_7DS_524EE1D0E	HC1	LOC_Os08g39150.1	expressed protein
triplet1982	Traes_5AS_45075D4F0	HC1	Traes_5BS_FAE4E3F3E	HC1	Traes_5DS_BD5BEA132	HC1	LOC_Os12g41800.1	VTC2, putative, expressed
triplet1983	Traes_5AL_57591CE41	HC3	Traes_5BL_6016175D2	HC2	Traes_5DL_D52F0D563	HC2	LOC_Os09g36760.1	DUF630/DUF632 domains containing protein, putative,
triplet1984	Traes_1AL_43200AFF0	HC1	Traes_1BL_2A4B7DC93	HC1	Traes_1DL_DF50E6178	HC2	LOC_Os03g44310.1	initiation factor 2 subunit family domain containing
triplet1985	Traes_1AL_DB9F37452	HC3	Traes_1BL_44DACABDA	HC2	Traes_1DL_EC3959660	HC2	LOC_Os10g31810.1	expressed protein
triplet1986	Traes_4AS_2603E68AF	HC1	Traes_4BL_7DA93696E	HC1	Traes_4DL_8156B39DF	HC1	LOC_Os03g07880.1	nuclear transcription factor Y subunit, putative, expressed
triplet1987	Traes_5AL_96FE74F25	HC3	Traes_5BL_1FEE55AB1	HC1	Traes_5DL_ECC866A4B1	HC1	LOC_Os08g42000.1	nuclear transport factor, putative, expressed
triplet1988	Traes_1AS_C2B3C23C7	HC1	Traes_1BS_CE4EFCECE	HC1	Traes_1DS_735C27570	HC1
triplet1989	Traes_6AL_29B5777D0	HC1	Traes_6BL_A7A807541	HC2	Traes_6DL_9AA5F2917	HC1	LOC_Os02g50140.1	caleosin related protein, putative, expressed
triplet1990	Traes_1AL_C176529A3	HC1	Traes_1BL_CA94ABCA3	HC1	Traes_1DL_196132E94	HC1	LOC_Os10g30850.2	zinc finger, RING-type, putative, expressed
triplet1991	Traes_3AS_DE5832BF8	HC1	Traes_3B_AEAC662DA	HC1	Traes_3DS_7C9147219	HC1	LOC_Os01g15640.1	no apical meristem protein, putative, expressed
triplet1992	Traes_1AS_658AB4BB1	HC1	Traes_1BS_9AA318EC6	HC1	Traes_1DS_2BA3DF717	HC1	LOC_Os05g01610.1	FYVE zinc finger domain containing protein, expressed
triplet1993	Traes_6AS_ADCD6AB01	HC1	Traes_6BS_8C5C8E9E2	HC1	Traes_6DS_CDCAD6797	HC1	LOC_Os02g12650.1	puromycin-sensitive aminopeptidase, putative, expressed
triplet1994	Traes_2AS_40ED2C7BC	HC4	Traes_2BS_B3411790F	HC2	Traes_2DL_C465ACBE4	HC2	LOC_Os06g41730.2	ARID/BRIGHT DNA-binding domain-containing protein,
triplet1995	Traes_2AS_C8288745E	HC1	Traes_2BS_FAFC8B1D4	HC1	Traes_2DS_028A5DF77	HC1	LOC_Os07g22700.1	tim44-like domain containing protein, expressed
triplet1996	Traes_6AS_4FE7F18F3	HC1	Traes_6BS_2A18D88A11	HC1	Traes_6DS_548140E5A	HC1	LOC_Os11g29790.1	receptor kinase, putative, expressed
triplet1997	Traes_5AL_EBD7DAE18	HC1	Traes_5BL_8604C9510	HC1	Traes_5DL_A5EFA1CE8	HC1	LOC_Os06g39760.1	WD domain, G-beta repeat domain containing protein,
triplet1998	Traes_1AL_2EF5725B5	HC1	Traes_1BL_4FD5BD211	HC1	Traes_1DL_3DE7327BB	HC1	LOC_Os04g25400.2	uncharacterized protein all1601, putative, expressed
[truncated: 62,301 more rows]
